# Supplementary material for: Transcriptome and chromatin alterations in social fear indicate association of MEG3 with successful extinction of fear
Source: Mol Psychiatry. 2022 Mar 25;27(10):4064–76. doi: 10.1038/s41380-022-01481-2 (PMC9718683; doi:10.1038/s41380-022-01481-2)
Supplement: Supplementary file 10 — Supplementary Data 1_Gene_based_SFC_SFCp combined [file 41380_2022_1481_MOESM10_ESM.xlsx]

## Sheet: Explanation groups
Analysis:
DESeq2_Htseq
Abbreviations:
m	minus
p	plus
Groups:
Day1: Acquisition (Extm)
SFCmExtm	unconditined animals, killed 90 min after acquisition (not subjected to extinction training the day after)
SFCpExtm	conditined animals, killed 90 min after acquisition (not subjected to extinction training the day after)
context	Animals only exposed to fear conditioning chamber and empty cages, killed after 90 min
shock	Animals only exposed to fear conditioning chamber and randomly given shocks, killed after 90 min
Day2: Extinction (Extp)
SFCmExtp	unconditined animals, killed 90 min after extinction
SFCpExtp	conditined animals, killed 90 min after extinction (includes animals with successful and unsuccessful extinction outcome

## Sheet: count_table
gene_name	Ensemble_ID	LS01	LS03	LS04	LS05	LS06	LS07	LS08	LS09	LS10	LS11	LS12	LS13	LS14	LS15	LS16	LS17	LS18	LS19	LS20
Gnai3	ENSMUSG00000000001	763	729	608	841	760	525	495	673	576	729	690	911	877	680	647	269	392	624	504
Cdc45	ENSMUSG00000000028	34	23	23	39	20	23	19	29	34	33	38	32	40	42	23	10	16	42	23
H19	ENSMUSG00000000031	3	0	2	1	0	2	0	2	0	0	1	1	0	0	0	2	1	0	2
Scml2	ENSMUSG00000000037	17	36	15	54	31	40	37	36	41	36	41	35	49	53	54	13	30	42	31
Apoh	ENSMUSG00000000049	4	2	7	10	9	4	4	10	13	8	6	3	8	9	8	0	3	2	8
Narf	ENSMUSG00000000056	574	575	378	576	543	424	418	545	649	597	591	749	748	658	520	203	290	527	327
Cav2	ENSMUSG00000000058	491	438	418	356	512	299	388	302	421	527	505	481	736	472	360	231	275	558	334
Klf6	ENSMUSG00000000078	860	876	706	1048	855	825	668	899	860	994	862	1217	1195	888	944	422	428	810	504
Scmh1	ENSMUSG00000000085	772	756	570	1082	796	577	636	845	860	902	961	1044	969	928	808	191	444	816	539
Cox5a	ENSMUSG00000000088	1816	1689	1373	2024	1695	1575	1434	2088	1945	2142	1903	2370	2118	1769	1461	604	845	1594	1059
Tbx2	ENSMUSG00000000093	15	23	25	26	13	12	16	17	21	29	23	35	21	21	23	5	12	20	12
Tbx4	ENSMUSG00000000094	6	6	4	3	6	8	2	4	5	2	5	7	3	1	3	3	0	3	2
Ngfr	ENSMUSG00000000120	360	244	211	243	234	320	310	520	681	389	228	432	373	347	178	142	101	242	102
Wnt3	ENSMUSG00000000125	45	42	44	65	41	53	40	42	69	50	58	155	119	58	136	24	18	42	20
Wnt9a	ENSMUSG00000000126	44	28	28	42	36	18	9	30	26	36	29	71	45	58	69	9	14	36	27
Fer	ENSMUSG00000000127	647	588	600	839	659	608	586	665	661	796	749	773	897	846	587	367	428	794	455
Xpo6	ENSMUSG00000000131	2114	1812	1425	2409	1955	1796	1730	2351	2524	2519	2532	3030	2652	2333	1870	526	1118	1999	1488
Tfe3	ENSMUSG00000000134	428	433	366	577	460	439	500	554	638	605	648	790	613	618	428	135	307	528	348
Axin2	ENSMUSG00000000142	396	419	312	539	373	356	351	463	473	456	482	686	499	545	497	174	282	479	341
Brat1	ENSMUSG00000000148	200	175	147	248	181	179	167	216	283	226	234	345	287	244	224	65	106	176	102
Gna12	ENSMUSG00000000149	1809	1364	1328	1714	1360	1241	1181	1321	1761	1807	1864	2715	1816	1519	1462	336	772	1569	1041
Slc22a18	ENSMUSG00000000154	10	11	6	8	4	7	1	4	1	10	2	6	7	8	7	2	3	0	1
Itgb2l	ENSMUSG00000000157	0	0	0	2	0	0	0	0	0	0	0	0	0	0	0	0	0	0	0
Igsf5	ENSMUSG00000000159	8	32	10	32	10	8	6	5	8	9	4	9	8	8	15	2	7	3	1
Pih1d2	ENSMUSG00000000167	50	57	71	108	76	37	41	80	67	72	64	100	96	61	81	36	48	61	64
Dlat	ENSMUSG00000000168	1911	1872	1319	1950	1899	1722	1478	2057	2125	2256	1966	2110	2574	2226	1472	627	1031	2009	1208
Sdhd	ENSMUSG00000000171	799	760	604	918	803	696	547	806	791	838	774	1060	835	874	578	263	414	746	586
Fgf23	ENSMUSG00000000182	4	2	1	3	5	1	4	2	8	8	2	5	5	5	4	0	0	0	6
Fgf6	ENSMUSG00000000183	0	0	0	0	0	0	0	0	0	0	0	0	0	0	2	0	0	0	0
Ccnd2	ENSMUSG00000000184	1341	1741	1173	2260	1641	925	832	1473	885	1094	1325	1490	1271	1235	1176	428	959	1393	1269
Gpr107	ENSMUSG00000000194	874	826	653	1035	831	750	698	918	997	1013	965	1265	1139	974	821	238	448	805	518
Nalcn	ENSMUSG00000000197	4500	3831	3381	5110	4590	4051	3719	5276	4864	5550	5137	6016	5820	5367	3932	1612	2305	4706	3358
Btbd17	ENSMUSG00000000202	137	108	107	159	106	82	95	125	139	146	122	193	145	126	110	17	67	101	85
Slfn4	ENSMUSG00000000204	0	0	1	0	0	0	1	0	0	1	0	0	1	0	1	0	2	0	0
Th	ENSMUSG00000000214	29	26	25	35	41	24	22	41	51	37	33	77	48	48	16	9	24	53	18
Ins2	ENSMUSG00000000215	2	6	2	17	4	0	0	2	1	0	0	0	0	1	3	0	0	0	1
Scnn1g	ENSMUSG00000000216	0	0	0	1	0	1	0	1	1	0	5	0	1	1	0	0	0	1	0
Drp2	ENSMUSG00000000223	1100	1205	829	1598	1414	1038	948	1371	1278	1350	1360	1628	1409	1316	1074	457	663	1169	852
Tspan32	ENSMUSG00000000244	5	2	2	3	1	6	2	3	2	4	2	5	5	4	5	1	1	1	2
Lhx2	ENSMUSG00000000247	348	416	377	516	383	387	425	495	336	408	515	540	412	542	397	126	318	554	398
Clec2g	ENSMUSG00000000248	0	0	0	1	0	0	1	0	0	0	0	1	0	1	0	0	0	1	0
Gmpr	ENSMUSG00000000253	266	243	181	289	272	210	247	315	336	334	281	389	300	320	235	64	135	284	195
Glra1	ENSMUSG00000000263	111	81	60	76	72	80	69	133	233	158	95	178	153	100	150	42	47	121	46
Mid2	ENSMUSG00000000266	1463	1428	1188	1890	1510	1484	1391	1757	1723	2087	1840	2053	1958	1857	1351	515	802	1737	1137
Trim25	ENSMUSG00000000275	99	125	102	182	125	71	93	120	107	119	123	197	137	127	108	44	64	89	78
Dgke	ENSMUSG00000000276	1596	1580	1392	2222	2037	1576	1588	2295	2165	2321	2256	2495	2429	2273	1678	660	1083	1859	1256
Scpep1	ENSMUSG00000000278	114	123	75	148	105	80	79	108	136	137	112	175	147	140	97	151	53	97	53
Mnt	ENSMUSG00000000282	274	380	285	451	356	349	333	509	556	595	530	627	505	602	379	262	248	541	329
Itgb2	ENSMUSG00000000290	46	36	34	64	35	33	29	31	36	31	49	71	52	25	37	6	27	31	36
Hddc2	ENSMUSG00000000295	142	177	132	196	172	147	125	215	166	190	179	257	191	196	136	62	97	152	128
Tpd52l1	ENSMUSG00000000296	409	443	390	628	458	420	416	575	410	491	487	608	458	610	298	120	279	476	287
Pemt	ENSMUSG00000000301	21	14	16	16	11	13	15	18	27	18	14	25	26	24	12	4	6	14	11
Cdh1	ENSMUSG00000000303	1	4	1	3	0	1	1	2	0	2	4	1	4	1	0	0	0	2	0
Cdh4	ENSMUSG00000000305	406	365	380	481	346	355	355	531	633	554	466	681	525	628	441	162	279	581	394
Ckmt1	ENSMUSG00000000308	1949	1703	1314	2223	1879	1582	1561	2084	2351	2210	1933	2678	2237	2154	1582	634	1178	1973	1418
Bcl6b	ENSMUSG00000000317	28	15	30	18	22	16	22	17	26	20	17	49	38	25	27	13	12	38	11
Clec10a	ENSMUSG00000000318	5	1	5	6	6	6	1	6	6	1	7	13	10	6	1	0	0	3	3
Alox12	ENSMUSG00000000320	12	0	6	6	9	8	8	7	6	13	11	10	16	8	6	0	3	5	1
Arvcf	ENSMUSG00000000325	364	316	282	456	287	259	297	374	474	443	390	631	504	425	499	114	213	411	306
Comt	ENSMUSG00000000326	439	421	336	550	420	350	350	479	542	501	440	614	532	495	392	159	344	582	425
Rtca	ENSMUSG00000000339	542	538	502	686	569	445	473	688	657	689	790	902	837	612	468	138	324	552	419
Dbt	ENSMUSG00000000340	380	433	312	487	365	360	305	391	369	386	394	453	446	406	340	178	244	425	284
Dazap2	ENSMUSG00000000346	1472	1538	1362	1971	1530	1332	1256	1664	1641	1908	1670	2145	1976	1511	1369	529	735	1434	1095
Mcts1	ENSMUSG00000000355	553	609	441	719	636	556	476	611	486	637	596	695	679	647	475	191	283	663	388
Rem1	ENSMUSG00000000359	7	5	2	13	4	2	2	5	7	4	5	13	2	4	10	5	1	13	4
Rnf17	ENSMUSG00000000365	41	37	13	28	24	9	29	47	11	45	24	23	67	35	11	3	8	24	10
Trappc10	ENSMUSG00000000374	2015	1883	1547	2532	1974	1939	1747	2159	2443	2371	2318	3020	2614	2472	1828	672	1065	1984	1472
Ccm2	ENSMUSG00000000378	225	247	137	243	218	215	188	259	317	235	232	299	245	270	177	86	125	231	204
Tbrg4	ENSMUSG00000000384	345	289	232	421	319	286	289	359	413	403	436	441	408	390	272	80	207	335	199
Tmprss2	ENSMUSG00000000385	0	0	0	0	0	0	0	0	0	0	0	0	0	2	2	0	0	0	0
Mx1	ENSMUSG00000000386	3	3	2	2	1	1	0	3	2	8	1	15	1	1	4	0	0	8	4
Fap	ENSMUSG00000000392	24	88	37	115	21	10	5	19	5	10	7	8	28	17	35	2	3	6	8
Gcg	ENSMUSG00000000394	0	0	1	0	0	0	1	0	0	0	1	0	0	0	0	0	0	0	0
Ndufa9	ENSMUSG00000000399	861	756	611	1004	863	697	648	956	841	924	899	1069	1001	883	583	210	391	715	504
Egfl6	ENSMUSG00000000402	40	26	12	32	34	37	36	19	52	39	30	43	57	32	26	22	16	43	22
Lck	ENSMUSG00000000409	18	16	13	13	16	19	11	29	19	18	25	30	16	20	20	5	5	26	29
Tssk3	ENSMUSG00000000411	2	1	1	2	0	2	0	4	1	2	2	2	3	4	4	0	3	1	4
Cttnbp2	ENSMUSG00000000416	2565	2393	1546	3141	2810	2553	2024	2554	2120	2352	2952	3026	2855	2931	2302	659	1804	2495	1873
Galnt1	ENSMUSG00000000420	1114	1078	916	1276	1109	1057	860	1205	1132	1405	1287	1419	1524	1221	1020	413	575	1151	805
Mkrn2	ENSMUSG00000000439	529	529	387	713	575	493	435	588	596	609	646	733	675	614	502	160	297	570	383
Pparg	ENSMUSG00000000440	17	20	15	9	20	9	17	14	15	17	25	24	19	30	19	2	9	14	5
Raf1	ENSMUSG00000000441	1207	1079	842	1446	1137	989	901	1162	1269	1336	1388	1596	1531	1384	1031	260	599	1055	798
Sept1	ENSMUSG00000000486	38	20	12	42	28	28	17	17	23	26	23	40	38	23	18	7	8	18	20
Pdgfb	ENSMUSG00000000489	182	190	157	232	143	152	131	186	199	212	216	261	207	192	161	43	98	135	106
Acvrl1	ENSMUSG00000000530	141	136	98	163	112	94	97	138	154	132	147	225	146	169	117	41	67	136	85
Grasp	ENSMUSG00000000531	57	56	43	108	73	61	81	111	75	66	88	89	83	114	67	26	59	75	70
Acvr1b	ENSMUSG00000000532	1080	1157	997	1505	1309	1204	1097	1598	1649	1561	1515	1804	1586	1682	1217	440	723	1317	988
Tom1l2	ENSMUSG00000000538	3351	3146	2680	4049	3162	3111	2824	3903	4367	4434	4083	4995	4443	3941	2878	1078	1934	3792	2341
Gpa33	ENSMUSG00000000544	0	0	1	1	0	0	0	2	0	1	0	1	2	0	1	0	0	0	0
Zfp385a	ENSMUSG00000000552	527	483	330	485	389	442	480	548	848	611	600	814	645	673	417	381	331	621	343
Itga5	ENSMUSG00000000555	25	35	22	54	41	11	18	53	21	24	20	33	29	31	35	18	14	33	32
Gabra2	ENSMUSG00000000560	7847	8222	7855	10873	8988	8030	6881	9589	7454	9452	9441	9595	10372	9377	7282	5646	5534	9737	6748
Wdr77	ENSMUSG00000000561	610	639	520	822	658	585	486	621	631	728	691	791	825	706	592	168	299	597	448
Adora3	ENSMUSG00000000562	15	12	9	11	10	10	5	9	5	9	3	12	15	7	8	1	4	6	6
Atp5f1	ENSMUSG00000000563	3542	3326	2805	3929	3544	3216	2670	3669	3720	4078	3746	4480	4336	3988	2694	1459	2312	4046	2676
Sox9	ENSMUSG00000000567	757	796	691	989	765	525	503	871	783	893	810	1052	1070	798	883	320	515	834	647
Hnrnpd	ENSMUSG00000000568	3659	3521	3365	4871	4160	3627	3276	4506	3993	4800	4845	5011	5274	5052	3701	2241	2281	4221	2972
Dynlt1c	ENSMUSG00000000579	68	44	36	56	49	30	27	62	58	49	64	68	80	58	38	36	42	72	50
C1d	ENSMUSG00000000581	816	829	778	1099	975	834	738	987	858	1012	935	1013	1185	1023	775	409	501	934	609
Gm2a	ENSMUSG00000000594	991	1124	855	1257	950	847	792	973	1170	1171	930	1412	1249	918	845	244	394	970	656
Krit1	ENSMUSG00000000600	1792	1630	1153	2073	1869	1474	1386	1573	1635	1941	1937	2053	2099	1782	1575	751	1076	1848	1091
Clcn4	ENSMUSG00000000605	2302	2156	1875	2889	2399	2075	1903	2545	2328	2774	2600	2997	2852	2686	2061	877	1225	2257	1592
Grm6	ENSMUSG00000000617	0	0	1	0	0	0	1	0	0	0	0	0	0	0	0	0	0	0	0
Sema4f	ENSMUSG00000000627	332	283	243	412	329	281	314	416	467	429	400	521	406	412	324	127	206	396	267
Hk2	ENSMUSG00000000628	32	63	32	58	60	48	30	49	48	61	55	81	60	37	38	5	28	41	24
Myo18a	ENSMUSG00000000631	1935	1760	1308	2266	1777	1570	1612	2126	2546	2410	2298	3073	2564	2434	1981	583	973	1790	1275
Sez6	ENSMUSG00000000632	1941	2172	2076	3180	2538	1969	2035	3260	2761	2734	3176	3227	2575	2935	2187	800	1789	2853	2065
Haao	ENSMUSG00000000673	0	0	0	0	2	0	0	0	2	0	0	1	1	3	0	0	0	0	0
Cd52	ENSMUSG00000000682	7	5	1	7	3	2	4	3	3	3	10	10	8	5	3	2	2	0	2
Abhd15	ENSMUSG00000000686	11	14	11	17	7	6	17	21	15	20	11	24	9	23	14	3	3	12	7
Loxl3	ENSMUSG00000000693	36	52	44	55	39	32	31	50	54	53	48	72	46	64	39	14	18	36	25
Btn1a1	ENSMUSG00000000706	4	1	1	2	1	1	0	2	2	2	0	0	1	1	1	0	0	0	0
Kat2b	ENSMUSG00000000708	998	979	797	1220	911	808	641	765	753	956	961	1289	1133	818	836	255	441	812	529
Rab5b	ENSMUSG00000000711	1563	1415	1209	1826	1469	1229	1132	1664	1608	1784	1551	2027	1972	1635	1345	636	734	1469	970
Dnmt3l	ENSMUSG00000000730	0	1	0	1	0	0	1	0	0	2	0	0	0	1	0	0	0	1	0
Aire	ENSMUSG00000000731	1	6	0	2	2	0	5	0	1	3	5	0	4	1	2	0	5	0	0
Icosl	ENSMUSG00000000732	52	30	44	85	52	42	36	51	51	27	49	83	92	64	43	12	24	33	43
Spg7	ENSMUSG00000000738	533	593	446	711	575	566	514	689	723	735	694	849	769	737	537	156	300	566	351
Sult5a1	ENSMUSG00000000739	2	4	0	5	3	0	0	0	1	1	0	3	0	0	0	0	0	1	0
Rpl13	ENSMUSG00000000740	1393	1692	1233	1878	1407	1602	1523	2148	1939	2083	2147	2883	2051	2404	1584	1203	1473	2238	1577
Chmp1a	ENSMUSG00000000743	548	500	448	649	578	503	465	624	690	660	592	814	718	599	521	168	321	532	433
Rpa1	ENSMUSG00000000751	586	606	498	729	544	477	384	612	557	634	615	870	772	702	539	201	327	574	387
Serpinf1	ENSMUSG00000000753	193	144	103	126	118	139	158	165	179	173	142	198	179	169	110	17	80	169	126
Tubgcp3	ENSMUSG00000000759	755	762	613	1026	790	748	695	775	900	1008	963	1099	1067	971	772	205	475	742	567
Oprm1	ENSMUSG00000000766	288	206	184	230	279	243	183	275	361	415	239	591	426	251	534	132	196	444	196
Polr3d	ENSMUSG00000000776	220	202	161	293	222	192	200	239	273	269	291	351	321	300	197	97	160	248	163
Tcf7	ENSMUSG00000000782	61	51	23	60	29	63	45	47	75	61	71	65	75	62	21	37	68	66	56
Ddx3x	ENSMUSG00000000787	6203	5600	5137	7449	6254	5527	4964	6718	5903	7117	7116	7702	8055	7097	5609	2137	2664	5363	3809
Il12rb1	ENSMUSG00000000791	6	12	13	19	13	10	11	8	12	22	11	34	26	16	13	4	4	10	5
Slc5a5	ENSMUSG00000000792	41	58	26	48	32	15	14	19	71	55	41	61	55	29	35	3	22	24	10
Kcnn3	ENSMUSG00000000794	2298	2298	1746	3059	2735	2570	2064	3146	2685	3054	3153	3243	3073	3225	2603	683	1462	2312	1747
Usp32	ENSMUSG00000000804	4503	4287	3436	5120	4475	3907	3715	5063	4616	5106	4676	5611	5730	5235	4129	1987	2398	4836	3119
Car4	ENSMUSG00000000805	120	108	74	112	95	81	100	102	165	98	144	149	149	120	130	33	72	118	84
Txnrd3	ENSMUSG00000000811	43	48	31	56	45	55	54	65	90	91	71	93	108	98	63	19	29	50	35
Fasl	ENSMUSG00000000817	5	2	0	2	3	1	4	3	1	0	6	1	1	0	3	0	0	2	0
Zfp512b	ENSMUSG00000000823	566	548	525	911	689	616	628	830	982	857	937	1109	1011	1029	677	192	477	824	464
Dnajc5	ENSMUSG00000000826	5637	5438	4665	7218	6244	5212	4904	6983	6687	7124	6739	8001	7171	6890	5028	1519	2776	5761	4026
Tpd52l2	ENSMUSG00000000827	600	561	436	773	575	535	439	587	612	658	668	788	761	662	487	180	322	640	374
Fmr1	ENSMUSG00000000838	1908	1975	1538	2441	2004	1666	1495	1987	1660	2109	2100	2210	2412	2035	1716	879	1041	2019	1318
Bcl11a	ENSMUSG00000000861	1198	1180	1014	1600	1291	1205	1216	1553	1606	1602	1611	1509	1609	1619	920	475	712	1192	907
Il4	ENSMUSG00000000869	0	1	1	1	4	0	0	1	3	1	0	1	4	4	1	0	0	0	0
Pxmp4	ENSMUSG00000000876	177	141	137	212	165	143	144	187	211	172	191	239	163	162	178	35	92	140	102
Dlg3	ENSMUSG00000000881	2409	2946	2436	3723	2892	2680	2322	3224	2671	2936	3263	3354	3070	3359	2244	916	1468	2745	1948
Gnb1l	ENSMUSG00000000884	29	24	26	37	37	19	20	31	41	25	29	32	41	40	30	1	4	26	17
Dbh	ENSMUSG00000000889	1	0	0	1	0	0	0	0	0	0	0	0	0	0	1	0	2	0	0
Mmp11	ENSMUSG00000000901	26	32	15	34	21	12	13	32	37	38	25	40	45	24	27	12	8	16	17
Smarcb1	ENSMUSG00000000902	616	594	450	770	588	588	531	674	757	722	776	983	769	817	562	200	414	684	495
Vpreb3	ENSMUSG00000000903	0	4	1	0	2	0	0	2	0	1	0	1	1	0	0	0	0	0	1
Hip1r	ENSMUSG00000000915	863	730	622	1081	710	748	682	876	1033	914	1080	1254	1064	972	713	161	459	782	483
Nsun5	ENSMUSG00000000916	130	106	68	157	105	94	96	142	142	163	138	168	179	154	106	43	51	104	83
Top1mt	ENSMUSG00000000934	290	272	256	377	252	265	282	330	360	344	383	434	360	387	264	73	187	349	219
Hoxa4	ENSMUSG00000000942	0	0	0	2	0	0	0	0	0	0	0	0	0	0	0	0	0	0	0
Gm38393	ENSMUSG00000000948	3324	2305	2252	3370	3221	2796	2524	3061	2972	3797	3458	3550	3849	2844	3081	1548	1522	2906	1968
Mmp14	ENSMUSG00000000957	259	243	190	321	173	209	235	300	280	288	320	303	384	245	226	80	131	180	169
Slc7a7	ENSMUSG00000000958	24	12	23	41	12	13	19	25	16	21	23	14	18	14	21	4	2	20	24
Oxa1l	ENSMUSG00000000959	586	587	513	717	557	610	552	785	802	757	744	973	817	715	581	149	367	699	441
Heatr6	ENSMUSG00000000976	419	489	324	606	481	398	386	477	524	562	569	618	610	532	411	145	294	486	358
Ccl3	ENSMUSG00000000982	26	29	20	26	26	12	24	20	12	20	22	19	35	16	13	9	3	17	11
Wfdc18	ENSMUSG00000000983	22	25	16	28	32	24	21	25	27	41	25	42	36	20	35	13	17	28	22
Icam4	ENSMUSG00000001014	0	2	2	2	1	0	1	3	2	0	2	0	0	1	0	0	0	0	0
Ilf2	ENSMUSG00000001016	723	701	541	905	767	721	637	823	804	844	871	1064	989	891	702	232	429	762	553
Chtop	ENSMUSG00000001017	2512	2487	2221	3328	2670	2196	1867	2664	2335	2844	2744	2956	3264	2630	2321	760	1302	2468	1900
Snapin	ENSMUSG00000001018	791	627	597	797	735	635	592	725	711	795	829	1066	970	787	627	304	399	649	454
S100a4	ENSMUSG00000001020	9	4	4	7	3	1	1	8	4	10	10	10	9	8	5	4	1	4	9
S100a3	ENSMUSG00000001021	4	3	1	3	4	5	2	7	2	2	2	7	11	4	9	0	3	2	2
S100a6	ENSMUSG00000001025	101	70	61	99	98	71	66	83	70	85	89	161	103	67	94	20	31	56	45
Scn4a	ENSMUSG00000001027	0	0	0	1	0	0	1	0	0	0	0	1	3	0	2	0	0	0	0
Icam2	ENSMUSG00000001029	17	11	10	21	28	8	14	25	17	18	13	25	17	25	18	3	12	18	8
Mapk7	ENSMUSG00000001034	161	147	114	194	152	148	137	181	191	197	197	299	245	184	163	37	95	174	90
Epn2	ENSMUSG00000001036	2081	1948	1658	2530	2027	1908	1680	2275	2108	2279	2345	2883	2626	2081	1958	582	1252	2178	1583
B9d1	ENSMUSG00000001039	132	117	111	184	146	118	108	160	145	141	142	185	182	168	109	41	82	178	120
Sec24b	ENSMUSG00000001052	1541	1522	1157	1931	1485	1372	1229	1679	1766	1823	1808	2079	1939	1669	1522	561	896	1609	1195
N4bp3	ENSMUSG00000001053	126	167	138	227	159	138	140	204	173	161	174	196	159	189	135	19	76	108	53
Rmnd5b	ENSMUSG00000001054	281	328	266	402	330	256	290	363	311	373	336	426	395	356	282	98	167	323	261
Nhp2	ENSMUSG00000001056	170	193	209	281	215	182	215	246	234	255	259	327	219	243	169	27	94	192	151
Vps9d1	ENSMUSG00000001062	341	280	271	403	349	340	353	390	598	487	463	641	515	503	330	162	229	411	261
Zfp276	ENSMUSG00000001065	256	230	164	343	236	211	210	264	309	334	352	429	288	264	249	65	121	247	153
Mfsd10	ENSMUSG00000001082	91	77	96	128	88	94	103	119	122	116	124	203	147	134	102	35	65	96	70
Luzp1	ENSMUSG00000001089	2231	1956	1303	2148	2069	1650	1516	1989	2362	2473	1941	2395	2456	2164	1365	832	1051	1946	1122
Kctd10	ENSMUSG00000001098	664	631	520	806	682	541	516	675	700	710	718	928	870	677	594	198	387	679	560
Poldip2	ENSMUSG00000001100	789	771	606	988	748	703	662	823	971	906	943	1184	1038	863	660	231	355	756	505
Sebox	ENSMUSG00000001103	2	5	6	3	2	1	2	1	1	2	4	1	5	5	2	0	1	4	1
Ift20	ENSMUSG00000001105	356	366	296	476	399	332	300	368	348	439	439	470	437	478	312	203	262	397	237
Col6a1	ENSMUSG00000001119	97	88	95	289	176	66	81	310	142	64	118	126	135	168	122	101	307	264	292
Pcbp3	ENSMUSG00000001120	433	494	427	622	440	431	421	575	654	602	596	670	656	622	615	194	324	569	409
Lgals9	ENSMUSG00000001123	35	32	17	55	25	30	32	45	47	45	44	59	37	27	28	22	21	40	16
Araf	ENSMUSG00000001127	2599	2664	2018	3151	2519	2402	2169	2864	2842	3196	2858	3217	3322	3068	2382	1353	1561	2827	1765
Cfp	ENSMUSG00000001128	81	80	40	95	64	53	47	49	88	76	81	95	105	66	59	22	76	76	37
Timp1	ENSMUSG00000001131	4	3	2	4	2	1	4	0	2	0	1	0	2	1	3	0	0	2	5
Uxt	ENSMUSG00000001134	52	45	27	91	49	35	36	55	50	67	60	64	79	49	42	11	29	38	42
Cnnm3	ENSMUSG00000001138	514	416	452	626	495	470	454	580	705	655	698	762	661	577	470	121	253	431	324
Lman2l	ENSMUSG00000001143	755	765	679	1104	682	536	554	648	593	758	764	921	779	673	587	227	396	809	630
Mcm3ap	ENSMUSG00000001150	973	949	759	1263	1125	842	825	1179	987	1181	1163	1456	1166	1182	833	247	521	1028	686
Pcnt	ENSMUSG00000001151	606	684	537	846	607	590	535	766	864	806	896	1010	897	910	713	206	386	767	507
Ftcd	ENSMUSG00000001155	0	0	0	4	1	0	0	0	1	0	2	1	2	4	0	0	0	0	1
Mxd1	ENSMUSG00000001156	475	475	366	582	473	423	410	502	539	551	525	636	585	462	436	146	317	511	395
Gmcl1	ENSMUSG00000001157	780	708	524	916	750	656	541	755	745	855	849	862	1014	772	684	286	368	688	481
Snrnp27	ENSMUSG00000001158	364	432	338	516	435	381	322	420	382	429	389	506	451	455	328	236	298	486	301
Oas1c	ENSMUSG00000001166	1	7	6	17	11	5	19	16	15	20	8	30	17	17	8	0	11	15	3
Oas1h	ENSMUSG00000001168	0	0	0	0	0	0	0	1	2	0	0	0	2	0	0	0	0	0	0
Ocrl	ENSMUSG00000001173	1866	1602	1576	2488	1932	1724	1578	2278	2165	2324	2247	2730	2541	2201	1923	553	996	2005	1351
Calm1	ENSMUSG00000001175	42445	44652	35452	56103	44976	43759	38079	50542	42403	48664	46472	52345	51655	53722	37652	14349	26546	47282	32485
Agpat3	ENSMUSG00000001211	3094	2868	2364	3732	2909	2869	2646	3609	3971	3880	3501	4584	3891	3652	2613	1098	1755	3119	2195
Slc26a3	ENSMUSG00000001225	14	19	5	30	18	2	6	24	7	11	2	19	15	5	15	4	5	15	41
Sema6b	ENSMUSG00000001227	916	857	788	1134	966	937	961	1235	1445	1172	1247	1701	1267	1226	1042	264	582	1037	733
Uhrf1	ENSMUSG00000001228	13	19	20	36	31	20	7	32	15	16	23	27	18	17	25	16	14	30	33
Dpp9	ENSMUSG00000001229	800	859	610	944	836	654	687	971	1085	940	948	1147	1020	853	732	296	570	1014	636
Ramp2	ENSMUSG00000001240	82	93	74	104	89	67	65	106	75	90	95	146	120	98	77	34	50	86	51
Lsr	ENSMUSG00000001247	75	100	61	94	59	65	57	73	81	70	57	88	108	66	64	48	57	71	38
Gramd1a	ENSMUSG00000001248	873	817	647	1081	868	794	708	947	1130	1118	1076	1423	1146	1172	791	259	615	917	641
Hpn	ENSMUSG00000001249	9	9	1	13	4	6	8	5	9	9	4	7	11	3	8	2	1	10	0
Gabrg1	ENSMUSG00000001260	2844	2924	2611	3681	3346	2634	2402	3300	2786	3530	3200	3803	4013	3433	2671	1490	1812	3442	2328
Ckb	ENSMUSG00000001270	8159	7722	6756	10185	7551	7571	7048	10340	11264	10097	9959	13127	10715	9177	7353	2182	4700	8533	6137
Sp1	ENSMUSG00000001280	1117	1045	800	1386	981	847	802	1131	961	1175	1152	1432	1352	1161	1105	417	427	1006	674
Itgb7	ENSMUSG00000001281	1	10	0	3	4	5	6	1	9	7	4	7	9	2	9	1	2	1	6
Myg1	ENSMUSG00000001285	185	176	171	228	195	165	145	237	220	208	241	318	280	217	196	52	132	193	158
Rarg	ENSMUSG00000001288	86	77	48	85	84	53	60	70	95	91	92	122	121	105	98	25	79	100	67
Pfdn5	ENSMUSG00000001289	830	793	676	1054	858	694	677	816	810	924	934	1225	873	1129	572	185	510	965	612
Efnb2	ENSMUSG00000001300	628	512	507	781	577	476	465	793	760	686	675	632	819	898	523	401	615	912	691
Rrp15	ENSMUSG00000001305	85	112	82	148	105	115	121	134	118	129	157	167	150	177	123	39	118	117	71
Rnd2	ENSMUSG00000001313	958	791	765	955	869	803	752	1087	1075	1154	955	1576	1104	1010	749	280	564	989	741
Srr	ENSMUSG00000001323	1434	1519	1291	1941	1658	1440	1313	1736	1576	1619	1715	1787	1781	1868	1309	508	953	1947	1349
Sync	ENSMUSG00000001333	21	11	7	13	13	9	7	10	22	21	17	18	20	25	12	5	5	8	11
Fndc5	ENSMUSG00000001334	1125	1127	838	1230	1204	967	938	1282	1419	1460	1125	1515	1363	1189	748	338	509	1009	555
Acp5	ENSMUSG00000001348	2	16	5	17	2	2	0	5	1	5	2	2	3	6	4	0	3	2	0
Cnn1	ENSMUSG00000001349	9	10	9	2	5	3	4	1	3	1	4	14	12	11	7	0	4	20	7
Fbxo9	ENSMUSG00000001366	1060	1011	891	1262	1089	975	949	1282	1414	1490	1193	1651	1455	1261	903	432	592	1040	687
Vps50	ENSMUSG00000001376	1397	1385	1180	1829	1527	1428	1232	1673	1351	1633	1604	1686	1886	1689	1264	573	845	1437	1004
Hars	ENSMUSG00000001380	979	1013	840	1238	970	907	889	1174	1215	1173	1160	1378	1265	1255	832	458	665	1120	797
Zmat2	ENSMUSG00000001383	1332	1536	1233	1810	1478	1300	1203	1607	1360	1651	1556	1696	1852	1693	1322	825	882	1603	1044
Ube2c	ENSMUSG00000001403	8	7	13	17	10	1	5	12	1	7	9	2	11	6	12	13	8	7	20
Smg5	ENSMUSG00000001415	979	1081	736	1269	1009	894	895	1160	1310	1161	1336	1402	1403	1248	881	308	527	941	654
Cct3	ENSMUSG00000001416	1698	1569	1256	1928	1594	1305	1217	1606	1603	1591	1519	1870	1760	1700	1219	656	838	1654	1122
Glmp	ENSMUSG00000001418	290	301	237	377	259	171	211	256	272	271	289	366	299	259	275	67	128	258	176
Mef2d	ENSMUSG00000001419	2182	2385	1807	2791	2351	2049	2031	3111	3078	2974	3007	3334	2960	3043	2373	1031	1770	2948	2056
Tmem79	ENSMUSG00000001420	8	14	7	11	10	10	7	7	10	18	12	14	15	17	13	2	4	6	6
Snd1	ENSMUSG00000001424	918	880	747	1238	1065	929	794	1145	1167	1253	1201	1659	1203	1242	897	220	535	1051	739
Col18a1	ENSMUSG00000001435	98	152	99	216	104	109	99	136	169	184	100	300	245	169	162	35	60	72	84
Slc19a1	ENSMUSG00000001436	133	132	147	197	148	138	121	164	217	189	154	205	194	169	130	30	62	131	92
Kpnb1	ENSMUSG00000001440	4198	4020	3368	5197	4166	3660	3411	4643	4451	4634	4719	5633	5190	4714	4060	1562	2244	4388	3013
Npepps	ENSMUSG00000001441	3194	3009	2388	3726	3019	2603	2486	3259	2891	3446	3166	3598	3811	3306	2744	1514	1545	3402	2162
Tbx21	ENSMUSG00000001444	0	0	0	0	0	0	1	3	2	1	2	7	0	3	1	7	0	1	0
Mrpl10	ENSMUSG00000001445	564	538	469	804	586	572	532	690	783	723	647	926	756	670	545	158	293	606	429
Cyp51	ENSMUSG00000001467	1335	1217	1098	1544	1265	1147	1048	1164	1578	1636	1519	2000	1564	1386	1142	356	711	1264	743
Tcf25	ENSMUSG00000001472	6126	5943	4929	7051	6216	5948	5961	7309	8750	8083	7529	9314	8471	8158	5688	2086	3575	6970	4697
Tubb6	ENSMUSG00000001473	4	6	8	9	5	5	10	14	7	3	5	16	8	10	8	2	1	7	3
Def8	ENSMUSG00000001482	503	392	363	590	477	396	382	542	663	615	550	756	562	552	435	169	283	410	344
Meox1	ENSMUSG00000001493	22	16	20	13	14	24	6	15	17	21	17	13	16	13	8	2	3	20	11
Sost	ENSMUSG00000001494	57	55	38	51	34	60	45	61	63	97	41	75	100	50	34	6	4	24	19
Nkx2-1	ENSMUSG00000001496	123	84	86	94	103	89	78	170	186	147	124	159	156	148	78	204	66	176	108
Irx2	ENSMUSG00000001504	11	8	3	6	7	10	5	6	12	11	12	18	27	4	27	0	2	4	2
Col1a1	ENSMUSG00000001506	172	196	116	179	158	133	131	155	174	192	161	269	253	209	131	45	86	174	114
Itga3	ENSMUSG00000001507	417	400	303	538	393	381	439	452	680	629	627	800	654	576	543	154	302	431	283
Sgca	ENSMUSG00000001508	0	0	0	1	1	3	1	2	3	3	2	2	2	6	4	1	4	2	2
Dlx3	ENSMUSG00000001510	1	1	0	1	3	0	0	1	0	2	2	6	2	1	6	3	1	0	0
Foxm1	ENSMUSG00000001517	27	34	28	49	38	26	32	23	27	39	31	48	34	31	38	18	41	33	41
Itfg2	ENSMUSG00000001518	240	210	244	421	256	283	263	360	364	404	395	499	338	376	314	113	158	360	267
Nrip2	ENSMUSG00000001520	257	220	224	367	331	293	271	368	404	427	360	534	361	347	281	81	145	315	208
Tulp3	ENSMUSG00000001521	410	378	261	464	337	313	263	348	366	361	391	520	452	338	361	143	238	344	213
Gtf2h4	ENSMUSG00000001524	100	92	75	95	98	59	56	66	127	105	63	125	156	100	67	51	56	128	77
Tubb5	ENSMUSG00000001525	5898	5613	4767	6627	5608	5586	4947	7318	7303	7029	6498	9161	7559	6317	5828	1570	3612	6492	4930
Ell2	ENSMUSG00000001542	456	462	354	557	438	444	374	460	448	513	559	585	701	513	461	189	210	535	303
Jup	ENSMUSG00000001552	590	513	414	634	375	417	394	465	568	560	606	953	652	458	663	196	295	587	354
Fkbp10	ENSMUSG00000001555	20	29	18	27	36	42	20	45	28	38	26	34	38	37	29	9	18	32	24
Klhl10	ENSMUSG00000001558	11	3	3	9	4	7	1	6	5	8	5	1	10	5	2	1	1	4	2
Nom1	ENSMUSG00000001569	462	458	407	583	503	437	477	548	559	566	576	611	624	616	453	172	257	434	293
Ergic1	ENSMUSG00000001576	1472	1610	1292	2033	1647	1442	1411	1822	2007	1956	1830	2449	2039	2096	1447	648	985	1657	1220
Tnk1	ENSMUSG00000001583	0	1	2	2	1	2	0	1	0	0	0	1	2	2	0	4	0	3	0
Acap1	ENSMUSG00000001588	0	0	0	0	0	1	0	0	1	1	0	2	3	0	3	0	0	0	0
Tcea3	ENSMUSG00000001604	2	6	7	14	4	1	2	2	3	10	0	7	6	3	5	0	0	1	3
Csn3	ENSMUSG00000001622	0	0	0	0	0	0	1	0	0	1	0	0	0	0	0	0	0	0	0
Ifrd1	ENSMUSG00000001627	691	699	574	1004	774	733	577	687	604	813	857	939	927	776	608	256	402	834	529
Stk38l	ENSMUSG00000001630	705	568	521	770	600	578	472	697	635	699	748	829	829	711	588	257	347	628	432
Brpf1	ENSMUSG00000001632	473	427	373	596	506	426	403	468	592	528	624	676	651	597	441	137	324	551	405
Akr1b3	ENSMUSG00000001642	209	266	153	325	216	187	177	292	276	292	249	387	371	357	206	104	141	227	168
Hoxc13	ENSMUSG00000001655	0	0	0	0	0	0	1	0	0	0	0	0	0	0	0	0	1	0	0
Gstt1	ENSMUSG00000001663	107	111	78	135	72	18	53	77	153	117	64	107	148	123	31	32	70	100	72
Gstt3	ENSMUSG00000001665	40	45	32	63	31	22	25	36	60	42	37	35	66	41	22	30	21	35	30
Ddt	ENSMUSG00000001666	140	167	125	182	135	103	128	152	213	198	150	210	186	179	110	55	82	190	90
Tat	ENSMUSG00000001670	0	1	2	3	5	1	0	2	1	1	1	1	6	1	4	2	3	1	7
Marveld3	ENSMUSG00000001672	18	25	12	25	10	6	12	10	18	9	7	11	15	9	11	7	8	4	8
Ddx18	ENSMUSG00000001674	430	413	356	505	406	333	333	437	405	434	420	495	506	466	333	156	280	468	357
Ubl3	ENSMUSG00000001687	3035	2833	2271	3448	2975	2534	2295	3144	2774	3250	2842	3632	3252	2758	2403	1254	1694	3114	2121
Gramd3	ENSMUSG00000001700	304	313	197	353	289	244	207	203	257	266	320	421	329	233	249	49	114	274	147
Eef1e1	ENSMUSG00000001707	404	378	330	459	418	374	372	437	372	475	424	519	515	422	300	184	247	435	305
Akt1	ENSMUSG00000001729	1204	1069	931	1323	1131	1040	1053	1486	1702	1531	1408	1927	1554	1474	1058	408	762	1442	1006
Cldn15	ENSMUSG00000001739	1	1	1	5	2	1	2	1	2	0	0	2	1	0	0	0	0	2	1
Il16	ENSMUSG00000001741	80	60	69	56	83	35	77	44	49	52	56	57	92	58	40	8	59	100	49
Tcirg1	ENSMUSG00000001750	134	141	87	160	136	105	92	136	169	147	132	240	175	123	126	33	79	134	88
Naglu	ENSMUSG00000001751	68	82	49	103	62	71	67	82	107	100	98	121	104	70	89	14	35	79	56
Ppat	ENSMUSG00000001755	194	175	142	239	212	165	151	215	254	219	198	297	255	188	174	48	98	217	123
Smo	ENSMUSG00000001761	337	325	257	396	255	214	223	337	344	335	288	463	407	311	290	123	159	296	270
Tspan33	ENSMUSG00000001763	305	397	298	560	335	304	287	410	391	359	411	505	423	418	340	92	185	318	230
Crnkl1	ENSMUSG00000001767	671	636	580	854	758	564	562	694	586	584	691	787	762	711	588	298	366	641	496
Rin2	ENSMUSG00000001768	578	677	529	872	629	555	458	665	573	668	641	916	828	664	604	209	329	607	519
Folh1	ENSMUSG00000001773	407	321	296	396	304	259	285	298	313	389	355	385	469	301	244	120	149	323	200
Chordc1	ENSMUSG00000001774	3100	2813	1648	3241	2829	1760	1608	2220	1740	2227	1995	2259	2467	1859	1713	1409	1594	3096	1989
Rtcb	ENSMUSG00000001783	1323	1209	1082	1617	1337	1243	1201	1565	1360	1487	1468	1696	1658	1502	1191	540	753	1288	907
Pwp1	ENSMUSG00000001785	380	294	279	423	326	289	288	374	365	393	392	440	393	403	319	91	178	317	228
Fbxo7	ENSMUSG00000001786	594	447	427	659	452	472	457	462	495	589	586	812	701	509	436	162	209	514	288
Capns1	ENSMUSG00000001794	1513	1660	1181	1824	1321	1376	1313	1752	2056	1996	1670	2595	1988	1846	1446	537	950	1790	1171
Lrp3	ENSMUSG00000001802	735	659	552	842	614	608	597	864	1151	987	874	1162	990	956	690	207	448	725	621
Folr1	ENSMUSG00000001827	91	413	205	413	108	1	3	122	16	46	4	32	58	26	159	3	6	12	17
Clpb	ENSMUSG00000001829	922	984	840	1236	912	904	802	1153	1155	1154	1129	1321	1174	1191	837	337	519	1021	716
Sept7	ENSMUSG00000001833	9979	9648	8807	11297	9515	9821	7576	8628	7702	10144	9973	11389	11823	9726	8616	4512	5559	10192	5885
Zdhhc4	ENSMUSG00000001844	215	209	172	318	210	204	174	248	278	289	329	383	353	292	258	33	105	232	166
Rac1	ENSMUSG00000001847	6239	6148	5495	7515	6237	5507	4874	6661	5790	7103	6729	7944	7546	6132	5472	1962	3724	7001	5179
Nup214	ENSMUSG00000001855	871	841	673	1121	893	793	741	985	1102	1090	1134	1463	1249	1047	920	309	484	841	653
Aif1l	ENSMUSG00000001864	237	183	176	238	185	165	125	155	151	214	165	231	227	129	199	42	82	165	106
Cpa3	ENSMUSG00000001865	0	0	0	0	0	0	0	0	1	0	0	2	0	0	0	0	0	0	0
Ltbp1	ENSMUSG00000001870	282	253	180	282	236	251	225	315	289	296	321	355	324	299	222	83	169	302	196
Ugp2	ENSMUSG00000001891	2216	2059	1661	2508	2278	1668	1473	1945	1813	2117	1941	2360	2485	2111	1512	816	1081	2165	1383
Kcnh6	ENSMUSG00000001901	78	89	62	88	85	82	86	114	169	133	94	147	111	146	94	48	91	112	67
Trmt1	ENSMUSG00000001909	430	408	307	472	434	381	352	509	502	525	553	634	576	556	362	95	260	419	288
Nacc1	ENSMUSG00000001910	1264	1215	1079	1506	1326	1149	1150	1523	1833	1589	1619	1997	1550	1714	1188	531	921	1719	1120
Nfix	ENSMUSG00000001911	1728	1690	1638	2323	1472	1262	1292	1970	1844	1859	2164	2632	2259	2442	2122	1074	1191	2215	1422
Slc1a5	ENSMUSG00000001918	21	19	11	27	14	19	10	16	17	16	18	31	22	21	13	6	8	29	7
Uba1	ENSMUSG00000001924	4726	4331	3646	5731	4495	4242	3939	5299	5487	5595	5506	6776	5772	5401	4083	1098	2439	4738	3537
Vwf	ENSMUSG00000001930	150	144	140	192	116	168	172	191	180	169	213	353	279	169	178	33	105	173	127
Siae	ENSMUSG00000001942	288	329	214	362	290	237	239	348	344	373	321	342	418	376	217	92	143	326	218
Vsig2	ENSMUSG00000001943	17	21	11	40	32	27	23	28	10	29	30	34	40	14	24	0	13	17	22
Esam	ENSMUSG00000001946	116	98	68	127	101	83	79	110	94	108	95	161	139	91	93	10	34	104	71
Spa17	ENSMUSG00000001948	59	40	32	65	42	30	31	34	63	52	47	70	57	59	53	17	50	58	31
Fam50a	ENSMUSG00000001962	157	198	168	227	166	192	171	218	229	245	234	255	271	249	168	74	102	195	123
Emd	ENSMUSG00000001964	311	314	260	409	332	276	292	373	382	419	404	478	380	387	289	118	195	373	272
Taco1	ENSMUSG00000001983	131	143	106	159	112	111	96	133	143	147	125	158	170	121	98	36	51	140	103
Grik3	ENSMUSG00000001985	2298	2238	1854	2827	2286	2325	2212	3054	3451	3148	3122	3470	2884	3283	2097	895	1527	2902	2015
Gria3	ENSMUSG00000001986	3704	3478	2905	4441	3921	3823	3340	4229	3937	4664	4545	4474	4472	4553	3027	1504	2500	4216	2739
Npas1	ENSMUSG00000001988	20	15	10	15	16	15	14	29	43	31	16	29	29	24	16	6	8	24	10
Sipa1l2	ENSMUSG00000001995	945	847	655	987	786	738	693	888	1094	1017	924	1376	1186	911	992	315	432	959	705
Ap4e1	ENSMUSG00000001998	346	321	292	473	340	388	346	367	320	415	484	472	477	402	389	127	154	346	216
Blvra	ENSMUSG00000001999	120	140	115	203	149	127	101	169	188	156	99	216	176	160	127	53	64	130	96
Pdzd4	ENSMUSG00000002006	935	1067	938	1327	1141	1111	959	1395	1451	1360	1394	1709	1369	1537	1034	356	837	1336	1006
Srpk3	ENSMUSG00000002007	72	48	26	62	41	58	50	39	40	80	92	76	61	47	51	7	18	45	18
Idh3g	ENSMUSG00000002010	1376	1414	1095	1657	1382	1327	1368	1652	1905	1726	1764	2149	1867	1827	1178	428	844	1670	1118
Pnck	ENSMUSG00000002012	790	699	657	921	782	717	668	1054	1068	1083	1001	1408	955	1160	781	550	612	1103	763
Ssr4	ENSMUSG00000002014	369	371	298	499	390	316	319	338	403	390	389	611	460	405	305	77	154	295	223
Bcap31	ENSMUSG00000002015	788	800	691	922	751	639	618	747	817	843	812	1027	972	798	698	326	337	822	562
Fam98a	ENSMUSG00000002017	692	565	448	667	599	510	489	596	599	682	641	652	777	676	523	185	322	580	346
Ltbp2	ENSMUSG00000002020	5	4	3	17	6	1	9	4	7	11	13	4	10	13	6	3	3	6	6
Kmt2a	ENSMUSG00000002028	5825	4626	3825	6467	5188	4529	4473	5600	7032	6277	6997	7659	6790	6470	5781	2366	3640	6670	4553
Ift46	ENSMUSG00000002031	498	470	385	665	467	384	399	506	568	545	544	706	613	582	475	115	197	480	303
Tmem25	ENSMUSG00000002032	453	363	277	462	407	414	429	486	650	559	540	721	594	522	410	76	256	474	249
Cd3g	ENSMUSG00000002033	0	0	0	1	1	1	0	0	0	0	0	0	0	0	1	0	0	2	0
Trappc6a	ENSMUSG00000002043	35	31	18	21	22	21	18	24	37	26	30	42	38	43	18	1	16	22	9
Supt6	ENSMUSG00000002052	3199	3394	2858	4367	3512	3150	2998	4047	3888	3921	4411	4831	4184	4413	3357	1582	2126	4049	2642
Spag5	ENSMUSG00000002055	33	42	37	71	37	33	33	33	48	46	62	38	44	70	79	15	26	62	52
Foxn1	ENSMUSG00000002057	1	0	1	3	0	0	0	1	0	1	0	0	0	0	0	0	0	0	0
Unc119	ENSMUSG00000002058	251	266	226	290	211	203	193	294	342	294	256	395	288	295	203	48	141	256	197
Rab34	ENSMUSG00000002059	113	119	106	208	137	119	124	153	152	170	220	208	180	194	121	46	50	135	83
Sdf2	ENSMUSG00000002064	457	460	377	638	500	380	378	499	473	503	488	687	541	565	400	136	234	494	302
Ccne1	ENSMUSG00000002068	93	81	72	103	123	66	88	95	132	94	126	138	138	138	116	41	83	104	62
Hsf2bp	ENSMUSG00000002076	2	5	4	4	1	2	1	2	1	2	3	3	2	1	4	9	3	5	1
Bbc3	ENSMUSG00000002083	8	6	12	7	6	5	11	12	14	14	13	9	19	28	6	11	8	7	8
Mybpc3	ENSMUSG00000002100	1	0	0	2	1	2	0	4	1	1	2	1	0	3	2	0	0	2	0
Psmc3	ENSMUSG00000002102	794	898	680	1099	896	794	767	976	995	942	946	1240	1120	1144	659	311	514	914	575
Acp2	ENSMUSG00000002103	1011	1058	915	1440	1035	991	906	1235	1260	1340	1340	1662	1367	1308	1025	414	665	1132	712
Rapsn	ENSMUSG00000002104	5	3	5	6	4	0	3	4	6	7	3	10	6	3	3	0	0	1	1
Slc39a13	ENSMUSG00000002105	247	283	198	336	261	212	216	321	380	332	299	432	360	281	241	57	167	280	167
Celf2	ENSMUSG00000002107	10143	10274	8865	14310	11877	10553	8941	13078	9516	12122	12903	13371	13080	12212	10697	4088	7017	12166	8951
Nr1h3	ENSMUSG00000002108	22	17	23	33	16	23	13	13	28	32	21	31	26	19	17	5	10	33	22
Ddb2	ENSMUSG00000002109	132	94	87	174	93	123	110	124	125	144	147	188	174	148	130	28	46	97	64
Spi1	ENSMUSG00000002111	22	11	9	22	13	20	18	17	30	26	16	36	28	15	19	5	24	14	12
Sf3a1	ENSMUSG00000002129	1202	1261	983	1556	1348	1042	1038	1419	1404	1395	1437	1699	1498	1557	1132	472	852	1428	996
Stat6	ENSMUSG00000002147	79	100	65	145	99	56	63	91	85	104	78	121	87	79	82	19	45	78	70
Clgn	ENSMUSG00000002190	242	203	188	246	209	250	187	223	287	252	229	300	323	254	186	95	112	231	100
Napsa	ENSMUSG00000002204	0	0	2	0	1	1	0	2	3	0	0	1	1	0	1	0	0	0	0
Vrk3	ENSMUSG00000002205	219	278	163	364	234	220	220	282	272	261	314	404	343	334	211	111	152	303	201
Smg9	ENSMUSG00000002210	160	184	171	228	215	209	174	234	245	271	274	333	269	235	180	70	134	259	160
Paxip1	ENSMUSG00000002221	649	605	510	792	641	571	495	766	802	766	880	904	848	859	626	199	406	683	494
Rmnd5a	ENSMUSG00000002222	3794	3434	2650	4278	3779	2780	2541	3695	3030	3692	3603	4025	4022	3337	2982	1210	1961	3528	2735
Mov10	ENSMUSG00000002227	84	128	89	157	108	102	118	126	152	153	143	214	162	171	127	55	80	129	92
Ppm1j	ENSMUSG00000002228	1	1	2	0	1	1	2	3	1	0	3	0	0	6	2	0	0	3	1
Rhoc	ENSMUSG00000002233	64	84	38	83	37	59	44	76	68	67	57	95	75	55	53	16	28	48	31
Tead3	ENSMUSG00000002249	36	28	26	39	26	20	24	27	34	37	42	62	53	38	22	5	27	38	30
Ppard	ENSMUSG00000002250	248	228	184	244	228	230	197	230	314	279	294	407	320	275	252	92	172	273	186
Def6	ENSMUSG00000002257	24	27	24	37	21	31	24	28	38	37	39	61	26	30	10	11	6	21	16
Peg3	ENSMUSG00000002265	21568	18755	15568	23989	20597	19328	18041	24290	25447	26911	25316	27545	26795	26625	20314	10052	14151	26841	17359
Zim1	ENSMUSG00000002266	525	382	327	492	448	337	405	580	635	521	608	678	650	696	419	378	439	787	575
Metrn	ENSMUSG00000002274	482	482	419	542	409	398	315	489	558	521	401	670	529	389	390	120	226	434	275
Lmf1	ENSMUSG00000002279	173	193	160	239	171	174	134	204	254	219	235	325	262	227	231	41	106	192	149
Narfl	ENSMUSG00000002280	177	173	184	292	214	205	183	277	289	285	236	334	288	246	168	49	102	253	176
Angptl4	ENSMUSG00000002289	16	15	14	21	17	18	19	22	39	24	30	29	38	27	24	10	5	18	17
Dbf4	ENSMUSG00000002297	29	38	36	58	39	29	22	31	28	28	37	51	39	32	50	21	20	49	28
Daxx	ENSMUSG00000002307	207	210	164	259	159	194	192	240	293	202	259	234	273	232	195	73	117	228	136
Cd320	ENSMUSG00000002308	181	146	104	177	150	103	116	132	173	157	121	213	167	178	139	91	70	118	105
Ipo4	ENSMUSG00000002319	394	301	277	436	306	320	308	412	467	431	488	541	467	386	323	71	221	366	236
Tm9sf1	ENSMUSG00000002320	354	369	327	478	353	322	296	405	422	420	383	563	462	356	337	80	184	366	227
Rec8	ENSMUSG00000002324	2	5	0	10	1	1	2	7	12	0	0	1	5	1	0	0	2	2	0
Irf9	ENSMUSG00000002325	145	122	84	186	152	107	90	105	120	128	146	162	181	148	99	31	74	106	97
Gmpr2	ENSMUSG00000002326	253	227	165	318	249	214	188	266	250	263	239	307	295	246	215	155	94	263	115
Mdp1	ENSMUSG00000002329	290	314	217	442	299	292	258	337	317	354	344	383	393	394	260	76	168	274	236
Dhrs1	ENSMUSG00000002332	449	470	352	611	510	425	422	501	551	561	567	716	627	538	490	129	240	417	284
Ncan	ENSMUSG00000002341	2673	2455	2200	3134	2671	2497	2342	3356	3454	3095	3371	4059	3530	3484	2662	1254	1821	3163	2285
Tmem161a	ENSMUSG00000002342	221	203	180	255	218	226	212	242	306	252	249	405	257	210	206	63	104	223	155
Armc6	ENSMUSG00000002343	203	189	165	226	167	162	160	207	243	227	221	332	233	234	177	43	125	189	177
Borcs8	ENSMUSG00000002345	158	129	119	206	146	138	129	167	181	170	169	239	187	191	137	35	84	206	112
Slc25a42	ENSMUSG00000002346	323	287	215	325	278	263	230	314	362	356	372	454	377	326	274	162	209	361	250
Snx9	ENSMUSG00000002365	259	294	209	383	224	242	203	272	252	298	317	354	315	282	257	97	183	253	197
Ranbp3	ENSMUSG00000002372	656	648	555	864	655	654	638	916	978	892	896	1130	947	879	640	254	477	820	634
Ndufa11	ENSMUSG00000002379	580	590	445	694	571	492	465	640	773	751	623	801	623	604	466	126	298	447	255
Bmp8b	ENSMUSG00000002384	6	2	2	9	1	11	6	8	7	16	11	10	8	13	8	0	2	5	5
Nr2f6	ENSMUSG00000002393	234	166	124	212	176	150	145	192	243	225	193	309	214	229	141	44	154	183	157
Use1	ENSMUSG00000002395	338	360	300	429	348	327	346	442	469	465	486	621	478	523	368	126	221	376	270
Ocel1	ENSMUSG00000002396	51	88	67	99	100	55	68	84	88	97	86	118	86	88	55	24	50	93	51
Dyrk1b	ENSMUSG00000002409	426	420	361	618	448	424	435	568	641	601	602	762	593	718	473	185	367	672	365
Braf	ENSMUSG00000002413	4783	5065	3906	6581	5616	4685	4193	6000	5058	5925	5920	6002	6467	6061	4907	2058	3100	5190	3694
Ndufb2	ENSMUSG00000002416	848	784	548	1070	863	626	604	910	841	928	840	1034	981	862	628	237	428	716	528
Hltf	ENSMUSG00000002428	794	811	643	1042	783	569	526	757	665	861	836	923	996	808	783	392	424	897	567
Prpf6	ENSMUSG00000002455	810	903	649	1133	816	799	719	984	1024	1031	1027	1178	1069	1157	814	314	475	926	588
Rgs19	ENSMUSG00000002458	166	160	136	238	168	172	134	217	231	193	221	258	225	250	170	70	147	219	157
Rgs20	ENSMUSG00000002459	310	389	354	628	458	441	365	585	365	403	496	633	473	487	423	239	265	575	382
Abhd3	ENSMUSG00000002475	1297	1245	861	1293	1064	885	948	1159	1228	1237	1234	1462	1448	1200	804	537	614	1083	752
Snrpd1	ENSMUSG00000002477	384	404	338	471	350	300	292	357	377	402	426	484	464	481	330	189	224	454	280
Tchp	ENSMUSG00000002486	134	135	99	180	155	122	134	163	177	194	193	235	233	189	170	46	99	152	101
Tiam1	ENSMUSG00000002489	2066	2135	1808	3133	2439	2035	1788	2832	2323	2359	2729	2952	2640	3045	2194	711	1354	2210	1668
Tsc2	ENSMUSG00000002496	1572	1440	1187	1926	1650	1414	1367	1818	2158	1938	1965	2480	2221	1884	1598	637	1032	1780	1158
Rpl3l	ENSMUSG00000002500	3	2	1	1	2	4	0	0	4	3	1	3	5	2	2	1	0	4	0
Slc9a3r2	ENSMUSG00000002504	362	340	287	431	370	329	354	470	597	495	514	656	516	472	331	124	241	431	295
Puf60	ENSMUSG00000002524	1303	1318	1200	1760	1407	1210	1187	1533	1641	1569	1609	2023	1698	1745	1246	377	800	1491	1027
Golga2	ENSMUSG00000002546	1094	1088	944	1396	1166	1131	1072	1385	1528	1408	1501	1802	1558	1582	1020	461	665	1180	825
Uck1	ENSMUSG00000002550	302	290	245	307	311	281	217	346	248	286	306	462	353	353	253	98	185	344	209
Scin	ENSMUSG00000002565	0	1	2	5	0	0	0	2	1	4	2	2	6	3	4	0	7	5	2
Ikzf4	ENSMUSG00000002578	238	204	186	305	247	217	212	285	308	311	321	367	368	314	264	122	219	325	206
Mien1	ENSMUSG00000002580	282	286	219	344	236	236	200	298	302	272	295	449	308	296	183	126	221	290	207
Pon1	ENSMUSG00000002588	1	6	1	4	0	0	0	0	0	0	1	1	1	2	1	0	0	3	0
Axl	ENSMUSG00000002602	595	598	502	647	523	496	515	683	689	747	633	901	767	735	565	293	362	619	449
Tgfb1	ENSMUSG00000002603	46	65	39	74	65	51	74	84	79	84	83	91	89	77	56	17	37	68	62
Ccdc97	ENSMUSG00000002608	515	500	397	614	410	447	421	556	665	597	572	753	669	616	423	254	335	653	431
Zfp40	ENSMUSG00000002617	391	443	334	463	410	325	293	514	454	384	414	402	622	390	407	276	328	496	320
Akap8l	ENSMUSG00000002625	996	954	637	1439	1084	967	856	998	1260	1260	1400	1593	1488	1451	958	404	895	1370	748
Shh	ENSMUSG00000002633	139	115	62	108	112	86	107	124	195	179	76	117	162	99	92	70	53	85	44
Pdcd2l	ENSMUSG00000002635	131	90	96	141	92	109	114	120	148	149	150	170	133	118	105	43	56	123	79
Gtf2f1	ENSMUSG00000002658	500	506	404	583	448	451	451	533	622	549	585	761	601	675	480	256	368	635	428
Clpp	ENSMUSG00000002660	298	329	265	412	289	318	258	360	418	372	339	501	401	397	280	127	247	387	248
Alkbh7	ENSMUSG00000002661	78	76	83	102	76	71	58	112	105	102	115	167	129	103	77	18	40	79	56
Dennd1c	ENSMUSG00000002668	5	9	6	6	4	4	4	10	10	3	10	14	7	6	2	1	2	9	5
Med6	ENSMUSG00000002679	230	262	173	314	220	222	190	210	208	240	228	246	257	260	162	108	137	273	202
Prkd1	ENSMUSG00000002688	216	282	201	330	269	208	178	278	219	248	274	281	278	263	161	80	116	272	179
Lcp2	ENSMUSG00000002699	42	34	36	75	39	40	50	57	39	46	37	48	55	49	52	25	30	63	39
Cse1l	ENSMUSG00000002718	1723	1796	1582	2118	1827	1524	1466	1811	1781	1949	1826	2058	2238	1806	1557	475	971	1746	1361
Naa20	ENSMUSG00000002728	636	553	362	605	513	528	380	577	551	633	538	596	643	638	477	193	315	555	347
Prkra	ENSMUSG00000002731	300	298	239	362	271	243	261	316	324	368	313	410	364	291	250	70	145	299	201
Fkbp7	ENSMUSG00000002732	35	23	22	27	31	21	16	30	17	32	28	48	46	43	32	12	23	26	32
Plekha3	ENSMUSG00000002733	993	990	760	1090	1046	781	748	1032	913	999	968	1042	1059	966	821	383	552	1043	759
Ykt6	ENSMUSG00000002741	610	580	576	748	653	582	550	778	724	698	694	853	785	776	527	184	325	577	375
Baz1b	ENSMUSG00000002748	2850	2818	2167	3382	2871	2269	2295	2984	2876	3045	3324	3615	3591	3223	2568	1342	1774	3170	2000
Pex6	ENSMUSG00000002763	503	495	403	619	442	422	437	637	628	585	583	739	629	541	428	115	249	525	334
Mrpl2	ENSMUSG00000002767	155	153	162	172	183	160	171	217	251	232	196	255	242	220	150	38	102	163	107
Mea1	ENSMUSG00000002768	288	325	244	365	275	283	287	376	389	351	345	446	401	351	281	96	196	376	232
Gnmt	ENSMUSG00000002769	14	10	1	16	9	7	7	4	9	7	14	8	15	11	6	1	12	3	4
Grin2d	ENSMUSG00000002771	455	422	420	645	465	433	498	607	850	764	717	1008	711	609	764	333	330	487	404
Kdelr1	ENSMUSG00000002778	518	490	436	725	530	496	456	618	589	670	737	816	646	601	636	141	298	497	395
Tmem143	ENSMUSG00000002781	133	160	116	217	164	171	161	158	198	211	199	239	224	167	149	26	89	160	98
Pdxk-ps	ENSMUSG00000002791	9	2	1	6	0	2	2	4	5	8	7	3	2	4	5	1	3	1	2
Ggct	ENSMUSG00000002797	180	204	169	270	266	256	175	229	209	287	250	266	280	257	168	111	149	224	152
Jag2	ENSMUSG00000002799	435	397	317	516	405	355	421	514	659	598	604	707	564	542	447	133	295	525	354
Btbd6	ENSMUSG00000002803	490	474	464	676	544	492	469	705	737	653	699	954	702	695	568	128	277	542	408
Nudt14	ENSMUSG00000002804	40	43	37	52	42	28	22	37	44	47	50	63	48	55	42	8	20	36	15
Epdr1	ENSMUSG00000002808	1451	1231	1033	1608	1387	1188	1033	1652	1542	1556	1393	1741	1747	1461	1083	479	757	1490	1066
Flii	ENSMUSG00000002812	910	859	650	1070	747	688	681	937	1253	1077	1047	1394	1188	987	778	273	513	971	632
Top3a	ENSMUSG00000002814	138	76	69	131	94	91	81	115	119	138	118	161	102	135	107	37	45	98	60
Atg4d	ENSMUSG00000002820	234	246	166	311	220	223	197	256	328	299	253	360	286	274	199	47	131	176	139
Qtrt1	ENSMUSG00000002825	92	105	79	139	104	94	84	118	134	110	120	121	128	137	98	23	79	91	103
Plin4	ENSMUSG00000002831	38	51	61	166	36	58	46	45	57	84	70	100	89	94	54	39	27	66	97
Hdgfl2	ENSMUSG00000002833	500	506	402	652	506	500	450	648	748	631	719	888	726	746	556	211	332	577	351
Chaf1a	ENSMUSG00000002835	23	31	42	60	28	28	31	51	43	41	64	88	65	62	53	20	20	56	33
Adprh	ENSMUSG00000002844	419	389	346	492	401	422	341	481	481	535	529	677	517	557	423	106	233	402	263
Tmem39a	ENSMUSG00000002845	222	213	153	264	200	181	147	175	189	228	204	262	259	186	156	57	105	166	110
Timmdc1	ENSMUSG00000002846	210	239	166	347	268	188	192	279	225	277	280	300	276	258	182	75	118	223	194
Pla1a	ENSMUSG00000002847	3	3	6	8	1	6	3	6	10	9	6	9	7	8	9	0	5	4	4
Mcm2	ENSMUSG00000002870	48	47	41	79	40	52	50	50	56	58	52	47	87	50	46	4	31	46	50
Tpra1	ENSMUSG00000002871	232	216	245	307	201	177	211	275	335	299	239	342	318	223	211	88	115	257	179
Nab1	ENSMUSG00000002881	1410	1426	1130	1615	1290	1255	1160	1289	1212	1443	1432	1481	1520	1385	1020	540	808	1382	933
Adgre5	ENSMUSG00000002885	183	158	107	180	150	105	87	159	189	169	161	218	222	140	148	45	90	175	111
Il17ra	ENSMUSG00000002897	73	87	75	116	78	67	58	90	84	102	88	113	127	101	81	20	41	91	50
Lamb1	ENSMUSG00000002900	346	671	410	816	476	272	277	453	327	336	370	472	452	448	409	142	250	403	335
Kcnn1	ENSMUSG00000002908	102	103	76	115	108	76	94	118	151	119	126	185	132	141	96	26	68	101	64
Arrdc2	ENSMUSG00000002910	63	62	66	79	73	75	53	53	109	108	119	152	131	97	85	14	25	38	49
Ppp1r17	ENSMUSG00000002930	11	11	6	10	13	7	8	21	15	19	14	40	27	13	29	13	6	23	9
Cd36	ENSMUSG00000002944	12	7	9	21	11	10	7	8	8	23	18	25	30	15	26	2	16	24	20
Map2k7	ENSMUSG00000002948	451	426	356	585	415	428	436	550	657	595	560	693	666	586	517	219	246	517	294
Timm44	ENSMUSG00000002949	370	353	236	370	346	371	311	401	460	422	473	505	478	451	351	221	188	387	257
Ap2a2	ENSMUSG00000002957	2990	2950	2583	3652	3052	2679	2665	3658	3985	3976	3762	5098	4335	3780	3518	783	1701	3513	2546
Pnkp	ENSMUSG00000002963	117	130	90	163	130	130	108	151	166	172	166	205	188	161	125	29	77	124	78
Med25	ENSMUSG00000002968	577	691	556	833	587	569	558	723	864	809	831	1120	864	841	741	263	536	844	616
Bcam	ENSMUSG00000002980	134	220	123	202	113	108	121	157	216	167	121	231	132	149	131	24	64	142	95
Clptm1	ENSMUSG00000002981	2325	2170	1979	2932	2275	2133	1951	2817	2819	2720	2736	3450	2785	2741	1948	727	1380	2631	1936
Relb	ENSMUSG00000002983	57	59	40	58	57	44	64	66	69	101	85	99	75	80	69	11	36	46	32
Tomm40	ENSMUSG00000002984	388	357	302	461	339	312	309	445	500	453	485	615	451	480	349	80	256	428	275
Apoe	ENSMUSG00000002985	11194	11492	8747	14271	9696	9938	9266	12721	13387	12468	12847	17352	14225	12733	9678	3427	5962	10294	7049
Hbp1	ENSMUSG00000002996	701	811	598	1012	766	605	507	666	670	777	842	926	974	724	651	299	403	761	530
Prkar2b	ENSMUSG00000002997	1557	1475	1371	2281	1793	1516	1284	2256	1652	1560	1750	1766	1975	1936	1382	818	941	1909	1326
Cdkn1b	ENSMUSG00000003031	873	903	725	1091	977	725	621	958	808	982	1011	1163	1076	973	953	456	527	904	592
Klf4	ENSMUSG00000003032	55	63	44	67	52	36	56	74	64	73	52	104	66	67	51	29	54	63	48
Ap1m1	ENSMUSG00000003033	555	533	465	718	556	476	472	690	797	717	643	924	739	699	496	153	309	546	439
Rab8a	ENSMUSG00000003037	333	428	340	496	372	329	258	364	415	425	390	547	506	412	322	116	217	340	226
Hmgn2	ENSMUSG00000003038	278	245	207	292	202	200	182	254	221	269	317	327	343	301	221	270	189	302	181
Fam32a	ENSMUSG00000003039	884	891	643	1065	1022	877	659	892	1108	1114	1029	1272	1248	1134	612	381	662	966	584
Elf3	ENSMUSG00000003051	0	1	1	1	1	0	0	0	0	1	0	0	1	0	0	0	0	1	0
Stard3nl	ENSMUSG00000003062	447	430	343	534	422	385	323	497	513	533	501	629	637	489	355	163	209	411	331
Stk11	ENSMUSG00000003068	479	469	487	717	516	464	415	610	639	627	604	847	723	622	476	138	271	516	374
Efna2	ENSMUSG00000003070	67	59	61	75	61	71	64	71	84	75	85	128	85	79	67	22	63	89	51
Atp5d	ENSMUSG00000003072	1167	1208	931	1382	1125	1024	979	1328	1400	1406	1346	1805	1484	1344	1017	250	698	1298	781
Ppp5c	ENSMUSG00000003099	1117	1256	1015	1400	1191	1111	1074	1374	1558	1393	1412	1688	1526	1535	1048	376	736	1424	979
Cdk12	ENSMUSG00000003119	1187	1155	912	1504	1162	1052	1034	1194	1177	1341	1380	1613	1536	1431	1168	491	663	1220	819
Lipe	ENSMUSG00000003123	183	151	146	228	141	148	159	173	196	222	240	277	201	174	164	29	94	195	167
Pafah1b2	ENSMUSG00000003131	5208	4639	4113	6041	5029	4271	3901	5662	5310	5951	5268	5861	6552	5015	4355	1928	2578	4847	3535
Tbc1d8	ENSMUSG00000003134	373	356	289	571	389	386	351	520	517	437	509	597	508	533	373	170	270	502	415
Cnot11	ENSMUSG00000003135	477	487	438	674	537	433	460	639	581	583	582	744	631	643	506	175	280	592	407
Slc2a3	ENSMUSG00000003153	1637	1445	1269	1793	1832	1315	1242	1903	1911	1910	1832	2090	1942	1831	1300	574	910	1742	1337
Foxj2	ENSMUSG00000003154	653	553	420	678	530	453	475	659	721	698	704	857	769	645	572	210	329	635	412
Sri	ENSMUSG00000003161	518	722	463	880	716	422	464	712	853	1107	863	1026	766	734	739	342	522	797	502
Dgcr2	ENSMUSG00000003166	903	786	759	1075	885	786	682	965	1130	1077	993	1282	1122	1045	755	288	478	913	657
Irf3	ENSMUSG00000003184	206	206	114	181	127	150	117	158	190	151	187	216	196	166	112	58	134	168	98
Bcl2l12	ENSMUSG00000003190	10	16	9	15	11	15	7	12	16	11	16	21	10	11	15	1	3	16	8
Zfp959	ENSMUSG00000003198	88	128	91	161	141	80	85	109	76	126	110	126	143	144	88	56	89	124	103
Mpnd	ENSMUSG00000003199	436	457	368	621	455	475	471	586	720	593	575	739	614	633	440	177	293	464	336
Sh3gl1	ENSMUSG00000003200	247	253	201	307	219	244	211	267	315	255	333	385	326	310	260	95	169	311	210
Ebi3	ENSMUSG00000003206	3	3	3	1	3	1	1	6	2	5	4	8	5	3	6	2	0	3	1
Ccdc94	ENSMUSG00000003208	67	85	78	122	68	62	59	80	76	99	86	116	103	119	61	56	53	110	78
Ranbp2	ENSMUSG00000003226	6534	6487	5442	8752	7101	5850	5211	7442	5983	7226	7547	7574	8066	7396	6058	2742	3759	7465	4899
Edar	ENSMUSG00000003227	6	4	15	35	11	2	3	9	2	2	5	8	9	7	7	2	4	11	9
Grk5	ENSMUSG00000003228	1026	1187	881	1567	1222	1223	968	1226	975	1184	1233	1306	1134	1249	747	293	625	1146	724
Dvl3	ENSMUSG00000003233	598	570	430	647	526	448	502	641	862	784	750	958	727	648	539	141	372	644	479
Abcf3	ENSMUSG00000003234	603	629	434	746	646	556	550	704	772	799	787	935	791	815	518	191	329	611	437
Eif2b5	ENSMUSG00000003235	573	534	463	716	594	473	510	694	636	670	699	804	725	703	515	151	310	569	395
Cyth2	ENSMUSG00000003269	454	434	324	502	400	404	357	456	542	533	473	646	621	542	382	231	265	414	286
Sult2b1	ENSMUSG00000003271	17	20	29	44	32	41	23	25	19	23	44	54	22	30	41	5	18	26	34
Car11	ENSMUSG00000003273	444	552	367	699	517	475	411	587	591	581	602	666	574	700	444	273	395	584	404
Dlgap1	ENSMUSG00000003279	5424	5570	4629	6702	5871	5942	5416	7015	6263	7222	7601	7823	6943	8010	4989	2158	3782	6806	4613
Plag1	ENSMUSG00000003282	124	111	82	126	111	87	68	112	100	116	126	122	162	130	93	39	54	117	60
Hck	ENSMUSG00000003283	5	8	13	13	9	8	14	6	11	8	10	22	20	9	15	1	5	13	10
Mrpl4	ENSMUSG00000003299	310	331	254	442	309	265	289	359	460	392	388	514	388	358	323	122	159	367	223
Keap1	ENSMUSG00000003308	423	481	380	513	463	417	466	598	669	569	578	777	578	701	421	139	366	563	436
Ap1m2	ENSMUSG00000003309	8	7	3	4	2	5	8	5	8	4	8	14	7	9	2	8	2	5	3
Glg1	ENSMUSG00000003316	5784	5909	5160	7613	6268	5182	5006	7120	7199	7401	6875	8342	7619	6975	5471	2489	3685	7061	4554
Atp8b3	ENSMUSG00000003341	10	4	4	4	8	9	10	10	14	4	9	19	14	11	3	7	2	8	5
Btbd2	ENSMUSG00000003344	598	625	536	722	599	623	577	796	983	783	791	1037	782	778	551	245	478	772	548
Csnk1g2	ENSMUSG00000003345	854	865	675	1122	889	815	839	1047	1156	985	1012	1423	1094	1084	809	252	567	1128	804
Abhd17a	ENSMUSG00000003346	514	494	426	655	502	443	500	669	706	653	660	904	675	692	532	118	412	727	572
Mob3a	ENSMUSG00000003348	157	131	97	174	164	130	118	144	238	146	151	260	242	177	163	121	76	155	85
Cacnb3	ENSMUSG00000003352	407	434	403	535	437	382	407	524	632	488	558	759	610	642	449	176	309	548	369
Ccdc65	ENSMUSG00000003354	120	135	123	188	148	102	111	158	142	138	176	188	151	169	130	71	78	161	117
Fkbp11	ENSMUSG00000003355	5	6	3	13	10	7	6	10	12	11	9	7	17	7	4	4	5	2	1
Ddx23	ENSMUSG00000003360	1070	1061	915	1293	1059	1038	946	1221	1422	1284	1392	1664	1464	1370	1012	497	684	1240	799
Pld3	ENSMUSG00000003363	4599	4597	3951	5823	4753	4395	4418	6143	6512	5998	5812	7552	5568	6322	3935	1421	3594	6239	4697
Grik5	ENSMUSG00000003378	1466	1369	1256	1808	1569	1401	1534	1944	2144	1911	2143	2557	1986	2147	1569	763	1278	2019	1460
Cd79a	ENSMUSG00000003379	0	3	0	0	2	3	1	2	5	1	2	3	7	1	3	0	0	1	0
Rabac1	ENSMUSG00000003380	620	525	405	706	561	471	486	766	824	812	627	957	805	576	548	134	272	580	423
Etv3	ENSMUSG00000003382	594	461	387	603	561	513	448	609	585	631	674	728	728	637	479	200	318	551	339
Prkcsh	ENSMUSG00000003402	684	760	578	958	797	620	635	864	922	792	881	1142	960	920	647	247	485	844	519
Elavl3	ENSMUSG00000003410	2912	2942	2258	3271	2740	2813	2630	3490	4056	3661	3584	4233	4092	3705	2859	2020	2251	3585	2529
Rab3b	ENSMUSG00000003411	805	674	552	767	671	666	691	870	1288	1091	782	1209	1200	854	588	206	294	573	371
St8sia6	ENSMUSG00000003418	981	932	669	947	1034	847	802	876	906	1043	879	1039	978	891	512	417	596	1097	714
Fcgrt	ENSMUSG00000003420	101	104	100	143	105	88	87	126	108	108	127	173	157	135	117	49	45	91	57
Nosip	ENSMUSG00000003421	290	315	236	400	297	311	302	391	458	417	404	467	394	444	288	187	196	373	243
Pih1d1	ENSMUSG00000003423	99	110	113	160	140	129	127	144	143	161	164	217	197	168	118	41	73	133	97
Rps11	ENSMUSG00000003429	1154	1032	923	1326	1142	908	921	1217	1092	1196	1252	1679	1160	1357	887	299	749	1213	832
Supt5	ENSMUSG00000003435	1293	1389	1021	1851	1452	1315	1257	1711	1780	1719	1871	2233	1746	1928	1396	777	959	1732	1083
Dll3	ENSMUSG00000003436	33	22	22	18	27	26	30	23	25	37	23	39	24	21	16	20	8	23	16
Paf1	ENSMUSG00000003437	600	597	508	785	679	572	539	665	766	680	776	961	767	797	664	398	316	655	426
Timm50	ENSMUSG00000003438	239	237	177	312	227	237	210	253	275	260	274	345	306	228	196	73	150	270	146
Med29	ENSMUSG00000003444	205	159	167	221	168	143	141	204	184	179	185	230	209	182	144	15	98	194	120
Bicd1	ENSMUSG00000003452	3274	3065	2539	3625	3282	3010	2840	3237	3199	3720	3564	3777	4306	3432	2959	1375	1868	3301	2044
Ncstn	ENSMUSG00000003458	637	740	598	933	681	629	628	830	825	862	836	1082	857	784	593	248	453	674	616
Pex19	ENSMUSG00000003464	676	719	643	881	791	631	553	738	810	854	846	1029	1012	796	678	182	300	650	426
Phyhip	ENSMUSG00000003469	1869	2226	1715	3077	2558	2037	2056	3334	2723	2620	2458	3455	2596	2934	1993	1068	1757	3241	2283
Crhr2	ENSMUSG00000003476	104	155	128	221	103	124	133	219	134	165	179	182	157	199	102	99	107	213	161
Inmt	ENSMUSG00000003477	8	15	9	14	5	3	2	9	3	3	2	2	11	7	10	4	1	4	2
Cyp4f18	ENSMUSG00000003484	0	0	0	1	0	0	0	0	1	0	0	0	0	4	1	0	0	0	0
Impdh1	ENSMUSG00000003500	254	267	194	367	282	265	243	327	373	365	318	441	310	340	249	111	189	298	188
Dusp3	ENSMUSG00000003518	2445	2002	1753	2503	2225	2112	1906	2242	2476	2577	2528	3295	3063	2359	2221	858	1263	2329	1486
Prodh	ENSMUSG00000003526	159	176	144	283	167	183	169	232	184	172	204	289	257	228	146	68	83	199	113
Dgcr14	ENSMUSG00000003527	216	262	217	314	238	260	209	264	347	343	292	397	300	324	279	108	189	275	188
Slc25a1	ENSMUSG00000003528	400	328	295	415	348	337	368	455	542	494	438	658	508	408	313	161	164	330	226
Dgcr6	ENSMUSG00000003531	119	142	102	189	155	139	142	195	219	199	200	291	220	206	161	46	122	172	138
Ddr1	ENSMUSG00000003534	905	813	800	1081	829	744	737	804	880	1048	1128	1672	1174	828	1043	227	431	776	540
Ier3	ENSMUSG00000003541	54	52	28	46	37	36	38	42	78	49	40	58	71	48	41	9	24	41	15
Fosb	ENSMUSG00000003545	113	69	46	110	82	178	177	245	188	388	352	275	204	397	174	74	89	318	129
Klc4	ENSMUSG00000003546	179	187	149	231	185	173	181	192	267	208	204	305	243	234	148	68	98	200	139
Ercc1	ENSMUSG00000003549	97	125	74	149	122	90	84	134	145	139	151	162	127	114	96	28	76	137	99
Cyp17a1	ENSMUSG00000003555	0	1	0	0	0	3	0	1	0	0	0	1	0	0	0	0	0	2	0
As3mt	ENSMUSG00000003559	258	199	187	277	173	201	170	208	213	246	235	311	264	251	151	63	101	184	136
Homer3	ENSMUSG00000003573	69	69	56	79	64	68	78	60	88	68	110	113	85	71	59	12	26	71	47
Crtc1	ENSMUSG00000003575	1026	1159	875	1345	1237	1007	1002	1440	1693	1476	1622	1982	1363	1764	1115	486	1237	1669	1267
Rnf215	ENSMUSG00000003581	152	146	148	228	182	151	139	183	265	229	233	286	214	240	171	55	112	185	114
Sec14l2	ENSMUSG00000003585	246	259	194	325	263	252	263	299	261	253	306	409	278	344	236	117	171	246	169
Aven	ENSMUSG00000003604	96	66	72	120	65	77	62	110	70	104	95	99	113	125	66	41	39	86	64
Cp	ENSMUSG00000003617	301	343	308	385	270	194	164	331	209	288	276	384	444	352	274	165	134	265	229
Crot	ENSMUSG00000003623	489	550	373	715	598	419	357	492	597	832	589	694	636	635	442	192	401	554	407
Rps6ka1	ENSMUSG00000003644	196	142	157	199	154	196	143	158	255	206	219	370	276	188	214	39	102	169	102
Calb2	ENSMUSG00000003657	2158	1544	1623	2116	1691	2009	1572	1759	2353	2626	2973	4205	3929	2207	2921	870	824	1598	1178
Snrnp200	ENSMUSG00000003660	2837	2821	2532	3724	2957	2491	2344	3243	3159	3458	3571	4070	3585	3305	2752	763	1560	2923	2201
Ciao1	ENSMUSG00000003662	434	428	349	561	440	409	360	541	410	463	529	639	521	472	335	176	200	430	355
Has1	ENSMUSG00000003665	19	7	6	11	10	17	12	11	17	17	29	15	7	15	9	14	9	20	5
Taf6l	ENSMUSG00000003680	184	175	163	262	198	151	183	210	224	219	233	292	229	201	203	63	109	155	131
Insig2	ENSMUSG00000003721	1207	1041	951	1318	1200	978	869	1289	1061	1283	1169	1363	1422	1227	962	324	636	1273	932
Kpna6	ENSMUSG00000003731	2186	2103	1772	2730	2152	1915	1779	2437	2291	2553	2306	2794	2751	2331	2002	712	1229	2311	1663
Man1a	ENSMUSG00000003746	3790	4329	3780	5724	4561	4657	3767	4717	3470	5046	4968	4906	4774	4117	2755	906	2132	4243	2885
Itpkc	ENSMUSG00000003752	78	75	73	114	73	80	65	96	96	122	117	129	116	112	75	27	45	82	67
Coq8b	ENSMUSG00000003762	233	256	209	363	293	214	218	292	286	291	311	433	331	307	247	71	154	266	200
Brd8	ENSMUSG00000003778	968	936	803	1290	1050	1044	865	1203	1147	1240	1372	1468	1427	1452	1028	500	568	1153	697
Kif20a	ENSMUSG00000003779	21	8	21	32	9	18	15	21	11	13	15	11	14	15	26	1	22	23	26
Farsa	ENSMUSG00000003808	308	301	221	359	287	277	268	359	366	371	376	452	427	361	272	117	174	266	187
Gcdh	ENSMUSG00000003809	263	274	222	377	273	244	198	290	294	297	334	345	302	321	224	73	152	282	200
Mast2	ENSMUSG00000003810	1756	1634	1273	1942	1536	1439	1372	1927	2377	2043	2054	2407	2196	2128	1577	641	1082	2176	1430
Dnase2a	ENSMUSG00000003812	61	81	54	82	63	63	44	78	94	81	65	98	89	79	59	13	41	46	31
Rad23a	ENSMUSG00000003813	546	528	504	648	525	544	555	811	814	775	753	981	890	806	580	268	386	650	499
Calr	ENSMUSG00000003814	4729	5366	3103	6556	4564	3574	3043	4623	4009	3937	3551	4558	4365	4084	3408	3822	2756	5174	3257
Syce2	ENSMUSG00000003824	15	19	10	24	29	18	19	24	17	13	21	30	16	17	6	9	11	24	10
Nfat5	ENSMUSG00000003847	5138	4175	3675	5677	4508	4376	3849	4691	4713	5683	5659	5810	6054	5295	4645	1616	2207	4255	2887
Nob1	ENSMUSG00000003848	193	169	135	276	211	197	188	270	276	242	257	333	251	332	197	60	147	238	136
Nqo1	ENSMUSG00000003849	53	62	52	110	54	32	37	75	50	63	42	67	51	59	59	25	21	32	43
Ppfia3	ENSMUSG00000003863	1088	1034	847	1358	1130	1033	1077	1388	1522	1492	1707	1884	1525	1780	1043	489	838	1452	941
Gys1	ENSMUSG00000003865	237	255	202	313	234	183	206	217	309	272	241	362	294	206	195	58	107	213	168
Ruvbl2	ENSMUSG00000003868	215	231	186	291	268	211	205	274	289	239	248	378	299	254	211	57	176	304	202
Lin7b	ENSMUSG00000003872	178	185	143	244	192	158	152	266	284	205	275	296	224	250	131	55	112	173	132
Bax	ENSMUSG00000003873	161	150	110	211	174	145	137	168	181	195	176	241	175	182	125	94	93	164	91
Il7r	ENSMUSG00000003882	22	20	13	28	24	22	24	15	17	38	19	26	33	15	14	2	14	16	22
Tfam	ENSMUSG00000003923	618	527	401	670	597	516	410	554	615	712	621	737	720	638	509	320	396	562	361
Zfp81	ENSMUSG00000003929	799	723	713	952	796	676	586	867	748	780	926	840	1031	875	776	338	454	815	649
Efnb3	ENSMUSG00000003934	2005	1822	1711	2438	1784	1783	1617	2247	2352	2357	2221	3185	2811	2138	2121	825	1136	2058	1385
Mmd	ENSMUSG00000003948	1778	1694	1648	2261	1986	1498	1341	2100	1400	1858	1794	1810	2021	1884	1286	529	1084	2064	1467
Hlf	ENSMUSG00000003949	1645	1808	1456	2246	2079	1583	1366	2452	2032	2083	2098	2557	2307	2406	2461	1304	1428	2506	1769
Fam162a	ENSMUSG00000003955	256	259	223	318	223	198	232	281	275	313	227	324	308	243	203	114	135	283	137
Rpl8	ENSMUSG00000003970	1403	1326	1286	1755	1470	1212	1297	1586	1622	1695	1665	2221	1663	1730	1186	326	839	1546	1113
Grm3	ENSMUSG00000003974	1736	1451	1307	1996	1519	1324	1362	1690	1396	1584	1807	2036	1772	1700	1225	376	842	1745	1271
Ssbp2	ENSMUSG00000003992	1665	1630	1311	2010	1772	1515	1516	2022	2089	2163	2020	2109	2133	2154	1354	1048	969	1743	1335
Fancl	ENSMUSG00000004018	152	145	155	194	147	129	131	164	160	162	161	172	174	171	111	79	92	167	102
Brinp2	ENSMUSG00000004031	962	945	795	1184	995	1032	849	1266	1172	1041	1079	1320	1218	1334	848	258	489	942	692
Gstm5	ENSMUSG00000004032	988	1102	883	1419	1014	978	864	1078	1138	1123	1174	1627	1321	1185	906	249	526	1099	746
Gstm7	ENSMUSG00000004035	339	354	291	448	360	294	292	346	258	377	372	650	400	335	371	128	146	308	242
Gstm3	ENSMUSG00000004038	1	1	4	1	1	1	1	5	1	2	1	3	5	3	0	1	0	1	0
Stat3	ENSMUSG00000004040	886	752	616	1065	811	713	718	818	947	898	936	1305	1069	801	763	325	446	819	587
Stat5a	ENSMUSG00000004043	53	49	62	56	43	41	42	58	44	45	83	76	73	63	51	7	31	50	50
Cavin1	ENSMUSG00000004044	231	277	201	286	193	154	178	270	246	292	238	428	354	271	246	78	148	238	160
Map3k11	ENSMUSG00000004054	238	201	166	255	193	144	190	217	301	259	290	382	298	241	197	86	144	214	152
Akt2	ENSMUSG00000004056	645	616	551	980	620	461	488	703	618	608	665	748	718	711	452	201	335	700	442
Dnaja3	ENSMUSG00000004069	833	853	667	1065	853	794	698	940	914	969	1004	1115	1028	984	710	309	475	901	573
Hmox2	ENSMUSG00000004070	608	582	390	712	626	539	545	704	794	669	791	872	815	721	533	211	338	532	357
Cdip1	ENSMUSG00000004071	2515	2528	1970	3052	2361	2381	2078	2793	2988	3097	2850	3673	3252	2971	2298	770	1615	2669	1866
Map3k20	ENSMUSG00000004085	806	852	659	1042	826	770	646	941	859	888	878	1027	1012	957	657	315	466	975	695
Cwc15	ENSMUSG00000004096	811	847	685	981	766	793	653	867	835	935	930	1023	939	912	705	430	516	928	578
Col5a3	ENSMUSG00000004098	30	44	25	74	43	18	27	49	36	41	49	77	64	29	69	16	18	30	25
Dnmt1	ENSMUSG00000004099	905	830	730	1069	840	836	802	1089	1184	1063	1098	1393	1126	1175	885	333	637	990	770
Ppan	ENSMUSG00000004100	78	76	78	109	96	97	114	107	144	113	154	157	140	120	88	28	64	112	69
Angptl2	ENSMUSG00000004105	48	137	65	169	38	40	36	67	45	42	53	74	92	58	85	7	13	26	22
Cacna1e	ENSMUSG00000004110	8843	8466	7609	12772	10221	8995	7859	9918	8108	9217	10707	11365	9652	10330	7980	2476	5080	9258	6688
Cacna1b	ENSMUSG00000004113	2668	2216	1844	2726	2404	2101	2012	3154	3367	2855	3137	3741	3075	3112	2999	932	1524	2887	2043
Trmt10a	ENSMUSG00000004127	168	177	152	229	184	157	141	215	173	231	210	240	259	196	157	60	101	204	155
Etv1	ENSMUSG00000004151	1549	1546	1301	1863	1366	1400	1044	1321	1145	1770	1735	1806	1733	1554	1350	494	725	1505	981
Kifc2	ENSMUSG00000004187	1334	1426	1115	1720	1554	1623	1444	2061	2322	2045	2072	2419	2086	2353	1557	940	1283	2100	1243
Psap	ENSMUSG00000004207	14257	15074	12428	19021	14663	12581	11800	16787	17171	16390	15737	20205	18110	16912	12944	4012	7623	14941	10290
Ikbkg	ENSMUSG00000004221	745	653	640	1007	778	665	625	935	857	1020	881	1073	1002	848	714	217	372	690	543
Pax2	ENSMUSG00000004231	0	0	1	0	3	5	0	1	3	2	1	6	2	1	1	1	0	2	0
Wars2	ENSMUSG00000004233	179	203	170	267	231	178	169	231	261	250	256	291	275	246	178	82	146	244	148
Atn1	ENSMUSG00000004263	154	225	169	232	192	192	195	243	227	188	222	249	237	254	189	157	207	346	236
Phb2	ENSMUSG00000004264	455	457	348	600	465	454	424	504	623	582	510	667	587	554	414	185	292	424	317
Ptpn6	ENSMUSG00000004266	29	38	24	52	30	30	21	36	24	32	34	48	42	38	24	9	21	34	14
Eno2	ENSMUSG00000004267	5542	4956	3874	6287	5630	4985	4650	6792	6782	6547	5964	7388	6121	6456	4303	2392	3290	5761	4016
Emg1	ENSMUSG00000004268	289	309	255	408	308	244	237	271	247	329	286	401	354	316	287	113	174	338	214
Lpcat3	ENSMUSG00000004270	238	240	203	352	212	202	202	262	245	265	307	359	316	258	210	112	123	217	203
Atp6v1f	ENSMUSG00000004285	666	647	469	761	549	547	511	679	669	756	672	949	748	736	542	140	315	591	444
Il12b	ENSMUSG00000004296	0	0	0	1	0	0	0	0	0	0	0	0	0	0	1	0	0	0	0
Clcn5	ENSMUSG00000004317	916	793	647	963	802	757	714	973	1170	1277	1046	1291	1210	1060	884	391	397	824	519
Clcn3	ENSMUSG00000004319	4805	4248	3639	5484	4823	4209	3676	5580	4745	5605	5287	6106	5985	5195	4563	1769	2384	4758	3232
Hif3a	ENSMUSG00000004328	48	152	87	261	93	158	85	96	131	165	173	255	193	148	164	104	74	121	188
Gpx6	ENSMUSG00000004341	1	0	0	1	1	0	0	4	0	1	1	1	1	0	1	0	0	3	1
Gpx5	ENSMUSG00000004344	0	0	0	0	1	0	0	0	0	0	0	0	1	0	0	0	0	0	0
Pde1c	ENSMUSG00000004347	890	744	775	1093	894	802	695	1173	998	1279	1184	1160	1456	1027	844	456	683	1190	781
Utp20	ENSMUSG00000004356	826	766	611	998	772	654	656	769	803	939	996	996	1014	822	731	207	445	830	558
Spic	ENSMUSG00000004359	1	1	0	0	0	2	0	0	0	0	1	0	2	0	0	0	0	0	0
9330159F19Rik	ENSMUSG00000004360	2129	2109	1839	2825	2300	2088	1741	2334	2150	2489	2477	2476	2596	2507	1994	1184	1414	2719	2021
Cul3	ENSMUSG00000004364	4652	4553	4054	5636	4554	4500	3803	5311	4443	5267	5469	5178	5893	5201	4203	2773	3136	5460	3624
Sst	ENSMUSG00000004366	693	770	863	1178	950	711	748	1175	803	796	987	1159	751	1033	826	420	641	1453	995
Il11	ENSMUSG00000004371	6	1	5	6	4	12	5	6	7	8	11	10	12	6	10	1	2	3	4
Large1	ENSMUSG00000004383	1570	1382	1395	1937	1563	1367	1323	1760	1713	1723	1787	2010	1850	1806	1245	362	831	1895	1208
Ddx56	ENSMUSG00000004393	352	306	262	415	372	252	288	332	377	443	435	528	364	382	310	64	168	316	259
Tmed4	ENSMUSG00000004394	774	731	637	942	757	633	633	793	787	837	861	1051	866	868	650	247	484	800	657
Col26a1	ENSMUSG00000004415	58	61	42	78	75	59	68	68	89	80	98	103	93	96	87	11	55	67	42
Bid	ENSMUSG00000004446	94	82	104	118	115	130	138	160	173	177	166	169	157	141	157	31	51	115	52
Ralb	ENSMUSG00000004451	220	210	182	250	219	186	178	201	273	251	254	297	348	267	175	80	144	186	150
Ppp1cc	ENSMUSG00000004455	1255	1073	1085	1431	1391	1005	876	1220	968	1079	1161	1460	1283	1059	855	327	615	1094	832
Dnajb11	ENSMUSG00000004460	639	703	403	740	636	442	364	583	481	510	515	602	669	517	465	332	351	555	401
Tbccd1	ENSMUSG00000004462	224	234	180	296	225	176	153	200	200	234	231	268	253	265	197	115	131	268	171
Clec11a	ENSMUSG00000004473	60	48	41	54	64	42	44	66	59	52	47	85	60	55	59	15	34	58	27
Zfp324	ENSMUSG00000004500	151	150	144	206	182	129	135	140	182	216	158	214	180	170	151	73	121	199	124
Gab2	ENSMUSG00000004508	452	427	347	518	396	421	439	552	706	587	567	740	651	666	421	186	262	519	350
Coro1c	ENSMUSG00000004530	1688	1702	1458	2193	1816	1710	1475	2154	2184	2234	2302	2746	2228	2219	1502	505	853	1669	1093
Tax1bp1	ENSMUSG00000004535	3981	4361	3520	5108	4234	3751	3417	4451	4194	4553	4228	4876	5341	4677	3539	2419	2440	4867	2832
Ctse	ENSMUSG00000004552	1	0	3	8	5	2	4	0	1	0	0	10	0	1	4	0	0	2	0
Ndrg2	ENSMUSG00000004558	6786	6264	5014	7754	5671	5140	5078	6649	7168	6498	6775	8316	7749	7199	5045	2337	3516	7250	5447
Mettl17	ENSMUSG00000004561	184	174	117	215	180	191	149	193	238	255	258	256	270	217	157	54	110	184	111
Arhgef40	ENSMUSG00000004562	365	348	257	470	401	370	402	486	586	507	521	766	583	498	404	133	278	418	216
Pnpla6	ENSMUSG00000004565	861	803	616	1049	878	799	789	913	1146	1031	1066	1262	1087	916	766	166	424	816	512
Mcoln1	ENSMUSG00000004567	658	602	474	793	621	566	585	767	804	821	787	1060	862	719	631	177	351	696	460
Arhgef18	ENSMUSG00000004568	814	857	603	1014	786	659	649	957	1006	949	909	1135	1011	1058	770	225	485	909	603
Pkn2	ENSMUSG00000004591	1092	956	815	1188	919	816	747	980	823	1018	1072	1111	1282	968	899	444	635	1059	702
Cd33	ENSMUSG00000004609	145	205	122	162	173	171	117	151	175	209	184	259	236	146	171	53	85	103	97
Etfb	ENSMUSG00000004610	107	160	97	172	112	129	102	153	136	144	117	161	162	184	124	25	77	105	84
Nkg7	ENSMUSG00000004612	0	0	1	7	0	0	0	4	1	0	0	3	2	1	0	0	0	0	0
Stxbp2	ENSMUSG00000004626	237	250	217	424	246	285	239	303	282	380	344	456	386	260	257	51	141	301	170
Pcp2	ENSMUSG00000004630	0	0	0	1	0	0	0	2	1	1	3	0	2	0	1	1	0	0	1
Sgce	ENSMUSG00000004631	556	563	482	693	572	479	423	551	496	641	609	728	684	551	540	247	364	615	535
Chn2	ENSMUSG00000004633	2729	2601	2330	3391	2706	2632	2249	2581	2463	2950	2981	3296	2926	2442	2052	623	1404	2819	2070
Wwox	ENSMUSG00000004637	228	257	200	268	206	227	197	284	303	320	289	375	333	263	268	85	134	254	142
Slbp	ENSMUSG00000004642	375	371	313	448	357	335	298	380	426	484	436	542	479	398	362	205	234	365	330
Tyr	ENSMUSG00000004651	18	18	9	14	12	13	7	13	11	30	22	17	14	22	11	6	7	9	2
Ghrhr	ENSMUSG00000004654	0	1	0	1	0	0	0	0	0	0	0	0	0	0	0	0	0	0	0
Aqp1	ENSMUSG00000004655	40	184	98	194	39	7	9	45	15	37	7	20	35	32	73	0	2	7	4
Arid3b	ENSMUSG00000004661	81	90	64	115	77	65	78	87	114	123	94	122	144	113	82	30	62	79	52
Cnn2	ENSMUSG00000004665	84	124	85	127	94	96	84	91	96	86	102	143	115	131	81	24	26	80	53
Polr2e	ENSMUSG00000004667	271	364	291	420	307	306	303	367	417	388	427	541	398	468	254	83	216	323	236
Abca13	ENSMUSG00000004668	3	3	5	2	3	1	5	3	2	9	3	1	2	4	4	0	1	1	1
Myo9b	ENSMUSG00000004677	810	782	555	956	788	639	652	786	1019	906	1027	1250	1168	892	705	239	490	764	480
Hdac9	ENSMUSG00000004698	1743	1715	1409	2161	1936	1615	1454	1734	1828	1943	1800	2478	2327	1984	1905	627	988	1857	1268
Ly9	ENSMUSG00000004707	2	3	3	4	1	0	0	1	2	4	2	7	4	2	2	7	0	0	1
Cd244	ENSMUSG00000004709	1	0	0	0	1	0	1	0	1	0	1	0	3	1	0	0	0	0	2
Adgre1	ENSMUSG00000004730	79	37	53	85	68	44	34	80	46	69	60	88	83	67	33	6	26	55	54
Mtfp1	ENSMUSG00000004748	269	247	225	291	299	236	245	292	313	313	270	406	307	293	255	74	184	317	241
Rab23	ENSMUSG00000004768	716	613	544	772	628	502	464	646	621	704	701	793	825	634	651	224	347	584	461
Rab11a	ENSMUSG00000004771	3343	2984	2658	3922	3514	2861	2508	3590	3291	3898	3583	4042	4293	3381	2858	1270	1668	3448	2222
Eif2b2	ENSMUSG00000004788	216	235	194	308	231	205	173	234	275	256	248	309	304	256	180	81	131	239	187
Dlst	ENSMUSG00000004789	1526	1493	1141	1838	1497	1266	1163	1497	1670	1598	1680	1843	1866	1615	1186	468	752	1414	1024
Pgf	ENSMUSG00000004791	11	22	10	12	13	20	10	18	13	10	24	42	21	22	14	10	3	14	12
Ulk2	ENSMUSG00000004798	2835	2774	2388	3424	3029	2526	2306	2993	2729	3319	3273	3611	3542	3041	2753	764	1504	3071	2087
Ccl24	ENSMUSG00000004814	5	3	0	1	0	1	0	1	4	1	1	4	1	3	2	0	0	0	4
Dgkq	ENSMUSG00000004815	899	731	604	1062	886	802	792	950	1264	1125	1097	1280	1201	1003	757	228	404	913	520
Grap	ENSMUSG00000004837	18	26	11	22	19	14	14	12	11	22	22	51	19	28	16	4	9	35	13
Pou1f1	ENSMUSG00000004842	1	0	0	0	0	0	1	0	0	0	0	0	0	1	0	0	0	0	0
Chmp2b	ENSMUSG00000004843	796	848	707	1016	906	787	684	971	853	954	951	1038	1100	1000	788	534	610	1045	700
Plod3	ENSMUSG00000004846	359	286	196	338	264	232	222	318	328	324	377	432	386	318	269	97	157	262	185
Ap1s1	ENSMUSG00000004849	633	718	551	950	825	681	550	950	738	763	797	933	779	849	617	279	520	822	594
Mapk13	ENSMUSG00000004864	1	1	1	4	1	1	2	0	2	1	0	3	0	1	0	0	0	0	1
Srpk1	ENSMUSG00000004865	1083	1026	777	1379	1016	933	869	1038	1134	1201	1209	1397	1384	1320	908	444	654	1135	813
Pax3	ENSMUSG00000004872	2	0	1	0	1	1	2	0	0	0	3	2	0	3	0	0	0	0	0
Lbr	ENSMUSG00000004880	500	394	305	550	412	387	304	387	373	452	436	570	608	402	409	120	202	352	272
Crabp2	ENSMUSG00000004885	5	4	3	2	5	4	2	3	6	3	4	5	7	3	3	3	4	2	2
Nes	ENSMUSG00000004891	201	195	132	206	187	131	118	169	206	182	179	233	225	229	153	105	137	248	135
Bcan	ENSMUSG00000004892	2373	2074	1763	2708	2178	2288	2144	2704	3380	3078	3012	4058	3119	2716	2022	780	1437	2409	1607
Hapln2	ENSMUSG00000004894	425	408	368	565	290	447	342	313	445	470	489	533	510	254	363	84	190	299	144
Prcc	ENSMUSG00000004895	432	449	398	506	440	391	353	486	561	486	482	637	532	507	405	168	280	514	373
Rrnad1	ENSMUSG00000004896	275	257	168	361	272	274	260	292	348	314	324	396	355	337	256	132	190	271	161
Hdgf	ENSMUSG00000004897	812	992	746	1154	919	854	783	1155	1103	1062	1013	1314	1286	1075	882	523	550	991	688
Slc25a18	ENSMUSG00000004902	532	462	427	588	470	435	442	630	740	648	584	844	748	661	582	178	261	605	394
Thop1	ENSMUSG00000004929	296	292	257	404	323	257	224	356	385	341	390	508	348	375	272	95	194	381	245
Apba3	ENSMUSG00000004931	132	125	96	157	106	92	129	127	178	117	179	245	148	155	104	38	109	180	93
Matk	ENSMUSG00000004933	692	725	648	930	850	711	771	1054	1016	925	1099	1343	1043	1023	685	231	489	899	552
Pias4	ENSMUSG00000004934	207	244	149	251	202	197	215	255	254	296	241	341	295	264	212	37	173	248	165
Map2k1	ENSMUSG00000004936	2029	2079	1721	2862	2341	1889	1607	2568	2093	2360	2337	2763	2363	2299	1775	810	1305	2160	1776
Sgta	ENSMUSG00000004937	1159	1408	1038	1132	1172	905	1089	1359	1241	1681	1565	1771	1480	1218	993	570	902	1386	1113
Nmrk2	ENSMUSG00000004939	0	5	1	2	0	2	0	3	2	3	2	3	1	1	2	0	2	4	0
Tmem242	ENSMUSG00000004945	397	334	328	456	403	307	307	460	399	452	440	552	484	492	291	144	204	398	269
Dtx2	ENSMUSG00000004947	98	77	58	104	89	71	79	83	106	96	102	134	113	100	58	19	46	100	69
Zp3	ENSMUSG00000004948	1	0	1	4	1	0	1	2	2	2	3	4	4	0	2	0	5	3	2
Hspb1	ENSMUSG00000004951	129	141	35	136	74	31	40	57	46	51	30	63	46	33	44	46	82	128	95
Rasa4	ENSMUSG00000004952	116	97	80	124	93	85	84	82	161	140	137	207	211	100	118	35	28	97	50
Syt5	ENSMUSG00000004961	1028	1104	1000	1415	1099	1080	1041	1519	1283	1262	1384	1742	1302	1528	1137	590	1086	1679	1304
Hnrnpa2b1	ENSMUSG00000004980	7384	7413	5451	9397	7482	6213	5599	7651	6315	8163	7967	8609	9446	8128	6676	4998	4686	7671	4448
Fxyd4	ENSMUSG00000004988	0	1	0	2	2	0	0	1	2	2	0	0	4	0	2	0	0	0	1
Ccdc130	ENSMUSG00000004994	122	121	94	165	138	100	90	128	157	141	158	167	164	134	114	40	81	149	92
Mri1	ENSMUSG00000004996	72	78	58	122	98	105	68	111	104	105	127	136	149	112	105	5	51	77	56
Prkacb	ENSMUSG00000005034	10864	10132	9368	13095	11377	9781	8679	12886	11585	13380	12468	14056	13686	12885	10461	5142	7026	13545	9934
Sgsh	ENSMUSG00000005043	90	101	84	95	54	82	85	78	197	153	119	142	139	172	75	48	51	116	59
Chd5	ENSMUSG00000005045	2925	2693	2250	3267	2900	2721	2847	3683	4907	3979	3958	4853	4290	4383	2963	1428	1835	3437	2246
Cstb	ENSMUSG00000005054	145	147	131	269	144	189	131	146	211	124	137	226	210	168	141	44	74	139	88
Sh2b2	ENSMUSG00000005057	65	79	66	92	57	41	64	66	121	84	93	135	91	91	67	41	54	91	63
Pex5	ENSMUSG00000005069	353	287	244	402	368	285	281	407	374	394	368	484	397	438	314	93	176	354	273
Jkamp	ENSMUSG00000005078	636	499	499	790	651	560	532	808	708	576	712	994	783	738	569	287	310	728	484
Cd44	ENSMUSG00000005087	103	66	84	126	93	60	55	124	60	110	92	112	126	93	127	47	48	115	77
Slc1a2	ENSMUSG00000005089	58502	65546	59392	91426	69619	72828	61130	88671	59065	68148	82836	86416	84134	78805	66046	23982	37171	73830	46831
Eif2ak4	ENSMUSG00000005102	689	613	525	773	618	631	605	687	824	750	776	912	859	874	675	202	410	696	441
Wdr1	ENSMUSG00000005103	2756	2635	2346	3557	2938	2590	2358	3395	3190	3308	3443	4144	3466	3407	2501	665	1496	2823	2045
Slc2a9	ENSMUSG00000005107	10	11	14	14	14	10	14	11	8	9	12	15	20	22	15	0	4	8	7
Wisp1	ENSMUSG00000005124	32	41	36	42	26	59	32	14	28	48	28	30	55	55	31	9	8	18	13
Ndrg1	ENSMUSG00000005125	3010	2390	1918	2542	1616	2364	1892	1769	2229	2503	2553	3219	3113	1822	2743	688	827	2302	1165
4930550C14Rik	ENSMUSG00000005131	13	5	4	8	4	10	2	7	4	13	5	12	9	5	4	1	3	7	6
Man2b1	ENSMUSG00000005142	343	355	265	505	365	309	245	348	338	382	442	577	471	333	301	98	171	277	191
Klf5	ENSMUSG00000005148	140	127	117	171	138	114	118	249	191	125	160	166	174	221	133	93	199	282	245
Wdr83	ENSMUSG00000005150	139	177	127	213	206	166	174	158	185	194	229	250	237	233	152	83	105	152	114
Prdx2	ENSMUSG00000005161	1597	1510	1351	2046	1739	1342	1302	1893	1923	1928	1822	2417	2015	1686	1204	420	794	1576	1182
Polr2a	ENSMUSG00000005198	2106	1943	1758	2651	2027	2088	1797	2708	2662	2778	2947	3241	2952	2792	2388	1553	1478	2577	1650
Shbg	ENSMUSG00000005202	0	1	1	0	1	1	0	0	0	0	2	0	0	2	0	0	0	0	0
Senp3	ENSMUSG00000005204	551	564	449	700	547	495	446	582	649	639	695	747	669	656	469	225	387	659	452
Corin	ENSMUSG00000005220	199	116	137	118	122	224	116	132	243	265	226	268	340	169	211	33	51	87	83
Plekha8	ENSMUSG00000005225	442	449	286	505	447	337	341	426	491	493	517	580	558	486	430	126	200	413	227
Spc25	ENSMUSG00000005233	10	21	13	19	19	12	10	11	8	10	16	7	9	11	7	19	7	8	14
Dnah2	ENSMUSG00000005237	189	293	159	387	242	59	82	227	155	232	138	349	379	180	366	85	135	201	215
Ripk4	ENSMUSG00000005251	56	95	58	94	82	68	59	86	71	97	102	133	104	85	78	27	65	100	52
Ufd1	ENSMUSG00000005262	770	751	643	1029	858	761	706	888	915	990	911	1170	1035	904	777	388	436	767	493
Zfp287	ENSMUSG00000005267	369	362	303	521	375	350	329	436	438	496	456	550	529	466	350	183	246	416	265
Prlr	ENSMUSG00000005268	1437	3739	2199	4254	1717	1000	782	1620	1105	1434	1149	1402	1586	1402	2134	408	556	1250	715
Letm1	ENSMUSG00000005299	998	982	899	1222	1038	940	879	1263	1347	1322	1259	1500	1411	1337	1001	372	679	1135	735
Ubqln1	ENSMUSG00000005312	4408	3979	3245	5038	4092	3697	3259	4502	4575	4799	4567	5360	5269	4669	3767	1806	2414	4699	3124
Fgfr4	ENSMUSG00000005320	6	1	3	6	4	0	3	0	3	4	9	7	8	8	4	0	3	6	0
Cadm3	ENSMUSG00000005338	3106	3176	2743	3818	3168	3078	2952	4264	4298	4493	4254	5185	4147	4263	3030	1418	2180	3622	2517
Txn2	ENSMUSG00000005354	656	605	474	762	617	548	513	710	713	636	640	983	722	731	582	247	393	669	497
Slc1a6	ENSMUSG00000005357	119	76	65	113	83	94	93	122	146	161	158	166	141	122	112	61	59	105	62
Slc1a3	ENSMUSG00000005360	10482	9619	8238	12406	9346	9017	7767	10349	9766	11587	11694	13706	12020	11895	8318	4514	6840	11074	8686
Crbn	ENSMUSG00000005362	1427	1376	1238	1782	1450	1415	1198	1575	1457	1792	1681	1774	1930	1775	1336	628	812	1564	1201
Il5ra	ENSMUSG00000005364	0	1	1	0	0	0	0	1	0	0	0	0	0	0	2	0	1	1	0
Msh6	ENSMUSG00000005370	438	442	320	517	415	365	327	424	471	446	447	558	550	501	391	140	241	424	266
Fbxo11	ENSMUSG00000005371	3640	3535	3010	4435	3844	3357	3003	4117	3831	4070	4145	4351	4555	4228	3293	2122	2395	4588	3060
Mlxipl	ENSMUSG00000005373	11	23	26	27	18	19	25	27	26	23	44	46	30	41	19	5	24	23	14
Tbl2	ENSMUSG00000005374	413	416	332	551	468	317	331	429	422	446	471	546	474	414	358	118	239	389	272
Bud23	ENSMUSG00000005378	182	209	171	270	177	160	168	218	228	208	236	306	219	253	154	62	117	214	163
Nid1	ENSMUSG00000005397	354	372	255	377	349	267	220	338	347	356	277	475	391	316	286	93	128	267	235
Mcm5	ENSMUSG00000005410	27	32	49	74	32	31	35	46	36	30	39	44	38	53	37	6	21	37	50
Hmox1	ENSMUSG00000005413	59	49	25	64	40	36	40	41	43	47	41	62	57	47	46	9	13	52	31
Mprip	ENSMUSG00000005417	4977	5090	4114	7005	5704	4770	4651	6720	6515	6170	6650	7995	6632	7327	4908	1729	3264	6081	4212
Cic	ENSMUSG00000005442	1644	1661	1491	2277	1673	1650	1609	2233	2826	2355	2429	3214	2454	2404	1997	709	1165	2150	1444
Pafah1b3	ENSMUSG00000005447	43	31	40	73	42	30	45	66	97	92	55	88	68	85	55	25	38	48	52
Il27ra	ENSMUSG00000005465	3	2	1	6	6	1	2	4	8	4	4	9	5	2	2	0	3	3	1
Prkaca	ENSMUSG00000005469	2648	2626	2195	3127	2711	2644	2442	3151	3586	3480	3119	4013	3616	3427	2411	1094	1538	2874	1972
Asf1b	ENSMUSG00000005470	7	11	12	9	7	10	3	6	4	9	4	15	11	9	13	2	2	14	6
Myl10	ENSMUSG00000005474	0	1	0	0	0	0	0	0	0	0	0	0	0	0	0	0	0	0	1
Ddx39	ENSMUSG00000005481	171	138	103	182	135	133	123	177	170	177	159	225	223	157	128	29	72	176	89
Dnajb1	ENSMUSG00000005483	1380	1147	513	1287	936	769	725	806	985	973	939	1023	935	1002	609	357	833	1666	1021
Msh4	ENSMUSG00000005493	11	8	4	10	8	15	6	9	14	16	14	13	11	16	6	6	4	4	5
Usp40	ENSMUSG00000005501	556	416	331	633	481	449	390	432	557	619	583	652	698	549	478	192	219	431	317
Kbtbd4	ENSMUSG00000005505	319	303	237	392	272	281	250	333	357	336	321	429	370	376	271	116	196	295	235
Celf1	ENSMUSG00000005506	3784	3863	3301	5404	4511	3680	3122	4989	3747	4487	4648	4997	4803	4551	3737	1171	2233	3950	3049
Ndufs3	ENSMUSG00000005510	889	861	714	1117	897	818	793	947	939	974	1006	1173	1117	993	737	209	458	885	626
Por	ENSMUSG00000005514	782	816	644	1061	855	744	693	987	1015	1010	972	1440	1096	1059	886	265	589	1066	774
Igf1r	ENSMUSG00000005533	1985	2010	1613	2589	1992	1809	1568	2353	2266	2386	2427	2843	2576	2366	2344	779	1259	2302	1707
Insr	ENSMUSG00000005534	1781	1583	1338	2238	1682	1478	1275	1745	1904	2091	2097	2273	2321	2028	1672	644	917	1751	1214
Fcer2a	ENSMUSG00000005540	0	0	0	0	0	1	0	0	1	1	2	0	0	0	1	0	0	1	0
Cyp2a5	ENSMUSG00000005547	0	4	0	1	3	0	1	0	1	2	0	3	6	0	4	0	2	1	0
Atp4a	ENSMUSG00000005553	0	2	4	5	3	4	1	2	6	7	3	4	6	3	4	0	0	5	1
Trim28	ENSMUSG00000005566	1210	1199	1056	1559	1297	1134	1088	1591	1627	1518	1642	1954	1564	1544	1266	397	722	1311	1037
Ube2m	ENSMUSG00000005575	851	817	654	979	836	743	790	993	1089	1040	1027	1307	1033	1137	688	311	542	952	601
Adcy9	ENSMUSG00000005580	586	611	495	774	639	558	544	679	760	733	734	817	764	768	534	174	428	704	498
Mef2c	ENSMUSG00000005583	3395	3194	3300	3417	3765	2708	3243	3833	3389	4001	3417	3524	4585	5107	2890	1654	2376	4576	2988
Ctr9	ENSMUSG00000005609	1187	1287	982	1567	1223	1154	1056	1251	1330	1319	1489	1641	1525	1402	1170	569	674	1395	848
Eif4g2	ENSMUSG00000005610	15417	15501	12494	18464	15300	12776	11720	15063	14538	16223	15224	17958	18624	15513	12764	5577	9246	16933	11608
Mrvi1	ENSMUSG00000005611	193	261	145	256	195	209	136	172	188	211	220	320	293	205	311	33	95	207	112
Pcyt1a	ENSMUSG00000005615	765	705	514	882	721	644	593	787	819	905	825	1031	954	784	648	289	338	736	467
Zfp592	ENSMUSG00000005621	706	689	496	856	672	588	571	711	774	791	838	1062	871	835	696	230	421	757	516
Psmd4	ENSMUSG00000005625	731	747	671	909	737	725	705	832	1055	964	899	1179	1032	1039	699	285	511	891	614
Tmod4	ENSMUSG00000005628	15	12	17	24	7	16	10	9	9	12	18	15	9	14	11	7	5	22	8
Insrr	ENSMUSG00000005640	27	28	24	30	26	42	42	29	95	71	40	107	89	53	33	7	20	31	17
Cabp5	ENSMUSG00000005649	4	1	0	0	0	0	0	0	2	0	0	0	3	3	0	0	0	1	1
Snx6	ENSMUSG00000005656	781	748	533	821	707	551	517	698	667	760	750	875	878	675	655	283	427	737	499
Mthfd2	ENSMUSG00000005667	189	140	122	194	154	123	113	141	177	170	163	201	202	130	131	54	122	142	97
Kit	ENSMUSG00000005672	500	388	369	657	509	386	472	561	675	654	625	680	641	683	400	184	290	595	396
Tomm40l	ENSMUSG00000005674	369	373	289	448	350	308	324	465	442	438	409	537	492	474	291	129	261	423	272
Nr1i3	ENSMUSG00000005677	8	8	9	23	14	4	15	38	21	20	3	15	20	26	7	1	1	16	4
Pan2	ENSMUSG00000005682	316	300	200	388	280	268	238	302	356	366	375	464	451	327	306	75	157	255	174
Cs	ENSMUSG00000005683	3355	3201	2648	3994	3257	2995	2742	4003	4039	3973	3918	4691	4190	3741	2923	940	1736	3266	2196
Ampd3	ENSMUSG00000005686	586	529	467	695	556	352	511	646	801	506	710	959	600	445	378	254	303	703	407
Bcas2	ENSMUSG00000005687	689	713	674	1034	856	723	611	862	848	972	907	1166	1138	946	729	334	464	860	570
Sh2d1a	ENSMUSG00000005696	2	1	2	2	1	1	0	5	2	0	1	0	2	2	7	3	1	1	0
Ctcf	ENSMUSG00000005698	1202	1266	1110	1591	1255	1110	990	1397	1208	1370	1425	1663	1602	1461	1129	558	766	1320	916
Pard6a	ENSMUSG00000005699	130	132	97	144	129	104	104	149	174	138	135	209	179	147	114	38	88	166	112
Agrp	ENSMUSG00000005705	0	1	1	1	0	0	0	0	2	0	1	1	2	1	0	0	3	0	1
Pvalb	ENSMUSG00000005716	182	166	97	161	160	114	110	146	249	228	153	147	245	198	63	70	88	137	65
Tfap4	ENSMUSG00000005718	49	47	30	59	34	29	30	53	47	57	57	72	83	63	46	22	14	44	22
Ranbp1	ENSMUSG00000005732	950	912	794	1075	931	843	743	1009	1017	1033	1054	1250	1201	1021	822	324	651	1025	804
Cd247	ENSMUSG00000005763	2	3	0	4	1	1	0	7	2	4	1	10	5	4	14	0	0	1	1
Rfx5	ENSMUSG00000005774	429	461	392	529	449	432	429	477	541	598	585	683	633	615	411	120	225	441	238
Psmb4	ENSMUSG00000005779	1071	1057	861	1436	1084	1051	904	1224	1190	1328	1255	1710	1304	1226	905	236	572	1112	766
Mmp8	ENSMUSG00000005800	0	1	0	0	0	0	0	0	0	1	0	0	0	0	0	0	0	0	0
Slc30a4	ENSMUSG00000005802	1536	1503	1363	1826	1592	1258	1173	1634	1404	1657	1584	1712	1852	1652	1381	555	822	1467	1091
Sqor	ENSMUSG00000005803	84	103	70	98	67	67	54	75	75	75	79	95	87	67	58	11	37	63	39
Bloc1s6	ENSMUSG00000005804	593	646	476	786	623	563	453	757	624	696	635	785	810	731	515	284	324	657	438
Metap1	ENSMUSG00000005813	1025	1040	809	1109	1011	864	750	1021	945	1026	1067	1155	1195	1057	867	411	646	982	679
Gpr108	ENSMUSG00000005823	255	255	196	331	200	207	185	296	299	279	280	378	312	289	208	77	139	262	152
Gata6	ENSMUSG00000005836	4	2	2	4	1	2	0	0	0	2	2	2	5	0	1	0	1	0	2
Rsl1d1	ENSMUSG00000005846	858	961	812	1108	943	892	767	995	880	997	1063	1215	1204	1214	763	447	641	1141	693
Cnga2	ENSMUSG00000005864	1	1	1	1	2	0	3	2	5	1	4	3	3	2	1	0	0	1	0
Apc	ENSMUSG00000005871	11242	10975	8553	12754	11495	10302	9758	12034	12501	13250	13400	14421	14799	13977	11236	4201	6423	11740	7134
Reep5	ENSMUSG00000005873	5442	5365	4395	6565	5392	4619	4460	5774	5289	5896	5665	7289	6704	5570	4886	2081	2651	5599	4041
Ergic3	ENSMUSG00000005881	432	505	400	660	470	447	395	558	582	553	550	798	620	597	476	168	271	438	350
Uqcc1	ENSMUSG00000005882	491	441	363	595	476	487	378	507	537	562	476	705	594	612	380	273	301	552	318
Spo11	ENSMUSG00000005883	1	4	2	7	3	2	2	3	2	3	0	7	5	4	4	0	2	3	4
Ncoa2	ENSMUSG00000005886	3247	3191	2597	3957	3357	2930	2631	3447	3684	3884	3879	4459	4211	3713	3041	1525	2238	3644	2823
Trh	ENSMUSG00000005892	22	14	8	16	8	12	14	10	26	21	8	37	29	17	32	3	5	20	17
Nr2c2	ENSMUSG00000005893	2641	2552	2318	3473	2860	2509	2384	3176	2883	3368	3273	3682	3522	3519	2563	863	1534	2845	2018
Nr2c1	ENSMUSG00000005897	254	268	242	363	285	230	216	343	283	332	334	369	359	311	281	97	165	243	173
Smpd4	ENSMUSG00000005899	330	399	305	495	434	370	361	464	488	474	518	633	538	448	383	96	262	429	232
Pex1	ENSMUSG00000005907	509	546	375	624	549	451	389	564	558	609	603	690	621	567	400	162	317	542	368
Otx1	ENSMUSG00000005917	44	46	34	43	32	26	22	42	34	29	34	41	43	27	39	13	16	38	16
Kctd20	ENSMUSG00000005936	889	815	536	1010	891	653	612	841	906	914	939	1111	1018	918	772	252	416	779	514
Itgae	ENSMUSG00000005947	8	1	2	17	9	3	1	4	6	11	6	9	16	7	4	0	1	9	1
Ctns	ENSMUSG00000005949	239	287	207	356	238	231	236	298	283	307	283	384	337	287	201	72	139	252	169
P2rx5	ENSMUSG00000005950	36	33	33	48	46	26	28	39	40	45	40	50	47	48	28	6	17	20	14
Shpk	ENSMUSG00000005951	38	51	32	80	61	43	37	45	53	45	62	71	62	40	38	8	16	33	20
Trpv1	ENSMUSG00000005952	0	2	1	2	2	0	0	1	1	1	1	4	2	0	2	0	0	2	2
Ephb3	ENSMUSG00000005958	147	109	93	159	106	106	128	150	206	172	167	239	196	167	136	40	72	124	89
Tuft1	ENSMUSG00000005968	49	69	45	61	66	34	40	45	51	70	69	68	59	51	42	19	26	44	50
Rcn1	ENSMUSG00000005973	237	226	165	257	284	156	177	279	227	214	224	415	395	193	352	145	186	250	244
Dnase1	ENSMUSG00000005980	1	1	0	1	1	0	0	5	4	2	1	0	1	1	1	1	0	0	0
Trap1	ENSMUSG00000005981	883	845	652	1123	864	810	763	980	1013	1111	1000	1195	1146	1124	760	265	477	1002	606
Naa60	ENSMUSG00000005982	1089	1155	940	1393	1239	983	1047	1325	1403	1453	1332	1725	1498	1302	975	301	665	1272	926
1700037C18Rik	ENSMUSG00000005983	39	30	25	57	51	32	22	48	65	44	37	67	57	46	45	7	20	25	18
Ankrd13d	ENSMUSG00000005986	443	432	349	583	435	444	416	502	608	585	630	721	587	688	440	139	329	506	335
Tyrp1	ENSMUSG00000005994	6	5	2	4	9	3	2	6	8	5	5	8	2	2	3	1	1	4	2
Tpr	ENSMUSG00000006005	4401	4562	3850	5253	4581	3961	3984	4818	4881	5102	5375	5678	5969	5623	4237	2546	3250	5320	3352
Pdc	ENSMUSG00000006007	0	0	0	0	0	1	0	0	0	1	0	0	0	0	0	0	0	0	0
BC003331	ENSMUSG00000006010	949	898	722	1134	912	904	875	1018	993	1003	891	1159	1148	1190	783	669	636	1072	646
Prg4	ENSMUSG00000006014	0	1	2	2	0	0	1	0	0	1	0	2	1	0	0	0	0	0	0
Dhx34	ENSMUSG00000006019	94	112	98	199	120	129	119	136	191	175	182	240	179	198	127	33	105	149	81
Kptn	ENSMUSG00000006021	114	126	106	198	182	152	139	175	185	185	169	250	221	175	129	29	80	149	86
Napa	ENSMUSG00000006024	1579	1578	1241	2029	1592	1582	1494	1976	2150	2032	2142	2842	2294	2125	1494	446	986	1699	1157
Sra1	ENSMUSG00000006050	498	509	405	671	468	467	427	553	592	644	537	795	706	649	482	155	374	586	407
Calcoco2	ENSMUSG00000006056	1	1	2	0	3	0	0	2	0	1	3	4	3	0	5	0	0	1	0
Atp5g1	ENSMUSG00000006057	524	548	498	659	546	601	355	967	643	731	569	1025	757	701	486	149	259	507	359
Snf8	ENSMUSG00000006058	279	299	239	457	312	308	298	355	326	358	387	433	430	402	249	90	131	248	183
Tbcb	ENSMUSG00000006095	455	481	378	565	419	372	355	515	506	559	510	738	543	579	401	163	265	459	347
Inpp5k	ENSMUSG00000006127	348	344	257	450	375	346	330	383	480	497	424	621	552	512	406	84	220	360	237
Crkl	ENSMUSG00000006134	1121	1027	827	1141	1083	862	850	1085	1262	1265	1093	1382	1373	1129	863	330	605	1013	749
Upk3bl	ENSMUSG00000006143	0	3	0	3	5	2	0	5	5	8	3	6	6	7	5	0	1	2	1
Eps8l1	ENSMUSG00000006154	2	5	8	8	4	3	3	12	6	5	6	16	9	5	4	0	3	2	2
Clint1	ENSMUSG00000006169	1108	1137	841	1252	1074	865	899	1066	1030	1232	1145	1313	1209	1187	973	406	641	1239	858
Prss16	ENSMUSG00000006179	0	1	1	4	0	0	1	0	0	0	0	2	0	0	0	0	0	0	0
Cdkal1	ENSMUSG00000006191	397	378	256	422	328	310	285	334	336	453	438	477	494	379	339	149	173	349	280
5430419D17Rik	ENSMUSG00000006204	5	0	2	2	4	1	0	2	0	5	1	15	12	1	5	7	0	1	1
Htra1	ENSMUSG00000006205	1473	1500	1192	2031	1375	1352	1204	1543	1420	1559	1598	2149	1741	1610	1065	384	816	1686	1308
Zbtb17	ENSMUSG00000006215	146	152	120	245	154	158	164	216	190	213	189	239	180	200	156	55	102	168	136
Clcnkb	ENSMUSG00000006216	1	0	1	0	0	0	0	1	1	0	1	1	1	2	0	0	0	0	0
Fam131c	ENSMUSG00000006218	27	21	16	17	26	25	26	38	60	42	28	45	50	32	23	3	13	15	17
Fblim1	ENSMUSG00000006219	23	16	22	30	22	17	23	18	13	18	13	37	28	26	17	2	9	22	18
Hspb7	ENSMUSG00000006221	0	6	1	0	3	4	3	4	4	4	0	4	1	4	4	0	2	5	2
Epor	ENSMUSG00000006235	28	29	30	44	31	23	24	44	46	36	36	44	29	38	29	23	24	29	28
Ccdc159	ENSMUSG00000006241	53	54	35	111	71	55	56	90	91	71	97	107	113	74	69	20	48	72	29
Mob1b	ENSMUSG00000006262	1588	1645	1332	2088	1589	1362	1143	1756	1483	1800	1673	1704	1958	1641	1415	488	714	1377	893
Atp6v1b1	ENSMUSG00000006269	0	0	0	0	0	0	0	0	1	0	0	0	0	0	0	0	2	0	0
Vax1	ENSMUSG00000006270	38	60	40	59	51	32	37	42	37	59	58	74	56	67	39	6	24	39	38
Atp6v1b2	ENSMUSG00000006273	7278	6985	6269	8966	7662	7032	6404	8474	8836	9250	8458	9794	9508	8838	6392	2106	4115	8022	5857
Eps15l1	ENSMUSG00000006276	952	884	708	1164	910	882	846	957	1184	1153	1310	1467	1314	1293	931	349	681	1026	584
Tep1	ENSMUSG00000006281	186	178	136	240	159	141	117	176	180	179	198	264	203	157	198	47	86	149	132
Ttc5	ENSMUSG00000006288	369	274	255	445	362	285	320	377	354	441	422	553	404	406	319	97	187	371	223
Osgep	ENSMUSG00000006289	191	149	125	223	154	193	176	211	172	223	216	259	219	177	134	52	90	148	105
Aamp	ENSMUSG00000006299	927	826	730	1153	948	772	774	1167	1040	1106	1113	1445	1073	1260	789	308	524	992	657
Tmbim1	ENSMUSG00000006301	747	526	579	864	544	578	578	471	640	778	781	1068	812	568	709	117	215	475	276
Arpc2	ENSMUSG00000006304	1814	2278	1675	2620	2234	1742	1629	2179	1773	2265	2273	2517	2355	2358	1509	785	1340	2353	1689
Kmt2b	ENSMUSG00000006307	760	772	606	1013	752	759	755	991	1254	1127	1341	1419	1168	1286	948	521	627	1028	655
Zbtb32	ENSMUSG00000006310	1	1	1	0	0	0	0	0	1	0	0	0	0	0	4	0	3	0	0
Upk1a	ENSMUSG00000006313	7	9	2	3	1	3	1	4	8	3	5	8	4	5	1	3	5	3	6
Tmem147	ENSMUSG00000006315	652	626	519	773	609	504	510	663	676	736	641	829	773	547	530	133	232	453	292
Rps9	ENSMUSG00000006333	1258	1204	999	1548	1263	1062	960	1436	1238	1477	1468	1872	1422	1461	973	305	676	1225	911
Tfpt	ENSMUSG00000006335	133	157	128	181	136	154	122	167	162	160	161	249	177	196	126	51	72	125	104
Susd2	ENSMUSG00000006342	157	125	88	145	140	129	137	214	316	222	186	340	228	199	195	75	76	203	112
Ggt5	ENSMUSG00000006344	23	27	20	46	31	20	11	19	14	25	25	43	33	19	25	7	5	9	13
Ggt1	ENSMUSG00000006345	13	18	11	14	11	9	16	17	14	25	16	37	21	14	11	2	8	9	8
Crip2	ENSMUSG00000006356	386	486	425	598	448	359	356	569	525	447	471	690	542	520	506	139	294	468	412
Crip1	ENSMUSG00000006360	21	36	21	34	32	26	23	33	24	34	24	56	42	41	29	9	13	43	19
Cbfa2t3	ENSMUSG00000006362	121	106	87	156	116	102	129	165	191	162	186	181	155	209	117	72	149	189	177
Fbln1	ENSMUSG00000006369	55	57	75	83	50	41	39	56	66	87	73	324	192	68	230	17	37	64	51
Pgrmc1	ENSMUSG00000006373	4944	5608	5050	7026	5862	5116	4690	6484	5882	6160	6153	6940	6625	6728	4858	2823	3504	7351	4813
Gcat	ENSMUSG00000006378	22	13	12	22	16	19	11	22	19	17	21	25	23	16	17	4	8	12	8
Tek	ENSMUSG00000006386	264	208	176	230	226	189	151	261	161	213	187	293	283	246	198	62	85	171	121
Mpl	ENSMUSG00000006389	0	1	1	3	0	2	1	1	2	4	3	0	3	2	3	1	0	2	0
Elovl1	ENSMUSG00000006390	277	264	222	356	220	251	238	196	285	311	327	422	320	209	271	51	75	239	107
Med8	ENSMUSG00000006392	182	161	113	199	181	154	123	142	154	165	241	207	212	200	158	63	103	141	81
Hyi	ENSMUSG00000006395	57	43	34	68	17	32	29	53	86	74	59	61	96	67	45	16	24	33	30
Cdc20	ENSMUSG00000006398	4	6	9	11	15	8	3	15	11	6	6	8	9	9	11	3	4	15	16
Adamts4	ENSMUSG00000006403	468	343	316	412	354	498	388	311	373	424	599	652	424	248	488	105	183	280	110
Nectin4	ENSMUSG00000006411	28	21	21	34	25	17	23	19	27	37	24	29	20	38	28	4	15	18	5
Pfdn2	ENSMUSG00000006412	583	603	439	651	550	542	518	625	641	662	656	783	767	740	515	317	306	587	352
Rnf114	ENSMUSG00000006418	691	614	585	775	635	586	578	720	811	802	782	1019	837	737	559	151	308	586	481
C330007P06Rik	ENSMUSG00000006423	1019	897	759	1206	945	780	727	1035	859	1094	997	1069	1234	919	838	336	508	888	675
Neurl1a	ENSMUSG00000006435	1354	1387	1154	1945	1436	1337	1170	1859	1703	1809	1697	2045	1422	1759	1189	348	980	1639	1098
Srm	ENSMUSG00000006442	300	332	282	392	329	286	300	363	437	384	367	585	415	383	264	73	243	375	288
Epha2	ENSMUSG00000006445	34	28	22	37	22	34	28	23	36	38	38	65	41	36	14	6	17	35	17
Rbm14	ENSMUSG00000006456	631	508	439	638	507	433	427	542	545	565	591	681	637	458	468	134	338	594	399
Actn3	ENSMUSG00000006457	17	17	7	16	16	27	7	22	29	22	26	21	25	20	8	2	11	11	8
A530013C23Rik	ENSMUSG00000006462	5	5	3	7	2	6	4	3	7	8	7	7	2	1	5	1	2	1	3
Zdhhc24	ENSMUSG00000006463	236	204	188	297	250	230	184	257	265	254	242	316	311	271	220	94	163	219	136
Bbs1	ENSMUSG00000006464	803	790	638	1000	881	655	599	952	863	925	878	1151	920	913	796	253	476	926	681
Slc34a3	ENSMUSG00000006469	1	2	5	4	1	2	3	0	4	0	2	4	1	2	4	0	0	3	0
Ndor1	ENSMUSG00000006471	148	154	109	217	157	144	150	131	203	185	219	256	207	238	126	30	80	167	103
Nsmf	ENSMUSG00000006476	2113	2135	1864	2653	2349	1858	1897	2411	2489	2439	2632	3620	2679	2621	2332	505	1457	2484	1630
Pdk1	ENSMUSG00000006494	666	527	560	822	726	622	427	743	747	831	764	946	916	813	634	199	348	665	509
Ptbp1	ENSMUSG00000006498	604	702	535	944	575	518	491	694	710	708	731	917	905	677	668	155	396	621	523
Mvd	ENSMUSG00000006517	72	54	58	74	51	66	56	79	93	89	97	135	92	101	83	15	38	79	26
Cyba	ENSMUSG00000006519	13	6	12	14	15	12	6	10	17	15	11	20	19	10	17	6	8	11	1
Itih3	ENSMUSG00000006522	1105	904	598	950	822	788	889	1197	1657	1475	1061	1743	1626	1612	784	381	462	968	498
Tmem110	ENSMUSG00000006526	292	250	202	316	231	202	235	276	321	312	316	377	348	303	299	53	129	280	153
Sfmbt1	ENSMUSG00000006527	1380	1241	1017	1649	1345	1133	1128	1463	1421	1530	1555	1640	1684	1661	1259	455	695	1369	903
Itih1	ENSMUSG00000006529	1	0	0	0	0	0	0	0	0	1	1	0	0	0	0	0	0	0	0
Ihh	ENSMUSG00000006538	0	1	3	5	2	2	0	5	1	2	0	2	1	2	1	0	0	4	3
Prkag3	ENSMUSG00000006542	0	0	0	1	0	0	0	0	1	0	1	0	2	0	0	1	0	0	0
Atp7b	ENSMUSG00000006567	72	52	62	62	66	48	54	65	93	87	83	131	99	82	78	16	32	48	42
Slc4a1	ENSMUSG00000006574	6	3	1	1	1	3	1	0	0	3	0	0	2	4	0	1	0	0	0
Rundc3a	ENSMUSG00000006575	1720	1667	1483	1999	1644	1617	1620	2096	2335	2171	2210	2724	2136	2430	1607	506	1259	2025	1408
Slc4a3	ENSMUSG00000006576	1242	1301	987	1538	1413	1169	1238	1653	1941	1821	1648	2108	1772	1732	1209	473	925	1500	940
Cdt1	ENSMUSG00000006585	15	13	14	25	17	15	16	27	28	9	27	20	34	29	16	1	9	19	14
Runx1t1	ENSMUSG00000006586	490	449	298	575	453	326	365	667	751	571	506	759	821	642	648	466	436	716	549
Snai3	ENSMUSG00000006587	0	1	1	4	0	0	3	1	1	3	0	2	1	2	1	2	1	2	3
Aprt	ENSMUSG00000006589	122	106	98	139	113	95	92	151	127	150	135	221	133	132	118	27	68	111	94
Gtf2h1	ENSMUSG00000006599	605	553	462	630	642	537	565	606	558	620	694	778	750	761	534	203	390	626	412
Hfe	ENSMUSG00000006611	26	85	40	65	29	18	19	45	24	43	38	61	55	27	44	4	24	30	21
Abhd1	ENSMUSG00000006638	85	175	70	142	154	89	80	66	179	152	130	267	127	186	61	24	110	46	115
Slc5a6	ENSMUSG00000006641	293	334	263	339	324	246	234	326	380	358	360	424	418	320	275	78	142	290	203
Tcf23	ENSMUSG00000006642	7	1	4	6	1	3	3	4	2	3	3	2	2	10	7	0	0	8	0
Nphs1	ENSMUSG00000006649	15	24	4	21	20	19	9	23	18	15	12	24	29	20	11	10	7	14	2
Aplp1	ENSMUSG00000006651	8053	7985	6889	9756	7551	7366	7040	9813	10308	9940	10069	14422	10132	9942	7883	3454	5845	11263	6802
Qrich1	ENSMUSG00000006673	1790	1755	1556	2360	1887	1697	1670	2514	2228	2246	2351	2616	2432	2559	1713	511	1150	2285	1559
P4htm	ENSMUSG00000006675	504	493	429	637	504	432	422	587	681	630	608	818	620	747	398	135	317	579	448
Usp19	ENSMUSG00000006676	1432	1498	1093	2036	1537	1331	1314	1728	1785	1788	1713	2157	1913	1882	1395	440	873	1624	1038
Pola1	ENSMUSG00000006678	234	202	164	283	185	137	148	198	145	225	244	241	272	196	241	109	123	258	211
Cdc42	ENSMUSG00000006699	5213	5021	4469	6292	5250	4572	3939	5501	4774	6096	5443	6373	6335	5380	4438	1611	2899	5474	3976
Pknox1	ENSMUSG00000006705	328	313	258	426	367	302	278	341	320	408	327	418	334	383	282	114	196	308	232
D130043K22Rik	ENSMUSG00000006711	661	588	516	800	685	515	563	691	861	808	741	1005	961	838	628	228	398	797	453
Gmnn	ENSMUSG00000006715	66	44	29	57	63	44	33	27	51	64	63	63	62	82	43	20	40	46	46
Acot13	ENSMUSG00000006717	367	381	307	484	399	340	340	369	370	425	393	574	456	526	329	174	264	429	298
Zfp184	ENSMUSG00000006720	55	46	24	56	51	37	38	57	61	44	50	61	66	55	44	10	26	60	48
Cyp27b1	ENSMUSG00000006724	3	1	3	9	4	3	4	5	3	6	3	3	4	5	4	1	1	5	2
Cdk4	ENSMUSG00000006728	363	354	280	475	372	296	279	379	422	393	389	549	481	431	337	81	254	356	291
B4galnt1	ENSMUSG00000006731	642	696	576	940	736	667	706	887	1067	926	894	1031	908	912	574	325	507	927	588
Mettl1	ENSMUSG00000006732	100	99	80	146	78	121	109	103	119	116	123	146	135	115	110	49	72	117	62
Tspan31	ENSMUSG00000006736	611	668	565	808	601	583	480	696	589	576	610	788	697	617	474	223	281	705	476
Kif5b	ENSMUSG00000006740	11790	11281	8850	11773	10317	9564	8885	10482	10209	12185	11642	12088	14673	12017	8525	5993	6427	11792	6728
Saal1	ENSMUSG00000006763	150	169	111	235	154	164	155	177	203	211	194	273	205	215	161	65	73	202	102
Tph2	ENSMUSG00000006764	9	7	6	8	10	5	5	11	13	11	11	13	18	13	10	5	1	6	6
Krt23	ENSMUSG00000006777	1	1	1	5	0	1	0	0	0	0	0	0	0	0	0	1	0	0	0
Cnp	ENSMUSG00000006782	5190	4168	3698	5157	3849	4402	3531	3711	4139	4930	5592	8476	5585	3979	4474	714	1230	3099	1649
Ttc25	ENSMUSG00000006784	10	39	21	71	33	10	19	29	14	29	22	52	53	30	51	6	12	15	26
Sulf2	ENSMUSG00000006800	2223	2162	1841	2761	2176	2178	2093	2663	3159	2710	2757	3674	2895	3071	1986	698	1412	2133	1382
Sod2	ENSMUSG00000006818	3827	3414	2883	4155	3578	2922	2755	4609	4080	4297	4223	4271	4470	4074	2947	1417	1774	3611	2569
Tmco6	ENSMUSG00000006850	74	102	61	117	85	91	71	87	98	117	93	119	126	85	79	19	50	66	52
Stambp	ENSMUSG00000006906	540	564	469	676	545	562	466	667	658	680	742	889	847	610	559	235	331	629	397
Ezh1	ENSMUSG00000006920	881	791	649	1039	814	741	719	922	1069	1058	1026	1186	1098	1140	799	347	540	967	625
Hap1	ENSMUSG00000006930	3205	3220	2833	4194	3492	2976	3352	4697	5534	4695	4938	6117	4551	5893	4289	2285	3028	5875	3860
P3h4	ENSMUSG00000006931	204	178	161	229	121	127	139	143	170	208	195	331	227	136	175	56	55	144	100
Ctnnb1	ENSMUSG00000006932	8444	8329	7277	10187	8520	7236	6791	9178	8668	9842	9555	11884	10360	9496	7863	2116	4096	8468	6300
Eif1b	ENSMUSG00000006941	836	851	627	928	835	729	609	830	829	858	732	1003	973	764	658	287	383	721	509
Klk4	ENSMUSG00000006948	0	0	0	0	0	0	0	0	2	2	0	3	0	0	0	0	0	0	0
Chrd	ENSMUSG00000006958	75	60	48	80	43	35	53	51	77	74	107	86	113	100	54	18	46	69	31
Psmd2	ENSMUSG00000006998	2385	2361	1946	2879	2492	2021	1970	2849	2604	2805	2841	3356	3192	2796	2038	643	1240	2395	1727
Syngr3	ENSMUSG00000007021	1460	1289	1207	1688	1544	1479	1444	2193	2051	1924	1802	2414	1936	1684	1564	415	849	1827	1405
Vars	ENSMUSG00000007029	383	370	353	539	329	391	399	512	570	527	596	690	527	486	424	102	231	411	257
Vwa7	ENSMUSG00000007030	22	13	6	13	16	21	15	8	26	33	10	25	23	18	9	4	8	10	5
Hspa1l	ENSMUSG00000007033	5	4	5	7	6	1	1	4	3	4	4	6	4	16	11	9	3	13	12
Slc44a4	ENSMUSG00000007034	1	2	1	3	0	1	0	1	2	0	2	9	0	0	1	0	0	0	1
Msh5	ENSMUSG00000007035	3	4	6	11	4	8	7	7	7	6	13	7	8	9	7	0	8	4	4
Abhd16a	ENSMUSG00000007036	409	440	336	531	383	408	392	485	571	546	535	697	561	502	391	82	209	399	267
Neu1	ENSMUSG00000007038	272	259	235	404	278	270	259	347	308	376	376	451	326	394	262	92	190	328	212
Ddah2	ENSMUSG00000007039	29	35	26	51	23	48	32	32	43	37	24	62	32	45	25	11	28	35	26
Clic1	ENSMUSG00000007041	59	104	55	136	74	57	59	71	57	78	63	100	80	55	73	17	40	72	59
Lsm2	ENSMUSG00000007050	120	109	102	126	118	111	96	119	122	122	124	145	151	101	108	25	46	132	68
Pole	ENSMUSG00000007080	31	19	19	45	34	37	19	28	19	36	52	44	36	36	45	17	23	34	26
Atp1a2	ENSMUSG00000007097	11715	10303	8555	13449	10416	9215	9112	12864	13832	13016	12330	16247	13124	13265	9198	4327	5859	12051	7667
Atp1a4	ENSMUSG00000007107	1	4	6	6	7	1	2	7	1	2	2	3	8	2	7	1	4	3	1
Casq1	ENSMUSG00000007122	10	11	6	10	11	5	11	10	14	9	8	10	15	10	8	0	2	5	11
Stx1a	ENSMUSG00000007207	144	209	188	205	173	128	161	234	244	204	208	325	263	368	279	60	159	247	177
Ceacam9	ENSMUSG00000007209	1	0	1	0	0	1	0	0	0	2	1	3	0	1	4	1	2	1	0
Zfp775	ENSMUSG00000007216	66	95	68	106	82	86	68	121	119	108	101	135	122	94	88	20	49	108	62
Scube2	ENSMUSG00000007279	50	50	24	46	43	29	42	44	86	56	33	83	73	52	50	4	20	34	15
Mrpl49	ENSMUSG00000007338	403	411	316	512	464	324	354	478	483	427	409	524	533	506	334	201	234	488	278
Dennd2c	ENSMUSG00000007379	18	15	10	13	17	7	11	12	12	11	14	13	12	6	10	2	6	23	5
Mark3	ENSMUSG00000007411	1362	1276	1036	1772	1372	1295	1081	1332	1346	1465	1546	1876	1840	1610	1254	464	776	1474	899
Gatad1	ENSMUSG00000007415	1213	1339	942	1610	1280	1031	957	1462	1593	1681	1393	1680	1540	1414	1202	461	820	1460	1059
Pcdha11	ENSMUSG00000007440	55	39	47	43	36	47	36	51	41	44	48	64	56	48	62	24	10	45	26
M6pr	ENSMUSG00000007458	1387	1333	1186	1737	1386	1210	1222	1578	1400	1526	1548	1817	1759	1369	1216	446	780	1359	1040
Lrrc8a	ENSMUSG00000007476	336	324	265	413	296	356	313	410	428	467	395	479	451	418	315	122	180	366	267
Mc5r	ENSMUSG00000007480	3	5	6	6	5	3	2	2	7	11	6	6	8	4	8	2	2	4	1
Ppp2r1a	ENSMUSG00000007564	4471	4304	3771	5641	4891	4175	3850	5586	5842	5636	5226	7124	5763	5526	4165	1196	2390	4848	3412
Fance	ENSMUSG00000007570	114	110	88	137	78	118	101	132	160	152	133	191	151	132	120	43	73	113	96
Tinf2	ENSMUSG00000007589	106	92	94	122	113	98	101	145	156	128	108	205	161	142	121	29	43	112	59
Tssk4	ENSMUSG00000007591	4	7	8	13	5	5	6	3	4	6	8	16	5	5	10	1	5	9	2
Hapln4	ENSMUSG00000007594	1297	1159	928	1543	1227	1355	1297	1523	2003	1633	1460	1696	1577	1610	963	316	618	1340	843
Dus3l	ENSMUSG00000007603	441	473	317	603	433	519	449	536	717	621	632	810	613	603	444	121	299	555	287
Gtpbp3	ENSMUSG00000007610	185	175	174	237	195	192	169	210	247	241	257	306	270	233	162	38	73	187	129
Tgfbr1	ENSMUSG00000007613	794	754	780	1102	773	747	617	820	733	945	837	989	1080	823	710	249	380	732	481
Homer1	ENSMUSG00000007617	3735	3843	2700	5364	4549	3518	3121	4782	2945	4413	4495	3875	4092	4987	2779	1140	2314	4734	3362
Rad51c	ENSMUSG00000007646	93	98	73	119	97	86	64	88	123	115	83	78	142	112	79	33	67	136	78
Gabrb2	ENSMUSG00000007653	5180	4113	3214	4956	4676	4116	4272	5454	6241	6036	5172	5884	6164	5511	3930	2062	2342	4475	2900
Cav1	ENSMUSG00000007655	180	184	194	237	226	227	203	203	229	240	234	313	260	233	197	65	84	191	121
Arpp19	ENSMUSG00000007656	1823	1783	1607	3017	2134	1467	1375	2267	1589	1857	1611	1989	2158	2168	1473	763	1280	2243	2008
Bcl2l1	ENSMUSG00000007659	993	1121	881	1390	1017	1026	799	1249	1290	1245	1243	1525	1320	1221	976	498	625	1133	820
Khsrp	ENSMUSG00000007670	982	1033	840	1183	929	873	869	1218	1248	1197	1175	1322	1265	1160	912	735	694	1210	733
Dio2	ENSMUSG00000007682	1252	1478	872	1771	1303	1250	1059	1183	1146	1351	1250	1512	1371	1191	833	411	1007	1946	1262
Ccdc124	ENSMUSG00000007721	334	427	261	460	393	311	349	362	530	442	437	590	523	511	286	146	272	414	272
Cct4	ENSMUSG00000007739	2363	2114	1719	2593	2273	1799	1630	2254	2108	2309	2080	2470	2496	2314	1734	752	1242	2388	1743
0610009B22Rik	ENSMUSG00000007777	271	290	263	341	287	255	259	313	246	321	271	326	333	251	226	75	163	299	201
Cpt1c	ENSMUSG00000007783	914	930	786	1237	951	868	845	1100	1154	1065	1181	1325	1084	1033	864	284	642	1053	719
Twist2	ENSMUSG00000007805	0	3	0	1	1	0	5	2	1	2	8	5	4	8	1	2	0	0	4
Zfp655	ENSMUSG00000007812	1119	1029	967	1333	1143	991	954	1245	1204	1444	1336	1427	1457	1424	1055	464	558	1177	775
Rhoa	ENSMUSG00000007815	3553	3378	2808	4197	3294	2949	2658	3293	2921	3571	3335	4152	4150	3046	2939	954	1295	2788	2028
Zmiz1	ENSMUSG00000007817	2939	2987	2662	3663	3128	2834	2849	3763	4276	3816	4206	5029	3828	4229	3312	1338	2235	3900	2731
Ankrd26	ENSMUSG00000007827	902	913	661	965	858	697	669	857	959	1031	987	963	1047	1035	780	534	598	1080	719
Aldh16a1	ENSMUSG00000007833	39	52	36	54	49	34	35	59	70	60	68	79	72	38	56	7	37	47	31
Hnrnpa0	ENSMUSG00000007836	1666	1539	1449	2069	1638	1486	1288	2101	1759	2272	2002	2212	2296	2026	1639	659	1018	1818	1447
Prrg2	ENSMUSG00000007837	42	32	21	43	40	27	18	33	38	48	18	54	32	27	28	9	27	39	17
Hnrnph1	ENSMUSG00000007850	4686	4462	3391	5672	4771	3715	3243	4306	3726	4919	5130	4972	5609	4748	3804	2122	2684	4795	3031
Ift43	ENSMUSG00000007867	95	117	78	161	109	102	65	104	101	142	136	147	157	116	122	62	82	112	79
Id3	ENSMUSG00000007872	220	182	152	184	176	130	104	166	147	203	153	280	227	149	183	39	121	171	140
Tcap	ENSMUSG00000007877	0	0	2	0	0	1	0	0	0	0	1	0	3	3	1	0	0	1	0
Arid1a	ENSMUSG00000007880	3302	3322	2666	4302	3387	3188	3024	4328	4768	4414	4698	5378	4483	4576	3703	1701	2469	4526	3198
Crlf1	ENSMUSG00000007888	3	6	0	3	4	3	3	3	5	1	7	6	3	3	5	1	5	10	5
Ctsd	ENSMUSG00000007891	1873	2482	1849	3211	1906	1623	1507	2240	2288	2126	1898	2679	2250	1939	1729	482	1052	1925	1414
Rplp1	ENSMUSG00000007892	5582	4961	3899	5506	4138	4309	3458	5103	4592	5370	5113	6377	5494	3642	3718	642	2042	4288	2647
Hmgcll1	ENSMUSG00000007908	462	460	357	509	399	387	319	452	410	482	482	572	569	461	434	147	266	475	301
Ttc9b	ENSMUSG00000007944	199	159	122	238	180	161	123	268	264	264	201	328	275	254	190	49	88	242	164
Phox2a	ENSMUSG00000007946	0	0	0	0	0	0	0	1	0	0	1	0	0	0	0	0	0	0	0
Abhd8	ENSMUSG00000007950	1209	1073	943	1355	1102	959	1053	1541	1814	1471	1295	1978	1612	1457	1045	556	794	1506	1071
Ift22	ENSMUSG00000007987	729	663	579	848	642	609	538	884	794	888	758	988	908	980	544	289	446	787	562
Fzd3	ENSMUSG00000007989	6306	5688	5331	8342	6833	5185	4696	7233	5265	6635	6876	7453	7005	6686	6498	2414	3700	7226	5682
1700008O03Rik	ENSMUSG00000008028	17	8	11	16	14	7	13	13	17	20	24	13	18	8	11	4	2	11	13
Mid1ip1	ENSMUSG00000008035	1065	1040	862	1238	945	918	901	1148	1261	1334	1214	1455	1321	1100	1143	381	566	1111	657
Ap2s1	ENSMUSG00000008036	570	592	477	705	560	553	499	609	763	683	686	1011	811	774	541	152	351	605	438
Fgfrl1	ENSMUSG00000008090	201	187	150	249	176	156	131	208	201	207	185	257	185	156	118	50	123	216	123
4930432K21Rik	ENSMUSG00000008129	20	14	12	34	26	23	15	40	28	20	28	39	30	29	23	6	8	25	12
Fhl2	ENSMUSG00000008136	71	68	84	71	61	45	44	71	92	61	71	74	87	118	45	20	38	74	27
Emc10	ENSMUSG00000008140	979	796	821	1262	920	877	865	1142	1063	1073	1050	1495	1035	948	873	259	656	1190	810
Clstn3	ENSMUSG00000008153	4056	3987	3331	5028	4400	4038	4010	5455	6329	5563	5367	6566	5387	5812	3953	1847	2681	4980	3065
Fbxw9	ENSMUSG00000008167	138	105	92	169	144	83	104	124	152	155	161	204	165	163	130	25	66	122	93
Spib	ENSMUSG00000008193	0	1	2	2	4	2	0	2	2	2	3	3	2	2	1	0	1	3	2
Fnbp4	ENSMUSG00000008200	672	694	587	1024	686	748	657	943	925	1003	1096	1037	1193	1048	862	264	415	722	472
Cers4	ENSMUSG00000008206	992	1064	912	1431	1189	1159	1010	1370	1361	1487	1527	1711	1817	1479	1327	575	585	1100	676
Scrn3	ENSMUSG00000008226	539	568	435	746	579	472	426	575	558	626	592	653	677	589	473	172	251	489	329
Phax	ENSMUSG00000008301	413	403	370	487	428	399	343	482	428	454	489	558	495	532	325	208	248	506	342
Tle1	ENSMUSG00000008305	720	713	544	857	687	536	541	770	676	696	748	892	819	776	642	441	496	844	525
1700109H08Rik	ENSMUSG00000008307	42	28	29	69	42	31	24	62	60	67	60	53	53	76	67	19	19	37	18
Relt	ENSMUSG00000008318	122	117	111	138	123	124	111	171	220	195	165	244	202	158	179	53	87	120	104
Snrpb2	ENSMUSG00000008333	334	330	301	392	345	315	309	371	338	400	407	475	458	414	315	188	195	416	257
Ubc	ENSMUSG00000008348	2434	2125	2161	2666	2125	2158	1900	3596	3305	2625	2743	4320	3059	2679	2322	1324	2110	3062	2354
Prpf31	ENSMUSG00000008373	357	366	311	460	360	354	334	408	426	465	466	560	508	522	376	138	220	365	262
Sertad1	ENSMUSG00000008384	39	26	19	45	35	26	33	27	30	30	45	55	37	54	30	3	17	33	24
Carhsp1	ENSMUSG00000008393	737	696	622	956	619	558	482	637	556	734	808	1084	805	600	630	210	369	604	466
Elk3	ENSMUSG00000008398	107	93	80	139	100	105	80	91	104	110	117	161	148	109	94	53	53	110	82
Herpud2	ENSMUSG00000008429	1168	1157	984	1396	1207	990	927	1274	1115	1343	1263	1507	1474	1271	1131	424	629	1252	813
Rdh13	ENSMUSG00000008435	393	367	257	386	386	305	283	401	478	464	465	532	554	409	327	128	188	331	202
Adam21	ENSMUSG00000008438	12	18	7	16	12	11	10	9	10	11	12	14	12	13	11	11	8	14	9
Nutf2	ENSMUSG00000008450	282	275	246	324	297	237	227	276	289	309	288	403	378	287	211	59	115	262	202
Fut1	ENSMUSG00000008461	0	0	0	1	1	0	0	2	0	0	1	0	0	0	0	0	0	0	0
Arpc5	ENSMUSG00000008475	1749	1909	1655	2646	2263	2031	1523	2161	1557	1935	2120	2381	2056	2231	1316	364	922	1787	1304
Rnf151	ENSMUSG00000008482	28	14	8	11	11	5	12	8	14	14	14	7	11	16	1	3	7	11	3
Elavl2	ENSMUSG00000008489	3747	2662	2111	3006	2930	2552	2513	3163	3791	4058	3183	4052	4781	2993	2915	1628	1468	2841	1774
Pou2f2	ENSMUSG00000008496	84	77	64	92	70	97	72	124	125	137	156	197	205	153	146	183	104	140	91
Mgst1	ENSMUSG00000008540	240	228	189	277	127	182	167	181	134	201	148	282	253	195	211	71	96	188	128
Nfib	ENSMUSG00000008575	2975	3213	2868	4218	3392	2400	2310	3140	2265	2960	3406	3540	3588	3306	3298	1039	1685	3155	2207
Htr3b	ENSMUSG00000008590	2	1	0	1	2	1	0	1	1	0	0	0	0	0	0	0	0	1	0
Rab25	ENSMUSG00000008601	1	1	1	0	3	1	1	0	2	0	3	1	2	1	1	0	0	0	4
Ubqln4	ENSMUSG00000008604	985	906	778	1247	1030	844	833	1080	1280	1100	1040	1294	1174	1099	770	278	586	1064	678
Rbfox1	ENSMUSG00000008658	2173	2476	1929	3161	2710	2355	2109	3066	2517	2735	2732	2771	2649	3061	2127	1137	1864	2829	2067
Rps18	ENSMUSG00000008668	214	218	163	319	230	249	204	325	292	295	272	348	293	251	225	40	108	191	181
Rpl10	ENSMUSG00000008682	2216	2014	1906	2661	2159	1859	1818	2215	1984	2254	2291	2872	2532	2158	1732	438	1231	2340	1822
Rps15a	ENSMUSG00000008683	1818	1619	1379	2116	1768	1528	1347	1966	1860	2000	1910	2439	2173	2074	1457	572	995	1953	1269
Ncaph2	ENSMUSG00000008690	764	709	599	868	757	646	660	910	937	952	897	1093	927	968	679	188	444	750	521
Hipk1	ENSMUSG00000008730	5782	6012	4446	7321	5630	4529	4243	6487	6002	6506	6141	7371	7770	6130	6103	2751	3093	5907	4580
Gprc5b	ENSMUSG00000008734	3530	3104	2483	3662	2859	2805	2602	3309	3445	3848	3722	4957	4338	3155	2797	883	1452	3173	2067
Man1a2	ENSMUSG00000008763	3688	3693	2953	4256	3861	3205	3039	4252	3471	4010	4159	4346	4444	4168	3591	1261	1987	3969	2729
Tppp2	ENSMUSG00000008813	0	0	0	1	0	1	1	0	0	0	1	0	0	0	0	0	0	1	0
Acyp1	ENSMUSG00000008822	109	101	103	148	110	95	86	137	109	118	98	165	158	137	90	37	58	90	54
Cd163	ENSMUSG00000008845	8	19	16	13	14	9	12	10	10	17	12	21	23	13	10	8	7	15	19
Hdac5	ENSMUSG00000008855	1548	1493	1137	1710	1452	1370	1397	1859	2292	1991	1910	2550	2088	1968	1515	624	1123	1995	1315
Rala	ENSMUSG00000008859	1231	1167	934	1461	1274	1006	874	1296	1061	1337	1177	1481	1389	1242	1117	550	664	1282	875
Vdac3	ENSMUSG00000008892	1841	1663	1325	2101	1740	1502	1421	1797	1543	1926	1714	2053	2072	1830	1312	531	872	1677	1151
Slc1a7	ENSMUSG00000008932	0	0	0	1	0	0	0	0	4	3	2	1	1	0	2	0	0	0	0
Vps72	ENSMUSG00000008958	173	161	148	234	190	158	181	195	228	225	228	295	235	251	174	53	107	176	162
Gabpa	ENSMUSG00000008976	1108	950	788	1285	993	768	738	940	769	1057	1006	1032	1190	911	831	429	545	1057	725
Bmp7	ENSMUSG00000008999	290	279	205	352	177	202	208	300	396	328	299	347	429	319	207	97	224	336	216
Dynll1	ENSMUSG00000009013	3019	3113	2181	3579	3009	2166	2221	2815	2446	2579	2592	3194	2854	2757	2150	922	2350	3727	2914
Pdcl	ENSMUSG00000009030	554	480	429	627	567	499	371	530	523	535	515	611	685	499	446	238	267	529	356
Tmem184b	ENSMUSG00000009035	798	759	582	880	681	661	687	806	1113	978	885	1284	1088	844	728	337	432	893	546
Rsph14	ENSMUSG00000009070	11	13	15	25	16	6	4	18	13	25	14	25	35	19	40	18	8	16	17
Nf2	ENSMUSG00000009073	1270	1305	1145	1628	1257	1203	1053	1365	1298	1394	1424	1787	1623	1542	1114	486	726	1334	898
Cabp7	ENSMUSG00000009075	207	156	237	143	185	107	147	134	196	183	190	186	229	282	108	66	144	240	146
Zmat5	ENSMUSG00000009076	72	62	51	90	74	61	73	86	104	60	69	107	94	88	61	24	40	48	60
Ewsr1	ENSMUSG00000009079	2250	2306	1864	3186	2352	2289	2135	2682	2751	2905	3220	3521	3254	3230	2458	936	1572	2605	1721
Ap1b1	ENSMUSG00000009090	2216	2039	1796	2544	2006	2164	2059	2788	3103	2811	2568	3453	2877	2718	2083	647	1264	2411	1613
Derl3	ENSMUSG00000009092	37	21	20	36	27	24	13	32	29	24	19	28	17	19	12	12	19	40	31
Gstt4	ENSMUSG00000009093	0	0	0	0	1	0	0	0	1	0	0	0	0	0	0	0	0	1	0
Tbx1	ENSMUSG00000009097	17	8	7	15	9	12	17	14	15	7	14	20	16	10	5	1	10	15	10
Gnat2	ENSMUSG00000009108	3	2	3	5	0	1	1	2	0	2	0	1	1	2	0	0	1	0	1
Bcl2l13	ENSMUSG00000009112	838	805	646	963	829	750	685	916	947	962	846	1156	1045	946	796	193	437	712	532
2610028H24Rik	ENSMUSG00000009114	1	5	2	16	3	0	0	5	3	5	2	6	3	2	5	2	1	7	5
Spatc1l	ENSMUSG00000009115	0	0	0	1	0	1	0	0	0	0	0	1	1	0	0	0	0	1	0
Dqx1	ENSMUSG00000009145	9	18	8	11	17	5	2	11	9	9	13	11	19	10	11	6	4	9	1
Ccl8	ENSMUSG00000009185	0	0	1	0	0	0	0	0	0	0	0	1	0	1	0	0	0	0	0
Lnpk	ENSMUSG00000009207	1806	1657	1384	2154	1832	1557	1359	1894	1661	1821	1854	1945	2207	1896	1689	928	976	1874	1193
Prr29	ENSMUSG00000009210	4	5	9	16	6	0	2	19	2	13	5	13	14	2	24	1	4	6	6
Mymk	ENSMUSG00000009214	5	4	3	5	4	1	3	4	2	2	3	7	5	1	4	5	0	8	1
Fam163b	ENSMUSG00000009216	332	292	311	338	353	240	368	474	430	433	361	432	420	510	316	354	331	577	382
Trpm5	ENSMUSG00000009246	2	0	4	2	0	2	2	1	1	1	2	2	0	1	3	3	2	1	0
Ascl2	ENSMUSG00000009248	1	3	3	5	4	3	4	9	7	6	2	12	4	2	9	0	1	6	2
Rarres2	ENSMUSG00000009281	96	148	107	208	112	57	40	119	79	146	82	211	226	107	207	53	101	124	125
Pttg1ip	ENSMUSG00000009291	774	745	645	1045	756	674	664	812	796	884	847	1017	910	787	694	150	351	771	504
Trpm2	ENSMUSG00000009292	504	345	309	587	468	444	405	532	764	506	492	666	613	590	448	151	228	458	296
Ube2g2	ENSMUSG00000009293	331	331	224	409	339	286	230	326	293	352	300	374	303	306	237	104	182	298	227
Mpo	ENSMUSG00000009350	1	2	0	2	0	0	0	0	1	1	1	0	1	0	0	0	0	1	1
Lpo	ENSMUSG00000009356	14	12	7	5	8	7	12	21	13	20	16	27	16	15	11	7	8	13	3
Met	ENSMUSG00000009376	851	1158	861	1559	1125	1001	819	1087	760	977	1052	1118	1110	1095	652	102	396	803	496
Slc16a12	ENSMUSG00000009378	41	138	69	108	45	31	22	55	41	36	33	61	50	31	73	24	23	39	22
Syn2	ENSMUSG00000009394	3556	3012	2877	3769	3494	2954	3123	3982	4310	4665	4184	6215	5324	4308	4577	1101	2039	4373	3134
Elk1	ENSMUSG00000009406	536	566	414	771	594	518	429	645	575	628	638	778	652	646	501	239	380	732	470
Nav1	ENSMUSG00000009418	2500	2021	1624	2763	2151	2031	1999	2387	2991	2839	2924	3674	3149	2845	2698	901	1426	2713	1782
Tnpo1	ENSMUSG00000009470	3365	3313	2499	3970	3295	2526	2172	3187	2899	3209	3014	3484	3812	2974	2704	1065	1752	2984	2237
Myod1	ENSMUSG00000009471	0	0	0	0	0	0	0	0	0	0	0	0	0	1	0	0	1	0	0
Otog	ENSMUSG00000009487	0	2	0	2	0	1	1	0	1	1	3	1	0	3	0	0	2	0	0
Rnmt	ENSMUSG00000009535	1570	1504	1344	1842	1736	1508	1299	1810	1728	1966	1827	1997	2192	1948	1508	677	863	1580	1098
Kcnq1	ENSMUSG00000009545	8	3	6	5	6	7	4	2	9	12	7	11	6	1	4	1	2	8	3
Srp14	ENSMUSG00000009549	1004	888	937	1227	998	882	786	1144	1000	1203	1188	1462	1163	1162	839	332	525	1101	889
6330409D20Rik	ENSMUSG00000009551	36	25	8	24	6	31	36	40	60	55	40	47	44	42	29	28	8	32	10
Cdk9	ENSMUSG00000009555	527	513	424	703	599	512	473	690	680	728	711	878	730	755	512	162	351	633	493
Tor2a	ENSMUSG00000009563	137	133	124	153	143	109	104	163	161	193	165	222	187	151	125	47	74	143	94
Fpgs	ENSMUSG00000009566	70	52	24	60	61	47	57	61	72	61	89	86	70	62	48	32	14	40	24
Mkl2	ENSMUSG00000009569	4510	4880	4283	6534	5827	4671	4503	6572	5595	5594	5845	6953	5647	6728	4824	1776	3721	6788	5397
Cbx5	ENSMUSG00000009575	8331	7884	6423	9932	8659	6430	6002	9500	7950	9167	8568	10130	10409	8875	7826	3705	4221	8360	6194
Odam	ENSMUSG00000009580	1	0	0	0	0	0	0	0	0	1	0	0	0	0	0	0	0	0	1
Apobec3	ENSMUSG00000009585	26	47	33	73	28	41	28	42	29	47	35	49	54	42	37	6	23	37	23
St6galnac1	ENSMUSG00000009588	1	0	1	0	0	1	0	0	0	1	0	1	1	0	0	0	0	0	0
Taf7l	ENSMUSG00000009596	0	0	3	3	0	5	3	0	3	4	0	3	1	3	1	0	0	0	0
Sardh	ENSMUSG00000009614	138	115	84	141	143	111	94	137	178	158	157	208	180	185	138	53	87	144	90
Vav2	ENSMUSG00000009621	279	267	180	266	263	227	195	246	299	313	334	325	259	295	211	92	199	228	212
Tex15	ENSMUSG00000009628	181	147	135	183	155	187	181	104	199	234	311	222	315	193	204	44	53	128	60
Ppp2cb	ENSMUSG00000009630	1012	1086	851	1456	1173	936	868	1050	983	1090	1239	1318	1156	1170	916	353	561	1398	932
G0s2	ENSMUSG00000009633	26	32	21	32	19	31	17	31	33	38	22	29	21	28	25	3	18	40	22
Dmap1	ENSMUSG00000009640	172	195	156	275	207	158	182	257	277	254	232	344	266	262	182	84	150	257	177
Mcu	ENSMUSG00000009647	687	628	596	952	719	684	597	843	761	877	835	990	865	778	595	175	356	717	488
Oit3	ENSMUSG00000009654	0	1	0	1	0	0	2	1	0	0	0	2	3	0	0	0	0	0	2
Tex11	ENSMUSG00000009670	8	1	2	2	3	2	0	3	1	0	5	4	2	2	2	0	0	0	4
Bcr	ENSMUSG00000009681	2087	2053	1692	3093	2379	1879	1935	3244	2901	2596	2641	3421	2601	2923	2082	733	1633	3047	2310
Fxyd5	ENSMUSG00000009687	63	77	48	86	36	52	51	58	63	66	73	74	53	70	56	26	41	68	53
Kcnd1	ENSMUSG00000009731	210	188	173	228	204	141	170	239	269	217	229	307	275	244	218	113	107	203	152
Tfcp2	ENSMUSG00000009733	435	408	310	482	401	366	349	477	514	509	521	637	523	596	413	127	168	384	238
Pou6f2	ENSMUSG00000009734	95	91	65	114	73	86	82	105	111	138	110	143	126	91	112	40	76	138	53
Pou6f1	ENSMUSG00000009739	874	820	719	1074	886	840	824	1100	1329	1162	1146	1343	1123	1301	732	385	544	985	664
Ubp1	ENSMUSG00000009741	1181	1108	847	1495	1130	1038	927	1166	1260	1320	1370	1459	1503	1364	1027	491	594	1116	707
Nuak2	ENSMUSG00000009772	19	30	26	35	25	11	10	21	27	25	26	26	27	15	12	1	8	14	5
Ick	ENSMUSG00000009828	698	624	490	760	604	578	578	559	607	732	778	944	847	634	763	203	303	576	350
Sdhb	ENSMUSG00000009863	1097	1029	863	1256	1096	997	1002	1218	1316	1378	1288	1763	1488	1373	871	353	674	1257	924
Cox4i2	ENSMUSG00000009876	7	7	5	2	4	2	7	10	8	3	4	11	6	6	5	1	12	4	8
Snap47	ENSMUSG00000009894	3281	2978	2556	3648	3192	2749	2771	3812	4232	4216	3711	4837	4148	3928	2838	890	1601	3299	2411
Kdsr	ENSMUSG00000009905	821	711	640	882	827	647	592	874	777	869	847	948	1040	768	706	303	379	731	492
Vps4b	ENSMUSG00000009907	955	785	650	1099	956	741	689	912	883	1083	1032	1177	1187	1128	839	362	385	883	508
Rps25	ENSMUSG00000009927	1836	2034	1787	2403	1916	1801	1802	1966	1887	2106	2155	2570	2267	2527	1551	719	1391	2113	1240
Nxf2	ENSMUSG00000009941	2	2	4	4	4	4	0	0	7	1	6	4	7	2	6	0	3	4	3
Taz	ENSMUSG00000009995	330	333	270	468	362	366	288	386	445	471	514	590	505	487	362	97	200	313	224
Kif19a	ENSMUSG00000010021	37	37	45	60	52	27	22	59	46	51	51	91	85	43	86	39	26	51	40
Aldh3a2	ENSMUSG00000010025	825	851	733	1063	881	720	727	900	859	1000	1014	1153	1126	896	725	257	392	844	584
Zmynd10	ENSMUSG00000010044	34	73	47	101	57	26	35	49	58	44	50	103	76	35	79	20	46	57	55
Tmem115	ENSMUSG00000010045	262	303	195	332	241	231	242	327	388	346	316	453	405	328	246	50	198	350	227
Hyal2	ENSMUSG00000010047	87	70	68	86	77	52	74	89	126	99	75	135	95	101	72	27	67	94	74
Ifrd2	ENSMUSG00000010048	54	74	45	80	52	51	48	72	77	79	74	91	90	64	57	15	37	56	45
Hyal1	ENSMUSG00000010051	74	72	44	113	50	38	37	77	67	75	61	104	71	64	56	13	39	57	53
Tusc2	ENSMUSG00000010054	417	411	335	551	468	383	399	552	599	559	522	739	606	566	436	188	272	541	376
Nprl2	ENSMUSG00000010057	305	284	232	349	281	259	283	347	365	324	361	446	340	382	262	85	140	347	276
Slc38a3	ENSMUSG00000010064	1074	1156	980	1476	1000	809	896	1148	1200	1172	1075	1506	1326	1140	940	211	515	893	629
Cacna2d2	ENSMUSG00000010066	4223	4031	3327	4985	4181	4789	4381	5621	6898	5985	6081	6860	5581	6179	3161	1669	3014	5254	3703
Rassf1	ENSMUSG00000010067	105	116	71	162	127	104	87	144	130	158	143	157	155	146	105	28	66	135	67
Epn3	ENSMUSG00000010080	57	114	49	133	55	22	26	73	64	68	59	83	64	50	99	20	28	46	27
Rnf112	ENSMUSG00000010086	440	454	379	713	509	435	506	657	577	620	629	1054	769	676	900	197	310	564	380
Slc3a2	ENSMUSG00000010095	1038	1026	784	1234	997	879	738	1102	1009	1195	1054	1641	1316	1063	891	354	528	920	699
Nxf1	ENSMUSG00000010097	1370	1496	1013	1968	1435	1203	1175	1508	1409	1578	1555	1792	1774	1380	1213	401	751	1460	943
Stx5a	ENSMUSG00000010110	569	553	411	724	584	522	474	585	639	615	782	780	747	676	496	167	302	514	330
Slc47a1	ENSMUSG00000010122	0	2	0	0	0	1	0	0	0	0	0	0	0	0	1	0	0	3	0
Pifo	ENSMUSG00000010136	33	50	34	78	29	4	4	26	13	19	17	40	44	10	51	22	22	42	26
Tnfrsf13b	ENSMUSG00000010142	17	15	16	57	28	24	16	22	18	30	27	43	20	19	17	4	6	16	6
Spire2	ENSMUSG00000010154	133	105	87	162	127	89	112	176	240	188	160	227	190	194	121	48	68	146	92
Prox1	ENSMUSG00000010175	1217	818	881	1231	923	871	901	719	1013	1240	1362	2003	1827	919	2318	380	386	1017	514
Raver1	ENSMUSG00000010205	2	2	2	3	4	2	2	1	0	2	3	2	4	4	2	0	2	2	5
2610507B11Rik	ENSMUSG00000010277	5649	5243	4294	6870	5804	4798	4813	6596	6721	6439	6475	7937	6881	6916	4759	1410	2748	5682	4182
AI597479	ENSMUSG00000010290	823	671	571	893	778	656	584	789	751	925	785	862	1007	792	726	275	346	720	501
Tmem86a	ENSMUSG00000010307	75	102	95	148	92	84	86	107	77	109	98	135	111	74	96	26	44	73	72
Optc	ENSMUSG00000010311	8	5	7	16	17	9	8	12	15	15	16	19	19	13	6	5	14	8	6
Tex14	ENSMUSG00000010342	31	20	10	8	19	9	8	17	18	19	22	28	17	19	12	7	11	25	3
Ifi35	ENSMUSG00000010358	28	21	13	35	17	17	12	26	13	17	19	30	14	12	16	5	9	16	8
Rdm1	ENSMUSG00000010362	30	36	24	51	20	25	36	13	29	27	27	31	48	21	29	9	10	27	24
Nedd8	ENSMUSG00000010376	794	800	652	1023	793	677	685	880	898	905	852	1137	975	865	708	399	521	850	619
Gosr1	ENSMUSG00000010392	1051	983	836	1271	1004	867	783	1078	1068	1169	1177	1407	1279	1230	898	341	577	995	727
Mrpl52	ENSMUSG00000010406	277	282	211	300	182	205	195	260	237	276	212	313	303	251	170	130	194	236	183
Kansl3	ENSMUSG00000010453	1091	1071	742	1288	1057	939	809	1187	1373	1253	1261	1621	1475	1372	955	464	684	1139	797
Eya4	ENSMUSG00000010461	95	92	65	106	72	51	63	88	75	100	97	154	141	88	74	27	48	103	60
Ebf3	ENSMUSG00000010476	805	529	594	735	597	847	578	635	924	1176	1171	1197	1337	720	739	300	240	525	393
Uckl1os	ENSMUSG00000010492	9	10	13	32	17	2	7	15	12	11	6	22	14	7	28	4	3	11	8
Myt1	ENSMUSG00000010505	560	632	555	921	693	665	536	775	649	761	858	956	809	944	732	205	357	640	444
Faf1	ENSMUSG00000010517	977	960	801	1190	943	915	880	1018	1110	1213	1110	1234	1286	1100	862	380	518	972	713
Gm266	ENSMUSG00000010529	47	42	32	52	21	21	22	45	52	45	34	39	50	27	32	6	10	44	32
Tsacc	ENSMUSG00000010538	25	17	10	27	14	7	14	15	24	17	10	33	31	26	20	8	10	14	12
Mettl16	ENSMUSG00000010554	1224	1105	924	1562	1185	903	878	1256	1124	1259	1164	1447	1414	1165	993	426	598	1243	864
Dazl	ENSMUSG00000010592	42	45	35	79	51	33	32	75	28	64	51	63	46	54	51	19	30	54	42
Apol7a	ENSMUSG00000010601	0	0	0	0	0	0	0	1	0	0	1	1	0	0	0	0	0	0	0
Pigyl	ENSMUSG00000010607	47	48	42	91	70	54	49	72	47	75	77	121	52	46	52	22	25	50	23
Rbm25	ENSMUSG00000010608	3226	3175	2619	4141	3445	3321	2855	3369	3225	3993	4295	4163	4960	4072	3366	2351	2167	3847	2305
Psen2	ENSMUSG00000010609	195	137	117	227	153	150	131	198	239	236	190	287	234	205	168	48	76	161	126
Acaa1b	ENSMUSG00000010651	11	7	8	13	1	5	5	5	4	6	8	14	10	10	5	10	5	5	5
Plcd1	ENSMUSG00000010660	93	121	85	174	99	102	81	148	128	122	136	221	142	135	121	31	55	91	73
Fads1	ENSMUSG00000010663	4701	4541	3684	5868	4215	3967	3756	5036	5235	5343	4879	6258	5700	4833	4053	1216	2184	4727	3344
Lmbr1	ENSMUSG00000010721	880	913	751	1107	869	818	753	1017	896	1098	1048	1165	1170	974	848	309	454	881	635
Tnfrsf22	ENSMUSG00000010751	56	32	28	68	33	37	47	53	54	44	64	64	59	43	42	25	11	45	29
Cars	ENSMUSG00000010755	442	446	352	575	474	364	434	442	551	481	534	677	605	556	405	200	301	499	322
Phlda2	ENSMUSG00000010760	1	1	0	1	0	0	0	0	0	0	0	0	0	1	0	0	0	1	0
Wnt2	ENSMUSG00000010797	5	3	6	19	16	12	2	37	9	3	9	11	2	14	13	6	7	14	23
Gabra1	ENSMUSG00000010803	10626	8326	7065	9146	9409	8412	8391	10604	12117	12362	10292	11319	13270	11410	6412	4818	5879	11467	7206
Grid2ip	ENSMUSG00000010825	331	349	287	576	394	431	360	499	444	472	570	656	443	588	636	19	191	278	185
Kdelr3	ENSMUSG00000010830	6	9	9	11	7	1	7	11	7	7	6	14	10	6	11	0	2	7	8
1700006E09Rik	ENSMUSG00000010841	0	0	0	0	1	0	0	0	0	0	1	0	0	0	0	0	0	0	1
Apip	ENSMUSG00000010911	146	150	130	180	176	137	136	185	155	163	151	191	175	189	116	45	97	164	113
Pdhx	ENSMUSG00000010914	732	717	581	828	812	640	578	763	788	794	831	853	892	803	527	307	414	734	489
Vac14	ENSMUSG00000010936	340	340	297	430	334	351	331	463	529	458	468	567	483	407	328	95	225	423	307
Mcoln2	ENSMUSG00000011008	0	1	0	0	0	1	0	1	0	0	0	0	1	1	0	0	0	0	0
Slc5a1	ENSMUSG00000011034	0	1	1	4	1	0	0	1	0	0	1	6	1	3	3	0	1	0	1
1700049J03Rik	ENSMUSG00000011052	1	0	0	2	2	2	1	1	1	1	2	3	1	0	2	1	1	4	0
Akt1s1	ENSMUSG00000011096	273	275	194	300	227	199	206	261	293	290	261	338	271	286	208	63	148	287	202
Tbrg1	ENSMUSG00000011114	414	349	271	423	331	267	304	381	496	443	484	566	490	509	352	108	204	447	297
Panx3	ENSMUSG00000011118	0	1	0	0	0	0	0	0	0	0	0	2	5	0	3	0	0	0	0
Adssl1	ENSMUSG00000011148	184	187	178	202	108	187	152	186	261	251	240	300	283	184	159	35	101	170	76
Cfap161	ENSMUSG00000011154	37	61	32	90	58	12	15	76	22	52	31	67	70	32	86	9	23	39	46
Brf1	ENSMUSG00000011158	348	358	260	585	345	298	317	441	427	457	471	554	479	458	360	122	209	456	197
Vipr2	ENSMUSG00000011171	10	11	25	27	15	16	10	20	22	23	15	51	26	15	32	6	6	13	13
Odc1	ENSMUSG00000011179	651	558	516	863	548	474	449	594	549	567	538	664	731	646	577	196	344	695	524
Thg1l	ENSMUSG00000011254	91	101	97	176	100	90	66	117	82	119	109	126	98	119	66	46	78	91	87
Adam19	ENSMUSG00000011256	252	262	231	347	273	233	203	320	268	343	311	431	353	307	328	70	109	245	170
Pabpc4	ENSMUSG00000011257	330	306	317	471	356	301	322	406	394	373	432	542	458	458	291	127	227	422	272
Exoc3l2	ENSMUSG00000011263	1	4	3	4	4	1	1	2	0	3	1	1	2	2	4	0	0	0	0
Zfp296	ENSMUSG00000011267	4	9	5	8	2	6	3	6	6	2	3	8	5	4	7	1	3	5	6
Plin5	ENSMUSG00000011305	6	14	11	17	12	2	1	7	5	7	1	15	13	11	17	5	14	5	7
Sugp1	ENSMUSG00000011306	438	404	354	560	395	443	430	517	605	521	615	707	608	735	470	143	258	505	281
Dmrtc2	ENSMUSG00000011349	3	3	0	3	1	1	1	2	1	2	2	2	4	1	0	0	0	2	0
Dhdh	ENSMUSG00000011382	329	355	274	382	325	343	343	465	431	466	463	494	486	482	318	291	296	457	300
Zfp790	ENSMUSG00000011427	370	364	234	431	333	288	288	337	313	378	355	435	426	392	288	85	171	290	215
Cpb1	ENSMUSG00000011463	1	0	0	1	0	0	0	0	0	1	0	2	1	0	0	0	0	0	1
Slc25a41	ENSMUSG00000011486	4	3	1	5	6	1	0	1	2	3	3	5	1	5	3	0	5	4	5
Fsd1	ENSMUSG00000011589	276	257	192	291	243	242	246	325	429	355	320	444	372	391	216	78	203	366	206
Pinlyp	ENSMUSG00000011632	0	0	1	0	0	1	0	0	0	0	0	0	1	0	0	0	0	0	0
Fuz	ENSMUSG00000011658	137	173	128	190	115	100	123	163	154	163	172	200	180	176	185	47	96	154	130
Sptbn4	ENSMUSG00000011751	1565	1527	1156	2026	1710	1631	1586	2187	2631	2482	2476	2694	2390	2566	1510	561	1146	1815	1223
Pgam1	ENSMUSG00000011752	2196	1586	1763	2207	1952	1553	1701	2360	2597	2260	2175	2770	2386	2284	1463	622	1167	2266	1725
Evi5	ENSMUSG00000011831	1976	1901	1637	2318	1902	1646	1604	1867	1933	2203	1971	2231	2489	2338	1716	987	1232	2168	1533
Evi5l	ENSMUSG00000011832	991	1008	779	1293	958	990	957	1270	1542	1300	1332	1746	1487	1413	1088	380	590	1010	688
Snapc2	ENSMUSG00000011837	198	168	149	241	172	151	128	217	247	239	211	315	247	272	182	69	117	250	156
Git1	ENSMUSG00000011877	2348	2431	2042	3041	2290	2178	2243	2992	3442	2981	3065	4005	2812	3302	2166	1311	1847	3525	2274
Gltp	ENSMUSG00000011884	618	519	481	587	421	499	448	386	492	576	567	916	629	395	491	106	243	384	245
Bnip2	ENSMUSG00000011958	627	616	462	759	596	559	463	596	510	567	682	692	730	595	489	188	319	550	396
Ccnt1	ENSMUSG00000011960	1254	1146	908	1461	1292	1017	942	1351	1238	1456	1349	1560	1552	1304	1141	489	694	1103	774
Scarf2	ENSMUSG00000012017	28	39	36	47	34	30	27	46	75	47	65	74	49	64	47	16	33	44	33
Brms1l	ENSMUSG00000012076	1227	1331	992	1478	1338	1112	1006	1290	1190	1377	1263	1433	1547	1319	1027	399	683	1338	922
Med15	ENSMUSG00000012114	640	556	503	804	595	580	520	722	770	724	797	936	844	846	615	249	489	807	556
Dhdds	ENSMUSG00000012117	570	563	506	750	585	516	513	634	675	805	700	846	811	704	617	169	334	649	450
Crybg2	ENSMUSG00000012123	5	5	2	11	6	12	6	12	8	6	11	16	20	7	15	0	2	6	4
Ubxn11	ENSMUSG00000012126	162	212	155	275	195	141	138	219	167	177	214	255	262	216	222	40	80	122	116
Mogat1	ENSMUSG00000012187	2	1	1	2	2	5	4	1	1	2	1	6	5	6	6	0	1	2	2
Tex22	ENSMUSG00000012211	7	1	2	8	3	6	6	6	3	8	3	8	3	3	3	0	1	4	2
Wnt8a	ENSMUSG00000012282	0	0	2	0	0	0	0	0	0	0	0	0	0	0	1	0	0	0	0
Tjap1	ENSMUSG00000012296	379	312	269	457	389	330	298	294	374	454	438	757	525	363	392	121	192	354	180
Ehf	ENSMUSG00000012350	4	11	5	9	7	1	1	5	5	2	0	1	6	1	8	0	0	5	1
Nanog	ENSMUSG00000012396	5	3	4	4	3	2	0	3	3	9	2	15	13	3	13	0	1	1	9
Rpl15	ENSMUSG00000012405	2086	1838	1897	2551	2225	1708	1522	2210	1802	2222	2186	2618	2386	2242	1583	782	1182	2166	1651
Tmem167	ENSMUSG00000012422	1538	1475	1208	2004	1672	1305	1206	1575	1441	1754	1724	1760	1880	1570	1303	484	762	1459	977
Steap4	ENSMUSG00000012428	2	30	6	32	15	0	0	8	11	9	2	3	3	4	14	0	0	1	2
Mplkip	ENSMUSG00000012429	274	248	232	341	272	214	250	293	239	326	309	373	397	284	262	105	164	289	155
Kif11	ENSMUSG00000012443	65	66	68	104	77	43	47	77	44	41	64	45	61	38	77	28	56	62	69
Rpa3	ENSMUSG00000012483	161	134	124	197	185	121	95	138	144	161	148	219	176	163	133	48	94	163	129
Mlkl	ENSMUSG00000012519	8	3	1	9	3	9	3	4	5	3	9	10	5	8	5	0	6	10	4
Tnpo3	ENSMUSG00000012535	1647	1607	1265	1941	1630	1377	1243	1659	1673	1795	1766	2009	1911	1811	1389	616	876	1648	1159
Ttll5	ENSMUSG00000012609	1126	1009	629	1301	980	941	834	965	1141	1214	839	1450	1337	1109	1091	347	597	1124	433
Zfp715	ENSMUSG00000012640	757	727	606	935	800	706	605	804	699	884	868	952	966	852	659	352	464	912	540
Retn	ENSMUSG00000012705	3	5	1	2	0	1	4	4	2	1	5	4	0	5	0	4	2	2	4
Acp4	ENSMUSG00000012777	1	0	0	1	0	1	0	0	1	0	0	0	2	0	1	0	0	0	0
Cdh23	ENSMUSG00000012819	92	68	72	76	80	96	100	152	178	79	83	127	129	128	66	58	140	160	136
Rps5	ENSMUSG00000012848	1018	1019	949	1510	1128	894	972	1431	1364	1361	1466	2121	1363	1584	970	242	782	1479	1034
Podnl1	ENSMUSG00000012889	4	3	4	2	4	1	4	2	2	4	2	5	1	0	4	2	3	0	2
Adgrl1	ENSMUSG00000013033	5307	5297	4405	6646	5349	4963	4875	6988	7448	6648	6883	8504	6688	7416	5371	1773	3658	6575	4509
Amotl1	ENSMUSG00000013076	1546	1578	1224	1885	1507	1319	1211	1909	1882	1810	1883	2810	2236	1898	2713	630	963	1958	1380
Etv5	ENSMUSG00000013089	960	943	674	1189	1035	713	689	1027	875	799	808	956	883	898	578	375	648	1209	866
Gfod2	ENSMUSG00000013150	174	134	110	174	145	118	115	166	196	185	148	201	213	193	168	61	91	154	139
Enkd1	ENSMUSG00000013155	44	48	35	67	53	33	41	68	55	43	62	92	71	72	72	10	42	58	34
4933405L10Rik	ENSMUSG00000013158	6	0	2	2	2	1	3	0	2	1	3	1	5	1	3	0	3	0	1
Atp6v0d1	ENSMUSG00000013160	2188	2222	1886	2676	2185	2004	1939	2636	2456	2565	2482	3215	2753	2642	1963	573	1305	2461	1629
Ptprs	ENSMUSG00000013236	7523	7139	5984	9102	7686	7444	7388	9765	11621	10575	11283	13728	10624	10834	7776	2572	5668	9513	6448
Slc41a1	ENSMUSG00000013275	632	697	520	914	643	572	543	796	809	770	780	1077	938	817	634	195	341	677	451
Fer1l4	ENSMUSG00000013338	1	1	0	1	0	0	0	0	0	0	0	0	1	0	0	0	0	0	0
4931406B18Rik	ENSMUSG00000013353	0	0	0	0	1	0	0	0	1	2	1	0	0	0	0	0	0	0	0
Iglon5	ENSMUSG00000013367	299	292	196	352	260	292	299	332	617	459	380	522	452	391	247	189	200	320	227
Igf2bp1	ENSMUSG00000013415	0	1	2	0	0	0	1	0	1	0	0	0	1	0	1	0	0	0	1
Zfp651	ENSMUSG00000013419	562	575	487	711	623	513	516	710	861	716	766	956	828	779	565	225	423	667	442
Nelfb	ENSMUSG00000013465	452	451	427	590	516	452	461	584	644	670	658	838	723	656	495	173	255	471	382
Card14	ENSMUSG00000013483	2	2	3	6	1	1	8	5	0	1	10	6	6	0	1	0	0	2	1
Tmem175	ENSMUSG00000013495	425	360	370	539	394	369	367	504	553	509	510	688	556	480	423	92	198	409	278
Bcas1	ENSMUSG00000013523	3504	3104	2534	3484	2398	3568	2985	2184	2926	3436	3749	4998	4070	2602	3703	1013	1294	3376	1390
Tango2	ENSMUSG00000013539	630	544	361	676	511	548	462	609	775	654	636	814	720	713	495	169	302	565	379
4833413E03Rik	ENSMUSG00000013562	0	0	0	0	1	1	0	0	0	0	0	0	0	0	0	0	0	1	0
Aldh1a2	ENSMUSG00000013584	72	58	49	31	28	39	48	57	19	22	27	55	86	43	22	9	25	40	45
Ndufs2	ENSMUSG00000013593	1292	1282	986	1574	1333	1270	1186	1510	1571	1528	1547	1893	1610	1701	960	401	698	1313	864
Snx31	ENSMUSG00000013611	1	4	1	5	3	1	1	1	3	9	0	11	13	5	55	0	1	1	2
Atraid	ENSMUSG00000013622	553	517	482	787	614	519	502	589	606	724	676	884	714	644	505	134	257	527	389
Cad	ENSMUSG00000013629	308	322	313	441	318	288	268	340	501	393	418	545	478	364	280	111	200	358	235
Sh3bp5l	ENSMUSG00000013646	331	339	258	453	341	265	265	393	406	432	394	537	449	387	306	91	186	298	234
Atad1	ENSMUSG00000013662	3069	2714	2631	3518	2932	2636	2184	3209	2818	3298	3157	3451	3542	3162	2373	957	1660	3303	2272
Pten	ENSMUSG00000013663	6026	5920	5074	7537	6236	5093	4754	6724	5605	6641	6395	6640	7244	6945	5541	2557	3385	6771	4715
Pea15a	ENSMUSG00000013698	6503	5803	5013	7424	5471	5182	4599	5593	6328	6498	6564	8522	7546	5762	5755	2073	2848	5876	3987
Timm23	ENSMUSG00000013701	465	444	358	595	409	355	370	472	471	521	524	524	511	509	403	134	220	423	310
Tnfaip8l2	ENSMUSG00000013707	14	10	8	9	8	15	9	11	9	12	14	14	12	9	7	7	16	11	8
Trnt1	ENSMUSG00000013736	799	779	651	1053	849	767	638	823	828	960	914	1008	1039	823	697	345	498	882	636
Ly6g6e	ENSMUSG00000013766	3	1	1	1	0	1	2	0	4	0	1	0	1	0	0	0	0	3	0
Ehmt2	ENSMUSG00000013787	1360	1422	1319	1932	1554	1474	1333	1904	1969	1855	1990	2314	1898	1952	1461	685	1002	1606	1274
Elof1	ENSMUSG00000013822	227	245	185	329	251	187	179	278	301	251	277	347	333	290	223	119	177	267	202
Med16	ENSMUSG00000013833	315	340	306	422	386	318	365	548	546	515	479	670	478	488	352	96	258	482	337
St3gal1	ENSMUSG00000013846	203	153	116	159	140	123	160	180	239	180	171	212	258	218	162	115	116	225	138
Tmem259	ENSMUSG00000013858	722	689	609	862	664	551	586	852	988	827	771	1163	879	757	655	175	576	771	564
Rnf170	ENSMUSG00000013878	450	386	361	519	441	410	361	549	547	624	539	572	634	585	430	244	212	468	359
Clip3	ENSMUSG00000013921	5246	5793	4671	6591	5403	5550	5859	7332	8718	7464	7621	9081	7673	7864	6243	3993	4640	8173	4720
Thap8	ENSMUSG00000013928	0	2	0	2	4	0	1	3	1	2	10	1	0	0	1	0	0	0	1
Myl2	ENSMUSG00000013936	1	1	0	4	2	0	0	1	1	0	2	2	0	3	4	0	0	0	1
Dedd	ENSMUSG00000013973	363	409	296	504	398	368	330	427	424	460	497	593	483	448	380	111	265	455	288
Mcemp1	ENSMUSG00000013974	0	0	0	1	0	1	1	4	2	0	0	2	0	0	2	0	3	1	1
Nit1	ENSMUSG00000013997	267	265	173	323	236	199	184	298	243	298	281	300	288	280	238	74	166	280	175
Pax5	ENSMUSG00000014030	20	14	6	32	20	17	17	14	38	29	22	38	49	31	9	13	9	24	6
Prdm15	ENSMUSG00000014039	430	395	256	507	453	336	329	386	456	455	462	516	493	472	297	102	209	442	311
Rnf168	ENSMUSG00000014074	718	740	600	815	636	616	610	814	616	768	770	864	795	815	694	376	461	744	475
Tctex1d2	ENSMUSG00000014075	152	153	114	216	185	142	113	221	156	202	197	208	211	184	152	49	78	152	110
Chp1	ENSMUSG00000014077	2310	2219	2069	3012	2679	2095	1949	2747	2392	2667	2527	3116	2851	2376	1907	685	1164	2461	1828
Trpv4	ENSMUSG00000014158	38	190	80	171	42	16	6	52	21	17	7	19	34	21	76	1	0	31	6
Klhl3	ENSMUSG00000014164	716	793	481	852	513	404	488	848	764	725	771	795	844	846	679	312	552	860	687
Tvp23b	ENSMUSG00000014177	448	377	297	530	389	300	251	413	322	423	371	482	495	418	307	186	207	311	258
Dnajc7	ENSMUSG00000014195	2293	2045	1697	2605	2161	1976	1788	2310	2129	2389	2431	2860	2598	2747	1759	894	1408	2332	1528
Zfp385c	ENSMUSG00000014198	3	3	1	5	3	5	8	1	11	6	3	5	6	8	2	0	2	5	3
Cacybp	ENSMUSG00000014226	2579	2514	1674	2644	2215	1842	1726	2065	1968	2280	2018	2192	2529	2224	1420	1740	1996	3431	2081
Cluap1	ENSMUSG00000014232	268	292	282	380	309	241	253	271	292	330	315	356	390	332	263	123	216	328	229
Zswim7	ENSMUSG00000014243	61	56	53	81	64	66	67	80	59	122	85	107	103	48	64	16	37	58	38
Pigl	ENSMUSG00000014245	95	96	79	118	118	78	91	116	114	119	121	169	158	128	128	43	58	112	58
Ndufa2	ENSMUSG00000014294	558	564	466	712	622	524	522	683	694	694	622	929	694	657	406	121	263	467	393
Pam16	ENSMUSG00000014301	222	257	187	310	224	208	224	266	233	290	282	358	285	307	218	65	112	259	180
Glis2	ENSMUSG00000014303	188	161	123	205	169	134	137	166	235	221	241	234	211	183	146	55	79	172	91
Cox6c	ENSMUSG00000014313	2681	2453	2117	3109	2578	2148	1884	2902	2492	2931	2589	3192	2937	2750	1773	555	1461	2402	1673
Bicc1	ENSMUSG00000014329	268	271	207	352	215	159	159	209	174	184	212	341	326	227	256	79	112	229	185
Ube2z	ENSMUSG00000014349	1148	1183	868	1329	1061	995	924	1321	1320	1338	1204	1432	1339	1214	993	397	564	1058	748
Tmem87b	ENSMUSG00000014353	1122	1037	979	1440	1086	1047	902	1253	1161	1380	1290	1499	1490	1268	1060	334	527	979	711
Anapc1	ENSMUSG00000014355	2871	2631	2439	3847	3029	2470	2292	3268	2876	3313	3331	3746	3588	3019	2856	842	1426	2690	2152
Mertk	ENSMUSG00000014361	522	669	454	867	543	632	513	599	608	620	650	837	703	675	457	224	446	675	570
Tsg101	ENSMUSG00000014402	991	1016	850	1281	1005	909	857	1019	1047	1234	1103	1374	1330	1126	895	440	689	1165	800
Hps5	ENSMUSG00000014418	489	336	249	468	341	321	256	373	373	391	469	493	448	371	369	116	199	303	248
Map3k4	ENSMUSG00000014426	976	848	704	1123	896	775	813	987	1162	1078	1140	1431	1204	1184	814	415	640	1099	729
Piezo1	ENSMUSG00000014444	110	208	175	239	101	96	109	118	138	144	131	164	204	162	147	33	48	98	57
Blk	ENSMUSG00000014453	0	0	0	0	0	0	2	0	0	0	0	0	0	0	0	0	0	0	0
Rnf166	ENSMUSG00000014470	228	230	190	289	222	194	170	238	268	264	265	291	290	268	181	46	146	264	190
Ankrd28	ENSMUSG00000014496	2070	1982	1704	2856	2157	1987	1685	2019	1806	2436	2611	2591	2706	2171	2082	594	910	1975	1255
Ankrd52	ENSMUSG00000014498	1383	1275	916	1573	1340	1045	1125	1488	1945	1742	1733	2029	1738	1607	1280	484	725	1342	837
Pkd2l2	ENSMUSG00000014503	9	7	5	20	11	14	14	21	16	12	8	27	18	8	23	2	6	19	12
Srp19	ENSMUSG00000014504	382	443	305	579	425	379	354	455	411	522	499	544	505	494	379	220	283	454	320
Tmbim7	ENSMUSG00000014529	0	0	0	0	0	0	0	1	0	0	0	0	1	0	0	0	2	0	0
Wdfy2	ENSMUSG00000014547	715	683	567	873	719	628	583	710	721	881	781	957	928	716	707	205	341	670	441
Rbsn	ENSMUSG00000014550	823	840	760	1095	961	824	796	1062	1031	1148	1152	1311	1249	1280	765	328	531	1003	730
Mrps25	ENSMUSG00000014551	371	383	299	485	381	343	324	393	422	449	393	543	481	475	322	111	190	381	255
Dguok	ENSMUSG00000014554	170	179	128	262	211	171	159	167	201	197	238	290	262	214	219	45	103	188	136
Camta1	ENSMUSG00000014592	8832	7544	6726	9229	8219	7565	7576	9868	10336	11113	9896	11223	10863	10397	8048	5727	5929	10779	7389
Csf1	ENSMUSG00000014599	344	289	293	347	285	314	268	276	389	406	417	641	501	320	374	105	164	253	166
Strip1	ENSMUSG00000014601	775	817	722	1026	817	803	768	986	1038	1007	1046	1331	1116	1048	777	230	462	898	660
Kif1a	ENSMUSG00000014602	23664	22905	17548	25657	22487	22269	22480	29049	34884	31426	30137	38867	32237	31392	22781	8630	15458	27061	17945
Alx3	ENSMUSG00000014603	4	6	8	7	3	4	3	3	6	7	5	4	4	5	1	5	4	5	2
Slc25a11	ENSMUSG00000014606	1056	897	780	1144	1042	862	814	1185	1262	1286	1086	1452	1249	1075	830	406	560	934	811
Chrne	ENSMUSG00000014609	42	53	24	57	38	62	43	50	44	54	60	48	57	48	19	7	17	21	21
Cmc2	ENSMUSG00000014633	198	141	93	173	149	117	136	192	144	140	136	214	167	145	91	57	72	148	98
Chfr	ENSMUSG00000014668	506	502	355	627	539	476	444	522	606	652	683	744	719	571	466	133	252	455	330
Ceacam16	ENSMUSG00000014686	0	4	1	7	1	0	0	4	1	1	0	1	1	1	8	0	0	0	1
Adam28	ENSMUSG00000014725	2	1	1	5	5	2	1	0	4	7	1	2	2	5	5	0	1	4	3
Ankrd53	ENSMUSG00000014747	1	0	1	0	1	2	0	1	0	0	1	0	1	0	0	0	0	0	1
Tex261	ENSMUSG00000014748	438	419	361	522	412	343	319	422	371	476	394	568	492	381	345	106	201	418	306
Fam120b	ENSMUSG00000014763	1399	1533	1286	1925	1635	1477	1332	1915	1722	1804	1750	2171	1856	1865	1392	486	880	1640	1244
Tbp	ENSMUSG00000014767	603	546	494	773	626	530	531	559	495	821	716	763	687	800	594	167	352	544	399
Psmb1	ENSMUSG00000014769	1446	1350	1220	1718	1486	1114	1094	1637	1320	1482	1549	2001	1679	1559	1071	375	797	1299	1004
Pdcd2	ENSMUSG00000014771	158	133	123	174	154	121	143	190	171	205	185	237	193	197	154	58	120	148	116
Dll1	ENSMUSG00000014773	119	103	109	151	112	118	105	131	153	117	181	209	138	171	152	49	74	121	109
Nol3	ENSMUSG00000014776	176	200	128	228	150	194	179	202	257	241	238	335	280	270	199	106	121	215	108
Fhod1	ENSMUSG00000014778	35	51	26	47	44	17	35	46	56	48	41	91	52	48	53	11	26	44	31
Plekhg4	ENSMUSG00000014782	43	40	26	61	38	39	36	41	43	32	56	56	37	40	30	10	38	38	24
Slc9a5	ENSMUSG00000014786	334	325	258	493	391	333	334	452	414	432	450	565	386	572	327	102	261	406	289
Elmo3	ENSMUSG00000014791	26	32	23	48	25	21	16	32	25	34	29	39	51	39	39	15	10	30	20
Stc1	ENSMUSG00000014813	88	91	85	89	104	65	73	78	98	85	68	110	140	109	82	61	59	130	67
4931428F04Rik	ENSMUSG00000014837	291	268	200	349	252	237	272	343	383	456	363	422	370	382	280	169	210	336	210
Tppp3	ENSMUSG00000014846	460	402	348	609	384	398	301	514	505	471	443	746	600	490	522	181	260	451	285
Msh3	ENSMUSG00000014850	688	702	552	924	757	709	593	793	672	817	901	889	845	836	583	237	408	718	470
Adamts13	ENSMUSG00000014852	0	1	0	0	0	0	0	1	1	0	0	1	2	1	0	0	0	0	0
Tmem208	ENSMUSG00000014856	220	244	158	299	196	169	167	242	221	231	224	301	250	218	195	45	100	207	130
E2f4	ENSMUSG00000014859	246	266	189	352	274	221	216	302	379	307	319	416	290	299	261	115	197	374	224
Surf4	ENSMUSG00000014867	968	1007	814	1234	972	835	720	1030	916	1032	966	1228	1105	928	832	296	486	906	716
Surf2	ENSMUSG00000014873	282	301	219	351	298	308	279	296	391	331	358	452	413	382	242	144	166	281	220
Dnajb9	ENSMUSG00000014905	1526	1488	1205	1681	1504	1216	1044	1510	1283	1733	1514	1639	1805	1519	1265	644	888	1743	1216
Naf1	ENSMUSG00000014907	386	434	363	532	383	314	265	425	303	434	338	437	466	377	354	168	236	447	293
Yes1	ENSMUSG00000014932	631	619	553	756	597	511	451	660	552	672	584	775	819	600	575	321	372	618	409
Ppp1cb	ENSMUSG00000014956	7957	7678	6820	9682	8594	6667	5921	8517	7171	8721	7777	8865	9820	8199	7112	2919	4249	8674	6354
Gorasp2	ENSMUSG00000014959	1095	1213	1021	1430	1109	987	1008	1248	1297	1362	1422	1624	1436	1263	1053	312	593	1256	775
Tsen15	ENSMUSG00000014980	291	274	261	375	312	326	260	291	320	343	339	380	356	353	271	81	174	337	224
Oc90	ENSMUSG00000015001	2	6	4	3	7	1	3	7	1	3	3	2	1	3	3	0	1	6	0
Efr3a	ENSMUSG00000015002	2421	2100	1905	2553	2296	2083	2056	2552	2556	2710	2510	2755	2997	2723	2024	790	1047	2229	1503
Trappc2l	ENSMUSG00000015013	234	282	197	312	238	265	274	399	260	317	371	426	330	445	193	93	124	274	162
Acsf3	ENSMUSG00000015016	163	127	84	192	149	149	125	168	233	208	176	261	221	242	171	43	114	164	114
Ddx19a	ENSMUSG00000015023	323	302	256	390	311	269	250	352	331	363	351	416	396	310	289	144	159	322	224
Galns	ENSMUSG00000015027	66	83	43	92	63	69	72	82	113	130	98	146	115	105	81	13	46	85	50
Gata2	ENSMUSG00000015053	38	50	38	61	40	44	47	47	56	54	52	103	57	64	45	20	15	43	36
C8g	ENSMUSG00000015083	4	6	10	15	6	18	10	12	8	9	10	15	9	13	9	6	5	7	8
Entpd2	ENSMUSG00000015085	99	75	99	123	80	86	66	137	97	150	126	166	140	130	87	46	64	114	81
Rabl6	ENSMUSG00000015087	1259	1370	1038	1751	1414	1267	1261	1645	1768	1616	1546	1912	1713	1838	1257	673	917	1792	1121
Ptgds	ENSMUSG00000015090	1175	918	1349	2138	1134	1223	1270	1791	1232	1838	1620	2994	2408	1314	1151	287	525	1427	872
Edf1	ENSMUSG00000015092	386	456	377	548	468	408	462	535	549	582	562	812	640	665	401	140	357	624	337
Clic3	ENSMUSG00000015093	1	9	2	9	2	2	1	3	4	7	2	3	1	4	6	0	1	3	1
Npdc1	ENSMUSG00000015094	1208	1126	997	1426	1100	1049	1127	1465	1713	1518	1544	1967	1536	1434	1130	469	783	1336	865
Fbxw5	ENSMUSG00000015095	616	717	608	947	642	670	660	839	925	891	928	1125	903	967	569	206	454	779	567
Slc25a13	ENSMUSG00000015112	207	158	139	194	176	135	135	140	214	213	164	188	228	160	162	36	52	128	100
Ube2i	ENSMUSG00000015120	1188	1065	1043	1522	1218	1107	932	1357	1200	1322	1306	1564	1561	1269	992	413	641	1377	892
Tsr3	ENSMUSG00000015126	134	146	105	188	141	165	130	127	168	170	184	191	224	176	118	43	89	120	90
Unkl	ENSMUSG00000015127	295	270	226	307	271	221	186	281	362	320	307	443	327	413	282	142	194	333	230
Lrrk1	ENSMUSG00000015133	76	83	45	81	63	31	64	64	91	45	90	117	83	65	43	28	57	59	47
Aldh1a3	ENSMUSG00000015134	23	21	16	14	18	29	36	25	18	27	26	36	42	28	21	6	34	34	17
Actn1	ENSMUSG00000015143	810	1023	738	1378	1061	890	708	1203	896	895	1067	1208	1048	1125	790	360	660	981	808
Sirt2	ENSMUSG00000015149	1536	1462	1200	1841	1440	1519	1455	1550	1831	1784	1868	2736	2015	1587	1553	449	850	1557	1031
Hnrnpl	ENSMUSG00000015165	2208	2373	1937	3217	2439	2353	2254	2726	2791	3072	3244	3662	3237	3287	2295	977	1647	2779	1780
Nolc1	ENSMUSG00000015176	714	834	686	988	779	825	725	908	933	890	972	1072	1016	947	710	394	544	955	586
Casd1	ENSMUSG00000015189	2529	2418	2232	3233	2793	2212	2020	2796	2399	2926	2767	3261	3244	2726	2557	876	1446	2838	2032
Magi1	ENSMUSG00000015202	105	100	84	140	92	77	79	109	89	93	132	186	123	113	162	24	57	86	35
Mtmr1	ENSMUSG00000015214	1036	941	774	1314	1025	898	882	1059	920	1211	1073	1245	1317	1202	929	242	513	901	659
Hmgb3	ENSMUSG00000015217	390	371	371	454	388	344	331	450	437	448	487	508	478	502	367	199	241	385	315
Map2	ENSMUSG00000015222	35260	31933	28146	41129	35993	31068	30761	40831	38933	40469	42220	42937	42232	43799	30709	17858	22671	45005	28435
Cyp2j9	ENSMUSG00000015224	753	622	570	803	647	536	539	662	734	722	756	949	852	756	559	240	342	805	506
Abca1	ENSMUSG00000015243	1962	1947	1640	2646	1888	1607	1399	2076	1764	2391	2208	2651	2552	1873	1919	605	1053	1751	1530
Nipsnap3b	ENSMUSG00000015247	197	170	158	207	159	155	139	202	170	230	224	271	243	185	188	62	100	194	120
Lage3	ENSMUSG00000015289	89	96	88	133	112	102	82	95	104	115	102	149	132	98	89	36	56	112	77
Ubl4a	ENSMUSG00000015290	598	563	436	748	584	554	477	617	658	621	602	771	706	620	476	228	349	569	464
Gdi1	ENSMUSG00000015291	7729	6946	6284	9105	7622	7401	6637	9017	9252	9357	9127	10819	10069	9005	7314	2919	4316	8934	5976
Sash1	ENSMUSG00000015305	3369	2776	2368	3295	2831	2532	2460	3259	3469	3647	3510	4166	4291	3226	2698	1169	1541	3190	2104
Gadd45b	ENSMUSG00000015312	33	29	25	38	45	30	39	37	47	51	58	53	40	47	37	4	16	27	15
Slamf6	ENSMUSG00000015314	4	1	1	4	2	1	4	5	1	3	6	5	3	1	3	2	0	0	0
Slamf1	ENSMUSG00000015316	0	2	1	1	2	0	1	0	1	2	0	1	2	2	0	0	1	0	1
Zdhhc12	ENSMUSG00000015335	26	32	37	40	28	37	31	44	45	39	37	52	37	43	31	14	20	23	34
Endog	ENSMUSG00000015337	61	55	55	92	99	57	56	101	101	80	97	129	120	85	81	12	36	72	30
Cybb	ENSMUSG00000015340	9	5	13	31	5	8	1	7	5	6	11	9	9	6	4	3	5	6	5
Golga7	ENSMUSG00000015341	2165	1860	1680	2190	1900	1608	1377	1593	1743	2015	1880	2418	2432	1600	1724	601	805	1648	1088
Xk	ENSMUSG00000015342	890	890	815	1072	986	785	794	959	1011	1250	986	1087	1160	966	772	259	530	1044	729
Pcolce2	ENSMUSG00000015354	133	276	149	344	133	72	83	107	85	151	125	186	203	125	129	28	50	84	80
Cd48	ENSMUSG00000015355	8	0	5	5	4	6	4	3	11	8	7	11	14	4	6	6	7	9	5
Clpx	ENSMUSG00000015357	637	682	627	899	707	648	579	698	695	772	803	862	945	779	628	250	383	696	468
Trabd	ENSMUSG00000015363	191	165	112	208	152	124	142	200	235	203	222	239	225	193	157	40	116	176	109
Mov10l1	ENSMUSG00000015365	1	0	0	1	0	0	0	0	3	0	3	0	0	3	1	0	0	0	0
Dennd6b	ENSMUSG00000015377	435	386	356	602	456	452	439	532	837	715	710	899	765	625	410	207	317	518	251
Cd83	ENSMUSG00000015396	236	193	150	243	197	200	194	218	362	363	222	445	346	330	269	66	126	265	154
Tmem27	ENSMUSG00000015401	7	15	9	18	2	1	2	5	3	3	2	1	3	2	11	0	0	0	0
Ace2	ENSMUSG00000015405	26	27	20	19	16	29	30	35	17	13	25	29	24	25	28	13	11	13	14
C4a	ENSMUSG00000015451	44	61	25	67	62	25	40	38	75	58	41	75	65	48	49	10	49	50	29
Ager	ENSMUSG00000015452	0	2	2	2	1	6	1	3	5	0	2	0	7	4	0	1	2	2	2
Atf6b	ENSMUSG00000015461	341	351	239	449	354	285	287	358	407	433	393	529	419	398	314	134	225	397	274
Egfl8	ENSMUSG00000015467	8	5	0	6	11	11	11	10	3	8	3	9	10	7	9	0	2	12	4
Notch4	ENSMUSG00000015468	134	101	90	176	146	124	108	186	135	160	154	233	141	185	96	36	79	138	92
Ppt2	ENSMUSG00000015474	173	184	108	225	154	134	160	187	181	161	197	221	177	149	105	98	100	159	115
Prrt1	ENSMUSG00000015476	1319	1546	985	1803	1220	1182	1162	1447	1658	1552	1513	1802	1706	1839	1284	615	1165	1883	1169
Rnf5	ENSMUSG00000015478	429	450	362	556	431	441	338	538	522	527	519	638	577	409	471	185	297	421	338
Fam163a	ENSMUSG00000015484	135	131	87	140	115	133	119	141	193	187	193	202	230	167	128	58	71	109	69
Cacfd1	ENSMUSG00000015488	483	460	385	634	514	449	410	538	558	609	586	731	658	585	496	177	266	528	366
Hivep2	ENSMUSG00000015501	4877	4797	4071	6290	5742	4711	4304	5711	4987	5507	6071	6579	5656	6542	4603	1359	3220	6030	4096
2310057J18Rik	ENSMUSG00000015519	0	0	0	2	0	0	0	0	0	0	0	1	0	0	0	0	0	0	0
Arnt	ENSMUSG00000015522	627	591	420	866	647	525	485	633	641	767	791	754	942	769	656	259	328	591	327
Itga2	ENSMUSG00000015533	9	20	15	20	19	15	6	17	14	10	19	25	25	24	10	6	4	11	13
Mocs2	ENSMUSG00000015536	589	556	435	747	440	607	530	615	619	630	645	608	576	641	530	227	393	666	416
Nat9	ENSMUSG00000015542	75	67	59	89	75	54	64	97	85	83	84	119	81	113	79	18	47	86	52
Lpl	ENSMUSG00000015568	76	91	94	342	158	33	45	281	56	65	146	106	118	85	90	100	101	173	175
Atp6v0e	ENSMUSG00000015575	344	378	273	501	356	248	237	303	294	377	340	472	398	284	326	59	131	312	224
Zfp318	ENSMUSG00000015597	1445	1265	1061	1743	1336	1392	1218	1507	1665	1620	1704	1945	1917	1768	1291	550	818	1471	917
Ttbk1	ENSMUSG00000015599	2012	1931	1608	2390	1817	1970	1864	2523	3012	2577	2663	2999	2591	2597	1705	908	1171	2513	1440
Srf	ENSMUSG00000015605	525	501	383	596	474	413	443	583	539	515	532	659	504	582	435	129	346	532	356
Gata3	ENSMUSG00000015619	0	0	1	0	0	0	4	1	0	0	1	0	0	0	0	0	0	0	0
Lama5	ENSMUSG00000015647	255	322	197	394	178	164	157	273	319	267	226	284	293	222	268	54	124	199	148
Steap1	ENSMUSG00000015652	13	63	26	82	12	3	2	22	5	12	4	3	7	5	24	0	5	1	8
Steap2	ENSMUSG00000015653	677	1054	499	1062	851	452	486	934	1129	1219	723	1025	877	790	702	357	411	675	442
Hspa8	ENSMUSG00000015656	16532	14611	9851	16457	14560	10900	10416	13638	13421	13214	11925	15134	14619	13855	9632	6482	8661	16335	10883
Serac1	ENSMUSG00000015659	396	339	231	413	374	298	264	414	397	417	468	447	434	422	311	136	222	453	296
Pdzd11	ENSMUSG00000015668	316	276	216	382	293	264	217	325	275	316	292	366	321	335	256	98	129	304	183
Psma2	ENSMUSG00000015671	1090	1021	864	1342	1184	980	831	1311	1115	1363	1224	1515	1380	1253	890	399	644	1092	798
Mrpl32	ENSMUSG00000015672	369	404	341	483	403	377	306	424	381	471	422	469	502	430	339	242	286	473	317
Setdb1	ENSMUSG00000015697	800	786	557	978	785	619	608	747	806	914	918	978	1003	864	712	356	477	828	555
Anxa9	ENSMUSG00000015702	17	15	11	30	10	16	9	15	20	26	16	18	28	17	23	8	8	19	5
Arnt2	ENSMUSG00000015709	3032	2572	2034	3468	3028	2468	2296	3240	4038	3898	3310	4346	3858	3990	2446	1090	1786	3215	2382
Prune1	ENSMUSG00000015711	356	360	252	417	326	255	260	380	381	425	352	521	410	388	334	131	234	353	253
Cers2	ENSMUSG00000015714	1247	1148	1099	1548	1015	1086	895	998	1122	1260	1386	1915	1559	937	1268	240	371	882	491
Nlrp5	ENSMUSG00000015721	0	0	0	0	0	0	1	0	2	0	0	0	0	1	1	0	0	0	0
Capza2	ENSMUSG00000015733	4107	4224	3352	5037	4739	4060	3429	4712	3548	4647	4381	4983	5057	4729	3273	1402	2285	4180	2965
Plekho1	ENSMUSG00000015745	137	175	128	199	160	148	122	152	199	200	196	248	202	228	154	80	111	199	168
Vps45	ENSMUSG00000015747	503	500	407	565	542	457	421	527	439	542	508	610	557	557	442	251	280	569	373
Prpf3	ENSMUSG00000015748	337	345	203	394	307	276	239	302	280	332	346	338	365	351	283	168	225	372	237
Anp32e	ENSMUSG00000015749	2251	2148	1788	2841	2237	1892	1678	2260	1863	2424	2359	2379	2662	2185	1783	821	1070	2029	1381
Aph1a	ENSMUSG00000015750	333	307	300	378	319	240	284	352	369	371	341	495	380	294	254	70	141	268	210
Tab2	ENSMUSG00000015755	2479	2337	1921	2820	2261	2191	1961	2513	2371	2736	2568	3226	3125	2641	2411	1092	1517	2772	1792
Ppil4	ENSMUSG00000015757	886	884	737	1070	958	898	670	930	823	1024	1016	1131	1242	1116	920	605	695	1010	786
Cnih1	ENSMUSG00000015759	1276	1283	1073	1673	1308	1143	1024	1437	1206	1396	1405	1568	1499	1192	1083	440	718	1336	878
Eps8	ENSMUSG00000015766	2476	1883	1938	2437	2064	2315	1930	2216	2856	2948	3153	3361	3748	2665	2440	924	1161	2201	1778
Med22	ENSMUSG00000015776	256	241	217	342	269	232	240	304	269	297	289	390	346	255	206	63	160	232	203
Surf1	ENSMUSG00000015790	454	387	315	472	415	329	357	517	477	481	540	669	532	514	336	114	320	437	341
Med28	ENSMUSG00000015804	817	639	626	962	720	620	636	880	723	788	837	924	923	852	587	314	401	1024	545
Qdpr	ENSMUSG00000015806	3085	2634	2216	3139	2591	2348	2012	2179	2491	3248	3116	4091	3288	1937	2405	764	988	2111	1264
Gnrh1	ENSMUSG00000015812	60	49	21	37	39	42	36	68	139	101	14	50	81	52	16	51	42	41	20
Tnr	ENSMUSG00000015829	5640	5152	4537	6789	5703	5267	4837	6289	6228	6454	6836	8421	7151	6263	6246	1877	3192	6006	4141
Sqstm1	ENSMUSG00000015837	3056	2833	2165	3287	2545	2819	2442	3377	3404	3584	3258	4092	3526	3589	2577	1159	1797	3259	2128
Nfe2l2	ENSMUSG00000015839	401	456	347	521	383	336	287	368	333	380	353	513	437	336	335	201	261	424	343
Rxrg	ENSMUSG00000015843	78	61	68	182	114	37	56	206	105	74	70	126	95	118	84	44	92	185	127
Rxra	ENSMUSG00000015846	260	297	261	396	276	229	248	333	420	322	327	451	428	388	283	114	141	314	265
Adamtsl4	ENSMUSG00000015850	173	132	165	234	146	150	139	110	189	187	212	333	196	128	167	36	87	140	72
Fcrls	ENSMUSG00000015852	173	166	148	216	188	114	123	230	107	129	154	205	172	130	81	26	53	172	135
Prpsap1	ENSMUSG00000015869	516	443	367	596	510	432	410	459	634	578	569	718	668	552	421	170	235	434	262
Fam184b	ENSMUSG00000015879	247	268	182	431	306	276	224	402	275	363	392	353	281	329	175	116	215	381	266
Ncapg	ENSMUSG00000015880	40	9	34	67	28	26	18	53	18	14	27	21	41	27	17	55	22	84	24
Lcorl	ENSMUSG00000015882	1598	1574	1453	1815	1689	1631	1426	1761	1620	2057	2158	2040	2052	1794	1486	746	1078	1806	1285
Lta4h	ENSMUSG00000015889	425	423	312	577	445	430	388	450	496	542	501	617	613	499	392	120	273	444	306
Amdhd1	ENSMUSG00000015890	2	1	1	0	0	1	0	0	0	1	0	1	0	0	0	0	0	2	1
Dstn	ENSMUSG00000015932	3303	3848	3269	4541	3416	2810	2524	3327	2953	3541	3414	3921	4489	3357	2819	1031	1555	3069	2085
H2afy	ENSMUSG00000015937	960	935	727	1118	888	813	827	1117	1111	1120	1179	1323	1193	1149	948	422	582	1074	767
Gtf2ird2	ENSMUSG00000015942	225	184	133	263	203	203	207	260	308	271	293	346	303	272	245	75	126	223	161
Bola1	ENSMUSG00000015943	92	83	68	105	79	66	67	92	112	122	111	131	109	97	69	36	56	73	67
Gatsl2	ENSMUSG00000015944	2078	1900	1482	2158	2024	1706	1569	2350	2741	2587	2307	2829	2449	2343	1765	1086	1264	2434	1664
Fcgr1	ENSMUSG00000015947	15	10	16	29	10	20	11	18	22	21	23	24	28	18	15	21	16	21	13
Ncf1	ENSMUSG00000015950	48	63	52	99	60	69	44	75	77	85	83	112	81	74	71	36	39	61	71
Wnt11	ENSMUSG00000015957	3	7	2	5	4	4	3	3	3	7	3	24	18	4	11	0	3	4	6
Adss	ENSMUSG00000015961	1543	1445	1134	1896	1577	1320	1121	1718	1508	1775	1595	1982	1945	1747	1350	714	859	1529	1123
1700016C15Rik	ENSMUSG00000015962	0	6	2	4	0	0	0	2	0	0	0	3	4	1	1	0	2	1	0
Il17rb	ENSMUSG00000015966	62	59	57	64	43	48	47	31	46	56	57	78	78	44	43	13	23	39	21
Cacna1d	ENSMUSG00000015968	1121	973	745	1274	1027	928	902	1053	1268	1328	1509	1447	1492	1423	1056	418	660	1148	676
Chdh	ENSMUSG00000015970	237	217	156	247	169	131	133	128	173	203	184	292	246	89	183	39	57	129	84
Actr8	ENSMUSG00000015971	723	671	548	930	691	713	647	808	797	879	908	1030	985	868	639	308	395	722	463
Lrrc27	ENSMUSG00000015980	84	62	55	108	83	64	54	92	124	89	84	125	125	115	64	24	59	91	58
Stk32c	ENSMUSG00000015981	216	255	248	392	315	230	254	440	357	310	375	579	377	425	346	83	285	459	340
Fnta	ENSMUSG00000015994	879	915	720	1110	868	752	689	881	934	1028	994	1229	1070	936	719	326	447	862	597
Skiv2l2	ENSMUSG00000016018	1284	1302	989	1595	1331	1151	1052	1254	1342	1419	1365	1510	1504	1558	1072	517	798	1487	985
Lbp	ENSMUSG00000016024	179	557	234	629	207	31	14	217	67	155	46	252	261	97	356	58	53	79	103
Celsr1	ENSMUSG00000016028	122	185	167	291	196	75	101	202	109	136	145	288	209	157	279	58	127	152	197
Fli1	ENSMUSG00000016087	93	73	76	124	80	72	63	92	85	79	71	127	136	101	65	33	70	86	66
Stard13	ENSMUSG00000016128	541	606	407	764	455	397	348	433	395	515	477	679	586	484	504	147	240	468	343
Tenm1	ENSMUSG00000016150	4392	3332	3188	4260	3755	3611	3625	4244	5425	5743	5554	5667	5881	4774	5348	1867	2359	5244	3320
Camk1g	ENSMUSG00000016179	285	290	248	411	337	325	334	433	414	386	442	501	349	466	244	124	297	424	348
Diexf	ENSMUSG00000016181	240	255	182	323	235	229	180	262	260	293	308	376	338	288	224	66	146	252	145
Hsd11b1	ENSMUSG00000016194	158	145	146	166	161	186	146	115	139	183	169	228	186	166	128	20	74	127	86
Syt14	ENSMUSG00000016200	1314	1304	1017	1678	1387	1367	1113	1426	1331	1494	1535	1697	1729	1597	1232	565	783	1591	1095
H2-M3	ENSMUSG00000016206	20	14	10	27	11	21	24	20	30	23	35	44	30	18	18	8	10	20	15
Lonrf3	ENSMUSG00000016239	321	306	186	395	309	264	201	316	261	299	300	378	311	288	219	103	175	365	282
Atp5e	ENSMUSG00000016252	503	618	344	735	482	507	403	416	494	724	672	835	701	817	380	230	339	558	419
Nelfcd	ENSMUSG00000016253	300	343	268	453	326	321	312	348	427	447	469	600	465	435	288	99	171	344	224
Tubb1	ENSMUSG00000016255	0	0	1	2	0	1	1	0	0	0	1	2	6	3	1	0	1	1	0
Ctsz	ENSMUSG00000016256	208	252	189	344	212	137	180	259	228	228	219	319	218	252	176	63	119	212	155
Prelid3b	ENSMUSG00000016257	513	577	435	642	547	534	435	547	589	608	636	706	678	633	460	283	359	651	406
Sertad4	ENSMUSG00000016262	277	269	265	392	286	252	215	396	293	353	324	364	341	379	281	213	178	381	289
Ube2a	ENSMUSG00000016308	702	677	579	918	778	619	588	745	709	757	724	837	786	717	560	213	324	731	520
Slc25a5	ENSMUSG00000016319	3342	3137	2512	4101	3442	2688	2504	3575	3292	3431	3229	3952	3496	3298	2198	764	1501	2956	2258
Ppdpf	ENSMUSG00000016344	178	204	179	260	209	155	128	161	183	241	247	350	296	245	148	53	127	278	206
Kcnq2	ENSMUSG00000016346	4937	5224	4337	7311	5931	4976	4586	6810	6430	6733	6964	7755	6432	7218	4559	1915	3459	6468	4518
Eef1a2	ENSMUSG00000016349	6058	5406	4420	6964	5730	5398	5413	7698	8436	7746	7112	9549	7625	8612	5463	2633	3958	7363	4667
Col20a1	ENSMUSG00000016356	29	62	33	81	44	49	26	33	22	41	65	57	51	51	56	9	20	52	30
Pls3	ENSMUSG00000016382	1980	1765	1730	2008	2064	1665	1550	1731	1818	1743	1944	2234	2347	2195	1577	651	801	1963	1137
Mpped2	ENSMUSG00000016386	573	558	452	645	596	543	555	755	769	701	687	724	690	742	420	311	491	695	570
Nkap	ENSMUSG00000016409	551	523	499	676	603	533	410	544	543	622	565	675	711	551	483	294	268	585	415
Ndufa1	ENSMUSG00000016427	289	320	180	395	270	267	195	405	314	391	298	423	313	424	245	155	212	271	147
Wt1	ENSMUSG00000016458	0	0	0	0	0	0	0	0	0	0	1	0	0	1	0	0	0	0	3
E2f3	ENSMUSG00000016477	824	772	698	1112	883	867	819	971	845	1014	1115	1145	1095	983	848	257	543	863	669
Cr1l	ENSMUSG00000016481	676	642	478	823	654	572	473	565	517	645	707	687	715	649	623	197	391	597	451
Ppfibp1	ENSMUSG00000016487	630	589	474	568	593	583	647	426	449	672	545	900	816	741	647	143	240	423	387
Cd46	ENSMUSG00000016493	156	136	131	226	129	179	156	169	167	206	264	234	264	229	245	94	44	156	83
Cd34	ENSMUSG00000016494	233	168	196	248	243	194	193	154	186	246	225	284	345	297	198	56	87	202	159
Plgrkt	ENSMUSG00000016495	207	189	140	251	200	176	147	191	187	217	244	260	245	214	167	75	126	194	134
Cd274	ENSMUSG00000016496	46	54	47	141	57	37	29	59	63	68	55	76	67	52	52	26	41	72	42
Pdcd1lg2	ENSMUSG00000016498	3	0	2	1	2	0	0	0	0	1	2	0	0	3	1	0	0	0	1
Gtf3a	ENSMUSG00000016503	113	102	91	173	142	79	124	137	115	148	145	172	188	164	149	46	72	133	85
Mtif3	ENSMUSG00000016510	209	201	159	240	217	174	178	234	251	279	278	249	208	255	157	71	160	245	177
Lnx2	ENSMUSG00000016520	78	79	55	119	55	70	51	66	71	97	82	99	100	94	76	45	58	81	62
Il19	ENSMUSG00000016524	0	0	0	1	1	0	0	1	2	0	0	0	3	0	0	1	0	0	0
Dyrk3	ENSMUSG00000016526	72	104	90	126	85	83	68	94	101	123	138	136	133	139	110	44	71	142	105
Mapkapk2	ENSMUSG00000016528	290	273	233	359	321	254	239	308	333	344	299	439	362	312	290	132	136	283	204
Il10	ENSMUSG00000016529	0	1	0	2	0	0	0	0	0	0	0	0	0	0	0	0	0	0	0
Lamp2	ENSMUSG00000016534	2279	2515	1963	3112	2077	1775	1546	2156	1872	2458	2194	2636	2779	1989	2022	689	1061	1888	1545
Atxn10	ENSMUSG00000016541	4093	3824	3548	4567	4052	3552	3326	4331	4587	4953	4217	5334	5042	4557	3486	1504	2167	4645	3193
Foxred2	ENSMUSG00000016552	237	192	180	273	214	188	193	264	334	318	311	447	333	353	282	138	161	262	198
Eif3d	ENSMUSG00000016554	710	642	619	888	666	660	621	821	880	877	869	1066	925	973	650	206	521	804	558
H3f3b	ENSMUSG00000016559	2385	2215	2280	3416	2395	2363	1953	2833	2281	2934	3047	3361	3241	2971	2509	877	1292	2422	1752
Nup50	ENSMUSG00000016619	923	890	641	1141	849	728	691	1083	1006	1019	983	1149	1158	982	811	326	533	827	658
Phf21b	ENSMUSG00000016624	143	119	98	202	146	110	129	148	193	157	182	194	162	177	153	80	128	127	100
Ift27	ENSMUSG00000016637	143	132	68	150	128	94	99	144	154	159	151	231	168	191	108	65	116	156	88
Pacsin2	ENSMUSG00000016664	881	895	618	1072	803	681	697	952	917	867	913	1124	1003	959	732	330	546	904	655
Cmah	ENSMUSG00000016756	9	8	5	15	4	1	3	3	1	5	6	1	1	0	2	2	3	3	2
Ttll12	ENSMUSG00000016757	203	198	183	256	231	141	144	214	260	206	220	295	232	209	179	74	138	190	210
Bik	ENSMUSG00000016758	1	1	1	1	0	1	2	0	1	0	3	0	1	0	3	0	0	0	1
Scube1	ENSMUSG00000016763	187	173	141	178	183	175	219	218	242	257	289	270	241	331	175	48	150	215	128
Tox4	ENSMUSG00000016831	910	891	719	1054	895	766	669	1015	897	965	944	1128	1052	1076	759	291	503	1023	636
Mrps18c	ENSMUSG00000016833	196	236	224	248	249	251	191	222	195	245	263	252	244	247	214	77	143	229	175
Sulf1	ENSMUSG00000016918	544	1282	704	1305	533	249	219	572	426	504	363	618	750	439	715	186	283	527	348
Srsf6	ENSMUSG00000016921	1912	1910	1606	2670	2055	1960	1503	2132	1981	2354	2428	2527	2744	2338	1874	732	1157	2087	1305
Plcg1	ENSMUSG00000016933	1384	1252	1069	1854	1324	1314	1191	1568	1655	1675	1885	2262	1820	1777	1245	333	689	1405	875
Kctd2	ENSMUSG00000016940	336	358	319	496	401	362	284	435	337	366	485	663	443	405	419	96	250	362	263
Tmprss6	ENSMUSG00000016942	5	4	1	2	3	2	1	6	10	7	4	3	5	4	2	1	4	2	7
Kctd5	ENSMUSG00000016946	241	256	220	303	248	233	172	288	273	284	296	376	345	287	229	98	152	250	238
Pom121l2	ENSMUSG00000016982	0	1	0	0	0	0	1	3	0	0	0	5	0	0	0	0	0	0	0
Etaa1	ENSMUSG00000016984	268	284	250	320	271	206	223	308	258	337	341	320	337	291	284	151	164	339	245
Matn4	ENSMUSG00000016995	184	137	123	223	138	128	140	164	156	137	205	235	177	122	134	22	68	132	89
Slpi	ENSMUSG00000017002	13	20	11	15	24	16	9	8	12	13	12	21	25	9	13	3	2	11	4
Rbpjl	ENSMUSG00000017007	32	23	30	41	28	41	38	31	37	43	55	57	59	24	40	16	13	23	9
Sdc4	ENSMUSG00000017009	799	916	678	1207	868	814	633	1043	877	955	858	1253	1054	943	807	264	467	861	654
Il13ra1	ENSMUSG00000017057	345	332	265	386	335	285	268	311	299	346	317	390	361	331	279	103	139	341	196
Nbr1	ENSMUSG00000017119	2668	2789	2265	3673	2808	2518	2258	3184	2922	3117	3354	3779	3549	3260	2554	1023	1398	2936	1988
Cyth1	ENSMUSG00000017132	825	773	606	1035	828	809	649	786	861	1033	1079	1172	1076	897	723	276	432	670	480
Rnd3	ENSMUSG00000017144	487	432	379	535	562	381	348	538	359	483	487	531	495	541	436	262	414	621	502
Brca1	ENSMUSG00000017146	43	60	40	69	68	41	28	80	44	77	84	80	49	65	42	18	31	53	54
Gast	ENSMUSG00000017165	0	1	0	4	3	0	0	1	1	2	1	1	1	6	0	1	1	2	3
Cntnap1	ENSMUSG00000017167	2548	2062	1577	2650	2432	2206	2272	3177	3691	3563	2944	3898	3146	3070	1964	766	1455	2569	1561
Nt5c3b	ENSMUSG00000017176	257	282	240	358	275	234	272	248	301	294	296	376	344	320	265	103	165	308	217
Coa3	ENSMUSG00000017188	225	244	222	312	275	225	248	279	369	310	314	419	380	289	223	103	180	370	226
Zpbp2	ENSMUSG00000017195	2	0	0	4	1	0	0	4	3	0	1	0	1	2	1	0	2	3	0
Gsdma	ENSMUSG00000017204	0	0	0	1	1	0	0	0	0	0	1	0	0	1	1	0	0	1	0
Med24	ENSMUSG00000017210	895	883	728	1235	977	867	801	1083	1259	1152	1155	1562	1219	1189	962	267	536	1005	762
Psmd3	ENSMUSG00000017221	1093	1124	978	1419	1124	1017	1069	1297	1575	1415	1319	1788	1405	1415	1015	356	628	1147	797
Exosc10	ENSMUSG00000017264	591	632	514	827	615	612	580	702	749	771	791	969	793	761	618	162	396	738	475
Glod4	ENSMUSG00000017286	692	594	540	749	629	564	510	673	582	764	737	955	857	791	562	212	354	618	419
Vps53	ENSMUSG00000017288	1095	1092	924	1429	1184	1128	1036	1354	1336	1365	1453	1585	1478	1479	1072	385	760	1229	903
Taok1	ENSMUSG00000017291	11724	11227	9631	14306	12390	10412	9407	13582	11389	13230	13740	14283	15051	13316	11568	5282	6900	12664	8696
Dnttip1	ENSMUSG00000017299	206	191	135	252	204	214	183	230	270	278	295	348	295	288	172	47	133	165	135
Tnnc2	ENSMUSG00000017300	0	0	0	0	0	0	0	0	0	0	0	0	1	0	0	0	0	0	1
Acot8	ENSMUSG00000017307	72	90	60	113	96	88	80	99	134	115	104	141	110	105	98	12	49	107	77
Cd300lg	ENSMUSG00000017309	6	7	2	7	1	0	2	1	1	6	1	4	2	5	5	0	0	1	1
Mpp2	ENSMUSG00000017314	1134	1171	922	1396	1185	960	991	1321	1448	1461	1432	1781	1427	1340	1087	635	775	1383	1017
Vtn	ENSMUSG00000017344	548	450	429	685	422	380	423	496	574	548	598	668	734	445	443	97	200	498	265
Nlk	ENSMUSG00000017376	1156	1032	816	1262	1103	950	821	1316	1165	1258	1049	1206	1426	1281	867	542	744	1220	825
Traf4	ENSMUSG00000017386	149	137	111	184	127	117	91	138	134	155	167	186	168	146	128	34	76	143	111
Aldoc	ENSMUSG00000017390	4566	5000	3566	6154	4415	4498	3844	5703	5498	4905	4988	6556	5840	6313	3721	1262	2396	4712	3067
Stac2	ENSMUSG00000017400	940	1216	773	1738	981	1190	989	1268	1243	1237	1374	1356	1137	1533	628	165	552	868	598
Rpl19	ENSMUSG00000017404	2454	2384	2084	2937	2553	2141	2244	2835	2825	2803	2981	3750	2954	3215	1895	464	1719	2904	2135
Nek8	ENSMUSG00000017405	23	31	33	53	43	28	21	35	28	44	43	58	37	31	34	13	16	51	22
Cacnb4	ENSMUSG00000017412	5474	5489	4821	7349	6539	5725	4833	7498	5226	7092	6670	6892	7015	6908	5281	2304	3629	6189	4871
Plxdc1	ENSMUSG00000017417	90	88	74	130	109	90	75	136	167	150	142	156	175	160	158	25	66	104	94
Arl5b	ENSMUSG00000017418	866	770	574	889	828	692	631	925	759	1001	1003	947	1045	966	763	250	441	746	522
Zfp207	ENSMUSG00000017421	3200	3130	2259	3996	3308	2742	2483	3122	3034	3493	3526	3770	4040	3290	2799	1261	2066	3442	2368
Psmd11	ENSMUSG00000017428	1278	1260	950	1514	1178	1160	1053	1377	1405	1426	1449	1634	1571	1383	1082	454	583	1223	863
C1qtnf1	ENSMUSG00000017446	37	32	35	39	44	22	28	40	33	36	14	45	45	48	29	17	11	22	18
Pipox	ENSMUSG00000017453	55	37	52	64	54	37	47	43	52	71	68	79	84	76	47	20	35	45	24
Timp2	ENSMUSG00000017466	6164	6732	5543	8229	6548	5880	5536	8466	8385	8112	7936	10171	9390	7976	8183	2628	4023	7656	5686
Zc3h18	ENSMUSG00000017478	474	502	392	687	509	479	456	585	635	636	733	754	653	696	577	228	355	573	396
Top2b	ENSMUSG00000017485	3670	3613	3397	4625	3769	3507	3091	4115	3544	4151	4278	4387	4781	4344	3508	1718	2216	4022	2543
Rarb	ENSMUSG00000017491	134	188	151	542	324	98	98	485	136	118	132	137	155	194	171	116	264	345	426
Igfbp4	ENSMUSG00000017493	181	231	297	183	230	57	170	162	79	109	108	131	246	234	145	36	185	258	183
Cdc6	ENSMUSG00000017499	12	13	12	19	18	8	7	6	13	7	8	5	9	14	9	2	3	7	4
Suz12	ENSMUSG00000017548	1597	1494	1497	2028	1667	1462	1283	1613	1420	1752	1789	1957	2064	1758	1443	628	903	1754	1230
Atad5	ENSMUSG00000017550	154	169	175	283	202	189	171	248	199	230	225	269	322	255	257	150	112	200	137
Crlf3	ENSMUSG00000017561	272	217	196	258	212	185	188	206	255	219	287	282	305	257	198	91	136	209	166
Krt27	ENSMUSG00000017588	0	0	0	0	0	0	0	0	1	1	1	4	0	0	1	0	0	0	0
Tns4	ENSMUSG00000017607	8	29	10	19	7	0	0	6	5	11	1	2	8	8	8	1	2	0	1
Tnfaip1	ENSMUSG00000017615	480	466	363	518	447	396	363	551	534	533	527	674	555	557	496	183	274	482	336
Abr	ENSMUSG00000017631	8215	8231	7251	11407	9263	8169	7454	10951	10126	10016	10274	11988	10479	11145	7605	2888	4662	9185	6343
Rab11fip4	ENSMUSG00000017639	4513	4064	3374	5300	4438	3955	3654	5130	5188	5288	5629	6240	5853	5636	3932	1357	2191	4289	3244
Cd40	ENSMUSG00000017652	4	5	3	12	7	3	2	4	4	7	2	10	4	5	5	0	0	4	7
Slc35c2	ENSMUSG00000017664	315	252	306	376	322	285	297	366	495	388	346	497	423	329	290	113	169	321	235
Zfp334	ENSMUSG00000017667	922	820	683	977	829	650	695	930	1003	963	1013	1165	1057	979	822	319	578	1082	750
Elmo2	ENSMUSG00000017670	1889	2129	1831	2782	2274	2058	1991	2408	2296	2176	2603	2874	2348	2500	1797	545	1180	2193	1411
Wsb1	ENSMUSG00000017677	1465	1255	1259	1937	1667	1398	1387	1887	1626	2149	2082	2152	2394	1767	1545	563	733	1470	1066
Ttpal	ENSMUSG00000017679	1084	963	810	1261	1075	910	879	1165	1035	1196	1216	1419	1376	1271	947	282	470	1068	757
Rhot1	ENSMUSG00000017686	1784	1770	1562	2166	1934	1587	1434	1924	1755	2024	1969	2055	2198	2010	1437	596	1004	1917	1338
Hnf4g	ENSMUSG00000017688	1	2	0	1	3	1	1	1	2	1	1	3	1	1	0	2	0	0	0
Rhbdl3	ENSMUSG00000017692	301	251	201	341	294	243	221	337	286	285	259	331	286	307	161	105	189	262	263
Ada	ENSMUSG00000017697	4	6	11	17	1	8	13	6	12	15	7	25	9	7	9	8	4	7	8
Serinc3	ENSMUSG00000017707	4519	4504	3728	5293	4474	4112	3459	4906	4372	5302	4690	5875	5541	4541	4049	1609	2349	4288	3183
Tha1	ENSMUSG00000017713	13	31	27	42	28	25	24	27	59	60	48	47	45	56	24	8	19	35	22
Pgs1	ENSMUSG00000017715	509	523	386	656	526	504	492	576	645	664	643	839	643	667	422	130	287	490	366
Birc5	ENSMUSG00000017716	8	11	12	16	10	9	15	16	9	10	9	16	11	8	12	7	15	17	17
Afmid	ENSMUSG00000017718	24	10	15	21	13	13	15	21	28	8	16	36	16	17	13	5	11	10	8
Trp53tg5	ENSMUSG00000017720	0	0	0	1	0	0	0	1	0	0	0	1	1	1	0	0	0	1	0
Pigt	ENSMUSG00000017721	957	1043	783	1132	944	800	865	1115	1348	1347	1144	1563	1264	1054	912	333	708	1105	763
Wfdc2	ENSMUSG00000017723	9	41	29	43	12	1	0	11	4	3	0	3	4	9	22	0	1	0	0
Etv4	ENSMUSG00000017724	79	83	79	128	72	60	59	104	88	87	87	129	79	85	64	69	50	112	54
Dbndd2	ENSMUSG00000017734	1276	820	1064	1739	1283	1462	1196	1300	1011	1278	1523	1814	1027	1127	1250	460	605	1023	601
Mmp9	ENSMUSG00000017737	5	4	9	8	3	7	8	11	13	12	6	22	13	9	5	0	5	10	6
Slc12a5	ENSMUSG00000017740	6067	5489	4677	6955	5951	5345	5258	7607	7794	7505	6954	8751	7068	7225	5660	1602	3628	6845	4678
Ghdc	ENSMUSG00000017747	71	62	56	85	47	44	57	76	111	113	63	99	90	70	76	55	44	62	42
Pltp	ENSMUSG00000017754	501	663	533	833	478	320	321	667	568	651	517	886	913	506	702	272	307	544	506
Slc12a7	ENSMUSG00000017756	77	125	92	174	91	53	60	101	102	110	89	178	149	41	135	20	47	89	57
Ctsa	ENSMUSG00000017760	700	768	565	1007	696	652	654	913	961	896	911	1225	917	870	636	191	444	757	494
Zswim1	ENSMUSG00000017764	402	436	364	525	449	432	411	483	569	525	542	613	540	493	376	115	242	474	288
Slc12a4	ENSMUSG00000017765	242	340	218	354	210	152	170	228	238	252	216	345	261	215	258	65	111	199	141
Spata25	ENSMUSG00000017767	3	0	0	5	0	2	2	4	3	1	2	4	0	1	2	2	2	1	2
Myo1c	ENSMUSG00000017774	180	172	153	239	192	169	173	200	270	241	252	322	298	279	212	63	101	248	157
Crk	ENSMUSG00000017776	3315	3089	2671	4015	3498	2874	2544	3516	2944	3458	3323	3668	3837	3241	2518	1065	1569	3135	2280
Cox7c	ENSMUSG00000017778	1009	918	678	999	884	638	703	1100	863	1024	915	1359	1057	975	678	303	490	751	612
Pitpna	ENSMUSG00000017781	4562	5017	3585	5040	4679	4136	3789	5037	5470	5780	4976	5758	6004	5251	4145	1471	2380	4775	2994
Mlx	ENSMUSG00000017801	311	294	238	341	329	264	224	366	319	372	330	466	352	322	264	95	213	323	196
Retreg3	ENSMUSG00000017802	723	740	518	909	771	674	620	765	803	843	855	1100	935	815	665	240	445	690	491
Jph2	ENSMUSG00000017817	9	4	14	10	11	10	10	17	15	4	14	14	16	13	9	2	5	17	6
Dhx58	ENSMUSG00000017830	14	10	5	22	12	11	7	5	21	19	24	24	18	10	7	1	10	12	6
Rab5a	ENSMUSG00000017831	1929	1980	1715	2349	2010	1926	1653	2170	1981	2337	2079	2439	2603	2295	1782	781	1149	2034	1162
Hspb9	ENSMUSG00000017832	0	0	0	1	0	0	0	1	0	0	0	0	0	1	0	0	2	0	1
Nkiras2	ENSMUSG00000017837	80	82	72	139	101	75	76	93	131	120	110	155	129	89	94	31	66	101	68
Ppp2r5c	ENSMUSG00000017843	3294	3116	2593	3911	3272	2782	2644	3529	3569	3745	3511	4123	4177	3714	2930	1309	1948	3846	2354
Ift52	ENSMUSG00000017858	467	446	389	619	473	473	428	561	618	628	603	631	693	620	513	142	257	486	330
Mybl2	ENSMUSG00000017861	8	15	11	19	8	10	6	14	15	13	10	23	17	15	21	2	10	15	11
Sgk2	ENSMUSG00000017868	52	35	44	59	42	45	45	22	41	54	60	86	63	45	53	2	15	17	11
Eya2	ENSMUSG00000017897	16	19	20	31	8	17	23	20	26	24	18	38	38	23	27	35	12	35	24
B4galt5	ENSMUSG00000017929	831	783	574	944	832	690	657	956	1088	1064	939	1217	1074	983	802	269	510	978	672
Gdap1l1	ENSMUSG00000017943	698	644	509	772	619	585	633	864	918	829	799	1093	816	897	625	205	385	733	469
Ptgis	ENSMUSG00000017969	27	78	32	78	24	14	20	21	20	14	13	38	45	20	28	6	11	24	10
Cadps2	ENSMUSG00000017978	838	781	933	855	870	673	805	953	1112	1236	1082	1904	1745	1217	1238	433	670	1421	926
Ddx27	ENSMUSG00000017999	254	285	217	381	238	244	243	304	359	360	354	455	385	379	293	110	162	313	190
Cyth3	ENSMUSG00000018001	458	452	360	579	459	404	379	467	554	557	543	620	644	570	425	171	212	479	312
Cyth4	ENSMUSG00000018008	65	111	76	149	106	99	83	123	142	117	166	153	95	149	79	43	49	73	85
Rac3	ENSMUSG00000018012	102	74	61	90	86	74	80	104	169	136	107	186	151	141	102	25	54	113	80
Rrp7a	ENSMUSG00000018040	696	775	553	981	705	744	707	876	1035	846	846	1075	883	1011	674	235	477	929	623
Cyb5r3	ENSMUSG00000018042	522	819	457	591	549	695	665	712	900	808	691	912	896	866	678	596	614	882	471
Ints2	ENSMUSG00000018068	501	610	457	839	615	534	474	610	563	705	739	757	796	654	616	179	331	626	432
Med13l	ENSMUSG00000018076	1813	1850	1524	2474	1958	1601	1604	2216	2267	2286	2270	2623	2300	2300	1765	716	1195	2102	1548
Hist1h2bc	ENSMUSG00000018102	391	452	307	596	330	243	262	345	264	353	342	407	340	380	287	243	263	384	239
Baiap2l2	ENSMUSG00000018126	4	7	8	4	3	3	7	3	11	5	3	8	7	2	5	0	2	2	5
Mafk	ENSMUSG00000018143	95	115	94	145	127	115	100	123	127	155	138	225	161	190	128	43	71	122	70
Med1	ENSMUSG00000018160	1378	1413	1147	1874	1461	1275	1124	1555	1472	1601	1568	1770	1643	1569	1284	513	712	1460	1019
Erbb3	ENSMUSG00000018166	590	535	398	561	482	426	373	397	465	542	571	852	641	325	503	156	164	399	195
Stard3	ENSMUSG00000018167	214	186	138	246	206	147	160	218	185	210	204	312	226	170	173	49	83	147	104
Ikzf3	ENSMUSG00000018168	0	2	3	4	1	1	1	6	2	3	1	4	2	2	1	0	0	0	0
Mfng	ENSMUSG00000018169	36	24	15	26	36	23	18	26	39	28	40	62	35	31	26	4	22	40	28
Vmp1	ENSMUSG00000018171	1724	1600	1315	1929	1634	1438	1293	1679	1474	1725	1672	2073	1919	1645	1295	510	793	1454	1069
Uchl5	ENSMUSG00000018189	585	572	477	655	532	518	493	603	624	687	578	645	708	640	440	380	362	623	377
Glrx2	ENSMUSG00000018196	628	596	485	763	688	541	491	721	655	705	732	732	795	713	497	270	341	600	428
Trove2	ENSMUSG00000018199	3367	2992	2467	3759	3384	2708	2193	3175	2875	3448	3406	3568	4136	2979	2844	1249	1667	3043	2057
Stk4	ENSMUSG00000018209	876	911	686	1061	932	763	685	932	862	894	939	1012	913	958	699	275	468	977	719
Pmp22	ENSMUSG00000018217	374	358	331	421	278	325	287	293	390	377	355	502	483	262	317	99	129	268	213
Gdf9	ENSMUSG00000018238	0	1	2	1	3	0	1	3	0	1	1	1	0	0	0	0	2	0	1
Zcchc10	ENSMUSG00000018239	120	116	94	143	103	86	92	98	98	155	105	115	117	120	97	51	65	90	80
Prl8a2	ENSMUSG00000018259	1	0	0	0	1	0	0	0	0	0	0	0	1	2	0	0	0	0	0
Tbx5	ENSMUSG00000018263	0	0	0	1	0	0	0	0	0	0	0	0	1	0	0	0	0	0	0
Psmb6	ENSMUSG00000018286	455	434	367	550	462	409	377	525	550	531	559	733	560	617	356	123	235	473	341
Spag7	ENSMUSG00000018287	430	461	405	647	501	499	457	637	571	619	615	790	621	675	462	189	309	522	365
Pfn1	ENSMUSG00000018293	1133	1307	1010	1550	1132	1257	1094	1269	1429	1418	1417	1815	1554	1463	970	518	811	1529	957
Tomm34	ENSMUSG00000018322	813	920	783	1235	996	796	772	1200	1064	1074	1088	1249	1093	1134	848	277	626	1116	875
Ywhab	ENSMUSG00000018326	7525	7893	6608	9669	8480	7456	6866	9652	9425	9250	8982	10383	10188	9344	7489	3224	4350	8696	5858
Ksr1	ENSMUSG00000018334	893	948	817	1215	1044	873	900	1003	1090	1091	1193	1300	1212	1112	843	241	616	1004	694
Gpx3	ENSMUSG00000018339	323	276	289	317	265	289	340	376	538	469	377	724	492	561	410	231	297	577	345
Anxa6	ENSMUSG00000018340	841	741	527	908	671	653	644	989	792	803	796	1146	893	836	725	275	437	1014	555
Il12rb2	ENSMUSG00000018341	10	26	14	36	27	2	1	32	9	19	13	40	22	5	18	1	9	6	13
Zkscan6	ENSMUSG00000018347	90	94	88	123	119	99	97	112	99	120	118	125	139	118	80	31	45	95	57
Kpna2	ENSMUSG00000018362	334	287	291	380	386	294	290	343	314	346	369	490	457	329	351	111	225	422	264
Smurf2	ENSMUSG00000018363	1586	1599	1243	2081	1768	1290	1238	1592	1442	1717	1661	1920	1792	1659	1286	414	858	1673	1168
Cep95	ENSMUSG00000018372	203	164	160	265	214	165	139	155	186	250	213	287	262	232	186	85	122	217	118
Vezf1	ENSMUSG00000018377	1398	1389	1171	1726	1295	1100	1047	1443	1442	1597	1563	1869	1718	1547	1288	567	817	1543	1044
Cuedc1	ENSMUSG00000018378	379	450	355	548	397	422	376	425	655	497	618	737	615	581	492	184	253	426	298
Srsf1	ENSMUSG00000018379	3639	3493	2778	4747	3698	3088	2669	3725	3097	3974	3986	4043	4573	3650	3139	1712	1861	3597	2415
Abi3	ENSMUSG00000018381	43	28	37	67	45	45	28	33	65	42	62	66	49	41	37	10	33	42	26
Shroom1	ENSMUSG00000018387	97	70	57	90	73	60	56	73	87	86	88	106	84	67	70	12	27	59	38
Kif3a	ENSMUSG00000018395	2368	2270	1723	2732	2329	2294	2121	2678	2718	2791	2591	3176	3088	3024	2163	1057	1317	2503	1572
Sept8	ENSMUSG00000018398	2541	2631	2259	3225	2644	2535	2218	2738	2896	3002	3071	3633	3311	3208	2389	1016	1467	2979	1949
Mtmr4	ENSMUSG00000018401	2371	2192	1327	2391	2138	1545	1591	1891	2374	2273	1890	2489	2416	1894	1805	664	1114	2096	1493
Mrm1	ENSMUSG00000018405	122	93	96	130	139	105	92	112	98	148	120	140	137	112	105	12	37	111	77
Mapt	ENSMUSG00000018411	5331	5133	4024	6254	5158	4812	4599	6306	7031	6659	6445	8280	6954	6435	5157	2222	3045	6002	3629
Kansl1	ENSMUSG00000018412	2117	1932	1693	2503	2041	1788	1768	2366	2550	2535	2373	2890	2822	2490	2018	787	1387	2632	1761
Gid4	ENSMUSG00000018415	1184	1057	959	1476	1023	977	780	1179	1158	1355	1236	1373	1304	1230	858	377	545	1022	639
Myo1b	ENSMUSG00000018417	407	357	364	466	487	329	340	481	409	445	480	519	569	551	524	241	265	500	317
Dhx40	ENSMUSG00000018425	666	658	627	908	703	585	571	782	641	763	728	825	894	754	656	371	409	812	527
Ypel2	ENSMUSG00000018427	1108	933	730	1241	978	729	687	930	827	1034	1062	1310	1215	862	1099	481	632	1067	705
Akap1	ENSMUSG00000018428	518	525	439	636	558	542	467	659	590	625	618	767	654	674	491	142	277	513	453
Nol11	ENSMUSG00000018433	666	580	568	835	702	625	571	779	742	784	821	870	912	775	610	199	338	661	544
Derl2	ENSMUSG00000018442	786	720	492	783	719	490	477	613	600	666	688	747	802	566	548	212	344	617	458
C1qbp	ENSMUSG00000018446	543	485	411	571	528	503	419	632	638	635	582	758	744	624	439	205	350	610	411
Rpain	ENSMUSG00000018449	104	119	85	133	141	110	93	108	137	118	144	141	155	133	95	16	58	90	61
6330403K07Rik	ENSMUSG00000018451	2562	2313	1941	2545	2653	1743	2070	2588	2476	2436	2371	3890	2655	2792	1943	1002	1649	3523	2609
Slc13a3	ENSMUSG00000018459	172	158	187	222	159	162	159	193	280	215	204	274	221	203	136	57	107	166	113
Kcnab3	ENSMUSG00000018470	284	230	143	235	189	198	224	270	509	377	253	316	390	318	146	87	91	142	91
Chd3	ENSMUSG00000018474	6264	6555	5527	8245	6750	6186	6416	8793	8339	8266	8954	10457	7936	10244	6639	3879	5437	8933	6084
Kdm6b	ENSMUSG00000018476	554	562	417	690	522	512	531	674	811	809	900	985	835	1001	636	371	609	995	502
1700125H20Rik	ENSMUSG00000018479	0	1	2	3	1	2	0	2	0	0	1	1	2	2	0	0	2	1	0
Appbp2	ENSMUSG00000018481	3680	3145	2824	3908	3491	2925	2636	3698	3576	4022	3762	4117	4334	3613	3067	1437	1718	3470	2256
Wnt9b	ENSMUSG00000018486	2	2	1	0	2	1	0	3	1	3	0	7	2	2	24	0	1	1	1
Adora2b	ENSMUSG00000018500	91	95	47	139	121	101	95	78	104	107	113	163	131	69	121	52	52	150	101
Ncor1	ENSMUSG00000018501	5016	5269	4314	6455	5112	4570	4401	5855	5492	6083	6164	6812	6457	6659	4923	2450	3639	6194	4280
Trpv2	ENSMUSG00000018507	274	282	196	241	146	217	170	272	224	283	236	277	256	222	230	42	98	218	91
Cenpv	ENSMUSG00000018509	165	153	128	243	172	133	127	186	181	191	179	271	222	218	189	61	119	189	124
Pcgf2	ENSMUSG00000018537	164	150	128	223	128	147	155	198	254	208	253	264	276	219	179	157	165	177	132
Cwc25	ENSMUSG00000018541	257	273	220	377	269	270	256	334	315	346	302	337	362	317	277	97	165	275	192
1700001P01Rik	ENSMUSG00000018543	12	9	5	9	6	7	3	13	8	13	9	6	14	14	11	0	8	6	11
Pip4k2b	ENSMUSG00000018547	1385	1398	1118	1803	1455	1326	1237	1908	1772	1811	1733	2139	1749	1949	1380	724	889	1760	1226
Trim37	ENSMUSG00000018548	6151	5919	4879	7694	6738	5492	5055	7122	6410	7221	6611	7331	7816	7492	5892	2353	3216	6415	4208
Ybx2	ENSMUSG00000018554	20	24	9	22	21	14	26	10	31	30	15	62	37	20	17	14	7	21	11
Ctdnep1	ENSMUSG00000018559	523	593	439	730	502	477	426	665	649	657	607	728	670	619	496	220	314	596	439
Elp5	ENSMUSG00000018565	521	421	351	564	506	461	470	569	628	619	547	683	640	585	428	111	288	534	420
Slc2a4	ENSMUSG00000018566	9	10	8	7	25	10	16	9	3	12	10	34	12	7	9	12	2	4	7
Gabarap	ENSMUSG00000018567	1331	1368	1209	1640	1342	1122	1040	1363	1468	1477	1351	1757	1681	1188	1165	671	716	1419	967
Cldn7	ENSMUSG00000018569	0	0	0	0	0	0	0	1	0	1	0	1	0	0	0	0	0	0	0
2810408A11Rik	ENSMUSG00000018570	2	3	4	9	3	4	3	0	5	7	3	9	0	3	2	14	1	2	6
Phf23	ENSMUSG00000018572	434	491	332	548	424	440	386	486	512	497	526	597	518	524	355	241	305	511	342
Acadvl	ENSMUSG00000018574	291	312	223	423	300	265	248	331	333	361	333	488	414	386	247	124	181	272	144
Dnah11	ENSMUSG00000018581	229	375	246	555	304	42	42	265	98	258	145	341	419	133	510	71	115	163	199
G3bp1	ENSMUSG00000018583	1279	1186	941	1608	1295	1019	1042	1424	1343	1451	1294	1647	1556	1300	1021	367	693	1330	942
Atox1	ENSMUSG00000018585	157	204	149	258	188	138	157	235	247	225	234	283	211	196	146	40	81	153	120
Glra2	ENSMUSG00000018589	1019	777	830	1065	959	781	832	1266	986	1249	1039	1184	1183	1268	942	565	670	1316	922
Sparc	ENSMUSG00000018593	4210	3640	2656	3807	3101	2939	2856	4689	5619	4627	3855	6561	5803	5017	3855	2365	2202	4977	2422
Glra4	ENSMUSG00000018595	26	31	25	32	34	27	25	42	32	51	40	54	34	21	25	23	20	22	22
Mief2	ENSMUSG00000018599	101	96	96	139	120	94	98	122	147	137	119	143	134	123	99	43	75	105	77
Tbx3	ENSMUSG00000018604	70	57	46	71	56	43	46	55	73	64	73	71	75	56	58	34	40	55	38
Crhr1	ENSMUSG00000018634	115	86	81	100	101	97	100	109	147	133	104	141	116	147	64	11	49	83	74
Dusp14	ENSMUSG00000018648	137	194	148	248	206	121	139	281	147	189	196	257	236	246	245	52	120	258	179
Tada2a	ENSMUSG00000018651	397	267	277	422	366	313	273	337	331	429	393	447	429	427	322	167	177	341	245
Ikzf1	ENSMUSG00000018654	78	83	37	115	72	59	45	70	75	105	79	91	113	73	76	24	40	51	52
Pnpo	ENSMUSG00000018659	451	523	411	585	554	528	424	559	601	651	595	788	701	579	454	150	303	493	299
Cog1	ENSMUSG00000018661	639	653	570	896	680	707	671	870	1050	897	925	1085	855	863	704	178	416	854	526
Cbx1	ENSMUSG00000018666	465	451	360	505	390	317	343	472	421	469	500	533	511	471	393	277	260	506	334
Cdk5rap3	ENSMUSG00000018669	151	189	183	241	197	183	173	232	246	253	234	326	246	268	199	72	94	180	128
Copz2	ENSMUSG00000018672	19	29	25	42	19	9	16	19	24	19	15	31	30	12	20	6	10	16	13
Slc25a39	ENSMUSG00000018677	646	693	516	745	575	490	500	668	836	757	620	971	789	654	528	180	388	589	456
Sp2	ENSMUSG00000018678	191	209	192	273	158	212	215	267	294	285	293	384	282	271	205	167	148	275	162
Aatf	ENSMUSG00000018697	208	157	140	220	175	161	158	202	188	187	205	263	234	229	169	77	112	184	124
Lhx1	ENSMUSG00000018698	87	57	54	100	51	70	50	69	106	85	126	143	164	60	114	77	33	83	51
Dync1h1	ENSMUSG00000018707	17126	14050	12009	18837	16067	14046	13625	17582	20785	19399	20296	24356	19941	18167	16650	4329	8439	16497	10647
Cpsf4l	ENSMUSG00000018727	1	2	1	0	1	0	0	0	2	2	1	0	1	1	1	2	0	0	0
Pex12	ENSMUSG00000018733	121	139	135	185	124	121	121	157	142	128	167	183	203	141	110	64	49	164	92
Ndel1	ENSMUSG00000018736	1175	1097	827	1233	1110	989	909	1250	1085	1247	1174	1386	1300	1265	919	622	713	1217	742
Slc25a35	ENSMUSG00000018740	95	96	64	117	99	97	92	101	99	130	114	134	146	97	82	36	57	80	55
Zbtb4	ENSMUSG00000018750	1783	1751	1360	2130	1799	1660	1570	2272	2464	2283	2196	2619	2446	2181	1788	993	1095	1926	1267
Tnfsfm13	ENSMUSG00000018752	7	6	6	9	4	5	5	10	6	8	10	7	10	11	7	6	1	4	3
Mpdu1	ENSMUSG00000018761	248	254	217	333	287	235	222	261	296	322	274	369	340	287	223	76	129	255	178
Fxr2	ENSMUSG00000018765	1340	1304	1028	1590	1394	1245	1108	1585	1649	1538	1624	1935	1662	1582	1155	450	725	1348	879
Atp5g3	ENSMUSG00000018770	1944	1941	1464	2399	2265	1848	1401	2477	2183	2476	2262	2854	2551	2290	1605	733	971	1791	1434
Cd68	ENSMUSG00000018774	43	46	36	71	48	39	28	60	56	48	59	90	44	43	43	17	42	45	49
Slc35g3	ENSMUSG00000018776	6	2	2	4	0	0	1	2	0	2	0	6	6	0	3	8	0	3	5
Acsl1	ENSMUSG00000018796	839	753	727	1094	830	787	726	932	828	996	1019	1132	1158	1081	802	278	498	825	522
Abca5	ENSMUSG00000018800	2221	1926	1659	2487	1998	1647	1575	2054	2276	2684	2308	2592	3159	2145	2152	972	964	1979	1341
Smyd4	ENSMUSG00000018809	149	136	130	201	154	157	124	201	204	203	191	227	217	191	162	59	78	162	112
Lsp1	ENSMUSG00000018819	6	19	17	15	8	7	6	8	15	14	9	27	24	20	13	5	2	11	15
Zfyve27	ENSMUSG00000018820	710	686	564	1028	810	658	607	822	876	941	931	1184	950	924	721	174	381	666	437
Avpi1	ENSMUSG00000018821	81	67	54	87	93	82	48	112	93	111	107	136	86	85	63	16	52	91	63
Sfrp5	ENSMUSG00000018822	28	30	20	34	12	15	17	29	59	37	13	40	47	16	35	16	4	35	8
Myh11	ENSMUSG00000018830	282	234	192	117	264	274	264	235	184	209	212	387	384	402	161	76	161	289	206
Rad51d	ENSMUSG00000018841	239	240	165	266	233	204	209	268	301	307	265	339	292	270	202	92	127	243	140
Fndc8	ENSMUSG00000018844	0	1	0	2	0	1	0	0	1	0	0	0	0	0	0	0	0	0	0
Unc45b	ENSMUSG00000018845	14	16	12	14	9	9	10	11	8	12	16	15	19	18	11	0	10	15	8
Pank3	ENSMUSG00000018846	2935	2729	2475	3355	3117	2323	2095	2642	2754	2884	2720	3569	4083	2949	2723	874	1288	2302	1778
Rars	ENSMUSG00000018848	876	888	644	1049	833	776	691	911	825	968	868	978	932	999	766	296	495	1075	656
Wwc1	ENSMUSG00000018849	962	1163	853	1434	1098	830	823	1288	1195	1239	1181	1568	1415	1303	1155	454	797	1345	976
Mrpl58	ENSMUSG00000018858	320	297	256	381	322	326	281	398	343	384	406	485	410	423	319	98	193	318	237
Fdxr	ENSMUSG00000018861	99	62	50	82	60	69	64	77	97	111	98	127	92	86	87	20	51	63	53
Otop3	ENSMUSG00000018862	0	1	0	0	1	0	0	0	0	1	0	1	0	1	1	0	0	0	0
Sult4a1	ENSMUSG00000018865	2107	2039	1666	2450	2192	2092	2021	2710	3070	2830	2418	3341	2730	2794	1842	673	1299	2484	1655
Mrpl45	ENSMUSG00000018882	425	393	306	486	383	386	311	470	452	501	438	518	492	493	317	157	244	454	320
Mb	ENSMUSG00000018893	1	3	4	6	7	1	0	5	2	1	2	7	5	4	3	2	4	6	0
Irf1	ENSMUSG00000018899	35	47	29	85	36	22	23	47	24	39	49	71	74	26	29	7	34	40	21
Slc22a5	ENSMUSG00000018900	139	158	116	180	124	112	99	142	132	140	160	174	193	142	152	46	49	122	97
P4ha2	ENSMUSG00000018906	133	125	82	159	109	87	86	107	117	126	141	167	144	120	134	75	97	163	91
Alox12e	ENSMUSG00000018907	2	0	1	1	0	1	0	0	3	2	1	1	0	2	0	0	1	0	5
Arrb1	ENSMUSG00000018909	4240	4266	3447	5944	4482	4055	3770	5832	5537	5515	5376	6476	5984	5354	4128	1303	2259	4061	2934
Tm4sf5	ENSMUSG00000018919	1	3	1	6	7	3	4	8	9	10	5	6	4	5	4	3	4	7	9
Cxcl16	ENSMUSG00000018920	12	16	16	26	20	18	8	14	11	23	11	26	31	14	9	1	1	12	7
Pelp1	ENSMUSG00000018921	411	403	296	541	380	358	323	512	576	561	493	627	586	523	445	323	233	393	264
Med11	ENSMUSG00000018923	31	58	44	67	50	32	37	52	57	68	67	91	64	56	55	13	35	57	37
Alox15	ENSMUSG00000018924	1	0	1	0	0	0	0	2	0	2	0	0	0	0	1	0	2	0	0
Heatr9	ENSMUSG00000018925	0	0	0	1	0	0	0	0	0	0	0	1	0	0	0	0	0	0	0
Ccl6	ENSMUSG00000018927	3	7	16	9	2	2	7	1	2	7	16	16	9	12	10	8	2	3	1
Ccl4	ENSMUSG00000018930	0	2	0	1	3	1	2	1	0	0	0	6	0	0	2	0	0	1	2
Natd1	ENSMUSG00000018931	198	219	162	238	182	189	185	203	245	261	218	348	233	224	217	49	117	205	123
Map2k3	ENSMUSG00000018932	114	135	72	142	82	77	99	107	115	109	92	168	138	114	99	23	54	85	70
Ywhah	ENSMUSG00000018965	6737	5936	5383	7676	6871	5671	5347	6827	6643	7725	6882	8691	8675	6969	6866	2938	3375	6737	4662
Sart3	ENSMUSG00000018974	468	451	414	690	512	451	427	637	623	584	652	708	685	610	489	171	295	580	375
E2f2	ENSMUSG00000018983	9	4	6	9	11	2	7	12	11	8	8	14	8	14	4	0	6	5	7
Slfn3	ENSMUSG00000018986	17	11	8	12	14	4	5	4	8	3	4	16	15	3	6	7	9	3	7
Nars2	ENSMUSG00000018995	285	271	207	367	318	274	223	315	267	293	297	341	338	359	239	96	197	256	201
Slc35b4	ENSMUSG00000018999	1696	1537	1432	2193	1848	1497	1380	2004	1786	1852	1843	2127	1872	1804	1497	434	872	1674	1348
Dnah1	ENSMUSG00000019027	351	368	385	535	383	256	302	529	446	554	449	738	617	507	574	160	303	592	428
Dalrd3	ENSMUSG00000019039	617	590	497	863	579	481	484	658	711	711	666	812	670	674	484	164	319	664	451
Fis1	ENSMUSG00000019054	969	972	865	1220	1028	873	905	1083	1186	1180	1168	1508	1292	1097	860	228	501	931	672
Plod1	ENSMUSG00000019055	556	516	305	547	406	354	288	345	403	373	390	575	468	307	319	140	231	474	311
Rab3d	ENSMUSG00000019066	18	16	22	29	33	32	17	45	13	19	50	77	32	37	20	11	15	27	32
Mfsd3	ENSMUSG00000019080	58	35	42	58	30	57	33	40	50	48	44	62	46	40	30	11	23	32	23
Slc25a22	ENSMUSG00000019082	1141	1280	999	1511	1253	1046	1045	1433	1540	1369	1492	1961	1605	1470	1343	427	779	1506	990
Atp6ap1	ENSMUSG00000019087	4054	3940	3611	5071	4109	3598	3423	4439	4597	4619	4172	5766	4847	4154	3468	854	1957	4078	3030
Dnase1l1	ENSMUSG00000019088	18	22	15	28	13	13	15	7	12	17	9	27	22	21	11	7	13	8	11
Aldh3a1	ENSMUSG00000019102	0	1	1	3	1	1	1	0	1	4	2	5	8	1	4	1	2	0	6
Ccl9	ENSMUSG00000019122	10	12	14	13	15	7	14	9	3	9	17	25	4	7	8	3	2	11	9
Scrn1	ENSMUSG00000019124	3968	3712	3123	4976	4026	3771	3644	5214	5336	5090	4944	6067	5308	5333	3647	1808	2297	4618	3266
BC005537	ENSMUSG00000019132	4322	4444	3713	5754	4737	4120	3788	4804	4413	5338	5317	5864	5748	5074	4248	1626	2291	4474	3158
Isyna1	ENSMUSG00000019139	486	448	360	489	420	370	377	547	609	545	513	712	556	531	387	102	264	533	407
Hars2	ENSMUSG00000019143	360	330	236	398	376	327	249	368	376	412	404	446	478	373	301	111	168	344	220
Cacng2	ENSMUSG00000019146	593	482	381	583	495	457	481	752	962	796	576	907	798	772	670	625	365	768	424
Tmem160	ENSMUSG00000019158	85	70	41	98	69	66	57	74	95	98	72	120	87	83	73	13	29	55	25
Rab5c	ENSMUSG00000019173	807	818	700	1001	772	685	727	1041	1039	993	1017	1302	1062	1061	693	359	581	1046	737
Styxl1	ENSMUSG00000019178	5	11	8	18	7	3	3	7	7	10	7	12	14	7	13	0	6	6	7
Mdh2	ENSMUSG00000019179	2490	2449	2128	2979	2476	2365	2160	2908	3440	3102	2707	3548	3162	2995	2134	837	1536	2856	1885
H13	ENSMUSG00000019188	858	751	616	917	793	439	404	941	972	891	876	1125	1043	869	657	255	423	775	563
Rnf145	ENSMUSG00000019189	1503	1395	1067	1768	1623	1210	1173	1779	1557	1604	1536	1922	1755	1594	1271	463	644	1373	1040
Scn1b	ENSMUSG00000019194	981	716	621	862	869	650	816	1023	1542	1220	1029	1401	1257	1266	774	276	424	846	651
Atp6v1e1	ENSMUSG00000019210	4323	4475	3792	5464	4631	4408	3924	4999	4675	5149	4835	6017	5834	5304	3756	1833	2764	4779	3320
Chtf18	ENSMUSG00000019214	13	23	25	32	23	11	15	30	28	24	22	34	25	32	20	3	6	20	13
Lhx9	ENSMUSG00000019230	90	67	39	69	62	42	40	82	120	182	187	706	577	72	762	100	44	72	75
Etnppl	ENSMUSG00000019232	535	478	276	591	434	561	307	654	676	838	458	829	773	609	523	198	238	465	312
Rps6kl1	ENSMUSG00000019235	214	168	160	273	188	219	232	252	332	324	272	393	273	313	228	50	128	266	148
Ppp1r12c	ENSMUSG00000019254	570	602	473	778	625	519	503	739	818	770	773	1022	803	791	598	151	395	668	434
Ahr	ENSMUSG00000019256	116	120	152	157	119	92	89	175	135	107	124	135	129	133	171	38	78	137	76
Map1s	ENSMUSG00000019261	500	477	409	588	531	424	432	567	813	651	678	908	687	621	461	141	325	564	395
Dpep1	ENSMUSG00000019278	0	9	6	5	3	0	0	5	0	1	0	2	0	1	3	0	0	0	0
Tmem129	ENSMUSG00000019295	278	288	256	361	283	238	236	245	336	364	295	388	351	299	258	84	175	295	198
Nop9	ENSMUSG00000019297	164	160	132	217	173	126	124	187	168	184	155	226	188	151	155	29	74	139	99
Hsd17b1	ENSMUSG00000019301	5	7	1	5	2	1	3	2	5	1	5	3	4	1	1	3	2	2	0
Atp6v0a1	ENSMUSG00000019302	6839	6288	5439	8255	6904	6210	5826	8220	8075	8488	8086	9980	8754	8252	6397	1738	3746	7395	4905
Psmc3ip	ENSMUSG00000019303	18	22	25	25	102	19	12	26	21	26	20	161	36	20	33	16	75	134	23
Grb7	ENSMUSG00000019312	13	11	11	17	17	1	0	13	10	7	7	19	4	5	10	10	13	8	5
Noxo1	ENSMUSG00000019320	17	30	24	29	23	27	24	43	37	39	17	47	55	26	27	8	12	30	29
Aoc3	ENSMUSG00000019326	26	23	16	12	16	13	20	20	15	11	10	21	24	5	7	2	4	11	12
Zfp687	ENSMUSG00000019338	399	396	376	579	409	472	459	589	724	713	617	794	631	577	499	176	297	499	315
Gdpd2	ENSMUSG00000019359	117	150	104	171	135	140	157	175	189	167	251	258	250	172	176	85	114	205	122
D8Ertd738e	ENSMUSG00000019362	243	344	226	326	260	227	226	297	287	302	278	387	334	343	225	84	158	286	167
Sec14l4	ENSMUSG00000019368	7	10	5	17	4	0	0	3	4	5	1	5	10	0	12	3	0	4	5
Calm3	ENSMUSG00000019370	9115	9469	7833	11136	10327	8435	8348	11685	12783	11995	10683	13752	12652	11026	8466	4021	5407	10794	7438
Cops3	ENSMUSG00000019373	1133	1138	998	1440	1157	1139	978	1172	1178	1353	1370	1562	1445	1422	1003	428	785	1380	920
Fkbp8	ENSMUSG00000019428	1246	1356	1104	1579	1316	1186	1175	1621	1890	1653	1682	2272	1715	1778	1217	392	990	1734	1107
Ddx39b	ENSMUSG00000019432	1625	1677	1445	2446	1872	1765	1587	2154	2261	2181	2222	2887	2330	2174	1807	601	1116	1986	1443
Gipc1	ENSMUSG00000019433	203	201	153	247	183	191	162	215	245	229	244	308	249	224	187	56	119	191	122
Tlcd1	ENSMUSG00000019437	290	291	239	351	275	253	214	336	411	359	308	456	416	354	268	96	140	280	181
Plscr3	ENSMUSG00000019461	138	100	120	150	137	127	106	136	160	169	174	194	165	127	119	29	77	111	76
Ptger1	ENSMUSG00000019464	23	20	7	29	13	20	20	33	22	17	23	13	24	22	28	10	5	14	6
Arhgef25	ENSMUSG00000019467	851	925	766	1197	1011	1000	951	1118	1005	1091	1181	1354	1119	1203	689	334	502	909	575
Xab2	ENSMUSG00000019470	441	432	340	604	409	411	440	542	512	532	611	766	583	545	430	116	233	494	366
Cdc37	ENSMUSG00000019471	937	1021	759	1210	859	965	834	1072	1176	1064	1044	1259	1253	1211	836	396	620	1057	673
Rab4a	ENSMUSG00000019478	734	665	589	788	648	568	594	708	781	834	744	929	838	714	573	227	309	575	409
Trip10	ENSMUSG00000019487	66	63	39	61	51	36	44	38	43	37	42	69	58	48	42	11	24	45	21
[truncated: 32,131 more rows]

## Sheet: norm_counts
gene_name	Ensemble_ID	LS01	LS03	LS04	LS05	LS06	LS07	LS08	LS09	LS10	LS11	LS12	LS13	LS14	LS15	LS16	LS17	LS18	LS19	LS20
Gnai3	ENSMUSG00000000001	713.006	710.592	721.455	631.796	717.033	558.215	564.058	581.764	500.616	583.944	562.612	617.226	634.687	549.845	647.186	691.858	639.872	562.36	662.791
Cdc45	ENSMUSG00000000028	31.7722	22.4192	27.2919	29.2985	18.8693	24.4551	21.6507	25.0686	29.5502	26.4337	30.9844	21.6808	28.9481	33.961	23.0066	25.7196	26.1172	37.8512	30.2464
H19	ENSMUSG00000000031	2.80343	0	2.37321	0.751243	0	2.12653	0	1.72887	0	0	0.81538	0.677526	0	0	0	5.14393	1.63233	0	2.63012
Scml2	ENSMUSG00000000037	15.8861	35.091	17.7991	40.5671	29.2474	42.5307	42.1619	31.1196	35.6341	28.8367	33.4306	23.7134	35.4614	42.8556	54.0155	33.4355	48.9698	37.8512	40.7669
Apoh	ENSMUSG00000000049	3.73791	1.9495	8.30623	7.51243	8.49118	4.25307	4.55805	8.64434	11.2986	6.40816	4.89228	2.03258	5.78962	7.27736	8.0023	0	4.89698	1.80244	10.5205
Narf	ENSMUSG00000000056	536.39	560.481	448.536	432.716	512.301	450.825	476.316	471.117	564.062	478.209	481.889	507.467	541.329	532.056	520.149	522.109	473.375	474.942	430.025
Cav2	ENSMUSG00000000058	458.828	426.94	496.001	267.443	483.054	317.917	442.131	261.059	365.902	422.138	411.767	325.89	532.645	381.657	360.103	594.123	448.89	502.88	439.23
Klf6	ENSMUSG00000000078	803.65	853.88	837.743	787.303	806.662	877.195	761.194	777.127	747.447	796.214	702.857	824.549	864.824	718.033	944.271	1085.37	698.636	729.987	662.791
Scmh1	ENSMUSG00000000085	721.416	736.91	676.364	812.845	750.998	613.505	724.729	730.447	747.447	722.52	783.58	707.337	701.267	750.377	808.232	491.245	724.753	735.394	708.818
Cox5a	ENSMUSG00000000088	1697.01	1646.35	1629.21	1520.52	1599.17	1674.64	1634.06	1804.94	1690.45	1715.79	1551.67	1605.74	1532.8	1430.41	1461.42	1553.47	1379.32	1436.54	1392.65
Tbx2	ENSMUSG00000000093	14.0171	22.4192	29.6651	19.5323	12.265	12.7592	18.2322	14.6954	18.2516	23.2296	18.7537	23.7134	15.1977	16.9805	23.0066	12.8598	19.5879	18.0244	15.7807
Tbx4	ENSMUSG00000000094	5.60686	5.84849	4.74642	2.25373	5.66079	8.50613	2.27902	3.45774	4.34562	1.60204	4.0769	4.74268	2.17111	0.808596	3.00086	7.71589	0	2.70365	2.63012
Ngfr	ENSMUSG00000000120	336.412	237.839	250.373	182.552	220.771	340.245	353.249	449.506	591.874	311.597	185.907	292.691	269.941	280.583	178.051	365.219	164.865	218.095	134.136
Wnt3	ENSMUSG00000000125	42.0514	40.9395	52.2106	48.8308	38.682	56.3531	45.5805	36.3062	59.9696	40.051	47.292	105.016	86.1206	46.8986	136.039	61.7271	29.3819	37.8512	26.3012
Wnt9a	ENSMUSG00000000126	41.117	27.293	33.2249	31.5522	33.9647	19.1388	10.2556	25.933	22.5972	28.8367	23.646	48.1043	32.5666	46.8986	69.0198	23.1477	22.8526	32.4438	35.5066
Fer	ENSMUSG00000000127	604.606	573.153	711.962	630.293	621.743	646.466	667.754	574.849	574.491	637.612	610.719	523.727	649.161	684.072	587.168	943.91	698.636	715.567	598.353
Xpo6	ENSMUSG00000000131	1975.48	1766.25	1690.91	1809.75	1844.47	1909.63	1971.36	2032.29	2193.67	2017.77	2064.54	2052.9	1919.26	1886.45	1870.54	1352.85	1824.94	1801.53	1956.81
Tfe3	ENSMUSG00000000134	399.956	422.066	434.297	433.467	433.994	466.774	569.756	478.897	554.502	484.617	528.366	535.245	443.629	499.712	428.123	347.215	501.124	475.843	457.641
Axin2	ENSMUSG00000000142	370.053	408.42	370.22	404.92	351.912	378.523	399.969	400.233	411.096	365.265	393.013	464.782	361.127	440.685	497.143	447.522	460.316	431.683	448.436
Brat1	ENSMUSG00000000148	186.895	170.581	174.431	186.308	170.767	190.325	190.298	186.718	245.962	181.031	190.799	233.746	207.703	197.297	224.064	167.178	173.027	158.614	134.136
Gna12	ENSMUSG00000000149	1690.47	1329.56	1575.81	1287.63	1283.11	1319.51	1345.76	1141.92	1530.53	1447.44	1519.87	1839.48	1314.24	1228.26	1462.42	864.18	1260.16	1414.01	1368.98
Slc22a18	ENSMUSG00000000154	9.34477	10.7222	7.11962	6.00995	3.77386	7.44287	1.13951	3.45774	0.869125	8.0102	1.63076	4.06515	5.06592	6.46877	7.00201	5.14393	4.89698	0	1.31506
Itgb2l	ENSMUSG00000000157	0	0	0	1.50249	0	0	0	0	0	0	0	0	0	0	0	0	0	0	0
Igsf5	ENSMUSG00000000159	7.47581	31.192	11.866	24.0398	9.43464	8.50613	6.83707	4.32217	6.953	7.20918	3.26152	6.09773	5.78962	6.46877	15.0043	5.14393	11.4263	2.70365	1.31506
Pih1d2	ENSMUSG00000000167	46.7238	55.5607	84.2489	81.1343	71.7033	39.3409	46.72	69.1548	58.2314	57.6734	52.1843	67.7526	69.4754	49.3244	81.0232	92.5907	78.3517	54.9743	84.1639
Dlat	ENSMUSG00000000168	1785.78	1824.73	1565.13	1464.92	1791.64	1830.95	1684.2	1778.14	1846.89	1807.1	1603.04	1429.58	1862.81	1799.93	1472.42	1612.62	1682.93	1810.55	1588.59
Sdhd	ENSMUSG00000000171	746.647	740.809	716.709	689.641	757.602	740.034	623.313	696.734	687.478	671.255	631.104	718.177	604.291	706.713	578.166	676.426	675.783	672.309	770.626
Fgf23	ENSMUSG00000000182	3.73791	1.9495	1.1866	2.25373	4.71732	1.06327	4.55805	1.72887	6.953	6.40816	1.63076	3.38763	3.61851	4.04298	4.00115	0	0	0	7.89036
Fgf6	ENSMUSG00000000183	0	0	0	0	0	0	0	0	0	0	0	0	0	0	2.00057	0	0	0	0
Ccnd2	ENSMUSG00000000184	1253.13	1697.04	1391.89	1697.81	1548.23	983.522	948.074	1273.31	769.175	876.316	1080.38	1009.51	919.826	998.616	1176.34	1100.8	1565.4	1255.4	1668.81
Gpr107	ENSMUSG00000000194	816.732	805.143	774.853	777.537	784.019	797.45	795.379	793.551	866.517	811.433	786.841	857.07	824.297	787.572	821.236	612.127	731.282	725.48	681.201
Nalcn	ENSMUSG00000000197	4205.14	3734.26	4011.91	3838.85	4330.5	4307.29	4237.84	4560.76	4227.42	4445.66	4188.61	4075.99	4211.95	4339.73	3933.13	4146	3762.51	4241.13	4415.97
Btbd17	ENSMUSG00000000202	128.023	105.273	126.967	119.448	100.007	87.1879	108.254	108.054	120.808	116.949	99.4763	130.762	104.937	101.883	110.032	43.7234	109.366	91.023	111.78
Slfn4	ENSMUSG00000000204	0	0	1.1866	0	0	0	1.13951	0	0	0.80102	0	0	0.723702	0	1.00029	0	3.26465	0	0
Th	ENSMUSG00000000214	27.0998	25.3435	29.6651	26.2935	38.682	25.5184	25.0693	35.4418	44.3254	29.6377	26.9075	52.1695	34.7377	38.8126	16.0046	23.1477	39.1758	47.7646	23.6711
Ins2	ENSMUSG00000000215	1.86895	5.84849	2.37321	12.7711	3.77386	0	0	1.72887	0.869125	0	0	0	0	0.808596	3.00086	0	0	0	1.31506
Scnn1g	ENSMUSG00000000216	0	0	0	0.751243	0	1.06327	0	0.864434	0.869125	0	4.0769	0	0.723702	0.808596	0	0	0	0.901218	0
Drp2	ENSMUSG00000000223	1027.92	1174.57	983.695	1200.49	1334.06	1103.67	1080.26	1185.14	1110.74	1081.38	1108.92	1103.01	1019.7	1064.11	1074.31	1175.39	1082.23	1053.52	1120.43
Tspan32	ENSMUSG00000000244	4.67238	1.9495	2.37321	2.25373	0.943464	6.3796	2.27902	2.5933	1.73825	3.20408	1.63076	3.38763	3.61851	3.23438	5.00143	2.57196	1.63233	0.901218	2.63012
Lhx2	ENSMUSG00000000247	325.198	405.496	447.35	387.642	361.347	411.484	484.292	427.895	292.026	326.816	419.921	365.864	298.165	438.259	397.114	324.067	519.08	499.275	523.394
Clec2g	ENSMUSG00000000248	0	0	0	0.751243	0	0	1.13951	0	0	0	0	0.677526	0	0.808596	0	0	0	0.901218	0
Gmpr	ENSMUSG00000000253	248.571	236.864	214.775	217.109	256.622	223.286	281.459	272.297	292.026	267.541	229.122	263.557	217.111	258.751	235.067	164.606	220.364	255.946	256.437
Glra1	ENSMUSG00000000263	103.727	78.9547	71.1962	57.0945	67.9294	85.0613	78.6263	114.97	202.506	126.561	77.4611	120.6	110.726	80.8596	150.043	108.022	76.7193	109.047	60.4928
Mid2	ENSMUSG00000000266	1367.14	1391.94	1409.69	1419.85	1424.63	1577.89	1585.06	1518.81	1497.5	1671.73	1500.3	1390.96	1417.01	1501.56	1351.39	1324.56	1309.13	1565.42	1495.22
Trim25	ENSMUSG00000000275	92.5132	121.844	121.034	136.726	117.933	75.4919	105.975	103.732	92.9963	95.3214	100.292	133.473	99.1472	102.692	108.031	113.166	104.469	80.2084	102.575
Dgke	ENSMUSG00000000276	1491.42	1540.1	1651.75	1669.26	1921.84	1675.71	1809.54	1983.88	1881.66	1859.17	1839.5	1690.43	1757.87	1837.94	1678.48	1697.5	1767.81	1675.36	1651.72
Scpep1	ENSMUSG00000000278	106.53	119.894	88.9953	111.184	99.0638	85.0613	90.0214	93.3589	118.201	109.74	91.3225	118.567	106.384	113.203	97.0278	388.366	86.5133	87.4181	69.6982
Mnt	ENSMUSG00000000282	256.047	370.405	338.182	338.811	335.873	371.08	379.457	439.997	483.233	476.607	432.151	424.808	365.47	486.775	379.109	673.854	404.817	487.559	432.655
Itgb2	ENSMUSG00000000290	42.9859	35.091	40.3445	48.0796	33.0213	35.0878	33.0458	26.7975	31.2885	24.8316	39.9536	48.1043	37.6325	20.2149	37.0106	15.4318	44.0728	27.9378	47.3422
Hddc2	ENSMUSG00000000295	132.696	172.531	156.632	147.244	162.276	156.3	142.439	185.853	144.275	152.194	145.953	174.124	138.227	158.485	136.039	159.462	158.336	136.985	168.328
Tpd52l1	ENSMUSG00000000296	382.201	431.814	462.776	471.781	432.107	446.572	474.037	497.05	356.341	393.301	397.09	411.936	331.456	493.244	298.085	308.636	455.419	428.98	377.422
Pemt	ENSMUSG00000000301	19.624	13.6465	18.9857	12.0199	10.3781	13.8225	17.0927	15.5598	23.4664	14.4184	11.4153	16.9381	18.8163	19.4063	12.0034	10.2879	9.79396	12.6171	14.4657
Cdh1	ENSMUSG00000000303	0.934477	3.899	1.1866	2.25373	0	1.06327	1.13951	1.72887	0	1.60204	3.26152	0.677526	2.89481	0.808596	0	0	0	1.80244	0
Cdh4	ENSMUSG00000000305	379.397	355.783	450.91	361.348	326.439	377.46	404.527	459.015	550.156	443.765	379.967	461.395	379.944	507.798	441.127	416.658	455.419	523.608	518.134
Ckmt1	ENSMUSG00000000308	1821.29	1660	1559.2	1670.01	1772.77	1682.09	1778.78	1801.48	2043.31	1770.25	1576.13	1814.41	1618.92	1741.72	1582.45	1630.62	1922.88	1778.1	1864.76
Bcl6b	ENSMUSG00000000317	26.1653	14.6212	35.5981	13.5224	20.7562	17.0123	25.0693	14.6954	22.5972	16.0204	13.8615	33.1987	27.5007	20.2149	27.0077	33.4355	19.5879	34.2463	14.4657
Clec10a	ENSMUSG00000000318	4.67238	0.974749	5.93302	4.50746	5.66079	6.3796	1.13951	5.18661	5.21475	0.80102	5.70766	8.80783	7.23702	4.85158	1.00029	0	0	2.70365	3.94518
Alox12	ENSMUSG00000000320	11.2137	0	7.11962	4.50746	8.49118	8.50613	9.11609	6.05104	5.21475	10.4133	8.96918	6.77526	11.5792	6.46877	6.00172	0	4.89698	4.50609	1.31506
Arvcf	ENSMUSG00000000325	340.149	308.021	334.622	342.567	270.774	275.386	338.435	323.299	411.965	354.852	317.998	427.519	364.746	343.653	499.143	293.204	347.686	370.401	402.409
Comt	ENSMUSG00000000326	410.235	410.369	398.699	413.184	396.255	372.143	398.829	414.064	471.066	401.311	358.767	416.001	385.01	400.255	392.112	408.942	561.52	524.509	558.901
Rtca	ENSMUSG00000000339	506.486	524.415	595.675	515.353	536.831	473.154	538.989	594.731	571.015	551.903	644.15	611.128	605.739	494.861	468.134	354.931	528.874	497.472	551.01
Dbt	ENSMUSG00000000340	355.101	422.066	370.22	365.856	344.365	382.776	347.551	337.994	320.707	309.194	321.26	306.919	322.771	328.29	340.098	457.809	398.288	383.018	373.477
Dazap2	ENSMUSG00000000346	1375.55	1499.16	1616.15	1480.7	1443.5	1416.27	1431.23	1438.42	1426.23	1528.35	1361.68	1453.29	1430.04	1221.79	1369.39	1360.57	1199.76	1292.35	1439.99
Mcts1	ENSMUSG00000000355	516.766	593.622	523.292	540.144	600.043	591.176	542.408	528.169	422.395	510.25	485.966	470.88	491.394	523.162	475.136	491.245	461.948	597.508	510.244
Rem1	ENSMUSG00000000359	6.54134	4.87375	2.37321	9.76616	3.77386	2.12653	2.27902	4.32217	6.08387	3.20408	4.0769	8.80783	1.4474	3.23438	10.0029	12.8598	1.63233	11.7158	5.26024
Rnf17	ENSMUSG00000000365	38.3135	36.0657	15.4259	21.0348	22.6431	9.5694	33.0458	40.6284	9.56037	36.0459	19.5691	15.5831	48.4881	28.3009	11.0032	7.71589	13.0586	21.6292	13.1506
Trappc10	ENSMUSG00000000374	1882.97	1835.45	1835.68	1902.15	1862.4	2061.67	1990.73	1866.31	2123.27	1899.22	1890.05	2046.13	1891.76	1998.85	1828.52	1728.36	1738.43	1788.02	1935.77
Ccm2	ENSMUSG00000000378	210.257	240.763	162.565	182.552	205.675	228.602	214.228	223.889	275.513	188.24	189.168	202.58	177.307	218.321	177.051	221.189	204.041	208.181	268.272
Tbrg4	ENSMUSG00000000384	322.394	281.703	275.292	316.273	300.965	304.094	329.319	310.332	358.949	322.811	355.506	298.789	295.271	315.352	272.078	205.757	337.892	301.908	261.697
Tmprss2	ENSMUSG00000000385	0	0	0	0	0	0	0	0	0	0	0	0	0	1.61719	2.00057	0	0	0	0
Mx1	ENSMUSG00000000386	2.80343	2.92425	2.37321	1.50249	0.943464	1.06327	0	2.5933	1.73825	6.40816	0.81538	10.1629	0.723702	0.808596	4.00115	0	0	7.20974	5.26024
Fap	ENSMUSG00000000392	22.4274	85.7779	43.9044	86.393	19.8128	10.6327	5.69756	16.4243	4.34562	8.0102	5.70766	5.4202	20.2637	13.7461	35.01	5.14393	4.89698	5.40731	10.5205
Gcg	ENSMUSG00000000394	0	0	1.1866	0	0	0	1.13951	0	0	0	0.81538	0	0	0	0	0	0	0	0
Ndufa9	ENSMUSG00000000399	804.584	736.91	725.015	754.248	814.21	741.097	738.404	826.399	730.934	740.143	733.026	724.275	724.426	713.99	583.167	540.112	638.24	644.371	662.791
Egfl6	ENSMUSG00000000402	37.3791	25.3435	14.2392	24.0398	32.0778	39.3409	41.0224	16.4243	45.1945	31.2398	24.4614	29.1336	41.251	25.8751	26.0075	56.5832	26.1172	38.7524	28.9313
Lck	ENSMUSG00000000409	16.8206	15.596	15.4259	9.76616	15.0954	20.2021	12.5346	25.0686	16.5134	14.4184	20.3845	20.3258	11.5792	16.1719	20.0057	12.8598	8.16163	23.4317	38.1368
Tssk3	ENSMUSG00000000411	1.86895	0.974749	1.1866	1.50249	0	2.12653	0	3.45774	0.869125	1.60204	1.63076	1.35505	2.17111	3.23438	4.00115	0	4.89698	0.901218	5.26024
Cttnbp2	ENSMUSG00000000416	2396.93	2332.57	1834.49	2359.66	2651.14	2714.52	2306.37	2207.77	1842.54	1884	2407	2050.19	2066.17	2369.99	2302.66	1694.92	2944.72	2248.54	2463.11
Galnt1	ENSMUSG00000000420	1041.01	1050.78	1086.93	958.587	1046.3	1123.87	979.98	1041.64	983.849	1125.43	1049.39	961.409	1102.92	987.296	1020.29	1062.22	938.588	1037.3	1058.62
Mkrn2	ENSMUSG00000000439	494.338	515.642	459.216	535.637	542.492	524.19	495.688	508.287	517.998	487.821	526.735	496.626	488.499	496.478	502.144	411.514	484.801	513.694	503.668
Pparg	ENSMUSG00000000440	15.8861	19.495	17.7991	6.76119	18.8693	9.5694	19.3717	12.1021	13.0369	13.6173	20.3845	16.2606	13.7503	24.2579	19.0055	5.14393	14.6909	12.6171	6.5753
Raf1	ENSMUSG00000000441	1127.91	1051.75	999.121	1086.3	1072.72	1051.57	1026.7	1004.47	1102.92	1070.16	1131.75	1081.33	1107.99	1119.1	1031.3	668.71	977.763	950.785	1049.42
Sept1	ENSMUSG00000000486	35.5101	19.495	14.2392	31.5522	26.417	29.7715	19.3717	14.6954	19.9899	20.8265	18.7537	27.101	27.5007	18.5977	18.0052	18.0037	13.0586	16.2219	26.3012
Pdgfb	ENSMUSG00000000489	170.075	185.202	186.297	174.288	134.915	161.617	149.276	160.785	172.956	169.816	176.122	176.834	149.806	155.25	161.046	110.594	159.968	121.664	139.396
Acvrl1	ENSMUSG00000000530	131.761	132.566	116.287	122.453	105.668	99.9471	110.533	119.292	133.845	105.735	119.861	152.443	105.661	136.653	117.034	105.45	109.366	122.566	111.78
Grasp	ENSMUSG00000000531	53.2652	54.586	51.024	81.1343	68.8729	64.8593	92.3005	95.9522	65.1844	52.8673	71.7534	60.2998	60.0673	92.1799	67.0192	66.871	96.3073	67.5913	92.0543
Acvr1b	ENSMUSG00000000532	1009.23	1127.78	1183.04	1130.62	1235	1280.17	1250.04	1381.37	1433.19	1250.39	1235.3	1222.26	1147.79	1360.06	1217.35	1131.66	1180.17	1186.9	1299.28
Tom1l2	ENSMUSG00000000538	3131.43	3066.56	3180.1	3041.78	2983.23	3307.82	3217.98	3373.89	3795.47	3551.72	3329.2	3384.24	3215.41	3186.68	2878.83	2772.58	3156.92	3417.42	3078.56
Gpa33	ENSMUSG00000000544	0	0	1.1866	0.751243	0	0	0	1.72887	0	0.80102	0	0.677526	1.4474	0	1.00029	0	0	0	0
Zfp385a	ENSMUSG00000000552	492.469	470.804	391.579	364.353	367.008	469.964	546.966	473.71	737.018	489.423	489.228	551.506	466.788	544.185	417.12	979.918	540.3	559.656	451.066
Itga5	ENSMUSG00000000555	23.3619	34.1162	26.1053	40.5671	38.682	11.6959	20.5112	45.815	18.2516	19.2245	16.3076	22.3583	20.9874	25.0665	35.01	46.2953	22.8526	29.7402	42.0819
Gabra2	ENSMUSG00000000560	7332.84	8014.39	9320.78	8168.27	8479.86	8538.03	7840.98	8289.06	6478.46	7571.24	7698	6500.86	7506.24	7582.2	7284.09	14521.3	9033.29	8775.16	8874.03
Wdr77	ENSMUSG00000000561	570.031	622.865	617.034	617.522	620.8	622.011	553.803	536.814	548.418	583.143	563.427	535.923	597.054	570.869	592.17	432.09	488.066	538.027	589.147
Adora3	ENSMUSG00000000562	14.0171	11.697	10.6794	8.26368	9.43464	10.6327	5.69756	7.77991	4.34562	7.20918	2.44614	8.13031	10.8555	5.66017	8.0023	2.57196	6.52931	5.40731	7.89036
Atp5f1	ENSMUSG00000000563	3309.92	3242.02	3328.42	2951.64	3343.64	3419.47	3042.5	3171.61	3233.14	3266.56	3054.41	3035.31	3137.97	3224.68	2694.77	3752.49	3773.94	3646.33	3519.1
Sox9	ENSMUSG00000000567	707.399	775.9	819.943	742.98	721.75	558.215	573.174	752.922	680.525	715.311	660.458	712.757	774.361	645.26	883.253	823.028	840.648	751.616	850.844
Hnrnpd	ENSMUSG00000000568	3419.25	3432.09	3992.92	3659.31	3924.81	3856.47	3733.04	3895.14	3470.42	3844.9	3950.51	3395.08	3816.81	4085.03	3702.06	5763.77	3723.34	3804.04	3908.36
Dynlt1c	ENSMUSG00000000579	63.5444	42.889	42.7177	42.0696	46.2298	31.898	30.7668	53.5949	50.4092	39.25	52.1843	46.0717	57.8962	46.8986	38.0109	92.5907	68.5577	64.8877	65.753
C1d	ENSMUSG00000000581	762.533	808.067	923.178	825.616	919.878	886.764	840.96	853.197	745.709	810.632	762.38	686.333	857.587	827.194	775.222	1051.93	817.796	841.738	800.872
Gm2a	ENSMUSG00000000594	926.066	1095.62	1014.55	944.313	896.291	900.587	902.493	841.095	1016.88	937.995	758.303	956.666	903.904	742.291	845.242	627.559	643.137	874.181	862.68
Krit1	ENSMUSG00000000600	1674.58	1588.84	1368.15	1557.33	1763.34	1567.26	1579.36	1359.76	1421.02	1554.78	1579.39	1390.96	1519.05	1440.92	1575.45	1931.54	1756.38	1665.45	1434.73
Clcn4	ENSMUSG00000000605	2151.16	2101.56	2224.88	2170.34	2263.37	2206.28	2168.49	2199.99	2023.32	2222.03	2119.99	2030.54	2064	2171.89	2061.59	2255.61	1999.6	2034.05	2093.58
Grm6	ENSMUSG00000000617	0	0	1.1866	0	0	0	1.13951	0	0	0	0	0	0	0	0	0	0	0	0
Sema4f	ENSMUSG00000000627	310.246	275.854	288.345	309.512	310.4	298.778	357.807	359.605	405.881	343.638	326.152	352.991	293.823	333.142	324.093	326.639	336.259	356.882	351.121
Hk2	ENSMUSG00000000628	29.9032	61.4092	37.9713	43.5721	56.6079	51.0368	34.1854	42.3573	41.718	48.8622	44.8459	54.8796	43.4221	29.9181	38.0109	12.8598	45.7051	36.9499	31.5615
Myo18a	ENSMUSG00000000631	1808.21	1715.56	1552.08	1702.32	1676.54	1669.33	1836.89	1837.79	2212.79	1930.46	1873.74	2082.04	1855.57	1968.12	1981.57	1499.45	1588.25	1613.18	1676.7
Sez6	ENSMUSG00000000632	1813.82	2117.16	2463.39	2388.95	2394.51	2093.57	2318.91	2818.06	2399.65	2189.99	2589.65	2186.37	1863.53	2373.23	2187.63	2057.57	2920.23	2571.17	2715.6
Haao	ENSMUSG00000000673	0	0	0	0	1.88693	0	0	0	1.73825	0	0	0.677526	0.723702	2.42579	0	0	0	0	0
Cd52	ENSMUSG00000000682	6.54134	4.87375	1.1866	5.2587	2.83039	2.12653	4.55805	2.5933	2.60737	2.40306	8.1538	6.77526	5.78962	4.04298	3.00086	5.14393	3.26465	0	2.63012
Abhd15	ENSMUSG00000000686	10.2792	13.6465	13.0526	12.7711	6.60425	6.3796	19.3717	18.1531	13.0369	16.0204	8.96918	16.2606	6.51332	18.5977	14.004	7.71589	4.89698	10.8146	9.20543
Loxl3	ENSMUSG00000000693	33.6412	50.687	52.2106	41.3184	36.7951	34.0245	35.3249	43.2217	46.9327	42.4541	39.1382	48.7818	33.2903	51.7501	39.0112	36.0075	29.3819	32.4438	32.8765
Btn1a1	ENSMUSG00000000706	3.73791	0.974749	1.1866	1.50249	0.943464	1.06327	0	1.72887	1.73825	1.60204	0	0	0.723702	0.808596	1.00029	0	0	0	0
Kat2b	ENSMUSG00000000708	932.608	954.279	945.724	916.517	859.496	859.119	730.427	661.292	654.451	765.775	783.58	873.33	819.955	661.432	836.24	655.851	719.856	731.789	695.667
Rab5b	ENSMUSG00000000711	1460.59	1379.27	1434.6	1371.77	1385.95	1306.75	1289.93	1438.42	1397.55	1429.02	1264.65	1373.34	1427.14	1322.05	1345.39	1635.77	1198.13	1323.89	1275.61
Dnmt3l	ENSMUSG00000000730	0	0.974749	0	0.751243	0	0	1.13951	0	0	1.60204	0	0	0	0.808596	0	0	0	0.901218	0
Aire	ENSMUSG00000000731	0.934477	5.84849	0	1.50249	1.88693	0	5.69756	0	0.869125	2.40306	4.0769	0	2.89481	0.808596	2.00057	0	8.16163	0	0
Icosl	ENSMUSG00000000732	48.5928	29.2425	52.2106	63.8557	49.0602	44.6572	41.0224	44.0862	44.3254	21.6275	39.9536	56.2346	66.5806	51.7501	43.0123	30.8636	39.1758	29.7402	56.5476
Spg7	ENSMUSG00000000738	498.076	578.026	529.225	534.134	542.492	601.809	585.709	595.595	628.377	588.75	565.874	575.219	556.527	595.935	537.154	401.226	489.698	510.089	461.586
Sult5a1	ENSMUSG00000000739	1.86895	3.899	0	3.75622	2.83039	0	0	0	0.869125	0.80102	0	2.03258	0	0	0	0	0	0.901218	0
Rpl13	ENSMUSG00000000740	1301.73	1649.28	1463.08	1410.84	1327.45	1703.35	1735.48	1856.81	1685.23	1668.52	1750.62	1953.31	1484.31	1943.86	1584.45	3094.07	2404.42	2016.93	2073.85
Chmp1a	ENSMUSG00000000743	512.093	487.375	531.599	487.557	545.322	534.823	529.873	539.407	599.696	528.673	482.705	551.506	519.618	484.349	521.149	432.09	523.977	479.448	569.421
Rpa1	ENSMUSG00000000751	547.603	590.698	590.929	547.656	513.245	507.178	437.573	529.034	484.102	507.847	501.459	589.447	558.698	567.634	539.155	516.965	533.771	517.299	508.929
Serpinf1	ENSMUSG00000000753	180.354	140.364	122.22	94.6567	111.329	147.794	180.043	142.632	155.573	138.576	115.784	134.15	129.543	136.653	110.032	43.7234	130.586	152.306	165.698
Tubgcp3	ENSMUSG00000000759	705.53	742.759	727.388	770.776	745.337	795.323	791.961	669.937	782.212	807.428	785.211	744.601	772.19	785.147	772.221	527.252	775.355	668.704	745.639
Oprm1	ENSMUSG00000000766	269.129	200.798	218.335	172.786	263.227	258.374	208.531	237.719	313.754	332.423	194.876	400.418	308.297	202.958	534.153	339.499	319.936	400.141	257.752
Polr3d	ENSMUSG00000000776	205.585	196.899	191.043	220.114	209.449	204.147	227.902	206.6	237.271	215.474	237.276	237.811	232.308	242.579	197.057	249.48	261.172	223.502	214.355
Tcf7	ENSMUSG00000000782	57.0031	49.7122	27.2919	45.0746	27.3605	66.9858	51.278	40.6284	65.1844	48.8622	57.892	44.0392	54.2777	50.133	21.006	95.1626	110.998	59.4804	73.6434
Ddx3x	ENSMUSG00000000787	5796.56	5458.6	6095.59	5596.01	5900.43	5876.67	5656.54	5807.27	5130.44	5700.86	5802.24	5218.3	5829.42	5738.61	5610.61	5496.29	4348.52	4833.23	5009.07
Il12rb1	ENSMUSG00000000791	5.60686	11.697	15.4259	14.2736	12.265	10.6327	12.5346	6.91548	10.4295	17.6224	8.96918	23.0359	18.8163	12.9375	13.0037	10.2879	6.52931	9.01218	6.5753
Slc5a5	ENSMUSG00000000792	38.3135	56.5355	30.8517	36.0597	30.1909	15.949	15.9532	16.4243	61.7079	44.0561	33.4306	41.3291	39.8036	23.4493	35.01	7.71589	35.9112	21.6292	13.1506
Kcnn3	ENSMUSG00000000794	2147.43	2239.97	2071.81	2298.05	2580.38	2732.6	2351.95	2719.51	2333.6	2446.32	2570.89	2197.22	2223.94	2607.72	2603.75	1756.65	2386.46	2083.62	2297.41
Usp32	ENSMUSG00000000804	4207.95	4178.75	4077.17	3846.37	4222	4154.18	4233.29	4376.63	4011.88	4090.01	3812.72	3801.6	4146.81	4233	4130.18	5110.49	3914.32	4358.29	4101.67
Car4	ENSMUSG00000000805	112.137	105.273	87.8087	84.1393	89.6291	86.1246	113.951	88.1723	143.406	78.5	117.415	100.951	107.832	97.0315	130.037	84.8748	117.527	106.344	110.465
Txnrd3	ENSMUSG00000000811	40.1825	46.788	36.7847	42.0696	42.4559	58.4797	61.5336	56.1882	78.2212	72.8928	57.892	63.0099	78.1598	79.2424	63.0181	48.8673	47.3375	45.0609	46.0271
Fasl	ENSMUSG00000000817	4.67238	1.9495	0	1.50249	2.83039	1.06327	4.55805	2.5933	0.869125	0	4.89228	0.677526	0.723702	0	3.00086	0	0	1.80244	0
Zfp512b	ENSMUSG00000000823	528.914	534.163	622.967	684.383	650.047	654.972	715.613	717.481	853.481	686.474	764.011	751.376	731.663	832.045	677.194	493.817	778.62	742.604	610.188
Dnajc5	ENSMUSG00000000826	5267.64	5300.69	5535.51	5422.47	5890.99	5541.75	5588.17	6036.35	5811.84	5706.47	5494.84	5420.88	5189.67	5571.23	5029.44	3906.81	4531.34	5191.92	5294.43
Tpd52l2	ENSMUSG00000000827	560.686	546.834	517.359	580.711	542.492	568.848	500.246	507.423	531.904	527.071	544.674	533.89	550.737	535.291	487.14	462.953	525.609	576.78	491.833
Fmr1	ENSMUSG00000000838	1782.98	1925.13	1825	1833.79	1890.7	1771.4	1703.57	1717.63	1442.75	1689.35	1712.3	1497.33	1745.57	1645.49	1716.49	2260.76	1699.25	1819.56	1733.25
Bcl11a	ENSMUSG00000000861	1119.5	1150.2	1203.22	1201.99	1218.01	1281.24	1385.65	1342.47	1395.81	1283.23	1313.58	1022.39	1164.44	1309.12	920.264	1221.68	1162.22	1074.25	1192.76
Il4	ENSMUSG00000000869	0	0.974749	1.1866	0.751243	3.77386	0	0	0.864434	2.60737	0.80102	0	0.677526	2.89481	3.23438	1.00029	0	0	0	0
Pxmp4	ENSMUSG00000000876	165.402	137.44	162.565	159.264	155.672	152.047	164.09	161.649	183.385	137.775	155.738	161.929	117.963	130.993	178.051	90.0187	150.174	126.171	134.136
Dlg3	ENSMUSG00000000881	2251.15	2871.61	2890.57	2796.88	2728.5	2849.55	2645.95	2786.94	2321.43	2351.8	2660.58	2272.42	2221.77	2716.07	2244.64	2355.92	2396.26	2473.84	2561.74
Gnb1l	ENSMUSG00000000884	27.0998	23.394	30.8517	27.796	34.9082	20.2021	22.7902	26.7975	35.6341	20.0255	23.646	21.6808	29.6718	32.3438	30.0086	2.57196	6.52931	23.4317	22.356
Dbh	ENSMUSG00000000889	0.934477	0	0	0.751243	0	0	0	0	0	0	0	0	0	0	1.00029	0	3.26465	0	0
Mmp11	ENSMUSG00000000901	24.2964	31.192	17.7991	25.5423	19.8128	12.7592	14.8137	27.6619	32.1576	30.4388	20.3845	27.101	32.5666	19.4063	27.0077	30.8636	13.0586	14.4195	22.356
Smarcb1	ENSMUSG00000000902	575.638	579.001	533.972	578.457	554.757	625.201	605.081	582.629	657.927	578.337	632.735	666.008	556.527	660.623	562.161	514.393	675.783	616.433	650.955
Vpreb3	ENSMUSG00000000903	0	3.899	1.1866	0	1.88693	0	0	1.72887	0	0.80102	0	0.677526	0.723702	0	0	0	0	0	1.31506
Hip1r	ENSMUSG00000000915	806.453	711.567	738.068	812.094	669.86	795.323	777.147	757.245	897.806	732.132	880.61	849.617	770.019	785.955	713.205	414.086	749.238	704.752	635.174
Nsun5	ENSMUSG00000000916	121.482	103.323	80.6891	117.945	99.0638	99.9471	109.393	122.75	123.416	130.566	112.522	113.824	129.543	124.524	106.03	110.594	83.2486	93.7267	109.15
Top1mt	ENSMUSG00000000934	270.998	265.132	303.771	283.219	237.753	281.766	321.342	285.263	312.885	275.551	312.29	294.046	260.533	312.927	264.076	187.753	305.245	314.525	287.998
Hoxa4	ENSMUSG00000000942	0	0	0	1.50249	0	0	0	0	0	0	0	0	0	0	0	0	0	0	0
Gm38393	ENSMUSG00000000948	3106.2	2246.8	2672.23	2531.69	3038.9	2972.89	2876.13	2646.03	2583.04	3041.47	2819.58	2405.22	2785.53	2299.65	3081.88	3981.4	2484.4	2618.94	2588.04
Mmp14	ENSMUSG00000000957	242.029	236.864	225.455	241.149	163.219	222.223	267.785	259.33	243.355	230.694	260.922	205.29	277.902	198.106	226.065	205.757	213.835	162.219	222.245
Slc7a7	ENSMUSG00000000958	22.4274	11.697	27.2919	30.801	11.3216	13.8225	21.6507	21.6109	13.906	16.8214	18.7537	9.48536	13.0266	11.3203	21.006	10.2879	3.26465	18.0244	31.5615
Oxa1l	ENSMUSG00000000959	547.603	572.178	608.728	538.641	525.51	648.593	629.01	678.581	697.038	606.372	606.643	659.232	591.265	578.146	581.167	383.223	599.064	629.951	579.942
Heatr6	ENSMUSG00000000976	391.546	476.652	384.46	455.253	453.806	423.18	439.852	412.335	455.421	450.173	463.951	418.711	441.458	430.173	411.118	372.935	479.904	437.992	470.792
Ccl3	ENSMUSG00000000982	24.2964	28.2677	23.7321	19.5323	24.5301	12.7592	27.3483	17.2887	10.4295	16.0204	17.9384	12.873	25.3296	12.9375	13.0037	23.1477	4.89698	15.3207	14.4657
Wfdc18	ENSMUSG00000000983	20.5585	24.3687	18.9857	21.0348	30.1909	25.5184	23.9297	21.6109	23.4664	32.8418	20.3845	28.4561	26.0533	16.1719	35.01	33.4355	27.7495	25.2341	28.9313
Icam4	ENSMUSG00000001014	0	1.9495	2.37321	1.50249	0.943464	0	1.13951	2.5933	1.73825	0	1.63076	0	0	0.808596	0	0	0	0	0
Ilf2	ENSMUSG00000001016	675.627	683.299	641.953	679.875	723.637	766.615	725.869	711.43	698.776	676.061	710.196	720.887	715.742	720.459	702.201	596.695	700.268	686.728	727.229
Chtop	ENSMUSG00000001017	2347.4	2424.2	2635.45	2500.14	2519.05	2334.93	2127.47	2302.85	2029.41	2278.1	2237.4	2002.77	2362.16	2126.61	2321.67	1954.69	2125.29	2224.21	2498.62
Snapin	ENSMUSG00000001018	739.171	611.168	708.403	598.741	693.446	675.174	674.591	626.715	617.948	636.811	675.95	722.242	701.991	636.365	627.18	781.877	651.298	584.89	597.038
S100a4	ENSMUSG00000001020	8.41029	3.899	4.74642	5.2587	2.83039	1.06327	1.13951	6.91548	3.4765	8.0102	8.1538	6.77526	6.51332	6.46877	5.00143	10.2879	1.63233	3.60487	11.8355
S100a3	ENSMUSG00000001021	3.73791	2.92425	1.1866	2.25373	3.77386	5.31633	2.27902	6.05104	1.73825	1.60204	1.63076	4.74268	7.96072	3.23438	9.00258	0	4.89698	1.80244	2.63012
S100a6	ENSMUSG00000001025	94.3821	68.2324	72.3829	74.3731	92.4595	75.4919	75.2078	71.7481	60.8387	68.0867	72.5688	109.082	74.5413	54.1759	94.027	51.4393	50.6021	50.4682	59.1777
Scn4a	ENSMUSG00000001027	0	0	0	0.751243	0	0	1.13951	0	0	0	0	0.677526	2.17111	0	2.00057	0	0	0	0
Icam2	ENSMUSG00000001029	15.8861	10.7222	11.866	15.7761	26.417	8.50613	15.9532	21.6109	14.7751	14.4184	10.5999	16.9381	12.3029	20.2149	18.0052	7.71589	19.5879	16.2219	10.5205
Mapk7	ENSMUSG00000001034	150.451	143.288	135.273	145.741	143.407	157.363	156.113	156.463	166.003	157.801	160.63	202.58	177.307	148.782	163.047	95.1626	155.071	156.812	118.355
Epn2	ENSMUSG00000001036	1944.65	1898.81	1967.39	1900.65	1912.4	2028.71	1914.38	1966.59	1832.11	1825.52	1912.07	1953.31	1900.44	1682.69	1958.56	1496.88	2043.67	1962.85	2081.74
B9d1	ENSMUSG00000001039	123.351	114.046	131.713	138.229	137.746	125.465	123.067	138.31	126.023	112.944	115.784	125.342	131.714	135.844	109.031	105.45	133.851	160.417	157.807
Sec24b	ENSMUSG00000001052	1440.03	1483.57	1372.9	1450.65	1401.04	1458.8	1400.46	1451.39	1534.87	1460.26	1474.21	1408.58	1403.26	1349.55	1522.44	1442.87	1462.56	1450.06	1571.5
N4bp3	ENSMUSG00000001053	117.744	162.783	163.751	170.532	150.011	146.731	159.532	176.345	150.359	128.964	141.876	132.795	115.069	152.825	135.039	48.8673	124.057	97.3315	69.6982
Rmnd5b	ENSMUSG00000001054	262.588	319.718	315.637	302	311.343	272.196	330.458	313.79	270.298	298.78	273.968	288.626	285.862	287.86	282.081	252.052	272.599	291.093	343.231
Nhp2	ENSMUSG00000001056	158.861	188.127	248	211.099	202.845	193.515	244.995	212.651	203.375	204.26	211.183	221.551	158.491	196.489	169.048	69.443	153.439	173.034	198.574
Vps9d1	ENSMUSG00000001062	318.656	272.93	321.57	302.751	329.269	361.511	402.248	337.129	519.737	390.097	377.521	434.294	372.707	406.724	330.095	416.658	373.803	370.401	343.231
Zfp276	ENSMUSG00000001065	239.226	224.192	194.603	257.676	222.658	224.349	239.297	228.211	268.56	267.541	287.014	290.658	208.426	213.469	249.071	167.178	197.511	222.601	201.204
Mfsd10	ENSMUSG00000001082	85.0374	75.0557	113.914	96.1591	83.0249	99.9471	117.37	102.868	106.033	92.9183	101.107	137.538	106.384	108.352	102.029	90.0187	106.101	86.5169	92.0543
Luzp1	ENSMUSG00000001089	2084.82	1906.61	1546.15	1613.67	1952.03	1754.39	1727.5	1719.36	2052.87	1980.92	1582.65	1622.67	1777.41	1749.8	1365.39	2139.87	1715.58	1753.77	1475.5
Kctd10	ENSMUSG00000001098	620.492	615.067	617.034	605.502	643.443	575.227	587.988	583.493	608.387	568.724	585.443	628.744	629.621	547.419	594.17	509.249	631.71	611.927	736.434
Poldip2	ENSMUSG00000001100	737.302	751.532	719.082	742.228	705.711	747.476	754.357	711.43	843.92	725.724	768.903	802.19	751.203	697.818	660.189	594.123	579.476	681.321	664.106
Sebox	ENSMUSG00000001103	1.86895	4.87375	7.11962	2.25373	1.88693	1.06327	2.27902	0.864434	0.869125	1.60204	3.26152	0.677526	3.61851	4.04298	2.00057	0	1.63233	3.60487	1.31506
Ift20	ENSMUSG00000001105	332.674	356.758	351.235	357.592	376.442	353.005	341.854	318.112	302.455	351.648	357.952	318.437	316.258	386.509	312.09	522.109	427.67	357.784	311.669
Col6a1	ENSMUSG00000001119	90.6442	85.7779	112.727	217.109	166.05	70.1756	92.3005	267.975	123.416	51.2653	96.2148	85.3682	97.6998	135.844	122.035	259.768	501.124	237.922	383.998
Pcbp3	ENSMUSG00000001120	404.628	481.526	506.68	467.273	415.124	458.268	479.734	497.05	568.408	482.214	485.966	453.942	474.749	502.947	615.176	498.961	528.874	512.793	537.86
Lgals9	ENSMUSG00000001123	32.7067	31.192	20.1723	41.3184	23.5866	31.898	36.4644	38.8996	40.8489	36.0459	35.8767	39.974	26.777	21.8321	28.008	56.5832	34.2789	36.0487	21.041
Araf	ENSMUSG00000001127	2428.7	2596.73	2394.57	2367.17	2376.59	2553.97	2471.6	2475.74	2470.05	2560.06	2330.36	2179.6	2404.14	2480.77	2382.68	3479.87	2548.06	2547.74	2321.08
Cfp	ENSMUSG00000001128	75.6926	77.9799	47.4642	71.3681	60.3817	56.3531	53.5571	42.3573	76.483	60.8775	66.0458	64.3649	75.9887	53.3673	59.0169	56.5832	124.057	68.4926	48.6572
Timp1	ENSMUSG00000001131	3.73791	2.92425	2.37321	3.00497	1.88693	1.06327	4.55805	0	1.73825	0	0.81538	0	1.4474	0.808596	3.00086	0	0	1.80244	6.5753
Uxt	ENSMUSG00000001134	48.5928	43.8637	32.0383	68.3631	46.2298	37.2143	41.0224	47.5439	43.4562	53.6683	48.9228	43.3616	57.1725	39.6212	42.012	28.2916	47.3375	34.2463	55.2326
Cnnm3	ENSMUSG00000001138	480.321	405.496	536.345	470.278	467.015	499.735	517.338	501.372	612.733	524.668	569.135	516.274	478.367	466.56	470.135	311.208	412.979	388.425	426.08
Lman2l	ENSMUSG00000001143	705.53	745.683	805.704	829.373	643.443	569.911	631.289	560.154	515.391	607.173	622.95	624.001	563.764	544.185	587.168	583.836	646.401	729.085	828.488
Mcm3ap	ENSMUSG00000001150	909.246	925.037	900.633	948.82	1061.4	895.271	940.097	1019.17	857.826	946.005	948.287	986.477	843.837	955.76	833.239	635.275	850.442	926.452	902.132
Pcnt	ENSMUSG00000001151	566.293	666.728	637.206	635.552	572.683	627.327	609.639	662.157	750.924	645.622	730.58	684.301	649.161	735.822	713.205	529.824	630.078	691.234	666.736
Ftcd	ENSMUSG00000001155	0	0	0	3.00497	0.943464	0	0	0	0.869125	0	1.63076	0.677526	1.4474	3.23438	0	0	0	0	1.31506
Mxd1	ENSMUSG00000001156	443.876	463.006	434.297	437.224	446.259	449.762	467.2	433.946	468.458	441.362	428.074	430.906	423.366	373.571	436.125	375.507	517.447	460.522	519.449
Gmcl1	ENSMUSG00000001157	728.892	690.122	621.781	688.139	707.598	697.503	616.476	652.648	647.498	684.872	692.257	584.027	733.834	624.236	684.196	735.581	600.696	620.038	632.544
Snrnp27	ENSMUSG00000001158	340.149	421.092	401.072	387.642	410.407	405.105	366.923	363.062	332.006	343.638	317.183	342.828	326.39	367.911	328.094	606.983	486.433	437.992	395.833
Oas1c	ENSMUSG00000001166	0.934477	6.82324	7.11962	12.7711	10.3781	5.31633	21.6507	13.831	13.0369	16.0204	6.52304	20.3258	12.3029	13.7461	8.0023	0	17.9556	13.5183	3.94518
Oas1h	ENSMUSG00000001168	0	0	0	0	0	0	0	0.864434	1.73825	0	0	0	1.4474	0	0	0	0	0	0
Ocrl	ENSMUSG00000001173	1743.73	1561.55	1870.09	1869.09	1822.77	1833.07	1798.15	1969.18	1881.66	1861.57	1832.16	1849.64	1838.93	1779.72	1923.55	1422.3	1625.8	1806.94	1776.65
Calm1	ENSMUSG00000001175	39663.9	43524.5	42067.5	42147	42433.3	46527.5	43391.5	43690.2	36853.5	38980.8	37892.3	35465.1	37382.8	43439.4	37662.8	36905.1	43331.7	42611.4	42719.7
Agpat3	ENSMUSG00000001211	2891.27	2795.58	2805.13	2803.64	2744.54	3050.51	3015.15	3119.74	3451.29	3107.96	2854.64	3105.78	2815.93	2952.99	2613.75	2824.02	2864.73	2810.9	2886.56
Slc26a3	ENSMUSG00000001225	13.0827	18.5202	5.93302	22.5373	16.9824	2.12653	6.83707	20.7464	6.08387	8.81122	1.63076	12.873	10.8555	4.04298	15.0043	10.2879	8.16163	13.5183	53.9175
Sema6b	ENSMUSG00000001227	855.98	835.36	935.044	851.91	911.387	996.281	1095.07	1067.58	1255.89	938.796	1016.78	1152.47	916.931	991.339	1042.3	678.998	950.014	934.563	963.94
Uhrf1	ENSMUSG00000001228	12.1482	18.5202	23.7321	27.0448	29.2474	21.2653	7.97658	27.6619	13.0369	12.8163	18.7537	18.2932	13.0266	13.7461	25.0072	41.1514	22.8526	27.0365	43.397
Dpp9	ENSMUSG00000001229	747.581	837.31	723.829	709.174	788.736	695.376	782.845	839.366	943	752.959	772.98	777.122	738.176	689.732	732.21	761.301	930.426	913.835	836.379
Ramp2	ENSMUSG00000001240	76.6271	90.6517	87.8087	78.1293	83.9683	71.2389	74.0683	91.6301	65.1844	72.0918	77.4611	98.9187	86.8443	79.2424	77.0221	87.4467	81.6163	77.5047	67.0681
Lsr	ENSMUSG00000001247	70.0857	97.4749	72.3829	70.6169	55.6644	69.1123	64.9522	63.1037	70.3991	56.0714	46.4766	59.6222	78.1598	53.3673	64.0184	123.454	93.0426	63.9865	49.9723
Gramd1a	ENSMUSG00000001248	815.798	796.37	767.733	812.094	818.927	844.234	806.774	818.619	982.111	895.54	877.349	964.119	829.363	947.674	791.227	666.138	1003.88	826.417	842.954
Hpn	ENSMUSG00000001249	8.41029	8.77274	1.1866	9.76616	3.77386	6.3796	9.11609	4.32217	7.82212	7.20918	3.26152	4.74268	7.96072	2.42579	8.0023	5.14393	1.63233	9.01218	0
Gabrg1	ENSMUSG00000001260	2657.65	2850.17	3098.22	2765.33	3156.83	2800.64	2737.11	2852.63	2421.38	2827.6	2609.22	2576.63	2904.22	2775.91	2671.77	3832.23	2957.78	3101.99	3061.46
Ckb	ENSMUSG00000001270	7624.39	7527.01	8016.7	7651.41	7124.1	8049.99	8031.28	8938.25	9789.82	8087.9	8120.37	8893.88	7754.47	7420.49	7355.11	5612.02	7671.93	7690.09	8070.53
Sp1	ENSMUSG00000001280	1043.81	1018.61	949.283	1041.22	925.539	900.587	913.888	977.675	835.229	941.199	939.317	970.217	978.445	938.78	1105.32	1072.51	697.003	906.625	886.351
Itgb7	ENSMUSG00000001281	0.934477	9.74749	0	2.25373	3.77386	5.31633	6.83707	0.864434	7.82212	5.60714	3.26152	4.74268	6.51332	1.61719	9.00258	2.57196	3.26465	0.901218	7.89036
Myg1	ENSMUSG00000001285	172.878	171.556	202.909	171.283	183.976	175.439	165.229	204.871	191.207	166.612	196.507	215.453	202.637	175.465	196.056	133.742	215.467	173.935	207.78
Rarg	ENSMUSG00000001288	80.365	75.0557	56.957	63.8557	79.251	56.3531	68.3707	60.5104	82.5669	72.8928	75.0149	82.6581	87.568	84.9026	98.0281	64.2991	128.954	90.1218	88.1091
Pfdn5	ENSMUSG00000001289	775.616	772.976	802.144	791.81	809.493	737.907	771.449	705.379	703.991	740.143	761.565	829.969	631.792	912.905	572.164	475.813	832.486	869.675	804.817
Efnb2	ENSMUSG00000001300	586.851	499.072	601.608	586.721	544.379	506.115	529.873	685.497	660.535	549.5	550.381	428.196	592.712	726.119	523.15	1031.36	1003.88	821.911	908.707
Rrp15	ENSMUSG00000001305	79.4305	109.172	97.3015	111.184	99.0638	122.276	137.881	115.834	102.557	103.332	128.015	113.147	108.555	143.121	123.035	100.307	192.615	105.443	93.3693
Rnd2	ENSMUSG00000001313	895.228	771.027	907.752	717.437	819.871	853.803	856.913	939.64	934.309	924.377	778.688	1067.78	798.967	816.682	749.215	720.15	920.632	891.305	974.46
Srr	ENSMUSG00000001323	1340.04	1480.64	1531.91	1458.16	1564.26	1531.1	1496.18	1500.66	1369.74	1296.85	1398.38	1210.74	1288.91	1510.46	1309.38	1306.56	1555.61	1754.67	1774.02
Sync	ENSMUSG00000001333	19.624	10.7222	8.30623	9.76616	12.265	9.5694	7.97658	8.64434	19.1207	16.8214	13.8615	12.1955	14.474	20.2149	12.0034	12.8598	8.16163	7.20974	14.4657
Fndc5	ENSMUSG00000001334	1051.29	1098.54	994.374	924.029	1135.93	1028.18	1068.86	1108.21	1233.29	1169.49	917.302	1026.45	986.406	961.421	748.215	869.324	830.854	909.329	729.859
Acp5	ENSMUSG00000001348	1.86895	15.596	5.93302	12.7711	1.88693	2.12653	0	4.32217	0.869125	4.0051	1.63076	1.35505	2.17111	4.85158	4.00115	0	4.89698	1.80244	0
Cnn1	ENSMUSG00000001349	8.41029	9.74749	10.6794	1.50249	4.71732	3.1898	4.55805	0.864434	2.60737	0.80102	3.26152	9.48536	8.68443	8.89456	7.00201	0	6.52931	18.0244	9.20543
Fbxo9	ENSMUSG00000001366	990.545	985.471	1057.26	948.069	1027.43	1036.68	1081.4	1108.21	1228.94	1193.52	972.748	1118.59	1052.99	1019.64	903.259	1111.09	966.337	937.267	903.447
Vps50	ENSMUSG00000001376	1305.46	1350.03	1400.19	1374.02	1440.67	1518.34	1403.88	1446.2	1174.19	1308.07	1307.87	1142.31	1364.9	1365.72	1264.36	1473.73	1379.32	1295.05	1320.32
Hars	ENSMUSG00000001380	914.853	987.421	996.747	930.039	915.161	964.383	1013.03	1014.85	1055.99	939.597	945.84	933.63	915.483	1014.79	832.239	1177.96	1085.5	1009.36	1048.1
Zmat2	ENSMUSG00000001383	1244.72	1497.21	1463.08	1359.75	1394.44	1382.25	1370.83	1389.15	1182.01	1322.48	1268.73	1149.08	1340.3	1368.95	1322.38	2121.87	1439.71	1444.65	1372.92
Ube2c	ENSMUSG00000001403	7.47581	6.82324	15.4259	12.7711	9.43464	1.06327	5.69756	10.3732	0.869125	5.60714	7.33842	1.35505	7.96072	4.85158	12.0034	33.4355	13.0586	6.30853	26.3012
Smg5	ENSMUSG00000001415	914.853	1053.7	873.341	953.328	951.956	950.56	1019.86	1002.74	1138.55	929.984	1089.35	949.891	1015.35	1009.13	881.253	792.165	860.236	848.046	860.05
Cct3	ENSMUSG00000001416	1586.74	1529.38	1490.37	1448.4	1503.88	1387.56	1386.79	1388.28	1393.21	1274.42	1238.56	1266.97	1273.72	1374.61	1219.35	1687.21	1367.89	1490.61	1475.5
Glmp	ENSMUSG00000001418	270.998	293.399	281.225	283.219	244.357	181.819	240.437	221.295	236.402	217.076	235.645	247.974	216.387	209.426	275.079	172.322	208.938	232.514	231.451
Mef2d	ENSMUSG00000001419	2039.03	2324.78	2144.19	2096.72	2218.09	2178.63	2314.35	2689.26	2675.17	2382.23	2451.85	2258.87	2142.16	2460.56	2373.68	2651.69	2889.22	2656.79	2703.76
Tmem79	ENSMUSG00000001420	7.47581	13.6465	8.30623	8.26368	9.43464	10.6327	7.97658	6.05104	8.69125	14.4184	9.78456	9.48536	10.8555	13.7461	13.0037	5.14393	6.52931	5.40731	7.89036
Snd1	ENSMUSG00000001424	857.849	857.779	886.393	930.039	1004.79	987.775	904.772	989.778	1014.27	1003.68	979.271	1124.01	870.614	1004.28	897.257	565.832	873.295	947.18	971.83
Col18a1	ENSMUSG00000001435	91.5787	148.162	117.474	162.269	98.1203	115.896	112.812	117.563	146.882	147.388	81.538	203.258	177.307	136.653	162.046	90.0187	97.9396	64.8877	110.465
Slc19a1	ENSMUSG00000001436	124.285	128.667	174.431	147.995	139.633	146.731	137.881	141.767	188.6	151.393	125.568	138.893	140.398	136.653	130.037	77.1589	101.204	118.06	120.986
Kpnb1	ENSMUSG00000001440	3922.93	3918.49	3996.48	3904.21	3930.47	3891.56	3886.87	4013.57	3868.47	3711.93	3847.78	3816.5	3756.01	3811.72	4061.16	4017.41	3662.94	3954.54	3962.28
Npepps	ENSMUSG00000001441	2984.72	2933.02	2833.61	2799.13	2848.32	2767.68	2832.83	2817.19	2512.64	2760.32	2581.49	2437.74	2758.03	2673.22	2744.79	3893.95	2521.94	3065.94	2843.16
Tbx21	ENSMUSG00000001444	0	0	0	0	0	0	1.13951	2.5933	1.73825	0.80102	1.63076	4.74268	0	2.42579	1.00029	18.0037	0	0.901218	0
Mrpl10	ENSMUSG00000001445	527.045	524.415	556.517	604	552.87	608.189	606.22	596.46	680.525	579.138	527.551	627.389	547.119	541.759	545.156	406.37	478.272	546.138	564.161
Cyp51	ENSMUSG00000001467	1247.53	1186.27	1302.89	1159.92	1193.48	1219.57	1194.21	1006.2	1371.48	1310.47	1238.56	1355.05	1131.87	1120.71	1142.33	915.619	1160.58	1139.14	977.09
Tcf25	ENSMUSG00000001472	5724.6	5792.93	5848.77	5297.02	5864.58	6324.31	6792.63	6318.15	7604.84	6474.65	6138.99	6310.47	6130.48	6596.53	5689.63	5365.12	5835.57	6281.49	6176.84
Tubb6	ENSMUSG00000001473	3.73791	5.84849	9.49283	6.76119	4.71732	5.31633	11.3951	12.1021	6.08387	2.40306	4.0769	10.8404	5.78962	8.08596	8.0023	5.14393	1.63233	6.30853	3.94518
Def8	ENSMUSG00000001482	470.042	382.102	430.737	443.234	450.033	421.054	435.293	468.523	576.23	492.627	448.459	512.209	406.721	446.345	435.125	434.662	461.948	369.499	452.381
Meox1	ENSMUSG00000001493	20.5585	15.596	23.7321	9.76616	13.2085	25.5184	6.83707	12.9665	14.7751	16.8214	13.8615	8.80783	11.5792	10.5117	8.0023	5.14393	4.89698	18.0244	14.4657
Sost	ENSMUSG00000001494	53.2652	53.6112	45.091	38.3134	32.0778	63.796	51.278	52.7305	54.7549	77.699	33.4306	50.8144	72.3702	40.4298	34.0098	15.4318	6.52931	21.6292	24.9862
Nkx2-1	ENSMUSG00000001496	114.941	81.8789	102.048	70.6169	97.1768	94.6307	88.8819	146.954	161.657	117.75	101.107	107.727	112.898	119.672	78.0224	524.68	107.734	158.614	142.027
Irx2	ENSMUSG00000001504	10.2792	7.79799	3.55981	4.50746	6.60425	10.6327	5.69756	5.18661	10.4295	8.81122	9.78456	12.1955	19.54	3.23438	27.0077	0	3.26465	3.60487	2.63012
Col1a1	ENSMUSG00000001506	160.73	191.051	137.646	134.473	149.067	141.414	149.276	133.987	151.228	153.796	131.276	182.254	183.097	168.997	131.038	115.738	140.38	156.812	149.917
Itga3	ENSMUSG00000001507	389.677	389.9	359.541	404.169	370.782	405.105	500.246	390.724	591.005	503.842	511.243	542.02	473.301	465.751	543.156	396.082	492.963	388.425	372.162
Sgca	ENSMUSG00000001508	0	0	0	0.751243	0.943464	3.1898	1.13951	1.72887	2.60737	2.40306	1.63076	1.35505	1.4474	4.85158	4.00115	2.57196	6.52931	1.80244	2.63012
Dlx3	ENSMUSG00000001510	0.934477	0.974749	0	0.751243	2.83039	0	0	0.864434	0	1.60204	1.63076	4.06515	1.4474	0.808596	6.00172	7.71589	1.63233	0	0
Foxm1	ENSMUSG00000001517	25.2309	33.1415	33.2249	36.8109	35.8517	27.6449	36.4644	19.882	23.4664	31.2398	25.2768	32.5212	24.6059	25.0665	38.0109	46.2953	66.9254	29.7402	53.9175
Itfg2	ENSMUSG00000001518	224.274	204.697	289.531	316.273	241.527	300.904	299.692	311.196	316.361	323.612	322.075	338.085	244.611	304.032	314.09	290.632	257.908	324.438	351.121
Nrip2	ENSMUSG00000001520	240.16	214.445	265.799	275.706	312.287	311.537	308.808	318.112	351.126	342.036	293.537	361.799	261.257	280.583	281.081	208.329	236.687	283.884	273.533
Tulp3	ENSMUSG00000001521	383.135	368.455	309.704	348.577	317.948	332.802	299.692	300.823	318.1	289.168	318.813	352.313	327.113	273.305	361.104	367.791	388.494	310.019	280.108
Gtf2h4	ENSMUSG00000001524	93.4477	89.6769	88.9953	71.3681	92.4595	62.7327	63.8127	57.0527	110.379	84.1071	51.3689	84.6907	112.898	80.8596	67.0192	131.17	91.4103	115.356	101.26
Tubb5	ENSMUSG00000001525	5511.54	5471.27	5656.54	4978.49	5290.95	5939.41	5637.16	6325.93	6347.22	5630.37	5298.34	6206.81	5470.47	5107.9	5829.67	4037.98	5895.96	5850.71	6483.25
Ell2	ENSMUSG00000001542	426.121	450.334	420.058	418.443	413.237	472.09	426.177	397.64	389.368	410.923	455.797	396.352	507.315	414.81	461.132	486.101	342.789	482.152	398.463
Jup	ENSMUSG00000001552	551.341	500.046	491.254	476.288	353.799	443.382	448.968	401.962	493.663	448.571	494.12	645.682	471.854	370.337	663.19	504.105	481.536	529.015	465.532
Fkbp10	ENSMUSG00000001555	18.6895	28.2677	21.3589	20.2836	33.9647	44.6572	22.7902	38.8996	24.3355	30.4388	21.1999	23.0359	27.5007	29.9181	29.0083	23.1477	29.3819	28.839	31.5615
Klhl10	ENSMUSG00000001558	10.2792	2.92425	3.55981	6.76119	3.77386	7.44287	1.13951	5.18661	4.34562	6.40816	4.0769	0.677526	7.23702	4.04298	2.00057	2.57196	1.63233	3.60487	2.63012
Nom1	ENSMUSG00000001569	431.728	446.435	482.948	437.975	474.563	464.648	543.547	473.71	485.841	453.377	469.659	413.968	451.59	498.095	453.13	442.378	419.508	391.129	385.313
Ergic1	ENSMUSG00000001576	1375.55	1569.35	1533.09	1527.28	1553.89	1533.23	1607.85	1575	1744.33	1566.8	1492.14	1659.26	1475.63	1694.82	1447.42	1666.63	1607.84	1493.32	1604.37
Tnk1	ENSMUSG00000001583	0	0.974749	2.37321	1.50249	0.943464	2.12653	0	0.864434	0	0	0	0.677526	1.4474	1.61719	0	10.2879	0	2.70365	0
Acap1	ENSMUSG00000001588	0	0	0	0	0	1.06327	0	0	0.869125	0.80102	0	1.35505	2.17111	0	3.00086	0	0	0	0
Tcea3	ENSMUSG00000001604	1.86895	5.84849	8.30623	10.5174	3.77386	1.06327	2.27902	1.72887	2.60737	8.0102	0	4.74268	4.34221	2.42579	5.00143	0	0	0.901218	3.94518
Csn3	ENSMUSG00000001622	0	0	0	0	0	0	1.13951	0	0	0.80102	0	0	0	0	0	0	0	0	0
Ifrd1	ENSMUSG00000001627	645.723	681.35	681.111	754.248	730.242	779.374	657.498	593.867	524.951	651.229	698.78	636.196	670.872	627.47	608.174	658.423	656.195	751.616	695.667
Stk38l	ENSMUSG00000001630	658.806	553.658	618.221	578.457	566.079	614.568	537.85	602.511	551.894	559.913	609.904	561.669	599.949	574.912	588.169	660.995	566.417	565.965	568.106
Brpf1	ENSMUSG00000001632	442.007	416.218	442.603	447.741	477.393	452.952	459.223	404.555	514.522	422.939	508.797	458.007	471.13	482.732	441.127	352.359	528.874	496.571	532.6
Akr1b3	ENSMUSG00000001642	195.306	259.283	181.55	244.154	203.788	198.831	201.694	252.415	239.878	233.898	203.03	262.202	268.494	288.669	206.059	267.484	230.158	204.576	220.93
Hoxc13	ENSMUSG00000001655	0	0	0	0	0	0	1.13951	0	0	0	0	0	0	0	0	0	1.63233	0	0
Gstt1	ENSMUSG00000001663	99.989	108.197	92.5551	101.418	67.9294	19.1388	60.3941	66.5615	132.976	93.7194	52.1843	72.4952	107.108	99.4573	31.0089	82.3028	114.263	90.1218	94.6844
Gstt3	ENSMUSG00000001665	37.3791	43.8637	37.9713	47.3283	29.2474	23.3919	28.4878	31.1196	52.1475	33.6428	30.1691	23.7134	47.7643	33.1524	22.0063	77.1589	34.2789	31.5426	39.4518
Ddt	ENSMUSG00000001666	130.827	162.783	148.326	136.726	127.368	109.516	145.858	131.394	185.124	158.602	122.307	142.28	134.609	144.739	110.032	141.458	133.851	171.231	118.355
Tat	ENSMUSG00000001670	0	0.974749	2.37321	2.25373	4.71732	1.06327	0	1.72887	0.869125	0.80102	0.81538	0.677526	4.34221	0.808596	4.00115	5.14393	4.89698	0.901218	9.20543
Marveld3	ENSMUSG00000001672	16.8206	24.3687	14.2392	18.7811	9.43464	6.3796	13.6741	8.64434	15.6442	7.20918	5.70766	7.45278	10.8555	7.27736	11.0032	18.0037	13.0586	3.60487	10.5205
Ddx18	ENSMUSG00000001674	401.825	402.571	422.431	379.378	383.047	354.068	379.457	377.758	351.996	347.643	342.459	335.375	366.193	376.806	333.096	401.226	457.051	421.77	469.477
Ubl3	ENSMUSG00000001687	2836.14	2761.46	2694.78	2590.29	2806.81	2694.32	2615.18	2717.78	2410.95	2603.32	2317.31	2460.77	2353.48	2230.11	2403.69	3225.24	2765.16	2806.39	2789.24
Gramd3	ENSMUSG00000001700	284.081	305.096	233.761	265.189	272.661	259.437	235.879	175.48	223.365	213.071	260.922	285.238	238.098	188.403	249.071	126.026	186.085	246.934	193.314
Eef1e1	ENSMUSG00000001707	377.529	368.455	391.579	344.821	394.368	397.662	423.898	377.758	323.314	380.485	345.721	351.636	372.707	341.228	300.086	473.241	403.185	392.03	401.094
Akt1	ENSMUSG00000001729	1125.11	1042.01	1104.73	993.895	1067.06	1105.8	1199.91	1284.55	1479.25	1226.36	1148.05	1305.59	1124.63	1191.87	1058.3	1049.36	1243.83	1299.56	1322.95
Cldn15	ENSMUSG00000001739	0.934477	0.974749	1.1866	3.75622	1.88693	1.06327	2.27902	0.864434	1.73825	0	0	1.35505	0.723702	0	0	0	0	1.80244	1.31506
Il16	ENSMUSG00000001741	74.7581	58.4849	81.8757	42.0696	78.3076	37.2143	87.7424	38.0351	42.5871	41.653	45.6613	38.619	66.5806	46.8986	40.0115	20.5757	96.3073	90.1218	64.438
Tcirg1	ENSMUSG00000001750	125.22	137.44	103.235	120.199	128.311	111.643	104.835	117.563	146.882	117.75	107.63	162.606	126.648	99.4573	126.036	84.8748	128.954	120.763	115.725
Naglu	ENSMUSG00000001751	63.5444	79.9294	58.1436	77.3781	58.4948	75.4919	76.3473	70.8836	92.9963	80.102	79.9072	81.9806	75.265	56.6017	89.0255	36.0075	57.1314	71.1962	73.6434
Ppat	ENSMUSG00000001755	181.288	170.581	168.498	179.547	200.014	175.439	172.066	185.853	220.758	175.423	161.445	201.225	184.544	152.016	174.05	123.454	159.968	195.564	161.752
Smo	ENSMUSG00000001761	314.919	316.793	304.957	297.492	240.583	227.539	254.111	291.314	298.979	268.342	234.829	313.694	294.547	251.473	290.083	316.351	259.54	266.761	355.066
Tspan33	ENSMUSG00000001763	285.015	386.975	353.608	420.696	316.061	323.233	327.04	354.418	339.828	287.566	335.121	342.15	306.126	337.993	340.098	236.621	301.98	286.587	302.464
Crnkl1	ENSMUSG00000001767	627.034	619.94	688.23	641.562	715.146	599.682	640.406	599.918	509.307	467.796	563.427	533.213	551.461	574.912	588.169	766.445	597.431	577.681	652.27
Rin2	ENSMUSG00000001768	540.127	659.905	627.714	655.084	593.439	590.113	521.896	574.849	498.008	535.081	522.658	620.613	599.225	536.908	604.173	537.54	537.035	547.039	682.517
Folh1	ENSMUSG00000001773	380.332	312.894	351.235	297.492	286.813	275.386	324.761	257.601	272.036	311.597	289.46	260.847	339.416	243.387	244.07	308.636	243.217	291.093	263.012
Chordc1	ENSMUSG00000001774	2896.88	2741.97	1955.52	2434.78	2669.06	1871.35	1832.33	1919.04	1512.28	1783.87	1626.68	1530.53	1785.37	1503.18	1713.49	3623.9	2601.93	2790.17	2615.66
Rtcb	ENSMUSG00000001783	1236.31	1178.47	1283.91	1214.76	1261.41	1321.64	1368.55	1352.84	1182.01	1191.12	1196.98	1149.08	1199.9	1214.51	1191.34	1388.86	1229.14	1160.77	1192.76
Pwp1	ENSMUSG00000001785	355.101	286.576	331.063	317.776	307.569	307.284	328.179	323.299	317.231	314.801	319.629	298.111	284.415	325.864	319.092	234.049	290.554	285.686	299.834
Fbxo7	ENSMUSG00000001786	555.079	435.713	506.68	495.069	426.446	501.862	520.757	399.369	430.217	471.801	477.813	550.151	507.315	411.575	436.125	416.658	341.156	463.226	378.737
Capns1	ENSMUSG00000001794	1413.86	1618.08	1401.38	1370.27	1246.32	1463.05	1496.18	1514.49	1786.92	1598.84	1361.68	1758.18	1438.72	1492.67	1446.41	1381.14	1550.71	1613.18	1539.94
Lrp3	ENSMUSG00000001802	686.84	642.36	655.005	632.547	579.287	646.466	680.289	746.871	1000.36	790.607	712.642	787.285	716.465	773.018	690.198	532.396	731.282	653.383	816.653
Folr1	ENSMUSG00000001827	85.0374	402.571	243.254	310.264	101.894	1.06327	3.41854	105.461	13.906	36.8469	3.26152	21.6808	41.9747	21.0235	159.046	7.71589	9.79396	10.8146	22.356
Clpb	ENSMUSG00000001829	861.587	959.153	996.747	928.537	860.44	961.193	913.888	996.693	1003.84	924.377	920.564	895.011	849.626	963.038	837.24	866.752	847.177	920.144	941.583
Sept7	ENSMUSG00000001833	9325.14	9404.38	10450.4	8486.8	8977.06	10442.3	8632.94	7458.34	6694	8125.55	8131.78	7716.34	8556.33	7864.4	8618.47	11604.7	9074.1	9185.21	7739.13
Zdhhc4	ENSMUSG00000001844	200.912	203.723	204.096	238.895	198.128	216.906	198.275	214.38	241.617	231.495	268.26	259.492	255.467	236.11	258.074	84.8748	171.394	209.083	218.3
Rac1	ENSMUSG00000001847	5830.2	5992.76	6520.39	5645.59	5884.39	5855.41	5553.98	5758	5032.23	5689.65	5486.69	5382.26	5461.06	4958.31	5473.57	5046.19	6078.78	6309.43	6810.7
Nup214	ENSMUSG00000001855	813.929	819.764	798.585	842.144	842.514	843.17	844.378	851.468	957.775	873.112	924.641	991.22	903.904	846.6	920.264	794.737	790.046	757.924	858.735
Aif1l	ENSMUSG00000001864	221.471	178.379	208.842	178.796	174.541	175.439	142.439	133.987	131.238	171.418	134.538	156.508	164.28	104.309	199.057	108.022	133.851	148.701	139.396
Cpa3	ENSMUSG00000001865	0	0	0	0	0	0	0	0	0.869125	0	0	1.35505	0	0	0	0	0	0	0
Ltbp1	ENSMUSG00000001870	263.522	246.612	213.589	211.851	222.658	266.88	256.39	272.297	251.177	237.102	261.737	240.522	234.48	241.77	222.064	213.473	275.863	272.168	257.752
Ugp2	ENSMUSG00000001891	2070.8	2007.01	1970.95	1884.12	2149.21	1773.53	1678.5	1681.33	1575.72	1695.76	1582.65	1598.96	1798.4	1706.95	1512.43	2098.72	1764.54	1951.14	1818.73
Kcnh6	ENSMUSG00000001901	72.8892	86.7527	73.5695	66.1094	80.1945	87.1879	97.998	98.5455	146.882	106.536	76.6457	99.5962	80.331	118.055	94.027	123.454	148.542	100.936	88.1091
Trmt1	ENSMUSG00000001909	401.825	397.698	364.287	354.587	409.464	405.105	401.108	439.997	436.301	420.536	450.905	429.551	416.853	449.579	362.104	244.336	424.405	377.61	378.737
Nacc1	ENSMUSG00000001910	1181.18	1184.32	1280.35	1131.37	1251.03	1221.69	1310.44	1316.53	1593.11	1272.82	1320.1	1353.02	1121.74	1385.93	1188.34	1365.71	1503.37	1549.19	1472.87
Nfix	ENSMUSG00000001911	1614.78	1647.33	1943.66	1745.14	1388.78	1341.84	1472.25	1702.94	1602.67	1489.1	1764.48	1783.25	1634.84	1974.59	2122.61	2762.29	1944.1	1996.2	1870.02
Slc1a5	ENSMUSG00000001918	19.624	18.5202	13.0526	20.2836	13.2085	20.2021	11.3951	13.831	14.7751	12.8163	14.6768	21.0033	15.9214	16.9805	13.0037	15.4318	13.0586	26.1353	9.20543
Uba1	ENSMUSG00000001924	4416.34	4221.64	4326.36	4305.38	4240.87	4510.38	4488.54	4580.64	4768.89	4481.71	4489.48	4590.91	4177.21	4367.23	4084.17	2824.02	3981.24	4269.97	4651.37
Vwf	ENSMUSG00000001930	140.171	140.364	166.125	144.239	109.442	178.629	195.996	165.107	156.442	135.372	173.676	239.167	201.913	136.653	178.051	84.8748	171.394	155.911	167.013
Siae	ENSMUSG00000001942	269.129	320.692	253.933	271.95	273.605	251.994	272.343	300.823	298.979	298.78	261.737	231.714	302.508	304.032	217.062	236.621	233.423	293.797	286.683
Vsig2	ENSMUSG00000001943	15.8861	20.4697	13.0526	30.0497	30.1909	28.7082	26.2088	24.2042	8.69125	23.2296	24.4614	23.0359	28.9481	11.3203	24.0069	0	21.2202	15.3207	28.9313
Esam	ENSMUSG00000001946	108.399	95.5254	80.6891	95.4079	95.2899	88.2511	90.0214	95.0878	81.6977	86.5102	77.4611	109.082	100.595	73.5822	93.0267	25.7196	55.4991	93.7267	93.3693
Spa17	ENSMUSG00000001948	55.1341	38.99	37.9713	48.8308	39.6255	31.898	35.3249	29.3908	54.7549	41.653	38.3228	47.4268	41.251	47.7072	53.0152	43.7234	81.6163	52.2706	40.7669
Fam50a	ENSMUSG00000001962	146.713	193	199.349	170.532	156.615	204.147	194.857	188.447	199.03	196.25	190.799	172.769	196.123	201.34	168.048	190.325	166.497	175.738	161.752
Emd	ENSMUSG00000001964	290.622	306.071	308.517	307.259	313.23	293.462	332.737	322.434	332.006	335.627	329.413	323.857	275.007	312.927	289.083	303.492	318.304	336.154	357.697
Taco1	ENSMUSG00000001983	122.416	139.389	125.78	119.448	105.668	118.023	109.393	114.97	124.285	117.75	101.922	107.049	123.029	97.8401	98.0281	92.5907	83.2486	126.171	135.451
Grik3	ENSMUSG00000001985	2147.43	2181.49	2199.96	2123.76	2156.76	2472.09	2520.6	2639.98	2999.35	2521.61	2545.62	2351.01	2087.16	2654.62	2097.6	2301.91	2492.56	2615.33	2649.85
Gria3	ENSMUSG00000001986	3461.3	3390.18	3447.09	3336.27	3699.32	4064.87	3805.97	3655.69	3421.74	3735.96	3705.9	3031.25	3236.4	3681.54	3027.87	3868.23	4080.82	3799.54	3601.95
Npas1	ENSMUSG00000001988	18.6895	14.6212	11.866	11.2687	15.0954	15.949	15.9532	25.0686	37.3724	24.8316	13.0461	19.6482	20.9874	19.4063	16.0046	15.4318	13.0586	21.6292	13.1506
Sipa1l2	ENSMUSG00000001995	883.08	825.613	777.226	741.477	741.563	784.691	789.682	767.618	950.822	814.637	753.411	932.275	858.311	736.631	992.285	810.168	705.165	864.268	927.118
Ap4e1	ENSMUSG00000001998	323.329	312.894	346.488	355.338	320.778	412.547	394.271	317.247	278.12	332.423	394.644	319.792	345.206	325.056	389.112	326.639	251.378	311.821	284.053
Blvra	ENSMUSG00000001999	112.137	136.465	136.459	152.502	140.576	135.035	115.091	146.089	163.395	124.959	80.7226	146.346	127.372	129.375	127.036	136.314	104.469	117.158	126.246
Pdzd4	ENSMUSG00000002006	873.736	1040.06	1113.03	996.9	1076.49	1181.29	1092.79	1205.89	1261.1	1089.39	1136.64	1157.89	990.748	1242.81	1034.3	915.619	1366.26	1204.03	1322.95
Srpk3	ENSMUSG00000002007	67.2823	46.788	30.8517	46.5771	38.682	61.6695	56.9756	33.7129	34.765	64.0816	75.0149	51.4919	44.1458	38.004	51.0146	18.0037	29.3819	40.5548	23.6711
Idh3g	ENSMUSG00000002010	1285.84	1378.3	1299.33	1244.81	1303.87	1410.95	1558.85	1428.05	1655.68	1382.56	1438.33	1456	1351.15	1477.3	1178.34	1100.8	1377.68	1505.03	1470.24
Pnck	ENSMUSG00000002012	738.236	681.35	779.599	691.895	737.789	762.362	761.194	911.114	928.225	867.505	816.195	953.956	691.136	937.971	781.224	1414.58	998.984	994.043	1003.39
Ssr4	ENSMUSG00000002014	344.822	361.632	353.608	374.87	367.951	335.992	363.504	292.179	350.257	312.398	317.183	413.968	332.903	327.481	305.087	198.041	251.378	265.859	293.259
Bcap31	ENSMUSG00000002015	736.367	779.799	819.943	692.646	708.542	679.427	704.218	645.733	710.075	675.26	662.088	695.819	703.439	645.26	698.2	838.46	550.094	740.801	739.064
Fam98a	ENSMUSG00000002017	646.658	550.733	531.599	501.079	565.135	542.266	557.221	515.203	520.606	546.296	522.658	441.747	562.317	546.611	523.15	475.813	525.609	522.706	455.011
Ltbp2	ENSMUSG00000002020	4.67238	3.899	3.55981	12.7711	5.66079	1.06327	10.2556	3.45774	6.08387	8.81122	10.5999	2.7101	7.23702	10.5117	6.00172	7.71589	4.89698	5.40731	7.89036
Kmt2a	ENSMUSG00000002028	5443.33	4509.19	4538.76	4858.29	4894.69	4815.53	5097.04	4840.83	6111.69	5028	5705.21	5189.17	4913.94	5231.62	5782.66	6085.26	5941.67	6011.12	5987.47
Ift46	ENSMUSG00000002031	465.369	458.132	456.843	499.577	440.598	408.294	454.665	437.404	493.663	436.556	443.567	478.333	443.629	470.603	475.136	295.776	321.568	432.585	398.463
Tmem25	ENSMUSG00000002032	423.318	353.834	328.689	347.074	383.99	440.192	488.851	420.115	564.931	447.77	440.305	488.496	429.879	422.087	410.118	195.469	417.876	427.177	327.45
Cd3g	ENSMUSG00000002033	0	0	0	0.751243	0.943464	1.06327	0	0	0	0	0	0	0	0	1.00029	0	0	1.80244	0
Trappc6a	ENSMUSG00000002043	32.7067	30.2172	21.3589	15.7761	20.7562	22.3286	20.5112	20.7464	32.1576	20.8265	24.4614	28.4561	27.5007	34.7696	18.0052	2.57196	26.1172	19.8268	11.8355
Supt6	ENSMUSG00000002052	2989.39	3308.3	3391.31	3280.68	3313.45	3349.29	3416.26	3498.37	3379.16	3140.8	3596.64	3273.13	3027.97	3568.33	3357.96	4068.85	3470.33	3649.03	3474.39
Spag5	ENSMUSG00000002055	30.8377	40.9395	43.9044	53.3383	34.9082	35.0878	37.6039	28.5263	41.718	36.8469	50.5535	25.746	31.8429	56.6017	79.0227	38.5794	42.4405	55.8755	68.3832
Foxn1	ENSMUSG00000002057	0.934477	0	1.1866	2.25373	0	0	0	0.864434	0	0.80102	0	0	0	0	0	0	0	0	0
Unc119	ENSMUSG00000002058	234.554	259.283	268.173	217.861	199.071	215.843	219.926	254.144	297.241	235.5	208.737	267.623	208.426	238.536	203.058	123.454	230.158	230.712	259.067
Rab34	ENSMUSG00000002059	105.596	115.995	125.78	156.259	129.255	126.529	141.299	132.258	132.107	136.173	179.384	140.925	130.266	156.868	121.035	118.31	81.6163	121.664	109.15
Sdf2	ENSMUSG00000002064	427.056	448.385	447.35	479.293	471.732	404.041	430.735	431.353	411.096	402.913	397.905	465.46	391.523	456.857	400.115	349.787	381.964	445.202	397.148
Ccne1	ENSMUSG00000002068	86.9063	78.9547	85.4355	77.3781	116.046	70.1756	100.277	82.1213	114.724	75.2959	102.738	93.4985	99.8709	111.586	116.033	105.45	135.483	93.7267	81.5338
Hsf2bp	ENSMUSG00000002076	1.86895	4.87375	4.74642	3.00497	0.943464	2.12653	1.13951	1.72887	0.869125	1.60204	2.44614	2.03258	1.4474	0.808596	4.00115	23.1477	4.89698	4.50609	1.31506
Bbc3	ENSMUSG00000002083	7.47581	5.84849	14.2392	5.2587	5.66079	5.31633	12.5346	10.3732	12.1677	11.2143	10.5999	6.09773	13.7503	22.6407	6.00172	28.2916	13.0586	6.30853	10.5205
Mybpc3	ENSMUSG00000002100	0.934477	0	0	1.50249	0.943464	2.12653	0	3.45774	0.869125	0.80102	1.63076	0.677526	0	2.42579	2.00057	0	0	1.80244	0
Psmc3	ENSMUSG00000002102	741.974	875.325	806.891	825.616	845.344	844.234	874.005	843.688	864.779	754.561	771.349	840.132	810.547	925.034	659.189	799.881	839.016	823.713	756.16
Acp2	ENSMUSG00000002103	944.756	1031.28	1085.74	1081.79	976.486	1053.7	1032.4	1067.58	1095.1	1073.37	1092.61	1126.05	989.301	1057.64	1025.29	1064.79	1085.5	1020.18	936.323
Rapsn	ENSMUSG00000002104	4.67238	2.92425	5.93302	4.50746	3.77386	0	3.41854	3.45774	5.21475	5.60714	2.44614	6.77526	4.34221	2.42579	3.00086	0	0	0.901218	1.31506
Slc39a13	ENSMUSG00000002105	230.816	275.854	234.948	252.418	246.244	225.413	246.135	277.483	330.267	265.939	243.799	292.691	260.533	227.215	241.069	146.602	272.599	252.341	219.615
Celf2	ENSMUSG00000002107	9478.4	10014.6	10519.2	10750.3	11205.5	11220.7	10188.4	11305.1	8270.59	9709.97	10520.8	9059.19	9466.03	9874.57	10700.1	10514.2	11454	10964.2	11771.1
Nr1h3	ENSMUSG00000002108	20.5585	16.5707	27.2919	24.791	15.0954	24.4551	14.8137	11.2376	24.3355	25.6326	17.123	21.0033	18.8163	15.3633	17.0049	12.8598	16.3233	29.7402	28.9313
Ddb2	ENSMUSG00000002109	123.351	91.6264	103.235	130.716	87.7422	130.782	125.346	107.19	108.641	115.347	119.861	127.375	125.924	119.672	130.037	72.015	75.087	87.4181	84.1639
Spi1	ENSMUSG00000002111	20.5585	10.7222	10.6794	16.5274	12.265	21.2653	20.5112	14.6954	26.0737	20.8265	13.0461	24.3909	20.2637	12.1289	19.0055	12.8598	39.1758	12.6171	15.7807
Sf3a1	ENSMUSG00000002129	1123.24	1229.16	1166.43	1168.93	1271.79	1107.92	1182.81	1226.63	1220.25	1117.42	1171.7	1151.12	1084.11	1258.98	1132.32	1213.97	1390.74	1286.94	1309.8
Stat6	ENSMUSG00000002147	73.8236	97.4749	77.1293	108.93	93.403	59.5429	71.7892	78.6635	73.8756	83.3061	63.5996	81.9806	62.9621	63.8791	82.0235	48.8673	73.4547	70.295	92.0543
Clgn	ENSMUSG00000002190	226.143	197.874	223.082	184.806	197.184	265.817	213.089	192.769	249.439	201.857	186.722	203.258	233.756	205.383	186.053	244.336	182.821	208.181	131.506
Napsa	ENSMUSG00000002204	0	0	2.37321	0	0.943464	1.06327	0	1.72887	2.60737	0	0	0.677526	0.723702	0	1.00029	0	0	0	0
Vrk3	ENSMUSG00000002205	204.65	270.98	193.416	273.453	220.771	233.919	250.693	243.771	236.402	209.066	256.029	273.72	248.23	270.071	211.061	285.488	248.114	273.069	264.327
Smg9	ENSMUSG00000002210	149.516	179.354	202.909	171.283	202.845	222.223	198.275	202.278	212.936	217.076	223.414	225.616	194.676	190.02	180.052	180.037	218.732	233.415	210.41
Paxip1	ENSMUSG00000002221	606.475	589.723	605.168	594.985	604.761	607.125	564.058	662.157	697.038	613.581	717.534	612.483	613.7	694.584	626.18	511.821	662.725	615.532	649.64
Rmnd5a	ENSMUSG00000002222	3545.4	3347.29	3144.5	3213.82	3565.35	2955.88	2895.5	3194.09	2633.45	2957.37	2937.81	2727.04	2910.73	2698.28	2982.86	3112.08	3200.99	3179.5	3596.69
Mov10	ENSMUSG00000002227	78.496	124.768	105.608	117.945	101.894	108.453	134.462	108.919	132.107	122.556	116.599	144.99	117.24	138.27	127.036	141.458	130.586	116.257	120.986
Ppm1j	ENSMUSG00000002228	0.934477	0.974749	2.37321	0	0.943464	1.06327	2.27902	2.5933	0.869125	0	2.44614	0	0	4.85158	2.00057	0	0	2.70365	1.31506
Rhoc	ENSMUSG00000002233	59.8065	81.8789	45.091	62.3532	34.9082	62.7327	50.1385	65.697	59.1005	53.6683	46.4766	64.3649	54.2777	44.4728	53.0152	41.1514	45.7051	43.2585	40.7669
Tead3	ENSMUSG00000002249	33.6412	27.293	30.8517	29.2985	24.5301	21.2653	27.3483	23.3397	29.5502	29.6377	34.2459	42.0066	38.3562	30.7266	22.0063	12.8598	44.0728	34.2463	39.4518
Ppard	ENSMUSG00000002250	231.75	222.243	218.335	183.303	215.11	244.551	224.484	198.82	272.905	223.485	239.722	275.753	231.585	222.364	252.072	236.621	280.76	246.033	244.601
Def6	ENSMUSG00000002257	22.4274	26.3182	28.4785	27.796	19.8128	32.9613	27.3483	24.2042	33.0267	29.6377	31.7998	41.3291	18.8163	24.2579	10.0029	28.2916	9.79396	18.9256	21.041
Peg3	ENSMUSG00000002265	20154.8	18281.4	18473.1	18021.6	19432.5	20550.8	20557.9	20997.1	22116.6	21556.3	20642.2	18662.4	19391.6	21528.9	20319.8	25853.4	23099.1	24189.6	22828.1
Zim1	ENSMUSG00000002266	490.6	372.354	388.02	369.612	422.672	358.321	461.502	501.372	551.894	417.331	495.751	459.362	470.406	562.783	419.12	972.202	716.591	709.259	756.16
Metrn	ENSMUSG00000002274	450.418	469.829	497.187	407.174	385.877	423.18	358.946	422.708	484.972	417.331	326.967	453.942	382.838	314.544	390.112	308.636	368.906	391.129	361.642
Lmf1	ENSMUSG00000002279	161.664	188.127	189.857	179.547	161.332	185.008	152.695	176.345	220.758	175.423	191.614	220.196	189.61	183.551	231.066	105.45	173.027	173.034	195.944
Narfl	ENSMUSG00000002280	165.402	168.632	218.335	219.363	201.901	217.97	208.531	239.448	251.177	228.291	192.43	226.294	208.426	198.915	168.048	126.026	166.497	228.008	231.451
Angptl4	ENSMUSG00000002289	14.9516	14.6212	16.6125	15.7761	16.0389	19.1388	21.6507	19.0176	33.8959	19.2245	24.4614	19.6482	27.5007	21.8321	24.0069	25.7196	8.16163	16.2219	22.356
Dbf4	ENSMUSG00000002297	27.0998	37.0405	42.7177	43.5721	36.7951	30.8347	25.0693	26.7975	24.3355	22.4286	30.1691	34.5538	28.2244	25.8751	50.0143	54.0112	32.6465	44.1597	36.8217
Daxx	ENSMUSG00000002307	193.437	204.697	194.603	194.572	150.011	206.274	218.786	207.464	254.654	161.806	211.183	158.541	197.571	187.594	195.056	187.753	190.982	205.478	178.848
Cd320	ENSMUSG00000002308	169.14	142.313	123.407	132.97	141.52	109.516	132.183	114.105	150.359	125.76	98.6609	144.313	120.858	143.93	139.04	234.049	114.263	106.344	138.081
Ipo4	ENSMUSG00000002319	368.184	293.399	328.689	327.542	288.7	340.245	350.97	356.147	405.881	345.24	397.905	366.541	337.969	312.118	323.093	182.609	360.744	329.846	310.354
Tm9sf1	ENSMUSG00000002320	330.805	359.682	388.02	359.094	333.043	342.372	337.295	350.096	366.771	336.428	312.29	381.447	334.35	287.86	337.097	205.757	300.348	329.846	298.519
Rec8	ENSMUSG00000002324	1.86895	4.87375	0	7.51243	0.943464	1.06327	2.27902	6.05104	10.4295	0	0	0.677526	3.61851	0.808596	0	0	3.26465	1.80244	0
Irf9	ENSMUSG00000002325	135.499	118.919	99.6747	139.731	143.407	113.77	102.556	90.7656	104.295	102.531	119.045	109.759	130.99	119.672	99.0284	79.7309	120.792	95.5291	127.561
Gmpr2	ENSMUSG00000002326	236.423	221.268	195.79	238.895	234.923	227.539	214.228	229.94	217.281	210.668	194.876	208	213.492	198.915	215.062	398.654	153.439	237.02	151.232
Mdp1	ENSMUSG00000002329	270.998	306.071	257.493	332.05	282.096	310.474	293.994	291.314	275.513	283.561	280.491	259.492	284.415	318.587	260.075	195.469	274.231	246.934	310.354
Dhrs1	ENSMUSG00000002332	419.58	458.132	417.685	459.01	481.167	451.888	480.874	433.082	478.888	449.372	462.32	485.108	453.761	435.025	490.141	331.783	391.758	375.808	373.477
Ncan	ENSMUSG00000002341	2497.86	2393.01	2610.53	2354.4	2519.99	2654.98	2668.74	2901.04	3001.96	2479.16	2748.65	2750.08	2554.67	2817.15	2662.76	3225.24	2972.47	2850.55	3004.91
Tmem161a	ENSMUSG00000002342	206.519	197.874	213.589	191.567	205.675	240.298	241.576	209.193	265.952	201.857	203.03	274.398	185.991	169.805	206.059	162.034	169.762	200.972	203.834
Armc6	ENSMUSG00000002343	189.699	184.228	195.79	169.781	157.559	172.249	182.322	178.938	211.197	181.832	180.199	224.938	168.623	189.211	177.051	110.594	204.041	170.33	232.766
Borcs8	ENSMUSG00000002345	147.647	125.743	141.206	154.756	137.746	146.731	146.997	144.361	157.312	136.173	137.799	161.929	135.332	154.442	137.039	90.0187	137.115	185.651	147.287
Slc25a42	ENSMUSG00000002346	301.836	279.753	255.12	244.154	262.283	279.639	262.088	271.432	314.623	285.163	303.321	307.597	272.836	263.602	274.079	416.658	341.156	325.34	328.765
Snx9	ENSMUSG00000002365	242.029	286.576	248	287.726	211.336	257.311	231.321	235.126	219.019	238.704	258.475	239.844	227.966	228.024	257.074	249.48	298.716	228.008	259.067
Ranbp3	ENSMUSG00000002372	613.017	631.637	658.565	649.074	617.969	695.376	727.008	791.822	850.004	714.51	730.58	765.604	685.346	710.756	640.184	653.279	778.62	738.999	833.749
Ndufa11	ENSMUSG00000002379	541.996	575.102	528.039	521.363	538.718	523.127	529.873	553.238	671.833	601.566	507.982	542.698	450.867	488.392	466.134	324.067	486.433	402.844	335.34
Bmp8b	ENSMUSG00000002384	5.60686	1.9495	2.37321	6.76119	0.943464	11.6959	6.83707	6.91548	6.08387	12.8163	8.96918	6.77526	5.78962	10.5117	8.0023	0	3.26465	4.50609	6.5753
Nr2f6	ENSMUSG00000002393	218.668	161.808	147.139	159.264	166.05	159.49	165.229	165.971	211.197	180.23	157.368	209.355	154.872	185.168	141.04	113.166	251.378	164.923	206.465
Use1	ENSMUSG00000002395	315.853	350.91	355.981	322.283	328.326	347.688	394.271	382.08	407.62	372.474	396.275	420.743	345.93	422.896	368.106	324.067	360.744	338.858	355.066
Ocel1	ENSMUSG00000002396	47.6583	85.7779	79.5025	74.3731	94.3464	58.4797	77.4868	72.6125	76.483	77.699	70.1227	79.948	62.2384	71.1564	55.0158	61.7271	81.6163	83.8133	67.0681
Dyrk1b	ENSMUSG00000002409	398.087	409.395	428.364	464.268	422.672	450.825	495.688	490.999	557.109	481.413	490.859	516.274	429.155	580.572	473.136	475.813	599.064	605.618	479.997
Braf	ENSMUSG00000002413	4469.6	4937.1	4634.88	4943.93	5298.5	4981.4	4777.97	5186.61	4396.03	4746.04	4827.05	4066.51	4680.18	4900.9	4908.41	5293.1	5060.21	4677.32	4857.83
Ndufb2	ENSMUSG00000002416	792.436	764.203	650.259	803.83	814.21	665.605	688.265	786.635	730.934	743.347	684.919	700.561	709.952	697.01	628.18	609.555	698.636	645.272	694.352
Hltf	ENSMUSG00000002428	741.974	790.522	762.986	782.796	738.733	604.999	599.383	654.377	577.968	689.678	681.657	625.356	720.807	653.346	783.225	1008.21	692.106	808.393	745.639
Prpf6	ENSMUSG00000002455	756.926	880.198	770.106	851.159	769.867	849.55	819.309	850.604	889.984	825.852	837.395	798.125	773.638	935.546	814.234	807.596	775.355	834.528	773.256
Rgs19	ENSMUSG00000002458	155.123	155.96	161.378	178.796	158.502	182.882	152.695	187.582	200.768	154.597	180.199	174.802	162.833	202.149	170.049	180.037	239.952	197.367	206.465
Rgs20	ENSMUSG00000002459	289.688	379.177	420.058	471.781	432.107	468.901	415.922	505.694	317.231	322.811	404.428	428.874	342.311	393.786	423.121	614.699	432.566	518.2	502.353
Abhd3	ENSMUSG00000002475	1212.02	1213.56	1021.67	971.358	1003.85	940.991	1080.26	1001.88	1067.29	990.862	1006.18	990.542	1047.92	970.315	804.231	1381.14	1002.25	976.019	988.926
Snrpd1	ENSMUSG00000002477	358.839	393.799	401.072	353.836	330.213	318.98	332.737	308.603	327.66	322.01	347.352	327.922	335.798	388.935	330.095	486.101	365.641	409.153	368.217
Tchp	ENSMUSG00000002486	125.22	131.591	117.474	135.224	146.237	129.719	152.695	140.903	153.835	155.398	157.368	159.218	168.623	152.825	170.049	118.31	161.6	136.985	132.821
Tiam1	ENSMUSG00000002489	1930.63	2081.09	2145.38	2353.65	2301.11	2163.75	2037.45	2448.08	2018.98	1889.61	2225.17	2000.06	1910.57	2462.17	2194.63	1828.67	2210.17	1991.69	2193.52
Tsc2	ENSMUSG00000002496	1469	1403.64	1408.5	1446.89	1556.72	1503.46	1557.71	1571.54	1875.57	1552.38	1602.22	1680.26	1607.34	1523.39	1598.46	1638.34	1684.56	1604.17	1522.84
Rpl3l	ENSMUSG00000002500	2.80343	1.9495	1.1866	0.751243	1.88693	4.25307	0	0	3.4765	2.40306	0.81538	2.03258	3.61851	1.61719	2.00057	2.57196	0	3.60487	0
Slc9a3r2	ENSMUSG00000002504	338.28	331.415	340.555	323.786	349.082	349.815	403.387	406.284	518.867	396.505	419.105	444.457	373.43	381.657	331.095	318.923	393.391	388.425	387.943
Puf60	ENSMUSG00000002524	1217.62	1284.72	1423.92	1322.19	1327.45	1286.55	1352.6	1325.18	1426.23	1256.8	1311.95	1370.63	1228.85	1411	1246.36	969.63	1305.86	1343.72	1350.57
Golga2	ENSMUSG00000002546	1022.32	1060.53	1120.15	1048.74	1100.08	1202.55	1221.56	1197.24	1328.02	1127.84	1223.88	1220.9	1127.53	1279.2	1020.29	1185.68	1085.5	1063.44	1084.93
Uck1	ENSMUSG00000002550	282.212	282.677	290.718	230.632	293.417	298.778	247.274	299.094	215.543	229.092	249.506	313.017	255.467	285.434	253.073	252.052	301.98	310.019	274.848
Scin	ENSMUSG00000002565	0	0.974749	2.37321	3.75622	0	0	0	1.72887	0.869125	3.20408	1.63076	1.35505	4.34221	2.42579	4.00115	0	11.4263	4.50609	2.63012
Ikzf4	ENSMUSG00000002578	222.405	198.849	220.708	229.129	233.036	230.729	241.576	246.364	267.69	249.117	261.737	248.652	266.322	253.899	264.076	313.78	357.479	292.896	270.903
Mien1	ENSMUSG00000002580	263.522	278.778	259.866	258.428	222.658	250.931	227.902	257.601	262.476	217.877	240.537	304.209	222.9	239.344	183.052	324.067	360.744	261.353	272.218
Pon1	ENSMUSG00000002588	0.934477	5.84849	1.1866	3.00497	0	0	0	0	0	0	0.81538	0.677526	0.723702	1.61719	1.00029	0	0	2.70365	0
Axl	ENSMUSG00000002602	556.014	582.9	595.675	486.054	493.432	527.38	586.849	590.409	598.827	598.362	516.135	610.45	555.08	594.318	565.162	753.585	590.902	557.854	590.462
Tgfb1	ENSMUSG00000002603	42.9859	63.3587	46.2776	55.592	61.3252	54.2266	84.3239	72.6125	68.6609	67.2857	67.6765	61.6548	64.4095	62.2619	56.0161	43.7234	60.3961	61.2828	81.5338
Ccdc97	ENSMUSG00000002608	481.255	487.375	471.082	461.263	386.82	475.28	479.734	480.626	577.968	478.209	466.397	510.177	484.157	498.095	423.121	653.279	546.829	588.495	566.791
Zfp40	ENSMUSG00000002617	365.38	431.814	396.326	347.826	386.82	345.562	333.877	444.319	394.583	307.592	337.567	272.365	450.143	315.352	407.117	709.862	535.403	447.004	420.819
Akap8l	ENSMUSG00000002625	930.739	929.911	755.867	1081.04	1022.72	1028.18	975.422	862.706	1095.1	1009.29	1141.53	1079.3	1076.87	1173.27	958.275	1039.07	1460.93	1234.67	983.665
Shh	ENSMUSG00000002633	129.892	112.096	73.5695	81.1343	105.668	91.4409	121.928	107.19	169.479	143.383	61.9689	79.2705	117.24	80.051	92.0264	180.037	86.5133	76.6035	57.8627
Pdcd2l	ENSMUSG00000002635	122.416	87.7274	113.914	105.925	86.7987	115.896	129.904	103.732	128.63	119.352	122.307	115.179	96.2524	95.4143	105.03	110.594	91.4103	110.85	103.89
Gtf2f1	ENSMUSG00000002658	467.238	493.223	479.388	437.975	422.672	479.533	513.92	460.744	540.596	439.76	476.997	515.597	434.945	545.802	480.138	658.423	600.696	572.273	562.846
Clpp	ENSMUSG00000002660	278.474	320.692	314.45	309.512	272.661	338.119	293.994	311.196	363.294	297.979	276.414	339.44	290.205	321.013	280.08	326.639	403.185	348.771	326.135
Alkbh7	ENSMUSG00000002661	72.8892	74.0809	98.4881	76.6268	71.7033	75.4919	66.0917	96.8167	91.2581	81.7041	93.7687	113.147	93.3576	83.2854	77.0221	46.2953	65.2931	71.1962	73.6434
Dennd1c	ENSMUSG00000002668	4.67238	8.77274	7.11962	4.50746	3.77386	4.25307	4.55805	8.64434	8.69125	2.40306	8.1538	9.48536	5.06592	4.85158	2.00057	2.57196	3.26465	8.11096	6.5753
Med6	ENSMUSG00000002679	214.93	255.384	205.283	235.89	207.562	236.045	216.507	181.531	180.778	192.245	185.907	166.671	185.991	210.235	162.046	277.772	223.629	246.033	265.642
Prkd1	ENSMUSG00000002688	201.847	274.879	238.507	247.91	253.792	221.159	202.833	240.313	190.338	198.653	223.414	190.385	201.189	212.661	161.046	205.757	189.35	245.131	235.396
Lcp2	ENSMUSG00000002699	39.248	33.1415	42.7177	56.3433	36.7951	42.5307	56.9756	49.2728	33.8959	36.8469	30.1691	32.5212	39.8036	39.6212	52.0149	64.2991	48.9698	56.7767	51.2874
Cse1l	ENSMUSG00000002718	1610.1	1750.65	1877.21	1591.13	1723.71	1620.42	1670.52	1565.49	1547.91	1561.19	1488.88	1394.35	1619.65	1460.32	1557.45	1221.68	1584.99	1573.53	1789.8
Naa20	ENSMUSG00000002728	594.327	539.036	429.551	454.502	483.997	561.405	433.014	498.779	478.888	507.046	438.674	403.805	465.341	515.884	477.137	496.389	514.183	500.176	456.326
Prkra	ENSMUSG00000002731	280.343	290.475	283.598	271.95	255.679	258.374	297.413	273.161	281.596	294.775	255.214	277.785	263.428	235.301	250.072	180.037	236.687	269.464	264.327
Fkbp7	ENSMUSG00000002732	32.7067	22.4192	26.1053	20.2836	29.2474	22.3286	18.2322	25.933	14.7751	25.6326	22.8306	32.5212	33.2903	34.7696	32.0092	30.8636	37.5435	23.4317	42.0819
Plekha3	ENSMUSG00000002733	927.935	965.002	901.819	818.855	986.864	830.411	852.355	892.096	793.511	800.219	789.288	705.982	766.401	781.104	821.236	985.062	901.044	939.97	998.131
Ykt6	ENSMUSG00000002741	570.031	565.355	683.484	561.93	616.082	618.821	626.731	672.53	629.246	559.112	565.874	577.929	568.106	627.47	527.151	473.241	530.506	520.003	493.148
Baz1b	ENSMUSG00000002748	2663.26	2746.84	2571.37	2540.71	2708.69	2412.55	2615.18	2579.47	2499.6	2439.11	2710.32	2449.25	2598.81	2606.1	2568.74	3451.57	2895.75	2856.86	2630.12
Pex6	ENSMUSG00000002763	470.042	482.501	478.201	465.02	417.011	448.699	497.967	550.645	545.81	468.597	475.366	500.691	455.209	437.45	428.123	295.776	406.449	473.139	439.23
Mrpl2	ENSMUSG00000002767	144.844	149.137	192.23	129.214	172.654	170.123	194.857	187.582	218.15	185.837	159.814	172.769	175.136	177.891	150.043	97.7346	166.497	146.899	140.712
Mea1	ENSMUSG00000002768	269.129	316.793	289.531	274.204	259.453	300.904	327.04	325.027	338.09	281.158	281.306	302.176	290.205	283.817	281.081	246.908	319.936	338.858	305.094
Gnmt	ENSMUSG00000002769	13.0827	9.74749	1.1866	12.0199	8.49118	7.44287	7.97658	3.45774	7.82212	5.60714	11.4153	5.4202	10.8555	8.89456	6.00172	2.57196	19.5879	2.70365	5.26024
Grin2d	ENSMUSG00000002771	425.187	411.344	498.374	484.552	438.711	460.394	567.477	524.712	738.756	611.979	584.627	682.946	514.552	492.435	764.219	856.464	538.668	438.893	531.285
Kdelr1	ENSMUSG00000002778	484.059	477.627	517.359	544.651	500.036	527.38	519.617	534.221	511.914	536.683	600.935	552.861	467.512	485.966	636.182	362.647	486.433	447.905	519.449
Tmem143	ENSMUSG00000002781	124.285	155.96	137.646	163.02	154.728	181.819	183.461	136.581	172.087	169.015	162.261	161.929	162.109	135.036	149.043	66.871	145.277	144.195	128.876
Pdxk-ps	ENSMUSG00000002791	8.41029	1.9495	1.1866	4.50746	0	2.12653	2.27902	3.45774	4.34562	6.40816	5.70766	2.03258	1.4474	3.23438	5.00143	2.57196	4.89698	0.901218	2.63012
Ggct	ENSMUSG00000002797	168.206	198.849	200.536	202.836	250.962	272.196	199.415	197.956	181.647	229.893	203.845	180.222	202.637	207.809	168.048	285.488	243.217	201.873	199.889
Jag2	ENSMUSG00000002799	406.497	386.975	376.154	387.642	382.103	377.46	479.734	444.319	572.753	479.01	492.489	479.011	408.168	438.259	447.128	342.071	481.536	473.139	465.532
Btbd6	ENSMUSG00000002803	457.893	462.031	550.584	507.841	513.245	523.127	534.431	609.426	640.545	523.066	569.95	646.359	508.039	561.974	568.163	329.211	452.154	488.46	536.545
Nudt14	ENSMUSG00000002804	37.3791	41.9142	43.9044	39.0647	39.6255	29.7715	25.0693	31.9841	38.2415	37.6479	40.769	42.6841	34.7377	44.4728	42.012	20.5757	32.6465	32.4438	19.7259
Epdr1	ENSMUSG00000002808	1355.93	1199.92	1225.76	1208	1308.59	1263.16	1177.12	1428.05	1340.19	1246.39	1135.82	1179.57	1264.31	1181.36	1083.31	1231.97	1235.67	1342.81	1401.85
Flii	ENSMUSG00000002812	850.374	837.31	771.293	803.83	704.768	731.527	776.007	809.975	1089.01	862.699	853.703	944.471	859.758	798.084	778.223	702.146	837.383	875.083	831.118
Top3a	ENSMUSG00000002814	128.958	74.0809	81.8757	98.4129	88.6857	96.7573	92.3005	99.41	103.426	110.541	96.2148	109.082	73.8176	109.16	107.031	95.1626	73.4547	88.3194	78.9036
Atg4d	ENSMUSG00000002820	218.668	239.788	196.976	233.637	207.562	237.108	224.484	221.295	285.073	239.505	206.291	243.909	206.979	221.555	199.057	120.882	213.835	158.614	182.793
Qtrt1	ENSMUSG00000002825	85.9718	102.349	93.7417	104.423	98.1203	99.9471	95.719	102.003	116.463	88.1122	97.8456	81.9806	92.6339	110.778	98.0281	59.1552	128.954	82.0108	135.451
Plin4	ENSMUSG00000002831	35.5101	49.7122	72.3829	124.706	33.9647	61.6695	52.4175	38.8996	49.5401	67.2857	57.0766	67.7526	64.4095	76.008	54.0155	100.307	44.0728	59.4804	127.561
Hdgfl2	ENSMUSG00000002833	467.238	493.223	477.015	489.811	477.393	531.633	512.78	560.154	650.105	505.444	586.258	601.643	525.408	603.213	556.16	542.684	541.932	520.003	461.586
Chaf1a	ENSMUSG00000002835	21.493	30.2172	49.8374	45.0746	26.417	29.7715	35.3249	44.0862	37.3724	32.8418	52.1843	59.6222	47.0406	50.133	53.0152	51.4393	32.6465	50.4682	43.397
Adprh	ENSMUSG00000002844	391.546	379.177	410.565	369.612	378.329	448.699	388.574	415.793	418.049	428.546	431.336	458.685	374.154	450.388	423.121	272.628	380.332	362.29	345.861
Tmem39a	ENSMUSG00000002845	207.454	207.622	181.55	198.328	188.693	192.451	167.508	151.276	164.265	182.633	166.337	177.512	187.439	150.399	156.045	146.602	171.394	149.602	144.657
Timmdc1	ENSMUSG00000002846	196.24	232.965	196.976	260.681	252.848	199.894	218.786	241.177	195.553	221.883	228.306	203.258	199.742	208.618	182.052	192.897	192.615	200.972	255.122
Pla1a	ENSMUSG00000002847	2.80343	2.92425	7.11962	6.00995	0.943464	6.3796	3.41854	5.18661	8.69125	7.20918	4.89228	6.09773	5.06592	6.46877	9.00258	0	8.16163	3.60487	5.26024
Mcm2	ENSMUSG00000002870	44.8549	45.8132	48.6508	59.3482	37.7386	55.2899	56.9756	43.2217	48.671	46.4592	42.3997	31.8437	62.9621	40.4298	46.0132	10.2879	50.6021	41.456	65.753
Tpra1	ENSMUSG00000002871	216.799	210.546	290.718	230.632	189.636	188.198	240.437	237.719	291.157	239.505	194.876	231.714	230.137	180.317	211.061	226.333	187.718	231.613	235.396
Nab1	ENSMUSG00000002881	1317.61	1389.99	1340.86	1213.26	1217.07	1334.4	1321.83	1114.26	1053.38	1155.87	1167.62	1003.42	1100.03	1119.91	1020.29	1388.86	1318.92	1245.48	1226.95
Adgre5	ENSMUSG00000002885	171.009	154.01	126.967	135.224	141.52	111.643	99.1375	137.445	164.265	135.372	131.276	147.701	160.662	113.203	148.042	115.738	146.909	157.713	145.972
Il17ra	ENSMUSG00000002897	68.2168	84.8032	88.9953	87.1442	73.5902	71.2389	66.0917	77.7991	73.0065	81.7041	71.7534	76.5604	91.9102	81.6682	81.0232	51.4393	66.9254	82.0108	65.753
Lamb1	ENSMUSG00000002900	323.329	654.057	486.508	613.015	449.089	289.209	315.645	391.589	284.204	269.143	301.691	319.792	327.113	362.251	409.117	365.219	408.082	363.191	440.545
Kcnn1	ENSMUSG00000002908	95.3166	100.399	90.1819	86.393	101.894	80.8083	107.114	102.003	131.238	95.3214	102.738	125.342	95.5287	114.012	96.0275	66.871	110.998	91.023	84.1639
Arrdc2	ENSMUSG00000002910	58.872	60.4344	78.3159	59.3482	68.8729	79.745	60.3941	45.815	94.7346	86.5102	97.0302	102.984	94.805	78.4338	85.0244	36.0075	40.8082	34.2463	64.438
Ppp1r17	ENSMUSG00000002930	10.2792	10.7222	7.11962	7.51243	12.265	7.44287	9.11609	18.1531	13.0369	15.2194	11.4153	27.101	19.54	10.5117	29.0083	33.4355	9.79396	20.728	11.8355
Cd36	ENSMUSG00000002944	11.2137	6.82324	10.6794	15.7761	10.3781	10.6327	7.97658	6.91548	6.953	18.4235	14.6768	16.9381	21.7111	12.1289	26.0075	5.14393	26.1172	21.6292	26.3012
Map2k7	ENSMUSG00000002948	421.449	415.243	422.431	439.477	391.538	455.078	496.827	475.439	571.015	476.607	456.613	469.525	481.986	473.837	517.148	563.26	401.552	465.93	386.628
Timm44	ENSMUSG00000002949	345.756	344.086	280.039	277.96	326.439	394.472	354.388	346.638	399.797	338.03	385.675	342.15	345.93	364.677	351.101	568.404	306.877	348.771	337.971
Ap2a2	ENSMUSG00000002957	2794.08	2875.51	3065	2743.54	2879.45	2848.49	3036.8	3162.1	3463.46	3184.86	3067.46	3454.03	3137.25	3056.49	3519.01	2013.85	2776.59	3165.98	3348.14
Pnkp	ENSMUSG00000002963	109.334	126.717	106.794	122.453	122.65	138.225	123.067	130.53	144.275	137.775	135.353	138.893	136.056	130.184	125.036	74.5869	125.689	111.751	102.575
Med25	ENSMUSG00000002968	539.193	673.552	659.752	625.786	553.814	604.999	635.848	624.986	750.924	648.025	677.581	758.829	625.279	680.029	741.213	676.426	874.927	760.628	810.077
Bcam	ENSMUSG00000002980	125.22	214.445	145.952	151.751	106.611	114.833	137.881	135.716	187.731	133.77	98.6609	156.508	95.5287	120.481	131.038	61.7271	104.469	127.973	124.931
Clptm1	ENSMUSG00000002981	2172.66	2115.21	2348.29	2202.65	2146.38	2267.95	2223.19	2435.11	2450.06	2178.77	2230.88	2337.46	2015.51	2216.36	1948.56	1869.82	2252.61	2371.1	2545.96
Relb	ENSMUSG00000002983	53.2652	57.5102	47.4642	43.5721	53.7775	46.7837	72.9288	57.0527	59.9696	80.903	69.3073	67.075	54.2777	64.6877	69.0198	28.2916	58.7637	41.456	42.0819
Tomm40	ENSMUSG00000002984	362.577	347.985	358.354	346.323	319.834	331.739	352.109	384.673	434.562	362.862	395.459	416.678	326.39	388.126	349.1	205.757	417.876	385.721	361.642
Apoe	ENSMUSG00000002985	10460.5	11201.8	10379.2	10721	9147.83	10566.7	10558.7	10996.5	11635	9987.12	10475.2	11756.4	10294.7	10295.9	9680.78	8814.12	9731.93	9277.14	9269.86
Hbp1	ENSMUSG00000002996	655.068	790.522	709.589	760.258	722.694	643.276	577.732	575.713	582.314	622.393	686.55	627.389	704.886	585.423	651.187	769.017	657.828	685.827	696.982
Prkar2b	ENSMUSG00000002997	1454.98	1437.76	1626.83	1713.59	1691.63	1611.91	1463.13	1950.16	1435.79	1249.59	1426.91	1196.51	1429.31	1565.44	1382.4	2103.87	1536.02	1720.43	1743.77
Cdkn1b	ENSMUSG00000003031	815.798	880.198	860.288	819.606	921.765	770.868	707.637	828.128	702.253	786.602	824.349	787.962	778.704	786.764	953.273	1172.82	860.236	814.701	778.516
Klf4	ENSMUSG00000003032	51.3962	61.4092	52.2106	50.3333	49.0602	38.2776	63.8127	63.9682	55.624	58.4745	42.3997	70.4627	47.7643	54.1759	51.0146	74.5869	88.1456	56.7767	63.1229
Ap1m1	ENSMUSG00000003033	518.634	519.541	551.771	539.393	524.566	506.115	537.85	596.46	692.692	574.331	524.289	626.034	534.816	565.209	496.142	393.51	504.389	492.065	577.312
Rab8a	ENSMUSG00000003037	311.181	417.193	403.445	372.617	350.969	349.815	293.994	314.654	360.687	340.434	317.998	370.606	366.193	333.142	322.092	298.348	354.215	306.414	297.204
Hmgn2	ENSMUSG00000003038	259.784	238.814	245.627	219.363	190.58	212.653	207.391	219.566	192.077	215.474	258.475	221.551	248.23	243.387	221.063	694.43	308.51	272.168	238.026
Fam32a	ENSMUSG00000003039	826.077	868.502	762.986	800.074	964.221	932.485	750.938	771.076	962.99	892.336	839.026	861.812	903.18	916.948	612.176	979.918	1080.6	870.577	767.995
Elf3	ENSMUSG00000003051	0	0.974749	1.1866	0.751243	0.943464	0	0	0	0	0.80102	0	0	0.723702	0	0	0	0	0.901218	0
Stard3nl	ENSMUSG00000003062	417.711	419.142	407.005	401.164	398.142	409.358	368.062	429.624	445.861	426.944	408.505	426.164	460.998	395.403	355.102	419.23	341.156	370.401	435.285
Stk11	ENSMUSG00000003068	447.614	457.157	577.876	538.641	486.828	493.356	472.897	527.305	555.371	502.24	492.489	573.864	523.237	502.947	476.137	354.931	442.36	465.028	491.833
Efna2	ENSMUSG00000003070	62.6099	57.5102	72.3829	56.3433	57.5513	75.4919	72.9288	61.3748	73.0065	60.0765	69.3073	86.7233	61.5147	63.8791	67.0192	56.5832	102.837	80.2084	67.0681
Atp5d	ENSMUSG00000003072	1090.53	1177.5	1104.73	1038.22	1061.4	1088.79	1115.58	1147.97	1216.77	1126.23	1097.5	1222.93	1073.97	1086.75	1017.29	642.991	1139.36	1169.78	1027.06
Ppp5c	ENSMUSG00000003099	1043.81	1224.28	1204.4	1051.74	1123.67	1181.29	1223.84	1187.73	1354.1	1115.82	1151.32	1143.66	1104.37	1241.19	1048.3	967.058	1201.39	1283.33	1287.44
Cdk12	ENSMUSG00000003119	1109.22	1125.84	1082.18	1129.87	1096.31	1118.56	1178.26	1032.13	1022.96	1074.17	1125.22	1092.85	1111.61	1157.1	1168.34	1262.83	1082.23	1099.49	1077.03
Lipe	ENSMUSG00000003123	171.009	147.187	173.244	171.283	133.028	157.363	181.182	149.547	170.348	177.826	195.691	187.675	145.464	140.696	164.047	74.5869	153.439	175.738	219.615
Pafah1b2	ENSMUSG00000003131	4866.75	4521.86	4880.5	4538.26	4744.68	4541.21	4445.24	4894.43	4615.05	4766.87	4295.42	3970.98	4741.7	4055.11	4356.25	4958.74	4208.14	4368.2	4648.74
Tbc1d8	ENSMUSG00000003134	348.56	347.011	342.929	428.96	367.008	410.421	399.969	449.506	449.338	350.046	415.028	404.483	367.641	430.982	373.107	437.234	440.728	452.411	545.75
Cnot11	ENSMUSG00000003135	445.745	474.703	519.733	506.338	506.64	460.394	524.175	552.374	504.961	466.995	474.551	504.079	456.656	519.927	506.145	450.094	457.051	533.521	535.23
Slc2a3	ENSMUSG00000003153	1529.74	1408.51	1505.8	1346.98	1728.43	1398.2	1415.27	1645.02	1660.9	1529.95	1493.78	1416.03	1405.43	1480.54	1300.37	1476.31	1485.42	1569.92	1758.24
Foxj2	ENSMUSG00000003154	610.213	539.036	498.374	509.343	500.036	481.66	541.268	569.662	626.639	559.112	574.027	580.639	556.527	521.544	572.164	540.112	537.035	572.273	541.805
Sri	ENSMUSG00000003161	484.059	703.769	549.398	661.094	675.521	448.699	528.733	615.477	741.363	886.729	703.673	695.141	554.356	593.509	739.212	879.611	852.074	718.271	660.16
Dgcr2	ENSMUSG00000003166	843.832	766.153	900.633	807.587	834.966	835.728	777.147	834.179	982.111	862.699	809.672	868.588	811.994	844.983	755.217	740.725	780.252	822.812	863.995
Irf3	ENSMUSG00000003184	192.502	200.798	135.273	135.975	119.82	159.49	133.323	136.581	165.134	120.954	152.476	146.346	141.846	134.227	112.032	149.174	218.732	151.405	128.876
Bcl2l12	ENSMUSG00000003190	9.34477	15.596	10.6794	11.2687	10.3781	15.949	7.97658	10.3732	13.906	8.81122	13.0461	14.228	7.23702	8.89456	15.0043	2.57196	4.89698	14.4195	10.5205
Zfp959	ENSMUSG00000003198	82.2339	124.768	107.981	120.95	133.028	85.0613	96.8585	94.2234	66.0535	100.929	89.6918	85.3682	103.489	116.438	88.0252	144.03	145.277	111.751	135.451
Mpnd	ENSMUSG00000003199	407.432	445.46	436.67	466.522	429.276	505.052	536.71	506.559	625.77	475.005	468.843	500.691	444.353	511.841	440.126	455.237	478.272	418.165	441.86
Sh3gl1	ENSMUSG00000003200	230.816	246.612	238.507	230.632	206.619	259.437	240.437	230.804	273.774	204.26	271.521	260.847	235.927	250.665	260.075	244.336	275.863	280.279	276.163
Ebi3	ENSMUSG00000003206	2.80343	2.92425	3.55981	0.751243	2.83039	1.06327	1.13951	5.18661	1.73825	4.0051	3.26152	5.4202	3.61851	2.42579	6.00172	5.14393	0	2.70365	1.31506
Ccdc94	ENSMUSG00000003208	62.6099	82.8537	92.5551	91.6517	64.1556	65.9225	67.2312	69.1548	66.0535	79.301	70.1227	78.593	74.5413	96.2229	61.0175	144.03	86.5133	99.134	102.575
Ranbp2	ENSMUSG00000003226	6105.87	6323.2	6457.5	6574.88	6699.54	6220.11	5938	6433.12	5199.97	5788.17	6153.67	5131.58	5837.38	5980.38	6059.74	7052.32	6135.91	6727.59	6442.48
Edar	ENSMUSG00000003227	5.60686	3.899	17.7991	26.2935	10.3781	2.12653	3.41854	7.77991	1.73825	1.60204	4.0769	5.4202	6.51332	5.66017	7.00201	5.14393	6.52931	9.9134	11.8355
Grk5	ENSMUSG00000003228	958.773	1157.03	1045.4	1177.2	1152.91	1300.38	1103.05	1059.8	847.397	948.408	1005.36	884.848	820.678	1009.94	747.214	753.585	1020.2	1032.8	952.104
Dvl3	ENSMUSG00000003233	558.817	555.607	510.24	486.054	496.262	476.343	572.035	554.103	749.186	628	611.535	649.069	526.132	523.97	539.155	362.647	607.225	580.384	629.914
Abcf3	ENSMUSG00000003234	563.489	613.117	514.986	560.428	609.478	591.176	626.731	608.562	670.964	640.015	641.704	633.486	572.448	659.006	518.149	491.245	537.035	550.644	574.682
Eif2b5	ENSMUSG00000003235	535.455	520.516	549.398	537.89	560.418	502.925	581.151	599.918	552.763	536.683	569.95	544.731	524.684	568.443	515.148	388.366	506.021	512.793	519.449
Cyth2	ENSMUSG00000003269	424.252	423.041	384.46	377.124	377.386	429.56	406.806	394.182	471.066	426.944	385.675	437.681	449.419	438.259	382.11	594.123	432.566	373.104	376.107
Sult2b1	ENSMUSG00000003271	15.8861	19.495	34.4115	33.0547	30.1909	43.5939	26.2088	21.6109	16.5134	18.4235	35.8767	36.5864	15.9214	24.2579	41.0118	12.8598	29.3819	23.4317	44.7121
Car11	ENSMUSG00000003273	414.908	538.062	435.484	525.119	487.771	505.052	468.339	507.423	513.653	465.393	490.859	451.232	415.405	566.017	444.127	702.146	644.769	526.311	531.285
Dlgap1	ENSMUSG00000003279	5068.6	5429.35	5492.79	5034.83	5539.08	6317.93	6171.6	6064.01	5443.33	5784.97	6197.7	5300.28	5024.66	6476.85	4990.43	5550.3	6173.46	6133.69	6066.38
Plag1	ENSMUSG00000003282	115.875	108.197	97.3015	94.6567	104.725	92.5042	77.4868	96.8167	86.9125	92.9183	102.738	82.6581	117.24	105.117	93.0267	100.307	88.1456	105.443	78.9036
Hck	ENSMUSG00000003283	4.67238	7.79799	15.4259	9.76616	8.49118	8.50613	15.9532	5.18661	9.56037	6.40816	8.1538	14.9056	14.474	7.27736	15.0043	2.57196	8.16163	11.7158	13.1506
Mrpl4	ENSMUSG00000003299	289.688	322.642	301.397	332.05	291.531	281.766	329.319	310.332	399.797	314	316.367	348.248	280.796	289.477	323.093	313.78	259.54	330.747	293.259
Keap1	ENSMUSG00000003308	395.284	468.854	450.91	385.388	436.824	443.382	531.012	516.932	581.444	455.78	471.289	526.437	418.3	566.826	421.121	357.503	597.431	507.386	573.366
Ap1m2	ENSMUSG00000003309	7.47581	6.82324	3.55981	3.00497	1.88693	5.31633	9.11609	4.32217	6.953	3.20408	6.52304	9.48536	5.06592	7.27736	2.00057	20.5757	3.26465	4.50609	3.94518
Glg1	ENSMUSG00000003316	5405.01	5759.79	6122.88	5719.22	5913.64	5509.85	5704.4	6154.77	6256.83	5928.35	5605.74	5651.92	5513.89	5639.96	5472.57	6401.62	6015.12	6363.5	5988.79
Atp8b3	ENSMUSG00000003341	9.34477	3.899	4.74642	3.00497	7.54772	9.5694	11.3951	8.64434	12.1677	3.20408	7.33842	12.873	10.1318	8.89456	3.00086	18.0037	3.26465	7.20974	6.5753
Btbd2	ENSMUSG00000003344	558.817	609.218	636.02	542.398	565.135	662.415	657.498	688.09	854.35	627.199	644.965	702.594	565.935	629.088	551.158	630.131	780.252	695.74	720.653
Csnk1g2	ENSMUSG00000003345	798.043	843.158	800.958	842.895	838.74	866.562	956.05	905.063	1004.71	789.005	825.164	964.119	791.73	876.518	809.232	648.135	925.529	1016.57	1057.31
Abhd17a	ENSMUSG00000003346	480.321	481.526	505.493	492.064	473.619	471.027	569.756	578.307	613.602	523.066	538.151	612.483	488.499	559.548	532.153	303.492	672.518	655.185	752.215
Mob3a	ENSMUSG00000003348	146.713	127.692	115.101	130.716	154.728	138.225	134.462	124.479	206.852	116.949	123.122	176.157	175.136	143.121	163.047	311.208	124.057	139.689	111.78
Cacnb3	ENSMUSG00000003352	380.332	423.041	478.201	401.915	412.294	406.168	463.781	452.964	549.287	390.898	454.982	514.242	441.458	519.119	449.129	452.666	504.389	493.867	485.257
Ccdc65	ENSMUSG00000003354	112.137	131.591	145.952	141.234	139.633	108.453	126.486	136.581	123.416	110.541	143.507	127.375	109.279	136.653	130.037	182.609	127.321	145.096	153.862
Fkbp11	ENSMUSG00000003355	4.67238	5.84849	3.55981	9.76616	9.43464	7.44287	6.83707	8.64434	10.4295	8.81122	7.33842	4.74268	12.3029	5.66017	4.00115	10.2879	8.16163	1.80244	1.31506
Ddx23	ENSMUSG00000003360	999.89	1034.21	1085.74	971.358	999.129	1103.67	1077.98	1055.47	1235.9	1028.51	1135.01	1127.4	1059.5	1107.78	1012.29	1278.27	1116.51	1117.51	1050.73
Pld3	ENSMUSG00000003363	4297.66	4480.92	4688.27	4374.49	4484.29	4673.06	5034.36	5310.22	5659.74	4804.52	4738.99	5116.67	4029.57	5111.94	3936.13	3654.76	5866.58	5622.7	6176.84
Grik5	ENSMUSG00000003378	1369.94	1334.43	1490.37	1358.25	1480.3	1489.64	1748.01	1680.46	1863.4	1530.75	1747.36	1732.43	1437.27	1736.06	1569.45	1962.41	2086.11	1819.56	1919.99
Cd79a	ENSMUSG00000003379	0	2.92425	0	0	1.88693	3.1898	1.13951	1.72887	4.34562	0.80102	1.63076	2.03258	5.06592	0.808596	3.00086	0	0	0.901218	0
Rabac1	ENSMUSG00000003380	579.375	511.743	480.575	530.378	529.284	500.799	553.803	662.157	716.159	650.428	511.243	648.392	582.58	465.751	548.157	344.643	443.993	522.706	556.271
Etv3	ENSMUSG00000003382	555.079	449.359	459.216	453	529.284	545.456	510.501	526.441	508.438	505.444	549.566	493.239	526.855	515.076	479.137	514.393	519.08	496.571	445.806
Prkcsh	ENSMUSG00000003402	639.182	740.809	685.857	719.691	751.941	659.225	723.59	746.871	801.333	634.408	718.35	773.734	694.754	743.908	647.186	635.275	791.678	760.628	682.517
Elavl3	ENSMUSG00000003410	2721.2	2867.71	2679.35	2457.32	2585.09	2990.97	2996.92	3016.88	3525.17	2932.53	2922.32	2867.97	2961.39	2995.85	2859.82	5195.37	3674.37	3230.87	3325.79
Rab3b	ENSMUSG00000003411	752.254	656.981	655.005	576.204	633.065	708.136	787.403	752.058	1119.43	873.913	637.627	819.128	868.443	690.541	588.169	529.824	479.904	516.398	487.888
St8sia6	ENSMUSG00000003418	916.721	908.466	793.838	711.427	975.542	900.587	913.888	757.245	787.427	835.464	716.719	703.949	707.781	720.459	512.147	1072.51	972.867	988.636	938.953
Fcgrt	ENSMUSG00000003420	94.3821	101.374	118.66	107.428	99.0638	93.5675	99.1375	108.919	93.8655	86.5102	103.553	117.212	113.621	109.16	117.034	126.026	73.4547	82.0108	74.9585
Nosip	ENSMUSG00000003421	270.998	307.046	280.039	300.497	280.209	330.676	344.133	337.994	398.059	334.025	329.413	316.404	285.139	359.017	288.083	480.957	319.936	336.154	319.56
Pih1d1	ENSMUSG00000003423	92.5132	107.222	134.086	120.199	132.085	137.161	144.718	124.479	124.285	128.964	133.722	147.023	142.569	135.844	118.034	105.45	119.16	119.862	127.561
Rps11	ENSMUSG00000003429	1078.39	1005.94	1095.24	996.149	1077.44	965.446	1049.49	1052.02	949.084	958.02	1020.86	1137.57	839.495	1097.26	887.254	769.017	1222.61	1093.18	1094.13
Supt5	ENSMUSG00000003435	1208.28	1353.93	1211.52	1390.55	1369.91	1398.2	1432.37	1479.05	1547.04	1376.95	1525.58	1512.91	1263.58	1558.97	1396.4	1998.42	1565.4	1560.91	1424.21
Dll3	ENSMUSG00000003436	30.8377	21.4445	26.1053	13.5224	25.4735	27.6449	34.1854	19.882	21.7281	29.6377	18.7537	26.4235	17.3689	16.9805	16.0046	51.4393	13.0586	20.728	21.041
Paf1	ENSMUSG00000003437	560.686	581.925	602.795	589.726	640.612	608.189	614.197	574.849	665.75	544.694	632.735	651.102	555.08	644.451	664.19	1023.64	515.815	590.298	560.216
Timm50	ENSMUSG00000003438	223.34	231.016	210.029	234.388	214.166	251.994	239.297	218.702	239.009	208.265	223.414	233.746	221.453	184.36	196.056	187.753	244.849	243.329	191.999
Med29	ENSMUSG00000003444	191.568	154.985	198.163	166.025	158.502	152.047	160.671	176.345	159.919	143.383	150.845	155.831	151.254	147.164	144.041	38.5794	159.968	174.836	157.807
Bicd1	ENSMUSG00000003452	3059.48	2987.61	3012.79	2723.26	3096.45	3200.43	3236.21	2798.17	2780.33	2979.79	2906.01	2559.01	3116.26	2775.1	2959.85	3536.45	3049.19	2974.92	2687.98
Ncstn	ENSMUSG00000003458	595.262	721.314	709.589	700.91	642.499	668.795	715.613	717.481	717.028	690.479	681.657	733.083	620.213	633.939	593.17	637.847	739.444	607.421	810.077
Pex19	ENSMUSG00000003464	631.706	700.845	762.986	661.845	746.28	670.921	630.15	637.953	703.991	684.071	689.811	697.174	732.387	643.642	678.195	468.097	489.698	585.792	560.216
Phyhip	ENSMUSG00000003469	1746.54	2169.79	2035.03	2311.58	2413.38	2165.87	2342.84	2882.02	2366.63	2098.67	2004.2	2340.85	1878.73	2372.42	1993.57	2746.86	2868	2920.85	3002.28
Crhr2	ENSMUSG00000003476	97.1856	151.086	151.885	166.025	97.1768	131.845	151.555	189.311	116.463	132.168	145.953	123.31	113.621	160.911	102.029	254.624	174.659	191.959	211.725
Inmt	ENSMUSG00000003477	7.47581	14.6212	10.6794	10.5174	4.71732	3.1898	2.27902	7.77991	2.60737	2.40306	1.63076	1.35505	7.96072	5.66017	10.0029	10.2879	1.63233	3.60487	2.63012
Cyp4f18	ENSMUSG00000003484	0	0	0	0.751243	0	0	0	0	0.869125	0	0	0	0	3.23438	1.00029	0	0	0	0
Impdh1	ENSMUSG00000003500	237.357	260.258	230.201	275.706	266.057	281.766	276.901	282.67	324.184	292.372	259.291	298.789	224.348	274.923	249.071	285.488	308.51	268.563	247.231
Dusp3	ENSMUSG00000003518	2284.8	1951.45	2080.12	1880.36	2099.21	2245.62	2171.91	1938.06	2151.95	2064.23	2061.28	2232.45	2216.7	1907.48	2221.64	2206.74	2061.63	2098.94	1954.18
Prodh	ENSMUSG00000003526	148.582	171.556	170.871	212.602	157.559	194.578	192.577	200.549	159.919	137.775	166.337	195.805	185.991	184.36	146.042	174.893	135.483	179.342	148.602
Dgcr14	ENSMUSG00000003527	201.847	255.384	257.493	235.89	224.545	276.449	238.158	228.211	301.586	274.75	238.091	268.978	217.111	261.985	279.08	277.772	308.51	247.835	247.231
Slc25a1	ENSMUSG00000003528	373.791	319.718	350.048	311.766	328.326	358.321	419.34	393.318	471.066	395.704	357.136	445.812	367.641	329.907	313.09	414.086	267.702	297.402	297.204
Dgcr6	ENSMUSG00000003531	111.203	138.414	121.034	141.985	146.237	147.794	161.811	168.565	190.338	159.403	163.076	197.16	159.214	166.571	161.046	118.31	199.144	155.009	181.478
Ddr1	ENSMUSG00000003534	845.701	792.471	949.283	812.094	782.132	791.07	839.82	695.005	764.83	839.469	919.748	1132.82	849.626	669.517	1043.3	583.836	703.533	699.345	710.133
Ier3	ENSMUSG00000003541	50.4617	50.687	33.2249	34.5572	34.9082	38.2776	43.3014	36.3062	67.7917	39.25	32.6152	39.2965	51.3829	38.8126	41.0118	23.1477	39.1758	36.9499	19.7259
Fosb	ENSMUSG00000003545	105.596	67.2577	54.5838	82.6368	77.3641	189.261	201.694	211.786	163.395	310.796	287.014	186.32	147.635	321.013	174.05	190.325	145.277	286.587	169.643
Klc4	ENSMUSG00000003546	167.271	182.278	176.804	173.537	174.541	183.945	206.252	165.971	232.056	166.612	166.337	206.645	175.86	189.211	148.042	174.893	159.968	180.244	182.793
Ercc1	ENSMUSG00000003549	90.6442	121.844	87.8087	111.935	115.103	95.694	95.719	115.834	126.023	111.342	123.122	109.759	91.9102	92.1799	96.0275	72.015	124.057	123.467	130.191
Cyp17a1	ENSMUSG00000003555	0	0.974749	0	0	0	3.1898	0	0.864434	0	0	0	0.677526	0	0	0	0	0	1.80244	0
As3mt	ENSMUSG00000003559	241.095	193.975	221.895	208.094	163.219	213.717	193.717	179.802	185.124	197.051	191.614	210.71	191.057	202.958	151.043	162.034	164.865	165.824	178.848
Homer3	ENSMUSG00000003573	64.4789	67.2577	66.4498	59.3482	60.3817	72.3021	88.8819	51.8661	76.483	54.4694	89.6918	76.5604	61.5147	57.4103	59.0169	30.8636	42.4405	63.9865	61.8079
Crtc1	ENSMUSG00000003575	958.773	1129.73	1038.28	1010.42	1167.07	1070.71	1141.79	1244.79	1471.43	1182.31	1322.55	1342.86	986.406	1426.36	1115.32	1249.97	2019.19	1504.13	1666.18
Rnf215	ENSMUSG00000003581	142.04	142.313	175.617	171.283	171.711	160.553	158.392	158.192	230.318	183.434	189.983	193.772	154.872	194.063	171.049	141.458	182.821	166.725	149.917
Sec14l2	ENSMUSG00000003585	229.881	252.46	230.201	244.154	248.131	267.943	299.692	258.466	226.842	202.658	249.506	277.108	201.189	278.157	236.068	300.92	279.128	221.7	222.245
Aven	ENSMUSG00000003604	89.7097	64.3334	85.4355	90.1492	61.3252	81.8715	70.6497	95.0878	60.8387	83.3061	77.4611	67.075	81.7784	101.074	66.0189	105.45	63.6607	77.5047	84.1639
Cp	ENSMUSG00000003617	281.277	334.339	365.474	289.229	254.735	206.274	186.88	286.128	181.647	230.694	225.045	260.17	321.324	284.626	274.079	424.374	218.732	238.823	301.149
Crot	ENSMUSG00000003623	456.959	536.112	442.603	537.139	564.192	445.509	406.806	425.302	518.867	666.449	480.259	470.203	460.275	513.458	442.127	493.817	654.563	499.275	535.23
Rps6ka1	ENSMUSG00000003644	183.157	138.414	186.297	149.497	145.294	208.4	162.95	136.581	221.627	165.01	178.568	250.684	199.742	152.016	214.061	100.307	166.497	152.306	134.136
Calb2	ENSMUSG00000003657	2016.6	1505.01	1925.86	1589.63	1595.4	2136.1	1791.31	1520.54	2045.05	2103.48	2424.12	2848.99	2843.43	1784.57	2921.84	2237.61	1345.04	1440.15	1549.14
Snrnp200	ENSMUSG00000003660	2651.11	2749.77	3004.48	2797.63	2789.82	2648.6	2671.02	2803.36	2745.57	2769.93	2911.72	2757.53	2594.47	2672.41	2752.79	1962.41	2546.43	2634.26	2894.45
Ciao1	ENSMUSG00000003662	405.563	417.193	414.125	421.448	415.124	434.876	410.224	467.659	356.341	370.872	431.336	432.939	377.049	381.657	335.096	452.666	326.465	387.524	466.847
Has1	ENSMUSG00000003665	17.7551	6.82324	7.11962	8.26368	9.43464	18.0755	13.6741	9.50878	14.7751	13.6173	23.646	10.1629	5.06592	12.1289	9.00258	36.0075	14.6909	18.0244	6.5753
Taf6l	ENSMUSG00000003680	171.944	170.581	193.416	196.826	186.806	160.553	208.531	181.531	194.684	175.423	189.983	197.837	165.728	162.528	203.058	162.034	177.924	139.689	172.273
Insig2	ENSMUSG00000003721	1127.91	1014.71	1128.46	990.139	1132.16	1039.87	990.236	1114.26	922.141	1027.71	953.179	923.467	1029.1	992.147	962.276	833.316	1038.16	1147.25	1225.64
Kpna6	ENSMUSG00000003731	2042.77	2049.9	2102.66	2050.89	2030.34	2036.16	2027.19	2106.63	1991.16	2045	1880.27	1893.01	1990.9	1884.84	2002.57	1831.24	2006.13	2082.71	2186.95
Man1a	ENSMUSG00000003746	3541.67	4219.69	4485.36	4300.12	4303.14	4951.63	4292.54	4077.54	3015.86	4041.95	4050.81	3323.94	3454.95	3328.99	2755.79	2330.2	3480.12	3823.87	3793.95
Itpkc	ENSMUSG00000003752	72.8892	73.1062	86.6221	85.6417	68.8729	85.0613	74.0683	82.9857	83.436	97.7245	95.3994	87.4008	83.9495	90.5627	75.0215	69.443	73.4547	73.8999	88.1091
Coq8b	ENSMUSG00000003762	217.733	249.536	248	272.701	276.435	227.539	248.414	252.415	248.57	233.097	253.583	293.369	239.545	248.239	247.071	182.609	251.378	239.724	263.012
Brd8	ENSMUSG00000003778	904.573	912.365	952.843	969.104	990.638	1110.05	985.678	1039.91	996.886	993.265	1118.7	994.607	1032.72	1174.08	1028.29	1285.98	927.161	1039.1	916.597
Kif20a	ENSMUSG00000003779	19.624	7.79799	24.9187	24.0398	8.49118	19.1388	17.0927	18.1531	9.56037	10.4133	12.2307	7.45278	10.1318	12.1289	26.0075	2.57196	35.9112	20.728	34.1916
Farsa	ENSMUSG00000003808	287.819	293.399	262.24	269.696	270.774	294.525	305.389	310.332	318.1	297.178	306.583	306.242	309.021	291.903	272.078	300.92	284.025	239.724	245.916
Gcdh	ENSMUSG00000003809	245.767	267.081	263.426	283.219	257.566	259.437	225.623	250.686	255.523	237.903	272.337	233.746	218.558	259.559	224.064	187.753	248.114	254.143	263.012
Mast2	ENSMUSG00000003810	1640.94	1592.74	1510.55	1458.91	1449.16	1530.04	1563.41	1665.77	2065.91	1636.48	1674.79	1630.8	1589.25	1720.69	1577.45	1648.63	1766.18	1961.05	1880.54
Dnase2a	ENSMUSG00000003812	57.0031	78.9547	64.0766	61.602	59.4383	66.9858	50.1385	67.4259	81.6977	64.8826	52.9997	66.3975	64.4095	63.8791	59.0169	33.4355	66.9254	41.456	40.7669
Rad23a	ENSMUSG00000003813	510.224	514.668	598.048	486.806	495.319	578.417	632.429	701.056	707.468	620.791	613.981	664.653	644.095	651.728	580.166	689.286	630.078	585.792	656.215
Calr	ENSMUSG00000003814	4419.14	5230.5	3682.03	4925.15	4305.97	3800.11	3467.53	3996.28	3484.32	3153.62	2895.41	3088.16	3158.96	3302.31	3408.98	9830.04	4498.69	4662.9	4283.15
Syce2	ENSMUSG00000003824	14.0171	18.5202	11.866	18.0298	27.3605	19.1388	21.6507	20.7464	14.7751	10.4133	17.123	20.3258	11.5792	13.7461	6.00172	23.1477	17.9556	21.6292	13.1506
Nfat5	ENSMUSG00000003847	4801.34	4069.58	4360.77	4264.81	4253.14	4652.85	4385.98	4055.06	4096.18	4552.2	4614.23	3936.42	4381.29	4281.52	4646.33	4156.29	3602.54	3834.68	3796.58
Nob1	ENSMUSG00000003848	180.354	164.733	160.192	207.343	199.071	209.464	214.228	233.397	239.878	193.847	209.553	225.616	181.649	268.454	197.057	154.318	239.952	214.49	178.848
Nqo1	ENSMUSG00000003849	49.5273	60.4344	61.7034	82.6368	50.9471	34.0245	42.1619	64.8326	43.4562	50.4643	34.2459	45.3942	36.9088	47.7072	59.0169	64.2991	34.2789	28.839	56.5476
Ppfia3	ENSMUSG00000003863	1016.71	1007.89	1005.05	1020.19	1066.11	1098.35	1227.25	1199.84	1322.81	1195.12	1391.85	1276.46	1103.65	1439.3	1043.3	1257.69	1367.89	1308.57	1237.47
Gys1	ENSMUSG00000003865	221.471	248.561	239.694	235.139	220.771	194.578	234.739	187.582	268.56	217.877	196.507	245.264	212.768	166.571	195.056	149.174	174.659	191.959	220.93
Ruvbl2	ENSMUSG00000003868	200.912	225.167	220.708	218.612	252.848	224.349	233.6	236.855	251.177	191.444	202.214	256.105	216.387	205.383	211.061	146.602	287.289	273.97	265.642
Lin7b	ENSMUSG00000003872	166.337	180.329	169.684	183.303	181.145	167.996	173.206	229.94	246.831	164.209	224.229	200.548	162.109	202.149	131.038	141.458	182.821	155.911	173.588
Bax	ENSMUSG00000003873	150.451	146.212	130.526	158.512	164.163	154.174	156.113	145.225	157.312	156.199	143.507	163.284	126.648	147.164	125.036	241.765	151.806	147.8	119.671
Il7r	ENSMUSG00000003882	20.5585	19.495	15.4259	21.0348	22.6431	23.3919	27.3483	12.9665	14.7751	30.4388	15.4922	17.6157	23.8822	12.1289	14.004	5.14393	22.8526	14.4195	28.9313
Tfam	ENSMUSG00000003923	577.506	513.693	475.828	503.333	563.248	548.646	467.2	478.897	534.512	570.326	506.351	499.336	521.066	515.884	509.146	823.028	646.401	506.485	474.737
Zfp81	ENSMUSG00000003929	746.647	704.744	846.049	715.184	750.998	718.768	667.754	749.465	650.105	624.796	755.042	569.121	746.137	707.521	776.223	869.324	741.076	734.493	853.474
Efnb3	ENSMUSG00000003934	1873.63	1775.99	2030.28	1831.53	1683.14	1895.8	1842.59	1942.38	2044.18	1888	1810.96	2157.92	2034.33	1728.78	2121.61	2121.87	1854.32	1854.71	1821.36
Mmd	ENSMUSG00000003948	1661.5	1651.23	1955.52	1698.56	1873.72	1592.77	1528.09	1815.31	1216.77	1488.3	1462.79	1226.32	1462.6	1523.39	1286.37	1360.57	1769.44	1860.11	1929.19
Hlf	ENSMUSG00000003949	1537.21	1762.35	1727.7	1687.29	1961.46	1683.15	1556.57	2119.59	1766.06	1668.52	1710.67	1732.43	1669.58	1945.48	2461.71	3353.84	2330.96	2258.45	2326.34
Fam162a	ENSMUSG00000003955	239.226	252.46	264.613	238.895	210.393	210.527	264.367	242.906	239.009	250.719	185.091	219.518	222.9	196.489	203.058	293.204	220.364	255.045	180.163
Rpl8	ENSMUSG00000003970	1311.07	1292.52	1525.97	1318.43	1386.89	1288.68	1477.95	1370.99	1409.72	1357.73	1357.61	1504.78	1203.52	1398.87	1186.34	838.46	1369.52	1393.28	1463.66
Grm3	ENSMUSG00000003974	1622.25	1414.36	1550.89	1499.48	1433.12	1407.77	1552.01	1460.89	1213.3	1268.82	1473.39	1379.44	1282.4	1374.61	1225.35	967.058	1374.42	1572.63	1671.44
Ssbp2	ENSMUSG00000003992	1555.9	1588.84	1555.64	1510	1671.82	1610.85	1727.5	1747.89	1815.6	1732.61	1647.07	1428.9	1543.66	1741.72	1354.39	2695.42	1581.72	1570.82	1755.61
Fancl	ENSMUSG00000004018	142.04	141.339	183.924	145.741	138.689	137.161	149.276	141.767	139.06	129.765	131.276	116.534	125.924	138.27	111.032	203.185	150.174	150.503	134.136
Brinp2	ENSMUSG00000004031	898.966	921.138	943.35	889.472	938.747	1097.29	967.445	1094.37	1018.61	833.862	879.795	894.334	881.469	1078.67	848.243	663.566	798.208	848.947	910.022
Gstm5	ENSMUSG00000004032	923.263	1074.17	1047.77	1066.01	956.673	1039.87	984.538	931.86	989.064	899.546	957.256	1102.33	956.011	958.186	906.26	640.419	858.604	990.439	981.035
Gstm7	ENSMUSG00000004035	316.788	345.061	345.302	336.557	339.647	312.6	332.737	299.094	224.234	301.985	303.321	440.392	289.481	270.88	371.106	329.211	238.32	277.575	318.245
Gstm3	ENSMUSG00000004038	0.934477	0.974749	4.74642	0.751243	0.943464	1.06327	1.13951	4.32217	0.869125	1.60204	0.81538	2.03258	3.61851	2.42579	0	2.57196	0	0.901218	0
Stat3	ENSMUSG00000004040	827.946	733.011	730.948	800.074	765.15	758.109	818.169	707.107	823.061	719.316	763.195	884.171	773.638	647.685	763.219	835.888	728.018	738.098	771.941
Stat5a	ENSMUSG00000004043	49.5273	47.7627	73.5695	42.0696	40.569	43.5939	47.8595	50.1372	38.2415	36.0459	67.6765	51.4919	52.8303	50.9415	51.0146	18.0037	50.6021	45.0609	65.753
Cavin1	ENSMUSG00000004044	215.864	270.006	238.507	214.856	182.089	163.743	202.833	233.397	213.805	233.898	194.06	289.981	256.191	219.13	246.071	200.613	241.584	214.49	210.41
Map3k11	ENSMUSG00000004054	222.405	195.925	196.976	191.567	182.089	153.11	216.507	187.582	261.607	207.464	236.46	258.815	215.663	194.872	197.057	221.189	235.055	192.861	199.889
Akt2	ENSMUSG00000004056	602.737	600.445	653.819	736.218	584.948	490.166	556.082	607.697	537.119	487.02	542.228	506.789	519.618	574.912	452.13	516.965	546.829	630.853	581.257
Dnaja3	ENSMUSG00000004069	778.419	831.461	791.465	800.074	804.775	844.234	795.379	812.568	794.38	776.188	818.641	755.441	743.966	795.658	710.204	794.737	775.355	811.997	753.53
Hmox2	ENSMUSG00000004070	568.162	567.304	462.776	534.885	590.609	573.101	621.034	608.562	690.085	535.882	644.965	590.802	589.817	582.998	533.153	542.684	551.726	479.448	469.477
Cdip1	ENSMUSG00000004071	2350.21	2464.17	2337.61	2292.79	2227.52	2531.64	2367.91	2414.37	2596.94	2480.76	2323.83	2488.55	2353.48	2402.34	2298.66	1980.41	2636.21	2405.35	2453.9
Map3k20	ENSMUSG00000004085	753.188	830.486	781.972	782.796	779.302	818.715	736.125	813.433	746.578	711.306	715.903	695.819	732.387	773.826	657.188	810.168	760.664	878.688	913.967
Cwc15	ENSMUSG00000004096	757.86	825.613	812.824	736.97	722.694	843.17	744.101	749.465	725.719	748.954	758.303	693.109	679.556	737.44	705.202	1105.94	842.28	836.33	760.105
Col5a3	ENSMUSG00000004098	28.0343	42.889	29.6651	55.592	40.569	19.1388	30.7668	42.3573	31.2885	32.8418	39.9536	52.1695	46.3169	23.4493	69.0198	41.1514	29.3819	27.0365	32.8765
Dnmt1	ENSMUSG00000004099	845.701	809.042	866.221	803.079	792.51	888.891	913.888	941.369	1029.04	851.484	895.287	943.793	814.889	950.1	885.254	856.464	1039.79	892.206	1012.6
Ppan	ENSMUSG00000004100	72.8892	74.0809	92.5551	81.8855	90.5726	103.137	129.904	92.4945	125.154	90.5153	125.568	106.372	101.318	97.0315	88.0252	72.015	104.469	100.936	90.7392
Angptl2	ENSMUSG00000004105	44.8549	133.541	77.1293	126.96	35.8517	42.5307	41.0224	57.9171	39.1106	33.6428	43.2151	50.1369	66.5806	46.8986	85.0244	18.0037	21.2202	23.4317	28.9313
Cacna1e	ENSMUSG00000004110	8263.58	8252.23	9028.87	9594.88	9643.15	9564.08	8955.42	8573.46	7046.86	7383	8730.27	7700.08	6985.17	8352.8	7982.29	6368.18	8292.22	8343.48	8795.13
Cacna1b	ENSMUSG00000004113	2493.18	2160.04	2188.1	2047.89	2268.09	2233.92	2292.7	2726.43	2926.34	2286.91	2557.85	2534.62	2225.38	2516.35	2999.86	2397.07	2487.67	2601.82	2686.67
Trmt10a	ENSMUSG00000004127	156.992	172.531	180.364	172.035	173.597	166.933	160.671	185.853	150.359	185.036	171.23	162.606	187.439	158.485	157.045	154.318	164.865	183.848	203.834
Etv1	ENSMUSG00000004151	1447.5	1506.96	1543.77	1399.57	1288.77	1488.57	1189.65	1141.92	995.148	1417.81	1414.68	1223.61	1254.18	1256.56	1350.39	1270.55	1183.44	1356.33	1290.07
Kifc2	ENSMUSG00000004187	1246.59	1389.99	1323.06	1292.14	1466.14	1725.68	1645.45	1781.6	2018.11	1638.09	1689.47	1638.93	1509.64	1902.63	1557.45	2417.65	2094.27	1892.56	1634.62
Psap	ENSMUSG00000004207	13322.8	14693.4	14747.1	14289.4	13834	13377	13446.2	14511.3	14923.7	13128.7	12831.6	13689.4	13106.2	13675	12947.7	10318.7	12443.2	13465.1	13532
Ikbkg	ENSMUSG00000004221	696.185	636.511	759.427	756.502	734.015	707.072	712.195	808.246	744.84	817.041	718.35	726.985	725.15	685.689	714.205	558.116	607.225	621.84	714.078
Pax2	ENSMUSG00000004231	0	0	1.1866	0	2.83039	5.31633	0	0.864434	2.60737	1.60204	0.81538	4.06515	1.4474	0.808596	1.00029	2.57196	0	1.80244	0
Wars2	ENSMUSG00000004233	167.271	197.874	201.723	200.582	217.94	189.261	192.577	199.684	226.842	200.255	208.737	197.16	199.018	198.915	178.051	210.901	238.32	219.897	194.629
Atn1	ENSMUSG00000004263	143.909	219.319	200.536	174.288	181.145	204.147	222.205	210.058	197.291	150.592	181.014	168.704	171.517	205.383	189.054	403.798	337.892	311.821	310.354
Phb2	ENSMUSG00000004264	425.187	445.46	412.938	450.746	438.711	482.723	483.153	435.675	541.465	466.194	415.844	451.91	424.813	447.962	414.119	475.813	476.639	382.116	416.874
Ptpn6	ENSMUSG00000004266	27.0998	37.0405	28.4785	39.0647	28.3039	31.898	23.9297	31.1196	20.859	25.6326	27.7229	32.5212	30.3955	30.7266	24.0069	23.1477	34.2789	30.6414	18.4109
Eno2	ENSMUSG00000004267	5178.87	4830.86	4596.9	4723.07	5311.71	5300.38	5298.73	5871.24	5894.4	5244.28	4862.92	5005.56	4429.78	5220.3	4304.23	6152.14	5370.35	5191.92	5281.28
Emg1	ENSMUSG00000004268	270.064	301.197	302.584	306.507	290.587	259.437	270.064	234.262	214.674	263.536	233.199	271.688	256.191	255.516	287.082	290.632	284.025	304.612	281.423
Lpcat3	ENSMUSG00000004270	222.405	233.94	240.881	264.438	200.014	214.78	230.181	226.482	212.936	212.27	250.322	243.232	228.69	208.618	210.06	288.06	200.776	195.564	266.957
Atp6v1f	ENSMUSG00000004285	622.361	630.663	556.517	571.696	517.962	581.607	582.29	586.951	581.444	605.571	547.935	642.972	541.329	595.127	542.155	360.075	514.183	532.62	583.887
Il12b	ENSMUSG00000004296	0	0	0	0.751243	0	0	0	0	0	0	0	0	0	0	1.00029	0	0	0	0
Clcn5	ENSMUSG00000004317	855.98	772.976	767.733	723.447	756.659	804.893	813.611	841.095	1016.88	1022.9	852.887	874.685	875.68	857.112	884.254	1005.64	648.034	742.604	682.517
Clcn3	ENSMUSG00000004319	4490.16	4140.73	4318.05	4119.82	4550.33	4475.29	4188.85	4823.54	4124	4489.72	4310.91	4136.97	4331.36	4200.66	4564.31	4549.8	3891.47	4288	4250.28
Hif3a	ENSMUSG00000004328	44.8549	148.162	103.235	196.075	87.7422	167.996	96.8585	82.9857	113.855	132.168	141.061	172.769	139.675	119.672	164.047	267.484	120.792	109.047	247.231
Gpx6	ENSMUSG00000004341	0.934477	0	0	0.751243	0.943464	0	0	3.45774	0	0.80102	0.81538	0.677526	0.723702	0	1.00029	0	0	2.70365	1.31506
Gpx5	ENSMUSG00000004344	0	0	0	0	0.943464	0	0	0	0	0	0	0	0.723702	0	0	0	0	0	0
Pde1c	ENSMUSG00000004347	831.684	725.213	919.618	821.109	843.457	852.74	791.961	1013.98	867.387	1024.5	965.41	785.93	1053.71	830.428	844.242	1172.82	1114.88	1072.45	1027.06
Utp20	ENSMUSG00000004356	771.878	746.658	725.015	749.741	728.355	695.376	747.52	664.75	697.907	752.158	812.118	674.815	733.834	664.666	731.21	532.396	726.385	748.011	733.804
Spic	ENSMUSG00000004359	0.934477	0.974749	0	0	0	2.12653	0	0	0	0	0.81538	0	1.4474	0	0	0	0	0	0
9330159F19Rik	ENSMUSG00000004360	1989.5	2055.75	2182.17	2122.26	2169.97	2220.1	1983.89	2017.59	1868.62	1993.74	2019.7	1677.55	1878.73	2027.15	1994.57	3045.2	2308.11	2450.41	2657.74
Cul3	ENSMUSG00000004364	4347.18	4438.03	4810.49	4234.01	4296.54	4784.7	4333.56	4591.01	3861.52	4218.97	4459.31	3508.23	4264.78	4205.51	4204.21	7132.05	5118.98	4920.65	4765.78
Sst	ENSMUSG00000004366	647.592	750.557	1024.04	884.965	896.291	755.983	852.355	1015.71	697.907	637.612	804.78	785.252	543.5	835.28	826.237	1080.22	1046.32	1309.47	1308.49
Il11	ENSMUSG00000004371	5.60686	0.974749	5.93302	4.50746	3.77386	12.7592	5.69756	5.18661	6.08387	6.40816	8.96918	6.77526	8.68443	4.85158	10.0029	2.57196	3.26465	2.70365	5.26024
Large1	ENSMUSG00000004383	1467.13	1347.1	1655.31	1455.16	1474.64	1453.49	1507.57	1521.4	1488.81	1380.16	1457.08	1361.83	1338.85	1460.32	1245.36	931.051	1356.46	1707.81	1588.59
Ddx56	ENSMUSG00000004393	328.936	298.273	310.89	311.766	350.969	267.943	328.179	286.992	327.66	354.852	354.69	357.733	263.428	308.884	310.089	164.606	274.231	284.785	340.601
Tmed4	ENSMUSG00000004394	723.285	712.542	755.867	707.671	714.203	673.048	721.311	685.497	684.001	670.454	702.042	712.079	626.726	701.861	650.186	635.275	790.046	720.974	863.995
Col26a1	ENSMUSG00000004415	54.1996	59.4597	49.8374	58.597	70.7598	62.7327	77.4868	58.7815	77.3521	64.0816	79.9072	69.7851	67.3043	77.6252	87.025	28.2916	89.7779	60.3816	55.2326
Bid	ENSMUSG00000004446	87.8408	79.9294	123.407	88.6467	108.498	138.225	157.253	138.31	150.359	141.781	135.353	114.502	113.621	114.012	157.045	79.7309	83.2486	103.64	68.3832
Ralb	ENSMUSG00000004451	205.585	204.697	215.962	187.811	206.619	197.768	202.833	173.751	237.271	201.056	207.106	201.225	251.848	215.895	175.05	205.757	235.055	167.627	197.259
Ppp1cc	ENSMUSG00000004455	1172.77	1045.91	1287.47	1075.03	1312.36	1068.58	998.212	1054.61	841.313	864.301	946.656	989.187	928.51	856.303	855.245	841.032	1003.88	985.932	1094.13
Dnajb11	ENSMUSG00000004460	597.13	685.249	478.201	555.92	600.043	469.964	414.782	503.965	418.049	408.52	419.921	407.87	484.157	418.044	465.133	853.892	572.947	500.176	527.339
Tbccd1	ENSMUSG00000004462	209.323	228.091	213.589	222.368	212.28	187.135	174.345	172.887	173.825	187.439	188.353	181.577	183.097	214.278	197.057	295.776	213.835	241.526	224.875
Clec11a	ENSMUSG00000004473	56.0686	46.788	48.6508	40.5671	60.3817	44.6572	50.1385	57.0527	51.2784	41.653	38.3228	57.5897	43.4221	44.4728	59.0169	38.5794	55.4991	52.2706	35.5066
Zfp324	ENSMUSG00000004500	141.106	146.212	170.871	154.756	171.711	137.161	153.834	121.021	158.181	173.02	128.83	144.99	130.266	137.461	151.043	187.753	197.511	179.342	163.068
Gab2	ENSMUSG00000004508	422.383	416.218	411.752	389.144	373.612	447.635	500.246	477.168	613.602	470.199	462.32	501.369	471.13	538.525	421.121	478.385	427.67	467.732	460.271
Coro1c	ENSMUSG00000004530	1577.4	1659.02	1730.07	1647.48	1713.33	1818.19	1680.78	1861.99	1898.17	1789.48	1877	1860.49	1612.41	1794.27	1502.43	1298.84	1392.37	1504.13	1437.36
Tax1bp1	ENSMUSG00000004535	3720.15	4250.88	4176.85	3837.35	3994.63	3988.31	3893.71	3847.6	3645.11	3647.04	3447.43	3303.61	3865.29	3781.8	3540.02	6221.58	3982.88	4386.23	3724.25
Ctse	ENSMUSG00000004552	0.934477	0	3.55981	6.00995	4.71732	2.12653	4.55805	0	0.869125	0	0	6.77526	0	0.808596	4.00115	0	0	1.80244	0
Ndrg2	ENSMUSG00000004558	6341.36	6105.83	5949.63	5825.14	5350.39	5465.19	5786.44	5747.62	6229.89	5205.03	5524.2	5634.3	5607.97	5821.08	5046.45	6010.68	5739.26	6533.83	7163.14
Mettl17	ENSMUSG00000004561	171.944	169.606	138.833	161.517	169.824	203.084	169.787	166.836	206.852	204.26	210.368	173.447	195.4	175.465	157.045	138.886	179.556	165.824	145.972
Arhgef40	ENSMUSG00000004562	341.084	339.213	304.957	353.084	378.329	393.409	458.084	420.115	509.307	406.117	424.813	518.985	421.918	402.681	404.116	342.071	453.787	376.709	284.053
Pnpla6	ENSMUSG00000004565	804.584	782.724	730.948	788.054	828.362	849.55	899.075	789.229	996.017	825.852	869.195	855.037	786.664	740.674	766.22	426.946	692.106	735.394	673.311
Mcoln1	ENSMUSG00000004567	614.886	586.799	562.45	595.736	585.891	601.809	666.614	663.021	698.776	657.638	641.704	718.177	623.831	581.381	631.181	455.237	572.947	627.248	604.928
Arhgef18	ENSMUSG00000004568	760.664	835.36	715.522	761.761	741.563	700.693	739.543	827.264	874.34	760.168	741.18	768.991	731.663	855.495	770.221	578.692	791.678	819.207	792.982
Pkn2	ENSMUSG00000004591	1020.45	931.86	967.082	892.477	867.044	867.626	851.215	847.146	715.29	815.438	874.087	752.731	927.786	782.721	899.258	1141.95	1036.53	954.39	923.173
Cd33	ENSMUSG00000004609	135.499	199.824	144.766	121.701	163.219	181.819	133.323	130.53	152.097	167.413	150.03	175.479	170.794	118.055	171.049	136.314	138.748	92.8255	127.561
Etfb	ENSMUSG00000004610	99.989	155.96	115.101	129.214	105.668	137.161	116.23	132.258	118.201	115.347	95.3994	109.082	117.24	148.782	124.036	64.2991	125.689	94.6279	110.465
Nkg7	ENSMUSG00000004612	0	0	1.1866	5.2587	0	0	0	3.45774	0.869125	0	0	2.03258	1.4474	0.808596	0	0	0	0	0
Stxbp2	ENSMUSG00000004626	221.471	243.687	257.493	318.527	232.092	303.031	272.343	261.924	245.093	304.388	280.491	308.952	279.349	210.235	257.074	131.17	230.158	271.267	223.56
Pcp2	ENSMUSG00000004630	0	0	0	0.751243	0	0	0	1.72887	0.869125	0.80102	2.44614	0	1.4474	0	1.00029	2.57196	0	0	1.31506
Sgce	ENSMUSG00000004631	519.569	548.784	571.943	520.612	539.662	509.305	482.013	476.303	431.086	513.454	496.566	493.239	495.012	445.536	540.155	635.275	594.167	554.249	703.558
Chn2	ENSMUSG00000004633	2550.19	2535.32	2764.79	2547.47	2553.01	2798.52	2562.76	2231.11	2140.65	2363.01	2430.65	2233.12	2117.55	1974.59	2052.59	1602.33	2291.79	2540.53	2722.18
Wwox	ENSMUSG00000004637	213.061	250.511	237.321	201.333	194.354	241.362	224.484	245.499	263.345	256.326	235.645	254.072	240.993	212.661	268.077	218.617	218.732	228.909	186.739
Slbp	ENSMUSG00000004642	350.429	361.632	371.407	336.557	336.817	356.194	339.574	328.485	370.247	387.694	355.506	367.219	346.653	321.821	362.104	527.252	381.964	328.945	433.97
Tyr	ENSMUSG00000004651	16.8206	17.5455	10.6794	10.5174	11.3216	13.8225	7.97658	11.2376	9.56037	24.0306	17.9384	11.5179	10.1318	17.7891	11.0032	15.4318	11.4263	8.11096	2.63012
Ghrhr	ENSMUSG00000004654	0	0.974749	0	0.751243	0	0	0	0	0	0	0	0	0	0	0	0	0	0	0
Aqp1	ENSMUSG00000004655	37.3791	179.354	116.287	145.741	36.7951	7.44287	10.2556	38.8996	13.0369	29.6377	5.70766	13.5505	25.3296	25.8751	73.0209	0	3.26465	6.30853	5.26024
Arid3b	ENSMUSG00000004661	75.6926	87.7274	75.9427	86.393	72.6468	69.1123	88.8819	75.2058	99.0802	98.5255	76.6457	82.6581	104.213	91.3713	82.0235	77.1589	101.204	71.1962	68.3832
Cnn2	ENSMUSG00000004665	78.496	120.869	100.861	95.4079	88.6857	102.074	95.719	78.6635	83.436	68.8877	83.1687	96.8861	83.2258	105.926	81.0232	61.7271	42.4405	72.0974	69.6982
Polr2e	ENSMUSG00000004667	253.243	354.809	345.302	315.522	289.644	325.36	345.272	317.247	362.425	310.796	348.167	366.541	288.034	378.423	254.073	213.473	352.582	291.093	310.354
Abca13	ENSMUSG00000004668	2.80343	2.92425	5.93302	1.50249	2.83039	1.06327	5.69756	2.5933	1.73825	7.20918	2.44614	0.677526	1.4474	3.23438	4.00115	0	1.63233	0.901218	1.31506
Myo9b	ENSMUSG00000004677	756.926	762.254	658.565	718.189	743.45	679.427	742.962	679.446	885.638	725.724	837.395	846.907	845.284	721.268	705.202	614.699	799.84	688.531	631.229
Hdac9	ENSMUSG00000004698	1628.79	1671.69	1671.93	1623.44	1826.55	1717.18	1656.85	1498.93	1588.76	1556.38	1467.68	1678.91	1684.06	1604.25	1905.55	1612.62	1612.74	1673.56	1667.5
Ly9	ENSMUSG00000004707	1.86895	2.92425	3.55981	3.00497	0.943464	0	0	0.864434	1.73825	3.20408	1.63076	4.74268	2.89481	1.61719	2.00057	18.0037	0	0	1.31506
Cd244	ENSMUSG00000004709	0.934477	0	0	0	0.943464	0	1.13951	0	0.869125	0	0.81538	0	2.17111	0.808596	0	0	0	0	2.63012
Adgre1	ENSMUSG00000004730	73.8236	36.0657	62.89	63.8557	64.1556	46.7837	38.7434	69.1548	39.9797	55.2704	48.9228	59.6222	60.0673	54.1759	33.0095	15.4318	42.4405	49.567	71.0133
Mtfp1	ENSMUSG00000004748	251.374	240.763	266.986	218.612	282.096	250.931	279.18	252.415	272.036	250.719	220.153	275.075	222.177	236.919	255.073	190.325	300.348	285.686	316.93
Rab23	ENSMUSG00000004768	669.085	597.521	645.513	579.96	592.496	533.76	528.733	558.425	539.726	563.918	571.581	537.278	597.054	512.65	651.187	576.12	566.417	526.311	606.243
Rab11a	ENSMUSG00000004771	3123.95	2908.65	3153.99	2946.38	3315.33	3042.01	2857.9	3103.32	2860.29	3122.38	2921.51	2738.56	3106.85	2733.86	2858.82	3266.39	2722.72	3107.4	2922.06
Eif2b2	ENSMUSG00000004788	201.847	229.066	230.201	231.383	217.94	217.97	197.136	202.278	239.009	205.061	202.214	209.355	220.005	207.001	180.052	208.329	213.835	215.391	245.916
Dlst	ENSMUSG00000004789	1426.01	1455.3	1353.92	1380.79	1412.37	1346.1	1325.25	1294.06	1451.44	1280.03	1369.84	1248.68	1350.43	1305.88	1186.34	1203.68	1227.51	1274.32	1346.62
Pgf	ENSMUSG00000004791	10.2792	21.4445	11.866	9.01492	12.265	21.2653	11.3951	15.5598	11.2986	8.0102	19.5691	28.4561	15.1977	17.7891	14.004	25.7196	4.89698	12.6171	15.7807
Ulk2	ENSMUSG00000004798	2649.24	2703.95	2833.61	2572.26	2857.75	2685.81	2627.71	2587.25	2371.84	2658.59	2668.74	2446.54	2563.35	2458.94	2753.79	1964.98	2455.02	2767.64	2744.53
Ccl24	ENSMUSG00000004814	4.67238	2.92425	0	0.751243	0	1.06327	0	0.864434	3.4765	0.80102	0.81538	2.7101	0.723702	2.42579	2.00057	0	0	0	5.26024
Dgkq	ENSMUSG00000004815	840.094	712.542	716.709	797.82	835.91	852.74	902.493	821.213	1098.57	901.148	894.472	867.233	869.166	811.022	757.217	586.408	659.46	822.812	683.832
Grap	ENSMUSG00000004837	16.8206	25.3435	13.0526	16.5274	17.9258	14.8857	15.9532	10.3732	9.56037	17.6224	17.9384	34.5538	13.7503	22.6407	16.0046	10.2879	14.6909	31.5426	17.0958
Pou1f1	ENSMUSG00000004842	0.934477	0	0	0	0	0	1.13951	0	0	0	0	0	0	0.808596	0	0	0	0	0
Chmp2b	ENSMUSG00000004843	743.843	826.587	838.929	763.263	854.779	836.791	779.426	839.366	741.363	764.173	775.426	703.271	796.072	808.596	788.226	1373.43	995.719	941.773	920.543
Plod3	ENSMUSG00000004846	335.477	278.778	232.574	253.92	249.075	246.678	252.972	274.89	285.073	259.531	307.398	292.691	279.349	257.134	269.077	249.48	256.275	236.119	243.286
Ap1s1	ENSMUSG00000004849	591.524	699.87	653.819	713.681	778.358	724.085	626.731	821.213	641.414	611.178	649.858	632.131	563.764	686.498	617.177	717.578	848.81	740.801	781.146
Mapk13	ENSMUSG00000004864	0.934477	0.974749	1.1866	3.00497	0.943464	1.06327	2.27902	0	1.73825	0.80102	0	2.03258	0	0.808596	0	0	0	0	1.31506
Srpk1	ENSMUSG00000004865	1012.04	1000.09	921.991	1035.96	958.56	992.028	990.236	897.283	985.587	962.025	985.794	946.503	1001.6	1067.35	908.26	1141.95	1067.54	1022.88	1069.14
Pax3	ENSMUSG00000004872	1.86895	0	1.1866	0	0.943464	1.06327	2.27902	0	0	0	2.44614	1.35505	0	2.42579	0	0	0	0	0
Lbr	ENSMUSG00000004880	467.238	384.051	361.914	413.184	388.707	411.484	346.412	334.536	324.184	362.061	355.506	386.19	440.011	325.056	409.117	308.636	329.73	317.229	357.697
Crabp2	ENSMUSG00000004885	4.67238	3.899	3.55981	1.50249	4.71732	4.25307	2.27902	2.5933	5.21475	2.40306	3.26152	3.38763	5.06592	2.42579	3.00086	7.71589	6.52931	1.80244	2.63012
Nes	ENSMUSG00000004891	187.83	190.076	156.632	154.756	176.428	139.288	134.462	146.089	179.04	145.786	145.953	157.863	162.833	185.168	153.044	270.056	223.629	223.502	177.533
Bcan	ENSMUSG00000004892	2217.51	2021.63	2091.98	2034.37	2054.87	2432.75	2443.11	2337.43	2937.64	2465.54	2455.92	2749.4	2257.23	2196.15	2022.58	2006.13	2345.65	2171.03	2113.3
Hapln2	ENSMUSG00000004894	397.153	397.698	436.67	424.452	273.605	475.28	389.713	270.568	386.761	376.479	398.721	361.121	369.088	205.383	363.104	216.045	310.142	269.464	189.369
Prcc	ENSMUSG00000004895	403.694	437.662	472.268	380.129	415.124	415.737	402.248	420.115	487.579	389.296	393.013	431.584	385.01	409.958	405.116	432.09	457.051	463.226	490.518
Rrnad1	ENSMUSG00000004896	256.981	250.511	199.349	271.199	256.622	291.335	296.273	252.415	302.455	251.52	264.183	268.3	256.914	272.497	256.073	339.499	310.142	244.23	211.725
Hdgf	ENSMUSG00000004897	758.795	966.951	885.207	866.935	867.044	908.03	892.238	998.422	958.645	850.683	825.98	890.269	930.681	869.241	882.253	1345.14	897.779	893.107	904.762
Slc25a18	ENSMUSG00000004902	497.142	450.334	506.68	441.731	443.428	462.521	503.664	544.594	643.152	519.061	476.182	571.832	541.329	534.482	582.167	457.809	426.037	545.237	518.134
Thop1	ENSMUSG00000004929	276.605	284.627	304.957	303.502	304.739	273.26	255.251	307.739	334.613	273.148	317.998	344.183	251.848	303.223	272.078	244.336	316.671	343.364	322.19
Apba3	ENSMUSG00000004931	123.351	121.844	113.914	117.945	100.007	97.8205	146.997	109.783	154.704	93.7194	145.953	165.994	107.108	125.332	104.03	97.7346	177.924	162.219	122.301
Matk	ENSMUSG00000004933	646.658	706.693	768.919	698.656	801.945	755.983	878.564	911.114	883.031	740.944	896.102	909.917	754.821	827.194	685.197	594.123	798.208	810.195	725.914
Pias4	ENSMUSG00000004934	193.437	237.839	176.804	188.562	190.58	209.464	244.995	220.431	220.758	237.102	196.507	231.036	213.492	213.469	212.061	95.1626	282.392	223.502	216.985
Map2k1	ENSMUSG00000004936	1896.05	2026.5	2042.15	2150.06	2208.65	2008.51	1831.2	2219.87	1819.08	1890.41	1905.54	1872	1710.11	1858.96	1775.51	2083.29	2130.19	1946.63	2335.55
Sgta	ENSMUSG00000004937	1083.06	1372.45	1231.7	850.407	1105.74	962.256	1240.93	1174.77	1078.58	1346.51	1276.07	1199.9	1071.08	984.87	993.285	1466.02	1472.36	1249.09	1463.66
Nmrk2	ENSMUSG00000004939	0	4.87375	1.1866	1.50249	0	2.12653	0	2.5933	1.73825	2.40306	1.63076	2.03258	0.723702	0.808596	2.00057	0	3.26465	3.60487	0
Tmem242	ENSMUSG00000004945	370.987	325.566	389.206	342.567	380.216	326.423	349.83	397.64	346.781	362.061	358.767	373.994	350.272	397.829	291.083	370.363	332.995	358.685	353.751
Dtx2	ENSMUSG00000004947	91.5787	75.0557	68.823	78.1293	83.9683	75.4919	90.0214	71.7481	92.1272	76.8979	83.1687	90.7884	81.7784	80.8596	58.0166	48.8673	75.087	90.1218	90.7392
Zp3	ENSMUSG00000004948	0.934477	0	1.1866	3.00497	0.943464	0	1.13951	1.72887	1.73825	1.60204	2.44614	2.7101	2.89481	0	2.00057	0	8.16163	2.70365	2.63012
Hspb1	ENSMUSG00000004951	120.547	137.44	41.5311	102.169	69.8164	32.9613	45.5805	49.2728	39.9797	40.852	24.4614	42.6841	33.2903	26.6837	44.0126	118.31	133.851	115.356	124.931
Rasa4	ENSMUSG00000004952	108.399	94.5507	94.9283	93.1542	87.7422	90.3777	95.719	70.8836	139.929	112.143	111.707	140.248	152.701	80.8596	118.034	90.0187	45.7051	87.4181	65.753
Syt5	ENSMUSG00000004961	960.642	1076.12	1186.6	1063.01	1036.87	1148.33	1186.23	1313.08	1115.09	1010.89	1128.49	1180.25	942.26	1235.53	1137.33	1517.46	1772.71	1513.15	1714.84
Hnrnpa2b1	ENSMUSG00000004980	6900.17	7225.82	6468.18	7059.43	7059	6606.08	6380.13	6613.79	5488.52	6538.73	6496.13	5832.82	6836.09	6572.27	6677.92	12854.7	7649.08	6913.24	5849.39
Fxyd4	ENSMUSG00000004988	0	0.974749	0	1.50249	1.88693	0	0	0.864434	1.73825	1.60204	0	0	2.89481	0	2.00057	0	0	0	1.31506
Ccdc130	ENSMUSG00000004994	114.006	117.945	111.541	123.955	130.198	106.327	102.556	110.648	136.453	112.944	128.83	113.147	118.687	108.352	114.033	102.879	132.218	134.281	120.986
Mri1	ENSMUSG00000004996	67.2823	76.0304	68.823	91.6517	92.4595	111.643	77.4868	95.9522	90.389	84.1071	103.553	92.1435	107.832	90.5627	105.03	12.8598	83.2486	69.3938	73.6434
Prkacb	ENSMUSG00000005034	10152.2	9876.16	11116.1	9837.53	10733.8	10399.8	9889.82	11139.1	10068.8	10717.6	10166.2	9523.3	9904.59	10418.8	10464	13225	11468.7	12207	13063.8
Sgsh	ENSMUSG00000005043	84.1029	98.4497	99.6747	71.3681	50.9471	87.1879	96.8585	67.4259	171.218	122.556	97.0302	96.2086	100.595	139.079	75.0215	123.454	83.2486	104.541	77.5886
Chd5	ENSMUSG00000005045	2733.34	2625	2669.86	2454.31	2736.05	2893.15	3244.19	3183.71	4264.8	3187.26	3227.27	3288.03	3104.68	3544.08	2963.85	3672.76	2995.32	3097.49	2953.63
Cstb	ENSMUSG00000005054	135.499	143.288	155.445	202.084	135.859	200.957	149.276	126.207	183.385	99.3265	111.707	153.121	151.977	135.844	141.04	113.166	120.792	125.269	115.725
Sh2b2	ENSMUSG00000005057	60.741	77.0052	78.3159	69.1144	53.7775	43.5939	72.9288	57.0527	105.164	67.2857	75.8303	91.4659	65.8569	73.5822	67.0192	105.45	88.1456	82.0108	82.8488
Pex5	ENSMUSG00000005069	329.87	279.753	289.531	302	347.195	303.031	320.203	351.825	325.053	315.602	300.06	327.922	287.31	354.165	314.09	239.193	287.289	319.031	359.012
Jkamp	ENSMUSG00000005078	594.327	486.4	592.115	593.482	614.195	595.429	606.22	698.463	615.34	461.388	580.55	673.46	566.659	596.744	569.163	738.153	506.021	656.087	636.489
Cd44	ENSMUSG00000005087	96.2511	64.3334	99.6747	94.6567	87.7422	63.796	62.6731	107.19	52.1475	88.1122	75.0149	75.8829	91.1865	75.1994	127.036	120.882	78.3517	103.64	101.26
Slc1a2	ENSMUSG00000005089	54668.7	63890.9	70474.8	68683.2	65683.1	77435.6	69658.4	76650.3	51334.9	54587.9	67542.8	58549	60888	63721.4	66064.9	61680.8	60675.2	66536.9	61585.6
Eif2ak4	ENSMUSG00000005102	643.854	597.521	622.967	580.711	583.061	670.921	689.405	593.867	716.159	600.765	632.735	617.903	621.66	706.713	675.194	519.537	669.254	627.248	579.942
Wdr1	ENSMUSG00000005103	2575.42	2568.46	2783.77	2672.17	2771.9	2753.86	2686.97	2934.76	2772.51	2649.77	2807.35	2807.67	2508.35	2754.89	2501.72	1710.36	2441.96	2544.14	2689.3
Slc2a9	ENSMUSG00000005107	9.34477	10.7222	16.6125	10.5174	13.2085	10.6327	15.9532	9.50878	6.953	7.20918	9.78456	10.1629	14.474	17.7891	15.0043	0	6.52931	7.20974	9.20543
Wisp1	ENSMUSG00000005124	29.9032	39.9647	42.7177	31.5522	24.5301	62.7327	36.4644	12.1021	24.3355	38.449	22.8306	20.3258	39.8036	44.4728	31.0089	23.1477	13.0586	16.2219	17.0958
Ndrg1	ENSMUSG00000005125	2812.77	2329.65	2275.91	1909.66	1524.64	2513.56	2155.96	1529.18	1937.28	2004.95	2081.66	2180.95	2252.89	1473.26	2743.79	1769.51	1349.93	2074.6	1532.05
4930550C14Rik	ENSMUSG00000005131	12.1482	4.87375	4.74642	6.00995	3.77386	10.6327	2.27902	6.05104	3.4765	10.4133	4.0769	8.13031	6.51332	4.04298	4.00115	2.57196	4.89698	6.30853	7.89036
Man2b1	ENSMUSG00000005142	320.525	346.036	314.45	379.378	344.365	328.549	279.18	300.823	293.764	305.99	360.398	390.932	340.864	269.262	301.086	252.052	279.128	249.637	251.177
Klf5	ENSMUSG00000005148	130.827	123.793	138.833	128.463	130.198	121.212	134.462	215.244	166.003	100.128	130.461	112.469	125.924	178.7	133.038	239.193	324.833	254.143	322.19
Wdr83	ENSMUSG00000005150	129.892	172.531	150.699	160.015	194.354	176.502	198.275	136.581	160.788	155.398	186.722	169.381	171.517	188.403	152.044	213.473	171.394	136.985	149.917
Prdx2	ENSMUSG00000005161	1492.36	1471.87	1603.1	1537.04	1640.68	1426.9	1483.64	1636.37	1671.33	1544.37	1485.62	1637.58	1458.26	1363.29	1204.35	1080.22	1296.07	1420.32	1554.4
Polr2a	ENSMUSG00000005198	1968.01	1893.94	2086.05	1991.55	1912.4	2220.1	2047.7	2340.89	2313.61	2225.23	2402.92	2195.86	2136.37	2257.6	2388.69	3994.26	2412.58	2322.44	2169.85
Shbg	ENSMUSG00000005202	0	0.974749	1.1866	0	0.943464	1.06327	0	0	0	0	1.63076	0	0	1.61719	0	0	0	0	0
Senp3	ENSMUSG00000005204	514.897	549.759	532.785	525.87	516.075	526.317	508.222	503.101	564.062	511.852	566.689	506.112	484.157	530.439	469.135	578.692	631.71	593.903	594.407
Corin	ENSMUSG00000005220	185.961	113.071	162.565	88.6467	115.103	238.172	132.183	114.105	211.197	212.27	184.276	181.577	246.059	136.653	211.061	84.8748	83.2486	78.406	109.15
Plekha8	ENSMUSG00000005225	413.039	437.662	339.369	379.378	421.729	358.321	388.574	368.249	426.74	394.903	421.551	392.965	403.826	392.978	430.123	324.067	326.465	372.203	298.519
Spc25	ENSMUSG00000005233	9.34477	20.4697	15.4259	14.2736	17.9258	12.7592	11.3951	9.50878	6.953	8.0102	13.0461	4.74268	6.51332	8.89456	7.00201	48.8673	11.4263	7.20974	18.4109
Dnah2	ENSMUSG00000005237	176.616	285.602	188.67	290.731	228.318	62.7327	93.44	196.227	134.714	185.837	112.522	236.456	274.283	145.547	366.105	218.617	220.364	181.145	282.738
Ripk4	ENSMUSG00000005251	52.3307	92.6012	68.823	70.6169	77.3641	72.3021	67.2312	74.3414	61.7079	77.699	83.1687	90.1109	75.265	68.7307	78.0224	69.443	106.101	90.1218	68.3832
Ufd1	ENSMUSG00000005262	719.547	732.037	762.986	773.029	809.493	809.146	804.495	767.618	795.249	793.01	742.811	792.705	749.032	730.971	777.223	997.922	711.694	691.234	648.325
Zfp287	ENSMUSG00000005267	344.822	352.859	359.541	391.398	353.799	372.143	374.899	376.893	380.677	397.306	371.813	372.639	382.838	376.806	350.1	470.669	401.552	374.907	348.491
Prlr	ENSMUSG00000005268	1342.84	3644.59	2609.34	3195.79	1619.93	1063.27	891.098	1400.38	960.383	1148.66	936.871	949.891	1147.79	1133.65	2134.61	1049.36	907.573	1126.52	940.268
Letm1	ENSMUSG00000005299	932.608	957.204	1066.76	918.019	979.316	999.471	1001.63	1091.78	1170.71	1058.95	1026.56	1016.29	1021.14	1081.09	1001.29	956.77	1108.35	1022.88	966.57
Ubqln1	ENSMUSG00000005312	4119.17	3878.53	3850.53	3784.76	3860.66	3930.9	3713.67	3891.68	3976.25	3844.1	3723.84	3631.54	3813.19	3775.33	3768.08	4644.97	3940.44	4234.82	4108.25
Fgfr4	ENSMUSG00000005320	5.60686	0.974749	3.55981	4.50746	3.77386	0	3.41854	0	2.60737	3.20408	7.33842	4.74268	5.78962	6.46877	4.00115	0	4.89698	5.40731	0
Cadm3	ENSMUSG00000005338	2902.48	3095.8	3254.86	2868.25	2988.9	3272.73	3363.84	3685.95	3735.5	3598.98	3468.63	3512.97	3001.19	3447.04	3030.87	3647.04	3558.47	3264.21	3310.01
Txn2	ENSMUSG00000005354	613.017	589.723	562.45	572.447	582.118	582.67	584.57	613.748	619.686	509.449	521.843	666.008	522.513	591.084	582.167	635.275	641.504	602.915	653.585
Slc1a6	ENSMUSG00000005357	111.203	74.0809	77.1293	84.8905	78.3076	99.9471	105.975	105.461	126.892	128.964	128.83	112.469	102.042	98.6487	112.032	156.89	96.3073	94.6279	81.5338
Slc1a3	ENSMUSG00000005360	9795.18	9376.11	9775.25	9319.93	8817.62	9587.48	8850.59	8946.03	8487.87	9281.42	9535.05	9286.16	8698.9	9618.25	8320.39	11609.8	11165.1	9980.09	11422.6
Crbn	ENSMUSG00000005362	1333.5	1341.25	1469.02	1338.72	1368.02	1504.52	1365.14	1361.48	1266.31	1435.43	1370.65	1201.93	1396.75	1435.26	1336.38	1615.19	1325.45	1409.5	1579.39
Il5ra	ENSMUSG00000005364	0	0.974749	1.1866	0	0	0	0	0.864434	0	0	0	0	0	0	2.00057	0	1.63233	0.901218	0
Msh6	ENSMUSG00000005370	409.301	430.839	379.713	388.393	391.538	388.092	372.62	366.52	409.358	357.255	364.475	378.059	398.036	405.107	391.112	360.075	393.391	382.116	349.806
Fbxo11	ENSMUSG00000005371	3401.49	3445.74	3571.68	3331.76	3626.68	3569.39	3421.95	3558.88	3329.62	3260.15	3379.75	2947.91	3296.46	3418.74	3293.94	5457.71	3909.42	4134.79	4024.09
Mlxipl	ENSMUSG00000005373	10.2792	22.4192	30.8517	20.2836	16.9824	20.2021	28.4878	23.3397	22.5972	18.4235	35.8767	31.1662	21.7111	33.1524	19.0055	12.8598	39.1758	20.728	18.4109
Tbl2	ENSMUSG00000005374	385.939	405.496	393.953	413.935	441.541	337.056	377.178	370.842	366.771	357.255	384.044	369.929	343.035	334.759	358.103	303.492	390.126	350.574	357.697
Bud23	ENSMUSG00000005378	170.075	203.723	202.909	202.836	166.993	170.123	191.438	188.447	198.16	166.612	192.43	207.323	158.491	204.575	154.044	159.462	190.982	192.861	214.355
Nid1	ENSMUSG00000005397	330.805	362.607	302.584	283.219	329.269	283.892	250.693	292.179	301.586	285.163	225.86	321.825	282.968	255.516	286.082	239.193	208.938	240.625	309.039
Mcm5	ENSMUSG00000005410	25.2309	31.192	58.1436	55.592	30.1909	32.9613	39.8829	39.764	31.2885	24.0306	31.7998	29.8111	27.5007	42.8556	37.0106	15.4318	34.2789	33.3451	65.753
Hmox1	ENSMUSG00000005413	55.1341	47.7627	29.6651	48.0796	37.7386	38.2776	45.5805	35.4418	37.3724	37.6479	33.4306	42.0066	41.251	38.004	46.0132	23.1477	21.2202	46.8633	40.7669
Mprip	ENSMUSG00000005417	4650.89	4961.47	4881.69	5262.46	5381.52	5071.78	5299.87	5809	5662.35	4942.29	5422.28	5416.82	4799.59	5924.58	4909.41	4446.92	5327.91	5480.31	5539.04
Cic	ENSMUSG00000005442	1536.28	1619.06	1769.23	1710.58	1578.42	1754.39	1833.47	1930.28	2456.15	1886.4	1980.56	2177.57	1775.97	1943.86	1997.57	1823.52	1901.66	1937.62	1898.95
Pafah1b3	ENSMUSG00000005447	40.1825	30.2172	47.4642	54.8408	39.6255	31.898	51.278	57.0527	84.3051	73.6938	44.8459	59.6222	49.2118	68.7307	55.0158	64.2991	62.0284	43.2585	68.3832
Il27ra	ENSMUSG00000005465	2.80343	1.9495	1.1866	4.50746	5.66079	1.06327	2.27902	3.45774	6.953	3.20408	3.26152	6.09773	3.61851	1.61719	2.00057	0	4.89698	2.70365	1.31506
Prkaca	ENSMUSG00000005469	2474.49	2559.69	2604.6	2349.14	2557.73	2811.28	2782.69	2723.83	3116.68	2787.55	2543.17	2718.91	2616.91	2771.06	2411.69	2813.73	2510.52	2590.1	2593.3
Asf1b	ENSMUSG00000005470	6.54134	10.7222	14.2392	6.76119	6.60425	10.6327	3.41854	5.18661	3.4765	7.20918	3.26152	10.1629	7.96072	7.27736	13.0037	5.14393	3.26465	12.6171	7.89036
Myl10	ENSMUSG00000005474	0	0.974749	0	0	0	0	0	0	0	0	0	0	0	0	0	0	0	0	1.31506
Ddx39	ENSMUSG00000005481	159.795	134.515	122.22	136.726	127.368	141.414	140.16	153.005	147.751	141.781	129.645	152.443	161.386	126.95	128.037	74.5869	117.527	158.614	117.04
Dnajb1	ENSMUSG00000005483	1289.58	1118.04	608.728	966.85	883.083	817.652	826.146	696.734	856.088	779.393	765.642	693.109	676.662	810.213	609.175	918.191	1359.73	1501.43	1342.68
Msh4	ENSMUSG00000005493	10.2792	7.79799	4.74642	7.51243	7.54772	15.949	6.83707	7.77991	12.1677	12.8163	11.4153	8.80783	7.96072	12.9375	6.00172	15.4318	6.52931	3.60487	6.5753
Usp40	ENSMUSG00000005501	519.569	405.496	392.766	475.537	453.806	477.407	444.41	373.436	484.102	495.831	475.366	441.747	505.144	443.919	478.137	493.817	357.479	388.425	416.874
Kbtbd4	ENSMUSG00000005505	298.098	295.349	281.225	294.487	256.622	298.778	284.878	287.857	310.278	269.143	261.737	290.658	267.77	304.032	271.078	298.348	319.936	265.859	309.039
Celf1	ENSMUSG00000005506	3536.06	3765.46	3916.98	4059.72	4255.97	3912.82	3557.56	4312.66	3256.61	3594.18	3789.88	3385.59	3475.94	3679.92	3738.07	3011.77	3644.98	3559.81	4009.62
Ndufs3	ENSMUSG00000005510	830.75	839.259	847.235	839.139	846.288	869.752	903.633	818.619	816.108	780.194	820.272	794.737	808.375	802.936	737.211	537.54	747.605	797.578	823.228
Por	ENSMUSG00000005514	730.761	795.395	764.173	797.069	806.662	791.07	789.682	853.197	882.162	809.03	792.549	975.637	793.178	856.303	886.254	681.57	961.44	960.698	1017.86
Igf1r	ENSMUSG00000005533	1854.94	1959.25	1913.99	1944.97	1879.38	1923.45	1786.75	2034.01	1969.44	1911.23	1978.93	1926.21	1864.26	1913.14	2344.67	2003.56	2055.1	2074.6	2244.81
Insr	ENSMUSG00000005534	1664.3	1543.03	1587.68	1681.28	1586.91	1571.51	1452.88	1508.44	1654.81	1674.93	1709.85	1540.02	1679.71	1639.83	1672.48	1656.34	1496.84	1578.03	1596.48
Fcer2a	ENSMUSG00000005540	0	0	0	0	0	1.06327	0	0	0.869125	0.80102	1.63076	0	0	0	1.00029	0	0	0.901218	0
Cyp2a5	ENSMUSG00000005547	0	3.899	0	0.751243	2.83039	0	1.13951	0	0.869125	1.60204	0	2.03258	4.34221	0	4.00115	0	3.26465	0.901218	0
Atp4a	ENSMUSG00000005553	0	1.9495	4.74642	3.75622	2.83039	4.25307	1.13951	1.72887	5.21475	5.60714	2.44614	2.7101	4.34221	2.42579	4.00115	0	0	4.50609	1.31506
Trim28	ENSMUSG00000005566	1130.72	1168.72	1253.05	1171.19	1223.67	1205.74	1239.79	1375.32	1414.07	1215.95	1338.85	1323.88	1131.87	1248.47	1266.36	1021.07	1178.54	1181.5	1363.72
Ube2m	ENSMUSG00000005575	795.24	796.37	776.039	735.467	788.736	790.007	900.214	858.383	946.477	833.061	837.395	885.526	747.584	919.374	688.197	799.881	884.721	857.96	790.352
Adcy9	ENSMUSG00000005580	547.603	595.572	587.369	581.462	602.874	593.303	619.894	586.951	660.535	587.148	598.489	553.538	552.909	621.002	534.153	447.522	698.636	634.457	654.9
Mef2c	ENSMUSG00000005583	3172.55	3113.35	3915.79	2567	3552.14	2879.33	3695.44	3313.38	2945.46	3204.88	2786.15	2387.6	3318.17	4129.5	2890.83	4254.03	3878.41	4123.97	3929.4
Ctr9	ENSMUSG00000005609	1109.22	1254.5	1165.25	1177.2	1153.86	1227.01	1203.32	1081.41	1155.94	1056.55	1214.1	1111.82	1103.65	1133.65	1170.34	1463.45	1100.19	1257.2	1115.17
Eif4g2	ENSMUSG00000005610	14406.8	15109.6	14825.4	13871	14435	13584.3	13355.1	13021	12635.3	12994.9	12413.3	12167	13478.2	12543.7	12767.7	14343.8	15092.5	15260.3	15265.2
Mrvi1	ENSMUSG00000005611	180.354	254.41	172.058	192.318	183.976	222.223	154.974	148.683	163.395	169.015	179.384	216.808	212.045	165.762	311.089	84.8748	155.071	186.552	147.287
Pcyt1a	ENSMUSG00000005615	714.875	687.198	609.915	662.597	680.238	684.744	675.73	680.31	711.813	724.923	672.688	698.529	690.412	633.939	648.186	743.297	551.726	663.296	614.133
Zfp592	ENSMUSG00000005621	659.74	671.602	588.556	643.064	634.008	625.201	650.661	614.613	672.703	633.607	683.288	719.532	630.345	675.178	696.2	591.552	687.209	682.222	678.571
Psmd4	ENSMUSG00000005625	683.102	728.138	796.211	682.88	695.333	770.868	803.356	719.21	916.927	772.183	733.026	798.803	746.861	840.131	699.201	733.009	834.119	802.985	807.447
Tmod4	ENSMUSG00000005628	14.0171	11.697	20.1723	18.0298	6.60425	17.0123	11.3951	7.77991	7.82212	9.61224	14.6768	10.1629	6.51332	11.3203	11.0032	18.0037	8.16163	19.8268	10.5205
Insrr	ENSMUSG00000005640	25.2309	27.293	28.4785	22.5373	24.5301	44.6572	47.8595	25.0686	82.5669	56.8724	32.6152	72.4952	64.4095	42.8556	33.0095	18.0037	32.6465	27.9378	22.356
Cabp5	ENSMUSG00000005649	3.73791	0.974749	0	0	0	0	0	0	1.73825	0	0	0	2.17111	2.42579	0	0	0	0.901218	1.31506
Snx6	ENSMUSG00000005656	729.826	729.112	632.46	616.771	667.029	585.86	589.128	603.375	579.706	608.775	611.535	592.835	635.411	545.802	655.188	727.866	697.003	664.198	656.215
Mthfd2	ENSMUSG00000005667	176.616	136.465	144.766	145.741	145.294	130.782	128.765	121.885	153.835	136.173	132.907	136.183	146.188	105.117	131.038	138.886	199.144	127.973	127.561
Kit	ENSMUSG00000005672	467.238	378.203	437.857	493.567	480.223	410.421	537.85	484.948	586.659	523.867	509.612	460.717	463.893	552.271	400.115	473.241	473.375	536.225	520.764
Tomm40l	ENSMUSG00000005674	344.822	363.581	342.929	336.557	330.213	327.486	369.202	401.962	384.153	350.847	333.49	363.831	356.062	383.274	291.083	331.783	426.037	381.215	357.697
Nr1i3	ENSMUSG00000005677	7.47581	7.79799	10.6794	17.2786	13.2085	4.25307	17.0927	32.8485	18.2516	16.0204	2.44614	10.1629	14.474	21.0235	7.00201	2.57196	1.63233	14.4195	5.26024
Pan2	ENSMUSG00000005682	295.295	292.425	237.321	291.482	264.17	284.955	271.204	261.059	309.408	293.173	305.767	314.372	326.39	264.411	306.088	192.897	256.275	229.811	228.821
Cs	ENSMUSG00000005683	3135.17	3120.17	3142.13	3000.47	3072.86	3184.48	3124.54	3460.33	3510.39	3182.45	3194.66	3178.27	3032.31	3024.96	2923.84	2417.65	2833.72	2943.38	2887.87
Ampd3	ENSMUSG00000005686	547.603	515.642	554.144	522.114	524.566	374.27	582.29	558.425	696.169	405.316	578.92	649.747	434.221	359.825	378.108	653.279	494.595	633.556	535.23
Bcas2	ENSMUSG00000005687	643.854	694.996	799.771	776.786	807.606	768.742	696.242	745.143	737.018	778.592	739.549	789.995	823.573	764.932	729.209	859.036	757.399	775.047	749.585
Sh2d1a	ENSMUSG00000005696	1.86895	0.974749	2.37321	1.50249	0.943464	1.06327	0	4.32217	1.73825	0	0.81538	0	1.4474	1.61719	7.00201	7.71589	1.63233	0.901218	0
Ctcf	ENSMUSG00000005698	1123.24	1234.03	1317.13	1195.23	1184.05	1180.23	1128.12	1207.61	1049.9	1097.4	1161.92	1126.72	1159.37	1181.36	1129.32	1435.16	1250.36	1189.61	1204.6
Pard6a	ENSMUSG00000005699	121.482	128.667	115.101	108.179	121.707	110.58	118.509	128.801	151.228	110.541	110.076	141.603	129.543	118.864	114.033	97.7346	143.645	149.602	147.287
Agrp	ENSMUSG00000005705	0	0.974749	1.1866	0.751243	0	0	0	0	1.73825	0	0.81538	0.677526	1.4474	0.808596	0	0	4.89698	0	1.31506
Pvalb	ENSMUSG00000005716	170.075	161.808	115.101	120.95	150.954	121.212	125.346	126.207	216.412	182.633	124.753	99.5962	177.307	160.102	63.0181	180.037	143.645	123.467	85.4789
Tfap4	ENSMUSG00000005718	45.7893	45.8132	35.5981	44.3234	32.0778	30.8347	34.1854	45.815	40.8489	45.6581	46.4766	48.7818	60.0673	50.9415	46.0132	56.5832	22.8526	39.6536	28.9313
Ranbp1	ENSMUSG00000005732	887.753	888.971	942.164	807.587	878.365	896.334	846.657	872.214	883.9	827.454	859.41	846.907	869.166	825.576	822.236	833.316	1062.64	923.748	1057.31
Cd247	ENSMUSG00000005763	1.86895	2.92425	0	3.00497	0.943464	1.06327	0	6.05104	1.73825	3.20408	0.81538	6.77526	3.61851	3.23438	14.004	0	0	0.901218	1.31506
Rfx5	ENSMUSG00000005774	400.89	449.359	465.149	397.408	423.616	459.331	488.851	412.335	470.196	479.01	476.997	462.75	458.104	497.287	411.118	308.636	367.273	397.437	312.984
Psmb4	ENSMUSG00000005779	1000.82	1030.31	1021.67	1078.79	1022.72	1117.49	1030.12	1058.07	1034.26	1063.75	1023.3	1158.57	943.708	991.339	905.26	606.983	933.691	1002.15	1007.34
Mmp8	ENSMUSG00000005800	0	0.974749	0	0	0	0	0	0	0	0.80102	0	0	0	0	0	0	0	0	0
Slc30a4	ENSMUSG00000005802	1435.36	1465.05	1617.34	1371.77	1502	1337.59	1336.65	1412.49	1220.25	1327.29	1291.56	1159.92	1340.3	1335.8	1381.4	1427.44	1341.77	1322.09	1434.73
Sqor	ENSMUSG00000005803	78.496	100.399	83.0623	73.6218	63.2121	71.2389	61.5336	64.8326	65.1844	60.0765	64.415	64.3649	62.9621	54.1759	58.0166	28.2916	60.3961	56.7767	51.2874
Bloc1s6	ENSMUSG00000005804	554.145	629.688	564.824	590.477	587.778	598.619	516.199	654.377	542.334	557.51	517.766	531.858	586.199	591.084	515.148	730.438	528.874	592.1	575.997
Metap1	ENSMUSG00000005813	957.838	1013.74	959.963	833.129	953.843	918.662	854.634	882.588	821.323	821.847	870.01	782.542	864.824	854.686	867.249	1057.08	1054.48	884.996	892.926
Gpr108	ENSMUSG00000005823	238.292	248.561	232.574	248.662	188.693	220.096	210.81	255.873	259.868	223.485	228.306	256.105	225.795	233.684	208.06	198.041	226.893	236.119	199.889
Gata6	ENSMUSG00000005836	3.73791	1.9495	2.37321	3.00497	0.943464	2.12653	0	0	0	1.60204	1.63076	1.35505	3.61851	0	1.00029	0	1.63233	0	2.63012
Rsl1d1	ENSMUSG00000005846	801.781	936.734	963.523	832.378	889.687	948.434	874.005	860.112	764.83	798.617	866.749	823.193	871.338	981.636	763.219	1149.67	1046.32	1028.29	911.337
Cnga2	ENSMUSG00000005864	0.934477	0.974749	1.1866	0.751243	1.88693	0	3.41854	1.72887	4.34562	0.80102	3.26152	2.03258	2.17111	1.61719	1.00029	0	0	0.901218	0
Apc	ENSMUSG00000005871	10505.4	10697.9	10149	9581.36	10845.1	10953.8	11119.4	10402.6	10864.9	10613.5	10926.1	9770.6	10710.1	11301.7	11239.2	10804.8	10484.4	10580.3	9381.64
Reep5	ENSMUSG00000005873	5085.42	5229.53	5215.13	4931.91	5087.16	4911.23	5082.22	4991.24	4596.8	4722.81	4619.13	4938.48	4851.7	4503.88	4887.4	5352.26	4327.3	5045.92	5314.16
Ergic3	ENSMUSG00000005881	403.694	492.248	474.642	495.821	443.428	475.28	450.107	482.354	505.831	442.964	448.459	540.665	448.695	482.732	476.137	432.09	442.36	394.733	460.271
Uqcc1	ENSMUSG00000005882	458.828	429.864	430.737	446.99	449.089	517.811	430.735	438.268	466.72	450.173	388.121	477.655	429.879	494.861	380.109	702.146	491.33	497.472	418.189
Spo11	ENSMUSG00000005883	0.934477	3.899	2.37321	5.2587	2.83039	2.12653	2.27902	2.5933	1.73825	2.40306	0	4.74268	3.61851	3.23438	4.00115	0	3.26465	2.70365	5.26024
Ncoa2	ENSMUSG00000005886	3034.25	3110.42	3081.61	2972.67	3167.21	3115.37	2998.06	2979.71	3201.86	3111.16	3162.86	3021.09	3047.51	3002.32	3041.87	3922.24	3653.15	3284.04	3712.42
Trh	ENSMUSG00000005892	20.5585	13.6465	9.49283	12.0199	7.54772	12.7592	15.9532	8.64434	22.5972	16.8214	6.52304	25.0684	20.9874	13.7461	32.0092	7.71589	8.16163	18.0244	22.356
Nr2c2	ENSMUSG00000005893	2467.95	2487.56	2750.55	2609.07	2698.31	2667.74	2716.6	2745.44	2505.69	2697.84	2668.74	2494.65	2548.88	2845.45	2563.74	2219.6	2503.99	2563.97	2653.79
Nr2c1	ENSMUSG00000005897	237.357	261.233	287.158	272.701	268.887	244.551	246.135	296.501	245.962	265.939	272.337	250.007	259.809	251.473	281.081	249.48	269.334	218.996	227.506
Smpd4	ENSMUSG00000005899	308.377	388.925	361.914	371.865	409.464	393.409	411.364	401.098	424.133	379.684	422.367	428.874	389.352	362.251	383.11	246.908	427.67	386.623	305.094
Pex1	ENSMUSG00000005907	475.649	532.213	444.977	468.776	517.962	479.533	443.27	487.541	484.972	487.821	491.674	467.493	449.419	458.474	400.115	416.658	517.447	488.46	483.942
Otx1	ENSMUSG00000005917	41.117	44.8385	40.3445	32.3035	30.1909	27.6449	25.0693	36.3062	29.5502	23.2296	27.7229	27.7785	31.1192	21.8321	39.0112	33.4355	26.1172	34.2463	21.041
Kctd20	ENSMUSG00000005936	830.75	794.421	636.02	758.756	840.627	694.313	697.381	726.989	787.427	732.132	765.642	752.731	736.729	742.291	772.221	648.135	679.048	702.049	675.941
Itgae	ENSMUSG00000005947	7.47581	0.974749	2.37321	12.7711	8.49118	3.1898	1.13951	3.45774	5.21475	8.81122	4.89228	6.09773	11.5792	5.66017	4.00115	0	1.63233	8.11096	1.31506
Ctns	ENSMUSG00000005949	223.34	279.753	245.627	267.443	224.545	245.615	268.925	257.601	245.962	245.913	230.752	260.17	243.888	232.067	201.058	185.181	226.893	227.107	222.245
P2rx5	ENSMUSG00000005950	33.6412	32.1667	39.1579	36.0597	43.3994	27.6449	31.9063	33.7129	34.765	36.0459	32.6152	33.8763	34.014	38.8126	28.008	15.4318	27.7495	18.0244	18.4109
Shpk	ENSMUSG00000005951	35.5101	49.7122	37.9713	60.0995	57.5513	45.7205	42.1619	38.8996	46.0636	36.0459	50.5535	48.1043	44.8695	32.3438	38.0109	20.5757	26.1172	29.7402	26.3012
Trpv1	ENSMUSG00000005952	0	1.9495	1.1866	1.50249	1.88693	0	0	0.864434	0.869125	0.80102	0.81538	2.7101	1.4474	0	2.00057	0	0	1.80244	2.63012
Ephb3	ENSMUSG00000005958	137.368	106.248	110.354	119.448	100.007	112.706	145.858	129.665	179.04	137.775	136.168	161.929	141.846	135.036	136.039	102.879	117.527	111.751	117.04
Tuft1	ENSMUSG00000005968	45.7893	67.2577	53.3972	45.8258	62.2687	36.1511	45.5805	38.8996	44.3254	56.0714	56.2612	46.0717	42.6984	41.2384	42.012	48.8673	42.4405	39.6536	65.753
Rcn1	ENSMUSG00000005973	221.471	220.293	195.79	193.07	267.944	165.87	201.694	241.177	197.291	171.418	182.645	281.173	285.862	156.059	352.101	372.935	303.613	225.304	320.875
Dnase1	ENSMUSG00000005980	0.934477	0.974749	0	0.751243	0.943464	0	0	4.32217	3.4765	1.60204	0.81538	0	0.723702	0.808596	1.00029	2.57196	0	0	0
Trap1	ENSMUSG00000005981	825.143	823.663	773.666	843.646	815.153	861.246	869.447	847.146	880.423	889.933	815.38	809.643	829.363	908.862	760.218	681.57	778.62	903.02	796.927
Naa60	ENSMUSG00000005982	1017.64	1125.84	1115.41	1046.48	1168.95	1045.19	1193.07	1145.38	1219.38	1163.88	1086.09	1168.73	1084.11	1052.79	975.28	774.161	1085.5	1146.35	1217.75
1700037C18Rik	ENSMUSG00000005983	36.4446	29.2425	29.6651	42.8209	48.1167	34.0245	25.0693	41.4929	56.4931	35.2449	30.1691	45.3942	41.251	37.1954	45.0129	18.0037	32.6465	22.5304	23.6711
Ankrd13d	ENSMUSG00000005986	413.973	421.092	414.125	437.975	410.407	472.09	474.037	433.946	528.428	468.597	513.689	488.496	424.813	556.314	440.126	357.503	537.035	456.016	440.545
Tyrp1	ENSMUSG00000005994	5.60686	4.87375	2.37321	3.00497	8.49118	3.1898	2.27902	5.18661	6.953	4.0051	4.0769	5.4202	1.4474	1.61719	3.00086	2.57196	1.63233	3.60487	2.63012
Tpr	ENSMUSG00000006005	4112.63	4446.81	4568.43	3946.28	4322.01	4211.6	4539.81	4164.85	4242.2	4086.8	4382.67	3846.99	4319.78	4546.74	4238.22	6548.22	5305.06	4794.48	4408.08
Pdc	ENSMUSG00000006007	0	0	0	0	0	1.06327	0	0	0	0.80102	0	0	0	0	0	0	0	0	0
BC003331	ENSMUSG00000006010	886.818	875.325	856.728	851.91	860.44	961.193	997.073	879.994	863.041	803.423	726.503	785.252	830.81	962.229	783.225	1720.64	1038.16	966.106	849.529
Prg4	ENSMUSG00000006014	0	0.974749	2.37321	1.50249	0	0	1.13951	0	0	0.80102	0	1.35505	0.723702	0	0	0	0	0	0
Dhx34	ENSMUSG00000006019	87.8408	109.172	116.287	149.497	113.216	137.161	135.602	117.563	166.003	140.179	148.399	162.606	129.543	160.102	127.036	84.8748	171.394	134.281	106.52
Kptn	ENSMUSG00000006021	106.53	122.818	125.78	148.746	171.711	161.617	158.392	151.276	160.788	148.189	137.799	169.381	159.938	141.504	129.037	74.5869	130.586	134.281	113.095
Napa	ENSMUSG00000006024	1475.54	1538.15	1472.58	1524.27	1502	1682.09	1702.43	1708.12	1868.62	1627.67	1746.54	1925.53	1660.17	1718.27	1494.43	1147.1	1609.47	1531.17	1521.53
Sra1	ENSMUSG00000006050	465.369	496.147	480.575	504.084	441.541	496.546	486.572	478.032	514.522	515.857	437.859	538.633	510.934	524.779	482.138	398.654	610.49	528.114	535.23
Calcoco2	ENSMUSG00000006056	0.934477	0.974749	2.37321	0	2.83039	0	0	1.72887	0	0.80102	2.44614	2.7101	2.17111	0	5.00143	0	0	0.901218	0
Atp5g1	ENSMUSG00000006057	489.666	534.163	590.929	495.069	515.132	639.023	404.527	835.908	558.847	585.546	463.951	694.464	547.843	566.826	486.139	383.223	422.773	456.918	472.107
Snf8	ENSMUSG00000006058	260.719	291.45	283.598	343.318	294.361	327.486	339.574	306.874	283.335	286.765	315.552	293.369	311.192	325.056	249.071	231.477	213.835	223.502	240.656
Tbcb	ENSMUSG00000006095	425.187	468.854	448.536	424.452	395.312	395.535	404.527	445.184	439.777	447.77	415.844	500.014	392.97	468.177	401.115	419.23	432.566	413.659	456.326
Inpp5k	ENSMUSG00000006127	325.198	335.314	304.957	338.06	353.799	367.89	376.039	331.078	417.18	398.107	345.721	420.743	399.484	414.001	406.116	216.045	359.112	324.438	311.669
Crkl	ENSMUSG00000006134	1047.55	1001.07	981.322	857.169	1021.77	916.536	968.585	937.911	1096.84	1013.29	891.21	936.34	993.643	912.905	863.248	848.748	987.557	912.934	984.981
Upk3bl	ENSMUSG00000006143	0	2.92425	0	2.25373	4.71732	2.12653	0	4.32217	4.34562	6.40816	2.44614	4.06515	4.34221	5.66017	5.00143	0	1.63233	1.80244	1.31506
Eps8l1	ENSMUSG00000006154	1.86895	4.87375	9.49283	6.00995	3.77386	3.1898	3.41854	10.3732	5.21475	4.0051	4.89228	10.8404	6.51332	4.04298	4.00115	0	4.89698	1.80244	2.63012
Clint1	ENSMUSG00000006169	1035.4	1108.29	997.934	940.557	1013.28	919.726	1024.42	921.487	895.199	986.857	933.61	889.591	874.956	959.803	973.279	1044.22	1046.32	1116.61	1128.32
Prss16	ENSMUSG00000006179	0	0.974749	1.1866	3.00497	0	0	1.13951	0	0	0	0	1.35505	0	0	0	0	0	0	0
Cdkal1	ENSMUSG00000006191	370.987	368.455	303.771	317.025	309.456	329.613	324.761	288.721	292.026	362.862	357.136	323.18	357.509	306.458	339.097	383.223	282.392	314.525	368.217
5430419D17Rik	ENSMUSG00000006204	4.67238	0	2.37321	1.50249	3.77386	1.06327	0	1.72887	0	4.0051	0.81538	10.1629	8.68443	0.808596	5.00143	18.0037	0	0.901218	1.31506
Htra1	ENSMUSG00000006205	1376.48	1462.12	1414.43	1525.78	1297.26	1437.54	1371.97	1333.82	1234.16	1248.79	1302.98	1456	1259.97	1301.84	1065.31	987.634	1331.98	1519.45	1720.1
Zbtb17	ENSMUSG00000006215	136.434	148.162	142.392	184.055	145.294	167.996	186.88	186.718	165.134	170.617	154.107	161.929	130.266	161.719	156.045	141.458	166.497	151.405	178.848
Clcnkb	ENSMUSG00000006216	0.934477	0	1.1866	0	0	0	0	0.864434	0.869125	0	0.81538	0.677526	0.723702	1.61719	0	0	0	0	0
Fam131c	ENSMUSG00000006218	25.2309	20.4697	18.9857	12.7711	24.5301	26.5817	29.6273	32.8485	52.1475	33.6428	22.8306	30.4886	36.1851	25.8751	23.0066	7.71589	21.2202	13.5183	22.356
Fblim1	ENSMUSG00000006219	21.493	15.596	26.1053	22.5373	20.7562	18.0755	26.2088	15.5598	11.2986	14.4184	10.5999	25.0684	20.2637	21.0235	17.0049	5.14393	14.6909	19.8268	23.6711
Hspb7	ENSMUSG00000006221	0	5.84849	1.1866	0	2.83039	4.25307	3.41854	3.45774	3.4765	3.20408	0	2.7101	0.723702	3.23438	4.00115	0	3.26465	4.50609	2.63012
Epor	ENSMUSG00000006235	26.1653	28.2677	35.5981	33.0547	29.2474	24.4551	27.3483	38.0351	39.9797	28.8367	29.3537	29.8111	20.9874	30.7266	29.0083	59.1552	39.1758	26.1353	36.8217
Ccdc159	ENSMUSG00000006241	49.5273	52.6365	41.5311	83.388	66.986	58.4797	63.8127	77.7991	79.0904	56.8724	79.0918	72.4952	81.7784	59.8361	69.0198	51.4393	78.3517	64.8877	38.1368
Mob1b	ENSMUSG00000006262	1483.95	1603.46	1580.56	1568.6	1499.17	1448.17	1302.46	1517.95	1288.91	1441.84	1364.13	1154.5	1417.01	1326.91	1415.41	1255.12	1165.48	1240.98	1174.35
Atp6v1b1	ENSMUSG00000006269	0	0	0	0	0	0	0	0	0.869125	0	0	0	0	0	0	0	3.26465	0	0
Vax1	ENSMUSG00000006270	35.5101	58.4849	47.4642	44.3234	48.1167	34.0245	42.1619	36.3062	32.1576	47.2602	47.292	50.1369	40.5273	54.1759	39.0112	15.4318	39.1758	35.1475	49.9723
Atp6v1b2	ENSMUSG00000006273	6801.12	6808.62	7438.82	6735.65	7228.82	7476.89	7297.43	7325.22	7679.59	7409.44	6896.48	6635.68	6880.96	7146.37	6393.83	5416.55	6717.02	7229.57	7702.31
Eps15l1	ENSMUSG00000006276	889.622	861.678	840.116	874.447	858.553	937.801	964.027	827.264	1029.04	923.576	1068.15	993.93	950.945	1045.51	931.267	897.615	1111.61	924.65	767.995
Tep1	ENSMUSG00000006281	173.813	173.505	161.378	180.298	150.011	149.921	133.323	152.14	156.442	143.383	161.445	178.867	146.912	126.95	198.057	120.882	140.38	134.281	173.588
Ttc5	ENSMUSG00000006288	344.822	267.081	302.584	334.303	341.534	303.031	364.644	325.892	307.67	353.25	344.09	374.672	292.376	328.29	319.092	249.48	305.245	334.352	293.259
Osgep	ENSMUSG00000006289	178.485	145.238	148.326	167.527	145.294	205.21	200.554	182.396	149.489	178.627	176.122	175.479	158.491	143.121	134.038	133.742	146.909	133.38	138.081
Aamp	ENSMUSG00000006299	866.26	805.143	866.221	866.184	894.404	820.842	881.982	1008.8	903.89	885.928	907.518	979.024	776.533	1018.83	789.226	792.165	855.339	894.008	863.995
Tmbim1	ENSMUSG00000006301	698.054	512.718	687.044	649.074	513.245	614.568	658.638	407.149	556.24	623.194	636.812	723.597	587.646	459.283	709.203	300.92	350.95	428.079	362.957
Arpc2	ENSMUSG00000006304	1695.14	2220.48	1987.56	1968.26	2107.7	1852.21	1856.26	1883.6	1540.96	1814.31	1853.36	1705.33	1704.32	1906.67	1509.43	2018.99	2187.32	2120.57	2221.14
Kmt2b	ENSMUSG00000006307	710.202	752.506	719.082	761.01	709.485	807.019	860.331	856.655	1089.88	902.75	1093.42	961.409	845.284	1039.85	948.272	1339.99	1023.47	926.452	861.365
Zbtb32	ENSMUSG00000006310	0.934477	0.974749	1.1866	0	0	0	0	0	0.869125	0	0	0	0	0	4.00115	0	4.89698	0	0
Upk1a	ENSMUSG00000006313	6.54134	8.77274	2.37321	2.25373	0.943464	3.1898	1.13951	3.45774	6.953	2.40306	4.0769	5.4202	2.89481	4.04298	1.00029	7.71589	8.16163	2.70365	7.89036
Tmem147	ENSMUSG00000006315	609.279	610.193	615.848	580.711	574.57	535.886	581.151	573.12	587.528	589.551	522.658	561.669	559.422	442.302	530.152	342.071	378.7	408.252	383.998
Rps9	ENSMUSG00000006333	1175.57	1173.6	1185.42	1162.92	1191.6	1129.19	1093.93	1241.33	1075.98	1183.11	1196.98	1268.33	1029.1	1181.36	973.279	784.449	1103.45	1103.99	1198.02
Tfpt	ENSMUSG00000006335	124.285	153.036	151.885	135.975	128.311	163.743	139.02	144.361	140.798	128.163	131.276	168.704	128.095	158.485	126.036	131.17	117.527	112.652	136.766
Susd2	ENSMUSG00000006342	146.713	121.844	104.421	108.93	132.085	137.161	156.113	184.989	274.643	177.826	151.661	230.359	165.004	160.911	195.056	192.897	124.057	182.947	147.287
Ggt5	ENSMUSG00000006344	21.493	26.3182	23.7321	34.5572	29.2474	21.2653	12.5346	16.4243	12.1677	20.0255	20.3845	29.1336	23.8822	15.3633	25.0072	18.0037	8.16163	8.11096	17.0958
Ggt1	ENSMUSG00000006345	12.1482	17.5455	13.0526	10.5174	10.3781	9.5694	18.2322	14.6954	12.1677	20.0255	13.0461	25.0684	15.1977	11.3203	11.0032	5.14393	13.0586	8.11096	10.5205
Crip2	ENSMUSG00000006356	360.708	473.728	504.307	449.244	422.672	381.713	405.666	491.863	456.29	358.056	384.044	467.493	392.247	420.47	506.145	357.503	479.904	421.77	541.805
Crip1	ENSMUSG00000006360	19.624	35.091	24.9187	25.5423	30.1909	27.6449	26.2088	28.5263	20.859	27.2347	19.5691	37.9414	30.3955	33.1524	29.0083	23.1477	21.2202	38.7524	24.9862
Cbfa2t3	ENSMUSG00000006362	113.072	103.323	103.235	117.194	109.442	108.453	146.997	142.632	166.003	129.765	151.661	122.632	112.174	168.997	117.034	185.181	243.217	170.33	232.766
Fbln1	ENSMUSG00000006369	51.3962	55.5607	88.9953	62.3532	47.1732	43.5939	44.441	48.4083	57.3622	69.6887	59.5227	219.518	138.951	54.9845	230.066	43.7234	60.3961	57.678	67.0681
Pgrmc1	ENSMUSG00000006373	4620.05	5466.39	5992.35	5278.24	5530.59	5439.67	5344.31	5604.99	5112.19	4934.28	5017.03	4702.03	4794.53	5440.23	4859.39	7260.65	5719.67	6624.85	6329.39
Gcat	ENSMUSG00000006378	20.5585	12.6717	14.2392	16.5274	15.0954	20.2021	12.5346	19.0176	16.5134	13.6173	17.123	16.9381	16.6452	12.9375	17.0049	10.2879	13.0586	10.8146	10.5205
Tek	ENSMUSG00000006386	246.702	202.748	208.842	172.786	213.223	200.957	172.066	225.617	139.929	170.617	152.476	198.515	204.808	198.915	198.057	159.462	138.748	154.108	159.122
Mpl	ENSMUSG00000006389	0	0.974749	1.1866	2.25373	0	2.12653	1.13951	0.864434	1.73825	3.20408	2.44614	0	2.17111	1.61719	3.00086	2.57196	0	1.80244	0
Elovl1	ENSMUSG00000006390	258.85	257.334	263.426	267.443	207.562	266.88	271.204	169.429	247.701	249.117	266.629	285.916	231.585	168.997	271.078	131.17	122.424	215.391	140.712
Med8	ENSMUSG00000006392	170.075	156.935	134.086	149.497	170.767	163.743	140.16	122.75	133.845	132.168	196.507	140.248	153.425	161.719	158.045	162.034	168.13	127.072	106.52
Hyi	ENSMUSG00000006395	53.2652	41.9142	40.3445	51.0845	16.0389	34.0245	33.0458	45.815	74.7447	59.2755	48.1074	41.3291	69.4754	54.1759	45.0129	41.1514	39.1758	29.7402	39.4518
Cdc20	ENSMUSG00000006398	3.73791	5.84849	10.6794	8.26368	14.152	8.50613	3.41854	12.9665	9.56037	4.80612	4.89228	5.4202	6.51332	7.27736	11.0032	7.71589	6.52931	13.5183	21.041
Adamts4	ENSMUSG00000006403	437.335	334.339	374.967	309.512	333.986	529.507	442.131	268.839	324.184	339.633	488.412	441.747	306.85	200.532	488.14	270.056	298.716	252.341	144.657
Nectin4	ENSMUSG00000006411	26.1653	20.4697	24.9187	25.5423	23.5866	18.0755	26.2088	16.4243	23.4664	29.6377	19.5691	19.6482	14.474	30.7266	28.008	10.2879	24.4849	16.2219	6.5753
Pfdn2	ENSMUSG00000006412	544.8	587.774	520.919	489.059	518.905	576.291	590.267	540.272	557.109	530.275	534.889	530.502	555.08	598.361	515.148	815.312	499.492	529.015	462.901
Rnf114	ENSMUSG00000006418	645.723	598.496	694.163	582.214	599.1	623.074	658.638	622.393	704.86	642.418	637.627	690.398	605.739	595.935	559.16	388.366	502.757	528.114	632.544
C330007P06Rik	ENSMUSG00000006423	952.232	874.35	900.633	905.999	891.574	829.348	828.425	894.69	746.578	876.316	812.934	724.275	893.049	743.1	838.24	864.18	829.222	800.282	887.666
Neurl1a	ENSMUSG00000006435	1265.28	1351.98	1369.34	1461.17	1354.82	1421.59	1333.23	1606.98	1480.12	1449.05	1383.7	1385.54	1029.1	1422.32	1189.34	895.043	1599.68	1477.1	1443.94
Srm	ENSMUSG00000006442	280.343	323.617	334.622	294.487	310.4	304.094	341.854	313.79	379.808	307.592	299.244	396.352	300.336	309.692	264.076	187.753	396.655	337.957	378.737
Epha2	ENSMUSG00000006445	31.7722	27.293	26.1053	27.796	20.7562	36.1511	31.9063	19.882	31.2885	30.4388	30.9844	44.0392	29.6718	29.1095	14.004	15.4318	27.7495	31.5426	22.356
Rbm14	ENSMUSG00000006456	589.655	495.173	520.919	479.293	478.336	460.394	486.572	468.523	473.673	452.576	481.889	461.395	460.998	370.337	468.134	344.643	551.726	535.323	524.709
Actn3	ENSMUSG00000006457	15.8861	16.5707	8.30623	12.0199	15.0954	28.7082	7.97658	19.0176	25.2046	17.6224	21.1999	14.228	18.0926	16.1719	8.0023	5.14393	17.9556	9.9134	10.5205
A530013C23Rik	ENSMUSG00000006462	4.67238	4.87375	3.55981	5.2587	1.88693	6.3796	4.55805	2.5933	6.08387	6.40816	5.70766	4.74268	1.4474	0.808596	5.00143	2.57196	3.26465	0.901218	3.94518
Zdhhc24	ENSMUSG00000006463	220.536	198.849	223.082	223.119	235.866	244.551	209.67	222.16	230.318	203.459	197.322	214.098	225.071	219.13	220.063	241.765	266.069	197.367	178.848
Bbs1	ENSMUSG00000006464	750.385	770.052	757.053	751.243	831.192	696.44	682.568	822.942	750.055	740.944	715.903	779.832	665.806	738.248	796.228	650.707	776.987	834.528	895.556
Slc34a3	ENSMUSG00000006469	0.934477	1.9495	5.93302	3.00497	0.943464	2.12653	3.41854	0	3.4765	0	1.63076	2.7101	0.723702	1.61719	4.00115	0	0	2.70365	0
Ndor1	ENSMUSG00000006471	138.303	150.111	129.34	163.02	148.124	153.11	170.927	113.241	176.432	148.189	178.568	173.447	149.806	192.446	126.036	77.1589	130.586	150.503	135.451
Nsmf	ENSMUSG00000006476	1974.55	2081.09	2211.83	1993.05	2216.2	1975.55	2161.65	2084.15	2163.25	1953.69	2146.08	2452.64	1938.8	2119.33	2332.67	1298.84	2378.3	2238.63	2143.55
Pdk1	ENSMUSG00000006494	622.361	513.693	664.498	617.522	684.955	661.352	486.572	642.275	649.236	665.648	622.95	640.939	662.911	657.389	634.182	511.821	568.05	599.31	669.366
Ptbp1	ENSMUSG00000006498	564.424	684.274	634.833	709.174	542.492	550.772	559.5	599.918	617.079	567.122	596.043	621.291	654.951	547.419	668.192	398.654	646.401	559.656	687.777
Mvd	ENSMUSG00000006517	67.2823	52.6365	68.823	55.592	48.1167	70.1756	63.8127	68.2903	80.8286	71.2908	79.0918	91.4659	66.5806	81.6682	83.0238	38.5794	62.0284	71.1962	34.1916
Cyba	ENSMUSG00000006519	12.1482	5.84849	14.2392	10.5174	14.152	12.7592	6.83707	8.64434	14.7751	12.0153	8.96918	13.5505	13.7503	8.08596	17.0049	15.4318	13.0586	9.9134	1.31506
Itih3	ENSMUSG00000006522	1032.6	881.173	709.589	713.681	775.528	837.854	1013.03	1034.73	1440.14	1181.5	865.118	1180.93	1176.74	1303.46	784.225	979.918	754.135	872.379	654.9
Tmem110	ENSMUSG00000006526	272.867	243.687	239.694	237.393	217.94	214.78	267.785	238.584	278.989	249.918	257.66	255.427	251.848	245.005	299.086	136.314	210.57	252.341	201.204
Sfmbt1	ENSMUSG00000006527	1289.58	1209.66	1206.78	1238.8	1268.96	1204.68	1285.37	1264.67	1235.03	1225.56	1267.92	1111.14	1218.71	1343.08	1259.36	1170.24	1134.47	1233.77	1187.5
Itih1	ENSMUSG00000006529	0.934477	0	0	0	0	0	0	0	0	0.80102	0.81538	0	0	0	0	0	0	0	0
Ihh	ENSMUSG00000006538	0	0.974749	3.55981	3.75622	1.88693	2.12653	0	4.32217	0.869125	1.60204	0	1.35505	0.723702	1.61719	1.00029	0	0	3.60487	3.94518
Prkag3	ENSMUSG00000006542	0	0	0	0.751243	0	0	0	0	0.869125	0	0.81538	0	1.4474	0	0	2.57196	0	0	0
Atp7b	ENSMUSG00000006567	67.2823	50.687	73.5695	46.5771	62.2687	51.0368	61.5336	56.1882	80.8286	69.6887	67.6765	88.7558	71.6465	66.3049	78.0224	41.1514	52.2344	43.2585	55.2326
Slc4a1	ENSMUSG00000006574	5.60686	2.92425	1.1866	0.751243	0.943464	3.1898	1.13951	0	0	2.40306	0	0	1.4474	3.23438	0	2.57196	0	0	0
Rundc3a	ENSMUSG00000006575	1607.3	1624.91	1759.73	1501.74	1551.06	1719.3	1846.01	1811.85	2029.41	1739.01	1801.99	1845.58	1545.83	1964.89	1607.46	1301.41	2055.1	1824.97	1851.61
Slc4a3	ENSMUSG00000006576	1160.62	1268.15	1171.18	1155.41	1333.12	1242.96	1410.72	1428.91	1686.97	1458.66	1343.75	1428.22	1282.4	1400.49	1209.35	1216.54	1509.9	1351.83	1236.16
Cdt1	ENSMUSG00000006585	14.0171	12.6717	16.6125	18.7811	16.0389	15.949	18.2322	23.3397	24.3355	7.20918	22.0153	13.5505	24.6059	23.4493	16.0046	2.57196	14.6909	17.1231	18.4109
Runx1t1	ENSMUSG00000006586	457.893	437.662	353.608	431.965	427.389	346.625	415.922	576.578	652.713	457.382	412.582	514.242	594.16	519.119	648.186	1198.53	711.694	645.272	721.968
Snai3	ENSMUSG00000006587	0	0.974749	1.1866	3.00497	0	0	3.41854	0.864434	0.869125	2.40306	0	1.35505	0.723702	1.61719	1.00029	5.14393	1.63233	1.80244	3.94518
Aprt	ENSMUSG00000006589	114.006	103.323	116.287	104.423	106.611	101.01	104.835	130.53	110.379	120.153	110.076	149.733	96.2524	106.735	118.034	69.443	110.998	100.035	123.616
Gtf2h1	ENSMUSG00000006599	565.358	539.036	548.211	473.283	605.704	570.974	643.824	523.847	484.972	496.632	565.874	527.115	542.777	615.342	534.153	522.109	636.607	564.162	541.805
Hfe	ENSMUSG00000006611	24.2964	82.8537	47.4642	48.8308	27.3605	19.1388	21.6507	38.8996	20.859	34.4439	30.9844	41.3291	39.8036	21.8321	44.0126	10.2879	39.1758	27.0365	27.6163
Abhd1	ENSMUSG00000006638	79.4305	170.581	83.0623	106.677	145.294	94.6307	91.1609	57.0527	155.573	121.755	105.999	180.899	91.9102	150.399	61.0175	61.7271	179.556	41.456	151.232
Slc5a6	ENSMUSG00000006641	273.802	325.566	312.077	254.671	305.682	261.564	266.646	281.806	330.267	286.765	293.537	287.271	302.508	258.751	275.079	200.613	231.79	261.353	266.957
Tcf23	ENSMUSG00000006642	6.54134	0.974749	4.74642	4.50746	0.943464	3.1898	3.41854	3.45774	1.73825	2.40306	2.44614	1.35505	1.4474	8.08596	7.00201	0	0	7.20974	0
Nphs1	ENSMUSG00000006649	14.0171	23.394	4.74642	15.7761	18.8693	20.2021	10.2556	19.882	15.6442	12.0153	9.78456	16.2606	20.9874	16.1719	11.0032	25.7196	11.4263	12.6171	2.63012
Aplp1	ENSMUSG00000006651	7525.34	7783.37	8174.52	7329.13	7124.1	7832.02	8022.16	8482.7	8958.94	7962.14	8210.06	9771.27	7332.55	8039.06	7885.26	8883.56	9540.95	10150.4	8945.04
Qrich1	ENSMUSG00000006673	1672.71	1710.68	1846.36	1772.93	1780.32	1804.36	1902.98	2173.19	1936.41	1799.09	1916.96	1772.41	1760.04	2069.2	1713.49	1314.27	1877.18	2059.28	2050.18
P4htm	ENSMUSG00000006675	470.976	480.551	509.053	478.542	475.506	459.331	480.874	507.423	591.874	504.643	495.751	554.216	448.695	604.021	398.114	347.215	517.447	521.805	589.147
Usp19	ENSMUSG00000006676	1338.17	1460.17	1296.96	1529.53	1450.1	1415.21	1497.32	1493.74	1551.39	1432.22	1396.75	1461.42	1384.44	1521.78	1395.4	1131.66	1425.02	1463.58	1365.03
Pola1	ENSMUSG00000006678	218.668	196.899	194.603	212.602	174.541	145.668	168.648	171.158	126.023	180.23	198.953	163.284	196.847	158.485	241.069	280.344	200.776	232.514	277.478
Cdc42	ENSMUSG00000006699	4871.43	4894.22	5302.93	4726.82	4953.19	4861.26	4488.54	4755.25	4149.2	4883.02	4438.11	4317.87	4584.65	4350.25	4439.27	4143.43	4732.11	4933.27	5228.68
Pknox1	ENSMUSG00000006705	306.508	305.096	306.144	320.03	346.251	321.107	316.784	294.772	278.12	326.816	266.629	283.206	241.717	309.692	282.081	293.204	319.936	277.575	305.094
D130043K22Rik	ENSMUSG00000006711	617.689	573.153	612.288	600.995	646.273	547.582	641.545	597.324	748.316	647.224	604.196	680.913	695.478	677.603	628.18	586.408	649.666	718.271	595.723
Gmnn	ENSMUSG00000006715	61.6754	42.889	34.4115	42.8209	59.4383	46.7837	37.6039	23.3397	44.3254	51.2653	51.3689	42.6841	44.8695	66.3049	43.0123	51.4393	65.2931	41.456	60.4928
Acot13	ENSMUSG00000006717	342.953	371.379	364.287	363.602	376.442	361.511	387.434	318.976	321.576	340.434	320.444	388.9	330.008	425.321	329.094	447.522	430.934	386.623	391.888
Zfp184	ENSMUSG00000006720	51.3962	44.8385	28.4785	42.0696	48.1167	39.3409	43.3014	49.2728	53.0166	35.2449	40.769	41.3291	47.7643	44.4728	44.0126	25.7196	42.4405	54.0731	63.1229
Cyp27b1	ENSMUSG00000006724	2.80343	0.974749	3.55981	6.76119	3.77386	3.1898	4.55805	4.32217	2.60737	4.80612	2.44614	2.03258	2.89481	4.04298	4.00115	2.57196	1.63233	4.50609	2.63012
Cdk4	ENSMUSG00000006728	339.215	345.061	332.249	356.841	350.969	314.727	317.924	327.621	366.771	314.801	317.183	371.962	348.101	348.505	337.097	208.329	414.611	320.834	382.683
B4galnt1	ENSMUSG00000006731	599.934	678.425	683.484	706.169	694.39	709.199	804.495	766.753	927.356	741.745	728.949	698.529	657.122	737.44	574.165	835.888	827.589	835.429	773.256
Mettl1	ENSMUSG00000006732	93.4477	96.5002	94.9283	109.682	73.5902	128.655	124.207	89.0368	103.426	92.9183	100.292	98.9187	97.6998	92.9885	110.032	126.026	117.527	105.443	81.5338
Tspan31	ENSMUSG00000006736	570.965	651.132	670.431	607.005	567.022	619.884	546.966	601.646	511.914	461.388	497.382	533.89	504.42	498.904	474.136	573.548	458.684	635.359	625.969
Kif5b	ENSMUSG00000006740	11017.5	10996.1	10501.4	8844.39	9733.72	10169.1	10124.6	9061	8872.89	9760.43	9492.65	8189.93	10618.9	9716.9	8527.45	15413.8	10491	10627.2	8847.73
Saal1	ENSMUSG00000006763	140.171	164.733	131.713	176.542	145.294	174.376	176.624	153.005	176.432	169.015	158.184	184.964	148.359	173.848	161.046	167.178	119.16	182.046	134.136
Tph2	ENSMUSG00000006764	8.41029	6.82324	7.11962	6.00995	9.43464	5.31633	5.69756	9.50878	11.2986	8.81122	8.96918	8.80783	13.0266	10.5117	10.0029	12.8598	1.63233	5.40731	7.89036
Krt23	ENSMUSG00000006777	0.934477	0.974749	1.1866	3.75622	0	1.06327	0	0	0	0	0	0	0	0	0	2.57196	0	0	0
Cnp	ENSMUSG00000006782	4849.93	4062.75	4388.06	3874.16	3631.39	4680.5	4023.62	3207.92	3597.31	3949.03	4559.6	5742.71	4041.88	3217.4	4475.28	1836.38	2007.76	2792.87	2168.54
Ttc25	ENSMUSG00000006784	9.34477	38.0152	24.9187	53.3383	31.1343	10.6327	21.6507	25.0686	12.1677	23.2296	17.9384	35.2313	38.3562	24.2579	51.0146	15.4318	19.5879	13.5183	34.1916
Sulf2	ENSMUSG00000006800	2077.34	2107.41	2184.54	2074.18	2052.98	2315.79	2385	2301.99	2745.57	2170.76	2248	2489.23	2095.12	2483.2	1986.57	1795.23	2304.84	1922.3	1817.41
Sod2	ENSMUSG00000006818	3576.24	3327.79	3420.98	3121.42	3375.72	3106.87	3139.35	3984.18	3546.03	3441.98	3443.35	2893.71	3234.95	3294.22	2947.85	3644.47	2895.75	3254.3	3378.39
Tmco6	ENSMUSG00000006850	69.1513	99.4244	72.3829	87.8955	80.1945	96.7573	80.9053	75.2058	85.1742	93.7194	75.8303	80.6255	91.1865	68.7307	79.0227	48.8673	81.6163	59.4804	68.3832
Stambp	ENSMUSG00000006906	504.617	549.759	556.517	507.841	514.188	597.556	531.012	576.578	571.884	544.694	605.012	602.32	612.976	493.244	559.16	604.411	540.3	566.866	522.079
Ezh1	ENSMUSG00000006920	823.274	771.027	770.106	780.542	767.98	787.881	819.309	797.009	929.094	847.479	836.58	803.545	794.625	921.799	799.229	892.471	881.456	871.478	821.913
Hap1	ENSMUSG00000006930	2995	3138.69	3361.65	3150.71	3294.58	3164.28	3819.64	4060.25	4809.74	3760.79	4026.35	4144.42	3293.57	4765.06	4290.23	5876.94	4942.68	5294.66	5076.13
P3h4	ENSMUSG00000006931	190.633	173.505	191.043	172.035	114.159	135.035	158.392	123.614	147.751	166.612	158.999	224.261	164.28	109.969	175.05	144.03	89.7779	129.775	131.506
Ctnnb1	ENSMUSG00000006932	7890.72	8118.69	8634.92	7652.92	8038.32	7693.8	7738.42	7933.78	7533.57	7883.64	7790.95	8051.71	7497.56	7678.43	7865.26	5442.27	6686.01	7631.51	8284.88
Eif1b	ENSMUSG00000006941	781.222	829.512	744.001	697.154	787.793	775.121	693.963	717.481	720.504	687.275	596.858	679.558	704.162	617.767	658.189	738.153	625.181	649.778	669.366
Klk4	ENSMUSG00000006948	0	0	0	0	0	0	0	0	1.73825	1.60204	0	2.03258	0	0	0	0	0	0	0
Chrd	ENSMUSG00000006958	70.0857	58.4849	56.957	60.0995	40.569	37.2143	60.3941	44.0862	66.9226	59.2755	87.2456	58.2672	81.7784	80.8596	54.0155	46.2953	75.087	62.184	40.7669
Psmd2	ENSMUSG00000006998	2228.73	2301.38	2309.13	2162.83	2351.11	2148.86	2244.84	2462.77	2263.2	2246.86	2316.49	2273.78	2310.06	2260.83	2038.58	1653.77	2024.08	2158.42	2271.11
Syngr3	ENSMUSG00000007021	1364.34	1256.45	1432.23	1268.1	1456.71	1572.57	1645.45	1895.7	1782.57	1541.16	1469.31	1635.55	1401.09	1361.68	1564.45	1067.36	1385.85	1646.53	1847.66
Vars	ENSMUSG00000007029	357.905	360.657	418.871	404.92	310.4	415.737	454.665	442.59	495.401	422.138	485.966	467.493	381.391	392.978	424.122	262.34	377.067	370.401	337.971
Vwa7	ENSMUSG00000007030	20.5585	12.6717	7.11962	9.76616	15.0954	22.3286	17.0927	6.91548	22.5972	26.4337	8.1538	16.9381	16.6452	14.5547	9.00258	10.2879	13.0586	9.01218	6.5753
Hspa1l	ENSMUSG00000007033	4.67238	3.899	5.93302	5.2587	5.66079	1.06327	1.13951	3.45774	2.60737	3.20408	3.26152	4.06515	2.89481	12.9375	11.0032	23.1477	4.89698	11.7158	15.7807
Slc44a4	ENSMUSG00000007034	0.934477	1.9495	1.1866	2.25373	0	1.06327	0	0.864434	1.73825	0	1.63076	6.09773	0	0	1.00029	0	0	0	1.31506
Msh5	ENSMUSG00000007035	2.80343	3.899	7.11962	8.26368	3.77386	8.50613	7.97658	6.05104	6.08387	4.80612	10.5999	4.74268	5.78962	7.27736	7.00201	0	13.0586	3.60487	5.26024
Abhd16a	ENSMUSG00000007036	382.201	428.89	398.699	398.91	361.347	433.813	446.689	419.251	496.27	437.357	436.228	472.235	405.997	405.915	391.112	210.901	341.156	359.586	351.121
Neu1	ENSMUSG00000007038	254.178	252.46	278.852	303.502	262.283	287.082	295.134	299.959	267.69	301.184	306.583	305.564	235.927	318.587	262.075	236.621	310.142	295.6	278.793
Ddah2	ENSMUSG00000007039	27.0998	34.1162	30.8517	38.3134	21.6997	51.0368	36.4644	27.6619	37.3724	29.6377	19.5691	42.0066	23.1585	36.3868	25.0072	28.2916	45.7051	31.5426	34.1916
Clic1	ENSMUSG00000007041	55.1341	101.374	65.2632	102.169	69.8164	60.6062	67.2312	61.3748	49.5401	62.4796	51.3689	67.7526	57.8962	44.4728	73.0209	43.7234	65.2931	64.8877	77.5886
Lsm2	ENSMUSG00000007050	112.137	106.248	121.034	94.6567	111.329	118.023	109.393	102.868	106.033	97.7245	101.107	98.2412	109.279	81.6682	108.031	64.2991	75.087	118.961	89.4241
Pole	ENSMUSG00000007080	28.9688	18.5202	22.5455	33.806	32.0778	39.3409	21.6507	24.2042	16.5134	28.8367	42.3997	29.8111	26.0533	29.1095	45.0129	43.7234	37.5435	30.6414	34.1916
Atp1a2	ENSMUSG00000007097	10947.4	10042.8	10151.4	10103.5	9827.13	9798	10383.2	11120.1	12021.7	10426.1	10053.6	11007.8	9497.87	10726	9200.64	11128.9	9563.8	10860.6	10082.6
Atp1a4	ENSMUSG00000007107	0.934477	3.899	7.11962	4.50746	6.60425	1.06327	2.27902	6.05104	0.869125	1.60204	1.63076	2.03258	5.78962	1.61719	7.00201	2.57196	6.52931	2.70365	1.31506
Casq1	ENSMUSG00000007122	9.34477	10.7222	7.11962	7.51243	10.3781	5.31633	12.5346	8.64434	12.1677	7.20918	6.52304	6.77526	10.8555	8.08596	8.0023	0	3.26465	4.50609	14.4657
Stx1a	ENSMUSG00000007207	134.565	203.723	223.082	154.005	163.219	136.098	183.461	202.278	212.066	163.408	169.599	220.196	190.334	297.563	279.08	154.318	259.54	222.601	232.766
Ceacam9	ENSMUSG00000007209	0.934477	0	1.1866	0	0	1.06327	0	0	0	1.60204	0.81538	2.03258	0	0.808596	4.00115	2.57196	3.26465	0.901218	0
Zfp775	ENSMUSG00000007216	61.6754	92.6012	80.6891	79.6318	77.3641	91.4409	77.4868	104.597	103.426	86.5102	82.3534	91.4659	88.2917	76.008	88.0252	51.4393	79.984	97.3315	81.5338
Scube2	ENSMUSG00000007279	46.7238	48.7375	28.4785	34.5572	40.569	30.8347	47.8595	38.0351	74.7447	44.8571	26.9075	56.2346	52.8303	42.047	50.0143	10.2879	32.6465	30.6414	19.7259
Mrpl49	ENSMUSG00000007338	376.594	400.622	374.967	384.637	437.768	344.498	403.387	413.2	419.787	342.036	333.49	355.023	385.733	409.15	334.096	516.965	381.964	439.794	365.587
Dennd2c	ENSMUSG00000007379	16.8206	14.6212	11.866	9.76616	16.0389	7.44287	12.5346	10.3732	10.4295	8.81122	11.4153	8.80783	8.68443	4.85158	10.0029	5.14393	9.79396	20.728	6.5753
Mark3	ENSMUSG00000007411	1272.76	1243.78	1229.32	1331.2	1294.43	1376.93	1231.81	1151.43	1169.84	1173.49	1260.58	1271.04	1331.61	1301.84	1254.36	1193.39	1266.69	1328.4	1182.24
Gatad1	ENSMUSG00000007415	1133.52	1305.19	1117.78	1209.5	1207.63	1096.23	1090.51	1263.8	1384.52	1346.51	1135.82	1138.24	1114.5	1143.35	1202.34	1185.68	1338.51	1315.78	1392.65
Pcdha11	ENSMUSG00000007440	51.3962	38.0152	55.7704	32.3035	33.9647	49.9735	41.0224	44.0862	35.6341	35.2449	39.1382	43.3616	40.5273	38.8126	62.0178	61.7271	16.3233	40.5548	34.1916
M6pr	ENSMUSG00000007458	1296.12	1299.34	1407.31	1304.91	1307.64	1286.55	1392.48	1364.08	1216.77	1222.36	1262.21	1231.06	1272.99	1106.97	1216.35	1147.1	1273.21	1224.76	1367.66
Lrrc8a	ENSMUSG00000007476	313.984	315.819	314.45	310.264	279.265	378.523	356.667	354.418	371.985	374.076	322.075	324.535	326.39	337.993	315.09	313.78	293.819	329.846	351.121
Mc5r	ENSMUSG00000007480	2.80343	4.87375	7.11962	4.50746	4.71732	3.1898	2.27902	1.72887	6.08387	8.81122	4.89228	4.06515	5.78962	3.23438	8.0023	5.14393	3.26465	3.60487	1.31506
Ppp2r1a	ENSMUSG00000007564	4178.04	4195.32	4474.68	4237.76	4614.48	4439.14	4387.12	4828.73	5077.43	4514.55	4261.17	4826.69	4170.7	4468.3	4166.19	3076.07	3901.26	4369.1	4486.99
Fance	ENSMUSG00000007570	106.53	107.222	104.421	102.92	73.5902	125.465	115.091	114.105	139.06	121.755	108.446	129.407	109.279	106.735	120.034	110.594	119.16	101.838	126.246
Tinf2	ENSMUSG00000007589	99.0545	89.6769	111.541	91.6517	106.611	104.2	115.091	125.343	135.583	102.531	88.061	138.893	116.516	114.821	121.035	74.5869	70.19	100.936	77.5886
Tssk4	ENSMUSG00000007591	3.73791	6.82324	9.49283	9.76616	4.71732	5.31633	6.83707	2.5933	3.4765	4.80612	6.52304	10.8404	3.61851	4.04298	10.0029	2.57196	8.16163	8.11096	2.63012
Hapln4	ENSMUSG00000007594	1212.02	1129.73	1101.17	1159.17	1157.63	1440.73	1477.95	1316.53	1740.86	1308.07	1190.45	1149.08	1141.28	1301.84	963.276	812.74	1008.78	1207.63	1108.6
Dus3l	ENSMUSG00000007603	412.104	461.056	376.154	453	408.52	551.835	511.641	463.337	623.162	497.433	515.32	548.796	443.629	487.583	444.127	311.208	488.066	500.176	377.422
Gtpbp3	ENSMUSG00000007610	172.878	170.581	206.469	178.045	183.976	204.147	192.577	181.531	214.674	193.046	209.553	207.323	195.4	188.403	162.046	97.7346	119.16	168.528	169.643
Tgfbr1	ENSMUSG00000007613	741.974	734.961	925.551	827.87	729.298	794.26	703.079	708.836	637.068	756.964	682.473	670.073	781.598	665.474	710.204	640.419	620.284	659.692	632.544
Homer1	ENSMUSG00000007617	3490.27	3745.96	3203.83	4029.67	4291.82	3740.57	3556.42	4133.73	2559.57	3534.9	3665.13	2625.41	2961.39	4032.47	2779.8	2932.04	3777.2	4266.37	4421.23
Rad51c	ENSMUSG00000007646	86.9063	95.5254	86.6221	89.398	91.5161	91.4409	72.9288	76.0702	106.902	92.1173	67.6765	52.847	102.766	90.5627	79.0227	84.8748	109.366	122.566	102.575
Gabrb2	ENSMUSG00000007653	4840.59	4009.14	3813.75	3723.16	4411.64	4376.41	4867.99	4714.63	5424.21	4834.96	4217.14	3986.56	4460.9	4456.17	3931.13	5303.39	3822.91	4032.95	3813.68
Cav1	ENSMUSG00000007655	168.206	179.354	230.201	178.045	213.223	241.362	231.321	175.48	199.03	192.245	190.799	212.065	188.163	188.403	197.057	167.178	137.115	172.133	159.122
Arpp19	ENSMUSG00000007656	1703.55	1737.98	1906.87	2266.5	2013.35	1559.81	1566.83	1959.67	1381.04	1487.49	1313.58	1347.6	1561.75	1753.04	1473.42	1962.41	2089.38	2021.43	2640.64
Bcl2l1	ENSMUSG00000007659	927.935	1092.69	1045.4	1044.23	959.503	1090.91	910.47	1079.68	1121.17	997.27	1013.52	1033.23	955.287	987.296	976.28	1280.84	1020.2	1021.08	1078.35
Khsrp	ENSMUSG00000007670	917.656	1006.92	996.747	888.721	876.479	928.232	990.236	1052.88	1084.67	958.821	958.071	895.689	915.483	937.971	912.262	1890.39	1132.83	1090.47	963.94
Dio2	ENSMUSG00000007682	1169.96	1440.68	1034.72	1330.45	1229.33	1329.08	1206.74	1022.63	996.017	1082.18	1019.22	1024.42	992.196	963.038	833.239	1057.08	1643.75	1753.77	1659.61
Ccdc124	ENSMUSG00000007721	312.115	416.218	309.704	345.572	370.782	330.676	397.69	312.925	460.636	354.051	356.321	399.74	378.496	413.193	286.082	375.507	443.993	373.104	357.697
Cct4	ENSMUSG00000007739	2208.17	2060.62	2039.77	1947.97	2144.49	1912.82	1857.4	1948.44	1832.11	1849.56	1695.99	1673.49	1806.36	1871.09	1734.5	1934.12	2027.35	2152.11	2292.15
0610009B22Rik	ENSMUSG00000007777	253.243	282.677	312.077	256.174	270.774	271.133	295.134	270.568	213.805	257.127	220.968	220.873	240.993	202.958	226.065	192.897	266.069	269.464	264.327
Cpt1c	ENSMUSG00000007783	854.112	906.517	932.671	929.288	897.235	922.915	962.887	950.878	1002.97	853.086	962.963	897.721	784.493	835.28	864.248	730.438	1047.95	948.983	945.529
Twist2	ENSMUSG00000007805	0	2.92425	0	0.751243	0.943464	0	5.69756	1.72887	0.869125	1.60204	6.52304	3.38763	2.89481	6.46877	1.00029	5.14393	0	0	5.26024
Zfp655	ENSMUSG00000007812	1045.68	1003.02	1147.45	1001.41	1078.38	1053.7	1087.09	1076.22	1046.43	1156.67	1089.35	966.829	1054.43	1151.44	1055.3	1193.39	910.838	1060.73	1019.17
Rhoa	ENSMUSG00000007815	3320.2	3292.7	3331.98	3152.97	3107.77	3135.57	3028.82	2846.58	2538.71	2860.44	2719.29	2813.09	3003.36	2462.98	2939.84	2453.65	2113.86	2512.6	2666.94
Zmiz1	ENSMUSG00000007817	2746.43	2911.58	3158.74	2751.8	2951.16	3013.3	3246.47	3252.87	3716.38	3056.69	3429.49	3407.28	2770.33	3419.55	3312.95	3441.29	3648.25	3514.75	3591.43
Ankrd26	ENSMUSG00000007827	842.898	889.946	784.345	724.95	809.493	741.097	762.333	740.82	833.491	825.852	804.78	652.457	757.716	836.897	780.224	1373.43	976.131	973.315	945.529
Aldh16a1	ENSMUSG00000007833	36.4446	50.687	42.7177	40.5671	46.2298	36.1511	39.8829	51.0016	60.8387	48.0612	55.4458	53.5245	52.1066	30.7266	56.0161	18.0037	60.3961	42.3572	40.7669
Hnrnpa0	ENSMUSG00000007836	1556.84	1500.14	1719.39	1554.32	1545.39	1580.01	1467.69	1816.18	1528.79	1819.92	1632.39	1498.69	1661.62	1638.22	1639.47	1694.92	1661.71	1638.41	1902.89
Prrg2	ENSMUSG00000007837	39.248	31.192	24.9187	32.3035	37.7386	28.7082	20.5112	28.5263	33.0267	38.449	14.6768	36.5864	23.1585	21.8321	28.008	23.1477	44.0728	35.1475	22.356
Hnrnph1	ENSMUSG00000007850	4378.96	4349.33	4023.77	4261.05	4501.27	3950.04	3695.44	3722.25	3238.36	3940.22	4182.9	3368.66	4059.25	3839.21	3805.09	5457.71	4381.16	4321.34	3985.95
Ift43	ENSMUSG00000007867	88.7753	114.046	92.5551	120.95	102.838	108.453	74.0683	89.9012	87.7816	113.745	110.892	99.5962	113.621	93.7971	122.035	159.462	133.851	100.936	103.89
Id3	ENSMUSG00000007872	205.585	177.404	180.364	138.229	166.05	138.225	118.509	143.496	127.761	162.607	124.753	189.707	164.28	120.481	183.052	100.307	197.511	154.108	184.109
Tcap	ENSMUSG00000007877	0	0	2.37321	0	0	1.06327	0	0	0	0	0.81538	0	2.17111	2.42579	1.00029	0	0	0.901218	0
Arid1a	ENSMUSG00000007880	3085.64	3238.12	3163.49	3231.85	3195.51	3389.69	3445.88	3741.27	4143.99	3535.7	3830.65	3643.73	3244.36	3700.14	3704.06	4374.91	4030.21	4078.91	4205.56
Crlf1	ENSMUSG00000007888	2.80343	5.84849	0	2.25373	3.77386	3.1898	3.41854	2.5933	4.34562	0.80102	5.70766	4.06515	2.17111	2.42579	5.00143	2.57196	8.16163	9.01218	6.5753
Ctsd	ENSMUSG00000007891	1750.27	2419.33	2194.03	2412.24	1798.24	1725.68	1717.24	1936.33	1988.56	1702.97	1547.59	1815.09	1628.33	1567.87	1729.5	1239.69	1717.21	1734.84	1859.5
Rplp1	ENSMUSG00000007892	5216.25	4835.73	4626.57	4136.35	3904.06	4581.62	3940.43	4411.21	3991.02	4301.48	4169.04	4320.58	3976.02	2944.91	3719.07	1651.2	3333.21	3864.42	3480.97
Hmgcll1	ENSMUSG00000007908	431.728	448.385	423.618	382.383	376.442	411.484	363.504	390.724	356.341	386.092	393.013	387.545	411.787	372.763	434.125	378.079	434.199	428.079	395.833
Ttc9b	ENSMUSG00000007944	185.961	154.985	144.766	178.796	169.824	171.186	140.16	231.668	229.449	211.469	163.891	222.228	199.018	205.383	190.055	126.026	143.645	218.095	215.67
Phox2a	ENSMUSG00000007946	0	0	0	0	0	0	0	0.864434	0	0	0.81538	0	0	0	0	0	0	0	0
Abhd8	ENSMUSG00000007950	1129.78	1045.91	1118.97	1017.93	1039.7	1019.67	1199.91	1332.09	1576.59	1178.3	1055.92	1340.15	1166.61	1178.12	1045.3	1430.01	1296.07	1357.23	1408.43
Ift22	ENSMUSG00000007987	681.233	646.259	687.044	637.054	605.704	647.529	613.057	764.16	690.085	711.306	618.058	669.395	657.122	792.424	544.156	743.297	728.018	709.259	739.064
Fzd3	ENSMUSG00000007989	5892.81	5544.37	6325.79	6266.87	6446.69	5513.04	5351.15	6252.45	4575.94	5314.77	5606.55	5049.6	5069.53	5406.27	6499.86	6208.72	6039.61	6512.2	7472.18
1700008O03Rik	ENSMUSG00000008028	15.8861	7.79799	13.0526	12.0199	13.2085	7.44287	14.8137	11.2376	14.7751	16.0204	19.5691	8.80783	13.0266	6.46877	11.0032	10.2879	3.26465	9.9134	17.0958
Mid1ip1	ENSMUSG00000008035	995.217	1013.74	1022.85	930.039	891.574	976.079	1026.7	992.371	1095.97	1068.56	989.871	985.8	956.011	889.456	1143.33	979.918	923.897	1001.25	863.995
Ap2s1	ENSMUSG00000008036	532.652	577.052	566.01	529.627	528.34	587.986	568.616	526.441	663.142	547.097	559.35	684.978	586.923	625.853	541.155	390.938	572.947	545.237	575.997
Fgfrl1	ENSMUSG00000008090	187.83	182.278	177.991	187.06	166.05	165.87	149.276	179.802	174.694	165.811	150.845	174.124	133.885	126.141	118.034	128.598	200.776	194.663	161.752
4930432K21Rik	ENSMUSG00000008129	18.6895	13.6465	14.2392	25.5423	24.5301	24.4551	17.0927	34.5774	24.3355	16.0204	22.8306	26.4235	21.7111	23.4493	23.0066	15.4318	13.0586	22.5304	15.7807
Fhl2	ENSMUSG00000008136	66.3478	66.2829	99.6747	53.3383	57.5513	47.847	50.1385	61.3748	79.9595	48.8622	57.892	50.1369	62.9621	95.4143	45.0129	51.4393	62.0284	66.6901	35.5066
Emc10	ENSMUSG00000008140	914.853	775.9	974.202	948.069	867.987	932.485	985.678	987.184	923.88	859.495	856.149	1012.9	749.032	766.549	873.25	666.138	1070.81	1072.45	1065.2
Clstn3	ENSMUSG00000008153	3790.24	3886.32	3952.58	3777.25	4151.24	4293.47	4569.44	4715.49	5500.69	4456.07	4376.14	4448.63	3898.58	4699.56	3954.13	4750.42	4376.27	4488.07	4030.66
Fbxw9	ENSMUSG00000008167	128.958	102.349	109.168	126.96	135.859	88.2511	118.509	107.19	132.107	124.158	131.276	138.215	119.411	131.801	130.037	64.2991	107.734	109.949	122.301
Spib	ENSMUSG00000008193	0	0.974749	2.37321	1.50249	3.77386	2.12653	0	1.72887	1.73825	1.60204	2.44614	2.03258	1.4474	1.61719	1.00029	0	1.63233	2.70365	2.63012
Fnbp4	ENSMUSG00000008200	627.968	676.476	696.537	769.273	647.217	795.323	748.659	815.162	803.94	803.423	893.656	702.594	863.377	847.409	862.247	678.998	677.415	650.679	620.709
Cers4	ENSMUSG00000008206	927.001	1037.13	1082.18	1075.03	1121.78	1232.33	1150.91	1184.28	1182.88	1191.12	1245.08	1159.25	1314.97	1195.91	1327.38	1478.88	954.911	991.34	888.981
Scrn3	ENSMUSG00000008226	503.683	553.658	516.173	560.428	546.266	501.862	485.432	497.05	484.972	501.439	482.705	442.424	489.946	476.263	473.136	442.378	409.714	440.696	432.655
Phax	ENSMUSG00000008301	385.939	392.824	439.044	365.856	403.803	424.243	390.853	416.657	371.985	363.663	398.721	378.059	358.233	430.173	325.093	534.968	404.817	456.016	449.751
Tle1	ENSMUSG00000008305	672.823	694.996	645.513	643.816	648.16	569.911	616.476	665.615	587.528	557.51	609.904	604.353	592.712	627.47	642.184	1134.24	809.634	760.628	690.407
1700109H08Rik	ENSMUSG00000008307	39.248	27.293	34.4115	51.8358	39.6255	32.9613	27.3483	53.5949	52.1475	53.6683	48.9228	35.9089	38.3562	61.4533	67.0192	48.8673	31.0142	33.3451	23.6711
Relt	ENSMUSG00000008318	114.006	114.046	131.713	103.672	116.046	131.845	126.486	147.818	191.207	156.199	134.538	165.316	146.188	127.758	179.051	136.314	142.012	108.146	136.766
Snrpb2	ENSMUSG00000008333	312.115	321.667	357.168	294.487	325.495	334.929	352.109	320.705	293.764	320.408	331.86	321.825	331.456	334.759	315.09	483.529	318.304	374.907	337.971
Ubc	ENSMUSG00000008348	2274.52	2071.34	2564.25	2002.81	2004.86	2294.53	2165.07	3108.51	2872.46	2102.68	2236.59	2926.91	2213.81	2166.23	2322.67	3405.28	3444.21	2759.53	3095.65
Prpf31	ENSMUSG00000008373	333.608	356.758	369.034	345.572	339.647	376.396	380.597	352.689	370.247	372.474	379.967	379.414	367.641	422.087	376.108	354.931	359.112	328.945	344.546
Sertad1	ENSMUSG00000008384	36.4446	25.3435	22.5455	33.806	33.0213	27.6449	37.6039	23.3397	26.0737	24.0306	36.6921	37.2639	26.777	43.6642	30.0086	7.71589	27.7495	29.7402	31.5615
Carhsp1	ENSMUSG00000008393	688.709	678.425	738.068	718.189	584.005	593.303	549.245	550.645	483.233	587.949	658.827	734.438	582.58	485.158	630.181	540.112	602.328	544.336	612.818
Elk3	ENSMUSG00000008398	99.989	90.6517	94.9283	104.423	94.3464	111.643	91.1609	78.6635	90.389	88.1122	95.3994	109.082	107.108	88.137	94.027	136.314	86.5133	99.134	107.835
Herpud2	ENSMUSG00000008429	1091.47	1127.78	1167.62	1048.74	1138.76	1052.63	1056.33	1101.29	969.074	1075.77	1029.82	1021.03	1066.74	1027.73	1131.32	1090.51	1026.73	1128.32	1069.14
Rdh13	ENSMUSG00000008435	367.249	357.733	304.957	289.98	364.177	324.296	322.482	346.638	415.442	371.673	379.152	360.444	400.931	330.716	327.094	329.211	306.877	298.303	265.642
Adam21	ENSMUSG00000008438	11.2137	17.5455	8.30623	12.0199	11.3216	11.6959	11.3951	7.77991	8.69125	8.81122	9.78456	9.48536	8.68443	10.5117	11.0032	28.2916	13.0586	12.6171	11.8355
Nutf2	ENSMUSG00000008450	263.522	268.056	291.905	243.403	280.209	251.994	258.669	238.584	251.177	247.515	234.829	273.043	273.559	232.067	211.061	151.746	187.718	236.119	265.642
Fut1	ENSMUSG00000008461	0	0	0	0.751243	0.943464	0	0	1.72887	0	0	0.81538	0	0	0	0	0	0	0	0
Arpc5	ENSMUSG00000008475	1634.4	1860.8	1963.83	1987.79	2135.06	2159.49	1735.48	1868.04	1353.23	1549.97	1728.61	1613.19	1487.93	1803.98	1316.38	936.195	1505	1610.48	1714.84
Rnf151	ENSMUSG00000008482	26.1653	13.6465	9.49283	8.26368	10.3781	5.31633	13.6741	6.91548	12.1677	11.2143	11.4153	4.74268	7.96072	12.9375	1.00029	7.71589	11.4263	9.9134	3.94518
Elavl2	ENSMUSG00000008489	3501.48	2594.78	2504.92	2258.24	2764.35	2713.46	2863.59	2734.21	3294.85	3250.54	2595.35	2745.33	3460.02	2420.13	2915.84	4187.16	2396.26	2560.36	2332.92
Pou2f2	ENSMUSG00000008496	78.496	75.0557	75.9427	69.1144	66.0425	103.137	82.0448	107.19	108.641	109.74	127.199	133.473	148.359	123.715	146.042	470.669	169.762	126.171	119.671
Mgst1	ENSMUSG00000008540	224.274	222.243	224.268	208.094	119.82	193.515	190.298	156.463	116.463	161.005	120.676	191.062	183.097	157.676	211.061	182.609	156.703	169.429	168.328
Nfib	ENSMUSG00000008575	2780.07	3131.87	3403.18	3168.74	3200.23	2551.84	2632.27	2714.32	1968.57	2371.02	2777.18	2398.44	2596.64	2673.22	3298.95	2672.27	2750.47	2843.34	2902.34
Htr3b	ENSMUSG00000008590	1.86895	0.974749	0	0.751243	1.88693	1.06327	0	0.864434	0.869125	0	0	0	0	0	0	0	0	0.901218	0
Rab25	ENSMUSG00000008601	0.934477	0.974749	1.1866	0	2.83039	1.06327	1.13951	0	1.73825	0	2.44614	0.677526	1.4474	0.808596	1.00029	0	0	0	5.26024
Ubqln4	ENSMUSG00000008604	920.459	883.123	923.178	936.8	971.768	897.397	949.213	933.589	1112.48	881.122	847.995	876.718	849.626	888.647	770.221	715.006	956.543	958.896	891.611
Rbfox1	ENSMUSG00000008658	2030.62	2413.48	2288.96	2374.68	2556.79	2503.99	2403.23	2650.36	2187.59	2190.79	2227.62	1877.42	1917.09	2475.11	2127.61	2924.32	3042.66	2549.55	2718.23
Rps18	ENSMUSG00000008668	199.978	212.495	193.416	239.647	216.997	264.753	232.46	280.941	253.784	236.301	221.783	235.779	212.045	202.958	225.065	102.879	176.291	172.133	238.026
Rpl10	ENSMUSG00000008682	2070.8	1963.14	2261.67	1999.06	2036.94	1976.61	2071.63	1914.72	1724.34	1805.5	1868.03	1945.85	1832.41	1744.95	1732.5	1126.52	2009.39	2108.85	2396.04
Rps15a	ENSMUSG00000008683	1698.88	1578.12	1636.33	1589.63	1668.05	1624.67	1534.92	1699.48	1616.57	1602.04	1557.38	1652.48	1572.61	1677.03	1457.42	1471.16	1624.16	1760.08	1668.81
Ncaph2	ENSMUSG00000008690	713.94	691.097	710.776	652.079	714.203	686.87	752.078	786.635	814.37	762.571	731.396	740.535	670.872	782.721	679.195	483.529	724.753	675.913	685.147
Hipk1	ENSMUSG00000008730	5403.14	5860.19	5275.64	5499.85	5311.71	4815.53	4834.95	5607.59	5216.49	5211.44	5007.25	4994.04	5623.17	4956.69	6104.75	7075.47	5048.79	5323.49	6022.98
Gprc5b	ENSMUSG00000008734	3298.7	3025.62	2946.34	2751.05	2697.36	2982.46	2965.01	2860.41	2994.13	3082.33	3034.84	3358.49	3139.42	2551.12	2797.8	2271.04	2370.14	2859.56	2718.23
Man1a2	ENSMUSG00000008763	3446.35	3599.75	3504.04	3197.29	3642.72	3407.77	3462.98	3675.58	3016.73	3212.09	3391.16	2944.53	3216.13	3370.23	3592.03	3243.25	3243.43	3576.93	3588.8
Tppp2	ENSMUSG00000008813	0	0	0	0.751243	0	1.06327	1.13951	0	0	0	0.81538	0	0	0	0	0	0	0.901218	0
Acyp1	ENSMUSG00000008822	101.858	98.4497	122.22	111.184	103.781	101.01	97.998	118.428	94.7346	94.5204	79.9072	111.792	114.345	110.778	90.0258	95.1626	94.6749	81.1096	71.0133
Cd163	ENSMUSG00000008845	7.47581	18.5202	18.9857	9.76616	13.2085	9.5694	13.6741	8.64434	8.69125	13.6173	9.78456	14.228	16.6452	10.5117	10.0029	20.5757	11.4263	13.5183	24.9862
Hdac5	ENSMUSG00000008855	1446.57	1455.3	1349.17	1284.63	1369.91	1456.68	1591.9	1606.98	1992.03	1594.83	1557.38	1727.69	1511.09	1591.32	1515.43	1604.91	1833.1	1797.93	1729.3
Rala	ENSMUSG00000008859	1150.34	1137.53	1108.29	1097.57	1201.97	1069.65	995.933	1120.31	922.141	1070.96	959.702	1003.42	1005.22	1004.28	1117.32	1414.58	1083.86	1155.36	1150.68
Vdac3	ENSMUSG00000008892	1720.37	1621.01	1572.25	1578.36	1641.63	1597.03	1619.25	1553.39	1341.06	1542.76	1397.56	1390.96	1499.51	1479.73	1312.38	1365.71	1423.39	1511.34	1513.63
Slc1a7	ENSMUSG00000008932	0	0	0	0.751243	0	0	0	0	3.4765	2.40306	1.63076	0.677526	0.723702	0	2.00057	0	0	0	0
Vps72	ENSMUSG00000008958	161.664	156.935	175.617	175.791	179.258	167.996	206.252	168.565	198.16	180.23	185.907	199.87	170.07	202.958	174.05	136.314	174.659	158.614	213.04
Gabpa	ENSMUSG00000008976	1035.4	926.012	935.044	965.348	936.86	816.589	840.96	812.568	668.357	846.678	820.272	699.206	861.206	736.631	831.238	1103.37	889.618	952.587	953.419
Bmp7	ENSMUSG00000008999	270.998	271.955	243.254	264.438	166.993	214.78	237.018	259.33	344.173	262.735	243.799	235.101	310.468	257.942	207.059	249.48	365.641	302.809	284.053
Dynll1	ENSMUSG00000009013	2821.18	3034.39	2587.98	2688.7	2838.88	2303.04	2530.86	2433.38	2125.88	2065.83	2113.46	2164.02	2065.45	2229.3	2150.62	2371.35	3835.97	3358.84	3832.09
Pdcl	ENSMUSG00000009030	517.7	467.88	509.053	471.03	534.944	530.57	422.759	458.15	454.552	428.546	419.921	413.968	495.736	403.489	446.128	612.127	435.831	476.744	468.162
Tmem184b	ENSMUSG00000009035	745.712	739.835	690.604	661.094	642.499	702.819	782.845	696.734	967.336	783.398	721.611	869.943	787.388	682.455	728.209	866.752	705.165	804.788	718.023
Rsph14	ENSMUSG00000009070	10.2792	12.6717	17.7991	18.7811	15.0954	6.3796	4.55805	15.5598	11.2986	20.0255	11.4153	16.9381	25.3296	15.3633	40.0115	46.2953	13.0586	14.4195	22.356
Nf2	ENSMUSG00000009073	1186.79	1272.05	1358.66	1223.02	1185.93	1279.11	1199.91	1179.95	1128.12	1116.62	1161.1	1210.74	1174.57	1246.85	1114.32	1249.97	1185.07	1202.22	1180.92
Cabp7	ENSMUSG00000009075	193.437	152.061	281.225	107.428	174.541	113.77	167.508	115.834	170.348	146.587	154.922	126.02	165.728	228.024	108.031	169.75	235.055	216.292	191.999
Zmat5	ENSMUSG00000009076	67.2823	60.4344	60.5168	67.6119	69.8164	64.8593	83.1844	74.3414	90.389	48.0612	56.2612	72.4952	68.028	71.1564	61.0175	61.7271	65.2931	43.2585	78.9036
Ewsr1	ENSMUSG00000009079	2102.57	2247.77	2211.83	2393.46	2219.03	2433.82	2432.86	2318.41	2390.96	2326.96	2625.52	2385.57	2354.93	2611.77	2458.71	2407.36	2566.02	2347.67	2263.22
Ap1b1	ENSMUSG00000009090	2070.8	1987.51	2131.14	1911.16	1892.59	2300.91	2346.25	2410.04	2696.89	2251.67	2093.9	2339.5	2082.09	2197.76	2083.6	1664.06	2063.26	2172.84	2121.19
Derl3	ENSMUSG00000009092	34.5756	20.4697	23.7321	27.0448	25.4735	25.5184	14.8137	27.6619	25.2046	19.2245	15.4922	18.9707	12.3029	15.3633	12.0034	30.8636	31.0142	36.0487	40.7669
Gstt4	ENSMUSG00000009093	0	0	0	0	0.943464	0	0	0	0.869125	0	0	0	0	0	0	0	0	0.901218	0
Tbx1	ENSMUSG00000009097	15.8861	7.79799	8.30623	11.2687	8.49118	12.7592	19.3717	12.1021	13.0369	5.60714	11.4153	13.5505	11.5792	8.08596	5.00143	2.57196	16.3233	13.5183	13.1506
Gnat2	ENSMUSG00000009108	2.80343	1.9495	3.55981	3.75622	0	1.06327	1.13951	1.72887	0	1.60204	0	0.677526	0.723702	1.61719	0	0	1.63233	0	1.31506
Bcl2l13	ENSMUSG00000009112	783.091	784.673	766.546	723.447	782.132	797.45	780.566	791.822	823.061	770.581	689.811	783.219	756.269	764.932	796.228	496.389	713.327	641.667	699.612
2610028H24Rik	ENSMUSG00000009114	0.934477	4.87375	2.37321	12.0199	2.83039	0	0	4.32217	2.60737	4.0051	1.63076	4.06515	2.17111	1.61719	5.00143	5.14393	1.63233	6.30853	6.5753
Spatc1l	ENSMUSG00000009115	0	0	0	0.751243	0	1.06327	0	0	0	0	0	0.677526	0.723702	0	0	0	0	0.901218	0
Dqx1	ENSMUSG00000009145	8.41029	17.5455	9.49283	8.26368	16.0389	5.31633	2.27902	9.50878	7.82212	7.20918	10.5999	7.45278	13.7503	8.08596	11.0032	15.4318	6.52931	8.11096	1.31506
Ccl8	ENSMUSG00000009185	0	0	1.1866	0	0	0	0	0	0	0	0	0.677526	0	0.808596	0	0	0	0	0
Lnpk	ENSMUSG00000009207	1687.66	1615.16	1642.26	1618.18	1728.43	1655.51	1548.6	1637.24	1443.62	1458.66	1511.71	1317.79	1597.21	1533.1	1689.48	2386.78	1593.15	1688.88	1568.87
Prr29	ENSMUSG00000009210	3.73791	4.87375	10.6794	12.0199	5.66079	0	2.27902	16.4243	1.73825	10.4133	4.0769	8.80783	10.1318	1.61719	24.0069	2.57196	6.52931	5.40731	7.89036
Mymk	ENSMUSG00000009214	4.67238	3.899	3.55981	3.75622	3.77386	1.06327	3.41854	3.45774	1.73825	1.60204	2.44614	4.74268	3.61851	0.808596	4.00115	12.8598	0	7.20974	1.31506
Fam163b	ENSMUSG00000009216	310.246	284.627	369.034	253.92	333.043	255.184	419.34	409.742	373.724	346.842	294.352	292.691	303.955	412.384	316.091	910.475	540.3	520.003	502.353
Trpm5	ENSMUSG00000009246	1.86895	0	4.74642	1.50249	0	2.12653	2.27902	0.864434	0.869125	0.80102	1.63076	1.35505	0	0.808596	3.00086	7.71589	3.26465	0.901218	0
Ascl2	ENSMUSG00000009248	0.934477	2.92425	3.55981	3.75622	3.77386	3.1898	4.55805	7.77991	6.08387	4.80612	1.63076	8.13031	2.89481	1.61719	9.00258	0	1.63233	5.40731	2.63012
Rarres2	ENSMUSG00000009281	89.7097	144.263	126.967	156.259	105.668	60.6062	45.5805	102.868	68.6609	116.949	66.8611	142.958	163.557	86.5198	207.059	136.314	164.865	111.751	164.383
Pttg1ip	ENSMUSG00000009291	723.285	726.188	765.36	785.049	713.259	716.642	756.636	701.921	691.823	708.102	690.627	689.043	658.569	636.365	694.199	385.794	572.947	694.839	662.791
Trpm2	ENSMUSG00000009292	470.976	336.288	366.661	440.98	441.541	472.09	461.502	459.879	664.011	405.316	401.167	451.232	443.629	477.072	448.129	388.366	372.17	412.758	389.258
Ube2g2	ENSMUSG00000009293	309.312	322.642	265.799	307.259	319.834	304.094	262.088	281.806	254.654	281.959	244.614	253.395	219.282	247.43	237.068	267.484	297.083	268.563	298.519
Mpo	ENSMUSG00000009350	0.934477	1.9495	0	1.50249	0	0	0	0	0.869125	0.80102	0.81538	0	0.723702	0	0	0	0	0.901218	1.31506
Lpo	ENSMUSG00000009356	13.0827	11.697	8.30623	3.75622	7.54772	7.44287	13.6741	18.1531	11.2986	16.0204	13.0461	18.2932	11.5792	12.1289	11.0032	18.0037	13.0586	11.7158	3.94518
Met	ENSMUSG00000009376	795.24	1128.76	1021.67	1171.19	1061.4	1064.33	933.26	939.64	660.535	782.597	857.779	757.474	803.31	885.413	652.187	262.34	646.401	723.678	652.27
Slc16a12	ENSMUSG00000009378	38.3135	134.515	81.8757	81.1343	42.4559	32.9613	25.0693	47.5439	35.6341	28.8367	26.9075	41.3291	36.1851	25.0665	73.0209	61.7271	37.5435	35.1475	28.9313
Syn2	ENSMUSG00000009394	3323	2935.94	3413.86	2831.44	3296.46	3140.89	3558.7	3442.18	3745.93	3736.76	3411.55	4210.82	3852.99	3483.43	4578.31	2831.73	3328.31	3941.03	4121.4
Elk1	ENSMUSG00000009406	500.879	551.708	491.254	579.209	560.418	550.772	488.851	557.56	499.747	503.041	520.212	527.115	471.854	522.353	501.144	614.699	620.284	659.692	618.079
Nav1	ENSMUSG00000009418	2336.19	1969.97	1927.05	2075.69	2029.39	2159.49	2277.88	2063.41	2599.55	2274.1	2384.17	2489.23	2278.94	2300.46	2698.77	2317.34	2327.7	2445	2343.44
Tnpo1	ENSMUSG00000009470	3144.51	3229.34	2965.32	2982.44	3108.72	2685.81	2475.02	2754.95	2519.59	2570.47	2457.55	2360.5	2758.75	2404.76	2704.78	2739.14	2859.84	2689.23	2941.79
Myod1	ENSMUSG00000009471	0	0	0	0	0	0	0	0	0	0	0	0	0	0.808596	0	0	1.63233	0	0
Otog	ENSMUSG00000009487	0	1.9495	0	1.50249	0	1.06327	1.13951	0	0.869125	0.80102	2.44614	0.677526	0	2.42579	0	0	3.26465	0	0
Rnmt	ENSMUSG00000009535	1467.13	1466.02	1594.8	1383.79	1637.85	1603.41	1480.23	1564.63	1501.85	1574.81	1489.7	1353.02	1586.36	1575.14	1508.43	1741.22	1408.7	1423.92	1443.94
Kcnq1	ENSMUSG00000009545	7.47581	2.92425	7.11962	3.75622	5.66079	7.44287	4.55805	1.72887	7.82212	9.61224	5.70766	7.45278	4.34221	0.808596	4.00115	2.57196	3.26465	7.20974	3.94518
Srp14	ENSMUSG00000009549	938.214	865.577	1111.85	921.776	941.578	937.801	895.656	988.913	869.125	963.627	968.671	990.542	841.666	939.589	839.241	853.892	856.971	992.241	1169.09
6330409D20Rik	ENSMUSG00000009551	33.6412	24.3687	9.49283	18.0298	5.66079	32.9613	41.0224	34.5774	52.1475	44.0561	32.6152	31.8437	31.8429	33.961	29.0083	72.015	13.0586	28.839	13.1506
Cdk9	ENSMUSG00000009555	492.469	500.046	503.12	528.124	565.135	544.393	538.989	596.46	591.005	583.143	579.735	594.867	528.303	610.49	512.147	416.658	572.947	570.471	648.325
[truncated: 32,931 more rows]

## Sheet: SFCmExtp_vs_SFCpExtp
gene_name	Ensemble_ID	SFCmExtp	SFCpExtp	baseMean	log2FoldChange	lfcSE	stat	pvalue	padj	chr	start	end	strand
[truncated: 34,130 more rows]

[truncated: 6 more sheets: SFCpExtm_vs_SFCmExtm, SFCpExtp_vs_SFCpExtm, SFCpExtm_vs_Shock, SFCpExtm_vs_Cntxt, SFCmExtp_vs_SFCmExtm, SFCmExtm_vs_Cntxt]
