# Supplementary material for: Transcriptome and chromatin alterations in social fear indicate association of MEG3 with successful extinction of fear
Source: Mol Psychiatry. 2022 Mar 25;27(10):4064–76. doi: 10.1038/s41380-022-01481-2 (PMC9718683; doi:10.1038/s41380-022-01481-2)
Supplement: Supplementary file 11 — Supplementary Data 2_Gene_based_SFC_SFCp extinction success [file 41380_2022_1481_MOESM11_ESM.xlsx]

## Sheet: Explanation groups
Analysis:
DESeq2_HTseq
Abbreviations:
m	minus
p	plus
min	unsuccessful extinction
plus	successful extinciton
Groups:	SFCpExtp animals are split according to the extinction outcome
Day2: Extinction (Extp)
SFCmExtp	unconditined animals, killed 90 min after extinction
SFCpExtpplus	conditined animals, killed 90 min after successful extinction
SFCpExtpmin	conditined animals, killed 90 min after unsuccessful extinction

## Sheet: count_table
gene_name		LS01	LS03	LS04	LS05	LS06	LS17	LS18	LS19	LS20
Gnai3	ENSMUSG00000000001	763	729	608	841	760	269	392	624	504
Cdc45	ENSMUSG00000000028	34	23	23	39	20	10	16	42	23
H19	ENSMUSG00000000031	3	0	2	1	0	2	1	0	2
Scml2	ENSMUSG00000000037	17	36	15	54	31	13	30	42	31
Apoh	ENSMUSG00000000049	4	2	7	10	9	0	3	2	8
Narf	ENSMUSG00000000056	574	575	378	576	543	203	290	527	327
Cav2	ENSMUSG00000000058	491	438	418	356	512	231	275	558	334
Klf6	ENSMUSG00000000078	860	876	706	1048	855	422	428	810	504
Scmh1	ENSMUSG00000000085	772	756	570	1082	796	191	444	816	539
Cox5a	ENSMUSG00000000088	1816	1689	1373	2024	1695	604	845	1594	1059
Tbx2	ENSMUSG00000000093	15	23	25	26	13	5	12	20	12
Tbx4	ENSMUSG00000000094	6	6	4	3	6	3	0	3	2
Ngfr	ENSMUSG00000000120	360	244	211	243	234	142	101	242	102
Wnt3	ENSMUSG00000000125	45	42	44	65	41	24	18	42	20
Wnt9a	ENSMUSG00000000126	44	28	28	42	36	9	14	36	27
Fer	ENSMUSG00000000127	647	588	600	839	659	367	428	794	455
Xpo6	ENSMUSG00000000131	2114	1812	1425	2409	1955	526	1118	1999	1488
Tfe3	ENSMUSG00000000134	428	433	366	577	460	135	307	528	348
Axin2	ENSMUSG00000000142	396	419	312	539	373	174	282	479	341
Brat1	ENSMUSG00000000148	200	175	147	248	181	65	106	176	102
Gna12	ENSMUSG00000000149	1809	1364	1328	1714	1360	336	772	1569	1041
Slc22a18	ENSMUSG00000000154	10	11	6	8	4	2	3	0	1
Itgb2l	ENSMUSG00000000157	0	0	0	2	0	0	0	0	0
Igsf5	ENSMUSG00000000159	8	32	10	32	10	2	7	3	1
Pih1d2	ENSMUSG00000000167	50	57	71	108	76	36	48	61	64
Dlat	ENSMUSG00000000168	1911	1872	1319	1950	1899	627	1031	2009	1208
Sdhd	ENSMUSG00000000171	799	760	604	918	803	263	414	746	586
Fgf23	ENSMUSG00000000182	4	2	1	3	5	0	0	0	6
Ccnd2	ENSMUSG00000000184	1341	1741	1173	2260	1641	428	959	1393	1269
Gpr107	ENSMUSG00000000194	874	826	653	1035	831	238	448	805	518
Nalcn	ENSMUSG00000000197	4500	3831	3381	5110	4590	1612	2305	4706	3358
Btbd17	ENSMUSG00000000202	137	108	107	159	106	17	67	101	85
Slfn4	ENSMUSG00000000204	0	0	1	0	0	0	2	0	0
Th	ENSMUSG00000000214	29	26	25	35	41	9	24	53	18
Ins2	ENSMUSG00000000215	2	6	2	17	4	0	0	0	1
Scnn1g	ENSMUSG00000000216	0	0	0	1	0	0	0	1	0
Drp2	ENSMUSG00000000223	1100	1205	829	1598	1414	457	663	1169	852
Tspan32	ENSMUSG00000000244	5	2	2	3	1	1	1	1	2
Lhx2	ENSMUSG00000000247	348	416	377	516	383	126	318	554	398
Clec2g	ENSMUSG00000000248	0	0	0	1	0	0	0	1	0
Gmpr	ENSMUSG00000000253	266	243	181	289	272	64	135	284	195
Glra1	ENSMUSG00000000263	111	81	60	76	72	42	47	121	46
Mid2	ENSMUSG00000000266	1463	1428	1188	1890	1510	515	802	1737	1137
Trim25	ENSMUSG00000000275	99	125	102	182	125	44	64	89	78
Dgke	ENSMUSG00000000276	1596	1580	1392	2222	2037	660	1083	1859	1256
Scpep1	ENSMUSG00000000278	114	123	75	148	105	151	53	97	53
Mnt	ENSMUSG00000000282	274	380	285	451	356	262	248	541	329
Itgb2	ENSMUSG00000000290	46	36	34	64	35	6	27	31	36
Hddc2	ENSMUSG00000000295	142	177	132	196	172	62	97	152	128
Tpd52l1	ENSMUSG00000000296	409	443	390	628	458	120	279	476	287
Pemt	ENSMUSG00000000301	21	14	16	16	11	4	6	14	11
Cdh1	ENSMUSG00000000303	1	4	1	3	0	0	0	2	0
Cdh4	ENSMUSG00000000305	406	365	380	481	346	162	279	581	394
Ckmt1	ENSMUSG00000000308	1949	1703	1314	2223	1879	634	1178	1973	1418
Bcl6b	ENSMUSG00000000317	28	15	30	18	22	13	12	38	11
Clec10a	ENSMUSG00000000318	5	1	5	6	6	0	0	3	3
Alox12	ENSMUSG00000000320	12	0	6	6	9	0	3	5	1
Arvcf	ENSMUSG00000000325	364	316	282	456	287	114	213	411	306
Comt	ENSMUSG00000000326	439	421	336	550	420	159	344	582	425
Rtca	ENSMUSG00000000339	542	538	502	686	569	138	324	552	419
Dbt	ENSMUSG00000000340	380	433	312	487	365	178	244	425	284
Dazap2	ENSMUSG00000000346	1472	1538	1362	1971	1530	529	735	1434	1095
Mcts1	ENSMUSG00000000355	553	609	441	719	636	191	283	663	388
Rem1	ENSMUSG00000000359	7	5	2	13	4	5	1	13	4
Rnf17	ENSMUSG00000000365	41	37	13	28	24	3	8	24	10
Trappc10	ENSMUSG00000000374	2015	1883	1547	2532	1974	672	1065	1984	1472
Ccm2	ENSMUSG00000000378	225	247	137	243	218	86	125	231	204
Tbrg4	ENSMUSG00000000384	345	289	232	421	319	80	207	335	199
Mx1	ENSMUSG00000000386	3	3	2	2	1	0	0	8	4
Fap	ENSMUSG00000000392	24	88	37	115	21	2	3	6	8
Ndufa9	ENSMUSG00000000399	861	756	611	1004	863	210	391	715	504
Egfl6	ENSMUSG00000000402	40	26	12	32	34	22	16	43	22
Lck	ENSMUSG00000000409	18	16	13	13	16	5	5	26	29
Tssk3	ENSMUSG00000000411	2	1	1	2	0	0	3	1	4
Cttnbp2	ENSMUSG00000000416	2565	2393	1546	3141	2810	659	1804	2495	1873
Galnt1	ENSMUSG00000000420	1114	1078	916	1276	1109	413	575	1151	805
Mkrn2	ENSMUSG00000000439	529	529	387	713	575	160	297	570	383
Pparg	ENSMUSG00000000440	17	20	15	9	20	2	9	14	5
Raf1	ENSMUSG00000000441	1207	1079	842	1446	1137	260	599	1055	798
Sept1	ENSMUSG00000000486	38	20	12	42	28	7	8	18	20
Pdgfb	ENSMUSG00000000489	182	190	157	232	143	43	98	135	106
Acvrl1	ENSMUSG00000000530	141	136	98	163	112	41	67	136	85
Grasp	ENSMUSG00000000531	57	56	43	108	73	26	59	75	70
Acvr1b	ENSMUSG00000000532	1080	1157	997	1505	1309	440	723	1317	988
Tom1l2	ENSMUSG00000000538	3351	3146	2680	4049	3162	1078	1934	3792	2341
Gpa33	ENSMUSG00000000544	0	0	1	1	0	0	0	0	0
Zfp385a	ENSMUSG00000000552	527	483	330	485	389	381	331	621	343
Itga5	ENSMUSG00000000555	25	35	22	54	41	18	14	33	32
Gabra2	ENSMUSG00000000560	7847	8222	7855	10873	8988	5646	5534	9737	6748
Wdr77	ENSMUSG00000000561	610	639	520	822	658	168	299	597	448
Adora3	ENSMUSG00000000562	15	12	9	11	10	1	4	6	6
Atp5f1	ENSMUSG00000000563	3542	3326	2805	3929	3544	1459	2312	4046	2676
Sox9	ENSMUSG00000000567	757	796	691	989	765	320	515	834	647
Hnrnpd	ENSMUSG00000000568	3659	3521	3365	4871	4160	2241	2281	4221	2972
Dynlt1c	ENSMUSG00000000579	68	44	36	56	49	36	42	72	50
C1d	ENSMUSG00000000581	816	829	778	1099	975	409	501	934	609
Gm2a	ENSMUSG00000000594	991	1124	855	1257	950	244	394	970	656
Krit1	ENSMUSG00000000600	1792	1630	1153	2073	1869	751	1076	1848	1091
Clcn4	ENSMUSG00000000605	2302	2156	1875	2889	2399	877	1225	2257	1592
Sema4f	ENSMUSG00000000627	332	283	243	412	329	127	206	396	267
Hk2	ENSMUSG00000000628	32	63	32	58	60	5	28	41	24
Myo18a	ENSMUSG00000000631	1935	1760	1308	2266	1777	583	973	1790	1275
Sez6	ENSMUSG00000000632	1941	2172	2076	3180	2538	800	1789	2853	2065
Haao	ENSMUSG00000000673	0	0	0	0	2	0	0	0	0
Cd52	ENSMUSG00000000682	7	5	1	7	3	2	2	0	2
Abhd15	ENSMUSG00000000686	11	14	11	17	7	3	3	12	7
Loxl3	ENSMUSG00000000693	36	52	44	55	39	14	18	36	25
Btn1a1	ENSMUSG00000000706	4	1	1	2	1	0	0	0	0
Kat2b	ENSMUSG00000000708	998	979	797	1220	911	255	441	812	529
Rab5b	ENSMUSG00000000711	1563	1415	1209	1826	1469	636	734	1469	970
Dnmt3l	ENSMUSG00000000730	0	1	0	1	0	0	0	1	0
Aire	ENSMUSG00000000731	1	6	0	2	2	0	5	0	0
Icosl	ENSMUSG00000000732	52	30	44	85	52	12	24	33	43
Spg7	ENSMUSG00000000738	533	593	446	711	575	156	300	566	351
Sult5a1	ENSMUSG00000000739	2	4	0	5	3	0	0	1	0
Rpl13	ENSMUSG00000000740	1393	1692	1233	1878	1407	1203	1473	2238	1577
Chmp1a	ENSMUSG00000000743	548	500	448	649	578	168	321	532	433
Rpa1	ENSMUSG00000000751	586	606	498	729	544	201	327	574	387
Serpinf1	ENSMUSG00000000753	193	144	103	126	118	17	80	169	126
Tubgcp3	ENSMUSG00000000759	755	762	613	1026	790	205	475	742	567
Oprm1	ENSMUSG00000000766	288	206	184	230	279	132	196	444	196
Polr3d	ENSMUSG00000000776	220	202	161	293	222	97	160	248	163
Tcf7	ENSMUSG00000000782	61	51	23	60	29	37	68	66	56
Ddx3x	ENSMUSG00000000787	6203	5600	5137	7449	6254	2137	2664	5363	3809
Il12rb1	ENSMUSG00000000791	6	12	13	19	13	4	4	10	5
Slc5a5	ENSMUSG00000000792	41	58	26	48	32	3	22	24	10
Kcnn3	ENSMUSG00000000794	2298	2298	1746	3059	2735	683	1462	2312	1747
Usp32	ENSMUSG00000000804	4503	4287	3436	5120	4475	1987	2398	4836	3119
Car4	ENSMUSG00000000805	120	108	74	112	95	33	72	118	84
Txnrd3	ENSMUSG00000000811	43	48	31	56	45	19	29	50	35
Fasl	ENSMUSG00000000817	5	2	0	2	3	0	0	2	0
Zfp512b	ENSMUSG00000000823	566	548	525	911	689	192	477	824	464
Dnajc5	ENSMUSG00000000826	5637	5438	4665	7218	6244	1519	2776	5761	4026
Tpd52l2	ENSMUSG00000000827	600	561	436	773	575	180	322	640	374
Fmr1	ENSMUSG00000000838	1908	1975	1538	2441	2004	879	1041	2019	1318
Bcl11a	ENSMUSG00000000861	1198	1180	1014	1600	1291	475	712	1192	907
Il4	ENSMUSG00000000869	0	1	1	1	4	0	0	0	0
Pxmp4	ENSMUSG00000000876	177	141	137	212	165	35	92	140	102
Dlg3	ENSMUSG00000000881	2409	2946	2436	3723	2892	916	1468	2745	1948
Gnb1l	ENSMUSG00000000884	29	24	26	37	37	1	4	26	17
Dbh	ENSMUSG00000000889	1	0	0	1	0	0	2	0	0
Mmp11	ENSMUSG00000000901	26	32	15	34	21	12	8	16	17
Smarcb1	ENSMUSG00000000902	616	594	450	770	588	200	414	684	495
Vpreb3	ENSMUSG00000000903	0	4	1	0	2	0	0	0	1
Hip1r	ENSMUSG00000000915	863	730	622	1081	710	161	459	782	483
Nsun5	ENSMUSG00000000916	130	106	68	157	105	43	51	104	83
Top1mt	ENSMUSG00000000934	290	272	256	377	252	73	187	349	219
Hoxa4	ENSMUSG00000000942	0	0	0	2	0	0	0	0	0
Gm38393	ENSMUSG00000000948	3324	2305	2252	3370	3221	1548	1522	2906	1968
Mmp14	ENSMUSG00000000957	259	243	190	321	173	80	131	180	169
Slc7a7	ENSMUSG00000000958	24	12	23	41	12	4	2	20	24
Oxa1l	ENSMUSG00000000959	586	587	513	717	557	149	367	699	441
Heatr6	ENSMUSG00000000976	419	489	324	606	481	145	294	486	358
Ccl3	ENSMUSG00000000982	26	29	20	26	26	9	3	17	11
Wfdc18	ENSMUSG00000000983	22	25	16	28	32	13	17	28	22
Icam4	ENSMUSG00000001014	0	2	2	2	1	0	0	0	0
Ilf2	ENSMUSG00000001016	723	701	541	905	767	232	429	762	553
Chtop	ENSMUSG00000001017	2512	2487	2221	3328	2670	760	1302	2468	1900
Snapin	ENSMUSG00000001018	791	627	597	797	735	304	399	649	454
S100a4	ENSMUSG00000001020	9	4	4	7	3	4	1	4	9
S100a3	ENSMUSG00000001021	4	3	1	3	4	0	3	2	2
S100a6	ENSMUSG00000001025	101	70	61	99	98	20	31	56	45
Icam2	ENSMUSG00000001029	17	11	10	21	28	3	12	18	8
Mapk7	ENSMUSG00000001034	161	147	114	194	152	37	95	174	90
Epn2	ENSMUSG00000001036	2081	1948	1658	2530	2027	582	1252	2178	1583
B9d1	ENSMUSG00000001039	132	117	111	184	146	41	82	178	120
Sec24b	ENSMUSG00000001052	1541	1522	1157	1931	1485	561	896	1609	1195
N4bp3	ENSMUSG00000001053	126	167	138	227	159	19	76	108	53
Rmnd5b	ENSMUSG00000001054	281	328	266	402	330	98	167	323	261
Nhp2	ENSMUSG00000001056	170	193	209	281	215	27	94	192	151
Vps9d1	ENSMUSG00000001062	341	280	271	403	349	162	229	411	261
Zfp276	ENSMUSG00000001065	256	230	164	343	236	65	121	247	153
Mfsd10	ENSMUSG00000001082	91	77	96	128	88	35	65	96	70
Luzp1	ENSMUSG00000001089	2231	1956	1303	2148	2069	832	1051	1946	1122
Kctd10	ENSMUSG00000001098	664	631	520	806	682	198	387	679	560
Poldip2	ENSMUSG00000001100	789	771	606	988	748	231	355	756	505
Sebox	ENSMUSG00000001103	2	5	6	3	2	0	1	4	1
Ift20	ENSMUSG00000001105	356	366	296	476	399	203	262	397	237
Col6a1	ENSMUSG00000001119	97	88	95	289	176	101	307	264	292
Pcbp3	ENSMUSG00000001120	433	494	427	622	440	194	324	569	409
Lgals9	ENSMUSG00000001123	35	32	17	55	25	22	21	40	16
Araf	ENSMUSG00000001127	2599	2664	2018	3151	2519	1353	1561	2827	1765
Cfp	ENSMUSG00000001128	81	80	40	95	64	22	76	76	37
Timp1	ENSMUSG00000001131	4	3	2	4	2	0	0	2	5
Uxt	ENSMUSG00000001134	52	45	27	91	49	11	29	38	42
Cnnm3	ENSMUSG00000001138	514	416	452	626	495	121	253	431	324
Lman2l	ENSMUSG00000001143	755	765	679	1104	682	227	396	809	630
Mcm3ap	ENSMUSG00000001150	973	949	759	1263	1125	247	521	1028	686
Pcnt	ENSMUSG00000001151	606	684	537	846	607	206	386	767	507
Ftcd	ENSMUSG00000001155	0	0	0	4	1	0	0	0	1
Mxd1	ENSMUSG00000001156	475	475	366	582	473	146	317	511	395
Gmcl1	ENSMUSG00000001157	780	708	524	916	750	286	368	688	481
Snrnp27	ENSMUSG00000001158	364	432	338	516	435	236	298	486	301
Oas1c	ENSMUSG00000001166	1	7	6	17	11	0	11	15	3
Ocrl	ENSMUSG00000001173	1866	1602	1576	2488	1932	553	996	2005	1351
Calm1	ENSMUSG00000001175	42445	44652	35452	56103	44976	14349	26546	47282	32485
Agpat3	ENSMUSG00000001211	3094	2868	2364	3732	2909	1098	1755	3119	2195
Slc26a3	ENSMUSG00000001225	14	19	5	30	18	4	5	15	41
Sema6b	ENSMUSG00000001227	916	857	788	1134	966	264	582	1037	733
Uhrf1	ENSMUSG00000001228	13	19	20	36	31	16	14	30	33
Dpp9	ENSMUSG00000001229	800	859	610	944	836	296	570	1014	636
Ramp2	ENSMUSG00000001240	82	93	74	104	89	34	50	86	51
Lsr	ENSMUSG00000001247	75	100	61	94	59	48	57	71	38
Gramd1a	ENSMUSG00000001248	873	817	647	1081	868	259	615	917	641
Hpn	ENSMUSG00000001249	9	9	1	13	4	2	1	10	0
Gabrg1	ENSMUSG00000001260	2844	2924	2611	3681	3346	1490	1812	3442	2328
Ckb	ENSMUSG00000001270	8159	7722	6756	10185	7551	2182	4700	8533	6137
Sp1	ENSMUSG00000001280	1117	1045	800	1386	981	417	427	1006	674
Itgb7	ENSMUSG00000001281	1	10	0	3	4	1	2	1	6
Myg1	ENSMUSG00000001285	185	176	171	228	195	52	132	193	158
Rarg	ENSMUSG00000001288	86	77	48	85	84	25	79	100	67
Pfdn5	ENSMUSG00000001289	830	793	676	1054	858	185	510	965	612
Efnb2	ENSMUSG00000001300	628	512	507	781	577	401	615	912	691
Rrp15	ENSMUSG00000001305	85	112	82	148	105	39	118	117	71
Rnd2	ENSMUSG00000001313	958	791	765	955	869	280	564	989	741
Srr	ENSMUSG00000001323	1434	1519	1291	1941	1658	508	953	1947	1349
Sync	ENSMUSG00000001333	21	11	7	13	13	5	5	8	11
Fndc5	ENSMUSG00000001334	1125	1127	838	1230	1204	338	509	1009	555
Acp5	ENSMUSG00000001348	2	16	5	17	2	0	3	2	0
Cnn1	ENSMUSG00000001349	9	10	9	2	5	0	4	20	7
Fbxo9	ENSMUSG00000001366	1060	1011	891	1262	1089	432	592	1040	687
Vps50	ENSMUSG00000001376	1397	1385	1180	1829	1527	573	845	1437	1004
Hars	ENSMUSG00000001380	979	1013	840	1238	970	458	665	1120	797
Zmat2	ENSMUSG00000001383	1332	1536	1233	1810	1478	825	882	1603	1044
Ube2c	ENSMUSG00000001403	8	7	13	17	10	13	8	7	20
Smg5	ENSMUSG00000001415	979	1081	736	1269	1009	308	527	941	654
Cct3	ENSMUSG00000001416	1698	1569	1256	1928	1594	656	838	1654	1122
Glmp	ENSMUSG00000001418	290	301	237	377	259	67	128	258	176
Mef2d	ENSMUSG00000001419	2182	2385	1807	2791	2351	1031	1770	2948	2056
Tmem79	ENSMUSG00000001420	8	14	7	11	10	2	4	6	6
Snd1	ENSMUSG00000001424	918	880	747	1238	1065	220	535	1051	739
Col18a1	ENSMUSG00000001435	98	152	99	216	104	35	60	72	84
Slc19a1	ENSMUSG00000001436	133	132	147	197	148	30	62	131	92
Kpnb1	ENSMUSG00000001440	4198	4020	3368	5197	4166	1562	2244	4388	3013
Npepps	ENSMUSG00000001441	3194	3009	2388	3726	3019	1514	1545	3402	2162
Tbx21	ENSMUSG00000001444	0	0	0	0	0	7	0	1	0
Mrpl10	ENSMUSG00000001445	564	538	469	804	586	158	293	606	429
Cyp51	ENSMUSG00000001467	1335	1217	1098	1544	1265	356	711	1264	743
Tcf25	ENSMUSG00000001472	6126	5943	4929	7051	6216	2086	3575	6970	4697
Tubb6	ENSMUSG00000001473	4	6	8	9	5	2	1	7	3
Def8	ENSMUSG00000001482	503	392	363	590	477	169	283	410	344
Meox1	ENSMUSG00000001493	22	16	20	13	14	2	3	20	11
Sost	ENSMUSG00000001494	57	55	38	51	34	6	4	24	19
Nkx2-1	ENSMUSG00000001496	123	84	86	94	103	204	66	176	108
Irx2	ENSMUSG00000001504	11	8	3	6	7	0	2	4	2
Col1a1	ENSMUSG00000001506	172	196	116	179	158	45	86	174	114
Itga3	ENSMUSG00000001507	417	400	303	538	393	154	302	431	283
Sgca	ENSMUSG00000001508	0	0	0	1	1	1	4	2	2
Dlx3	ENSMUSG00000001510	1	1	0	1	3	3	1	0	0
Foxm1	ENSMUSG00000001517	27	34	28	49	38	18	41	33	41
Itfg2	ENSMUSG00000001518	240	210	244	421	256	113	158	360	267
Nrip2	ENSMUSG00000001520	257	220	224	367	331	81	145	315	208
Tulp3	ENSMUSG00000001521	410	378	261	464	337	143	238	344	213
Gtf2h4	ENSMUSG00000001524	100	92	75	95	98	51	56	128	77
Tubb5	ENSMUSG00000001525	5898	5613	4767	6627	5608	1570	3612	6492	4930
Ell2	ENSMUSG00000001542	456	462	354	557	438	189	210	535	303
Jup	ENSMUSG00000001552	590	513	414	634	375	196	295	587	354
Fkbp10	ENSMUSG00000001555	20	29	18	27	36	9	18	32	24
Klhl10	ENSMUSG00000001558	11	3	3	9	4	1	1	4	2
Nom1	ENSMUSG00000001569	462	458	407	583	503	172	257	434	293
Ergic1	ENSMUSG00000001576	1472	1610	1292	2033	1647	648	985	1657	1220
Tnk1	ENSMUSG00000001583	0	1	2	2	1	4	0	3	0
Tcea3	ENSMUSG00000001604	2	6	7	14	4	0	0	1	3
Ifrd1	ENSMUSG00000001627	691	699	574	1004	774	256	402	834	529
Stk38l	ENSMUSG00000001630	705	568	521	770	600	257	347	628	432
Brpf1	ENSMUSG00000001632	473	427	373	596	506	137	324	551	405
Akr1b3	ENSMUSG00000001642	209	266	153	325	216	104	141	227	168
Gstt1	ENSMUSG00000001663	107	111	78	135	72	32	70	100	72
Gstt3	ENSMUSG00000001665	40	45	32	63	31	30	21	35	30
Ddt	ENSMUSG00000001666	140	167	125	182	135	55	82	190	90
Tat	ENSMUSG00000001670	0	1	2	3	5	2	3	1	7
Marveld3	ENSMUSG00000001672	18	25	12	25	10	7	8	4	8
Ddx18	ENSMUSG00000001674	430	413	356	505	406	156	280	468	357
Ubl3	ENSMUSG00000001687	3035	2833	2271	3448	2975	1254	1694	3114	2121
Gramd3	ENSMUSG00000001700	304	313	197	353	289	49	114	274	147
Eef1e1	ENSMUSG00000001707	404	378	330	459	418	184	247	435	305
Akt1	ENSMUSG00000001729	1204	1069	931	1323	1131	408	762	1442	1006
Cldn15	ENSMUSG00000001739	1	1	1	5	2	0	0	2	1
Il16	ENSMUSG00000001741	80	60	69	56	83	8	59	100	49
Tcirg1	ENSMUSG00000001750	134	141	87	160	136	33	79	134	88
Naglu	ENSMUSG00000001751	68	82	49	103	62	14	35	79	56
Ppat	ENSMUSG00000001755	194	175	142	239	212	48	98	217	123
Smo	ENSMUSG00000001761	337	325	257	396	255	123	159	296	270
Tspan33	ENSMUSG00000001763	305	397	298	560	335	92	185	318	230
Crnkl1	ENSMUSG00000001767	671	636	580	854	758	298	366	641	496
Rin2	ENSMUSG00000001768	578	677	529	872	629	209	329	607	519
Folh1	ENSMUSG00000001773	407	321	296	396	304	120	149	323	200
Chordc1	ENSMUSG00000001774	3100	2813	1648	3241	2829	1409	1594	3096	1989
Rtcb	ENSMUSG00000001783	1323	1209	1082	1617	1337	540	753	1288	907
Pwp1	ENSMUSG00000001785	380	294	279	423	326	91	178	317	228
Fbxo7	ENSMUSG00000001786	594	447	427	659	452	162	209	514	288
Capns1	ENSMUSG00000001794	1513	1660	1181	1824	1321	537	950	1790	1171
Lrp3	ENSMUSG00000001802	735	659	552	842	614	207	448	725	621
Folr1	ENSMUSG00000001827	91	413	205	413	108	3	6	12	17
Clpb	ENSMUSG00000001829	922	984	840	1236	912	337	519	1021	716
Sept7	ENSMUSG00000001833	9979	9648	8807	11297	9515	4512	5559	10192	5885
Zdhhc4	ENSMUSG00000001844	215	209	172	318	210	33	105	232	166
Rac1	ENSMUSG00000001847	6239	6148	5495	7515	6237	1962	3724	7001	5179
Nup214	ENSMUSG00000001855	871	841	673	1121	893	309	484	841	653
Aif1l	ENSMUSG00000001864	237	183	176	238	185	42	82	165	106
Ltbp1	ENSMUSG00000001870	282	253	180	282	236	83	169	302	196
Ugp2	ENSMUSG00000001891	2216	2059	1661	2508	2278	816	1081	2165	1383
Kcnh6	ENSMUSG00000001901	78	89	62	88	85	48	91	112	67
Trmt1	ENSMUSG00000001909	430	408	307	472	434	95	260	419	288
Nacc1	ENSMUSG00000001910	1264	1215	1079	1506	1326	531	921	1719	1120
Nfix	ENSMUSG00000001911	1728	1690	1638	2323	1472	1074	1191	2215	1422
Slc1a5	ENSMUSG00000001918	21	19	11	27	14	6	8	29	7
Uba1	ENSMUSG00000001924	4726	4331	3646	5731	4495	1098	2439	4738	3537
Vwf	ENSMUSG00000001930	150	144	140	192	116	33	105	173	127
Siae	ENSMUSG00000001942	288	329	214	362	290	92	143	326	218
Vsig2	ENSMUSG00000001943	17	21	11	40	32	0	13	17	22
Esam	ENSMUSG00000001946	116	98	68	127	101	10	34	104	71
Spa17	ENSMUSG00000001948	59	40	32	65	42	17	50	58	31
Fam50a	ENSMUSG00000001962	157	198	168	227	166	74	102	195	123
Emd	ENSMUSG00000001964	311	314	260	409	332	118	195	373	272
Taco1	ENSMUSG00000001983	131	143	106	159	112	36	51	140	103
Grik3	ENSMUSG00000001985	2298	2238	1854	2827	2286	895	1527	2902	2015
Gria3	ENSMUSG00000001986	3704	3478	2905	4441	3921	1504	2500	4216	2739
Npas1	ENSMUSG00000001988	20	15	10	15	16	6	8	24	10
Sipa1l2	ENSMUSG00000001995	945	847	655	987	786	315	432	959	705
Ap4e1	ENSMUSG00000001998	346	321	292	473	340	127	154	346	216
Blvra	ENSMUSG00000001999	120	140	115	203	149	53	64	130	96
Pdzd4	ENSMUSG00000002006	935	1067	938	1327	1141	356	837	1336	1006
Srpk3	ENSMUSG00000002007	72	48	26	62	41	7	18	45	18
Idh3g	ENSMUSG00000002010	1376	1414	1095	1657	1382	428	844	1670	1118
Pnck	ENSMUSG00000002012	790	699	657	921	782	550	612	1103	763
Ssr4	ENSMUSG00000002014	369	371	298	499	390	77	154	295	223
Bcap31	ENSMUSG00000002015	788	800	691	922	751	326	337	822	562
Fam98a	ENSMUSG00000002017	692	565	448	667	599	185	322	580	346
Ltbp2	ENSMUSG00000002020	5	4	3	17	6	3	3	6	6
Kmt2a	ENSMUSG00000002028	5825	4626	3825	6467	5188	2366	3640	6670	4553
Ift46	ENSMUSG00000002031	498	470	385	665	467	115	197	480	303
Tmem25	ENSMUSG00000002032	453	363	277	462	407	76	256	474	249
Cd3g	ENSMUSG00000002033	0	0	0	1	1	0	0	2	0
Trappc6a	ENSMUSG00000002043	35	31	18	21	22	1	16	22	9
Supt6	ENSMUSG00000002052	3199	3394	2858	4367	3512	1582	2126	4049	2642
Spag5	ENSMUSG00000002055	33	42	37	71	37	15	26	62	52
Foxn1	ENSMUSG00000002057	1	0	1	3	0	0	0	0	0
Unc119	ENSMUSG00000002058	251	266	226	290	211	48	141	256	197
Rab34	ENSMUSG00000002059	113	119	106	208	137	46	50	135	83
Sdf2	ENSMUSG00000002064	457	460	377	638	500	136	234	494	302
Ccne1	ENSMUSG00000002068	93	81	72	103	123	41	83	104	62
Hsf2bp	ENSMUSG00000002076	2	5	4	4	1	9	3	5	1
Bbc3	ENSMUSG00000002083	8	6	12	7	6	11	8	7	8
Mybpc3	ENSMUSG00000002100	1	0	0	2	1	0	0	2	0
Psmc3	ENSMUSG00000002102	794	898	680	1099	896	311	514	914	575
Acp2	ENSMUSG00000002103	1011	1058	915	1440	1035	414	665	1132	712
Rapsn	ENSMUSG00000002104	5	3	5	6	4	0	0	1	1
Slc39a13	ENSMUSG00000002105	247	283	198	336	261	57	167	280	167
Celf2	ENSMUSG00000002107	10143	10274	8865	14310	11877	4088	7017	12166	8951
Nr1h3	ENSMUSG00000002108	22	17	23	33	16	5	10	33	22
Ddb2	ENSMUSG00000002109	132	94	87	174	93	28	46	97	64
Spi1	ENSMUSG00000002111	22	11	9	22	13	5	24	14	12
Sf3a1	ENSMUSG00000002129	1202	1261	983	1556	1348	472	852	1428	996
Stat6	ENSMUSG00000002147	79	100	65	145	99	19	45	78	70
Clgn	ENSMUSG00000002190	242	203	188	246	209	95	112	231	100
Napsa	ENSMUSG00000002204	0	0	2	0	1	0	0	0	0
Vrk3	ENSMUSG00000002205	219	278	163	364	234	111	152	303	201
Smg9	ENSMUSG00000002210	160	184	171	228	215	70	134	259	160
Paxip1	ENSMUSG00000002221	649	605	510	792	641	199	406	683	494
Rmnd5a	ENSMUSG00000002222	3794	3434	2650	4278	3779	1210	1961	3528	2735
Mov10	ENSMUSG00000002227	84	128	89	157	108	55	80	129	92
Ppm1j	ENSMUSG00000002228	1	1	2	0	1	0	0	3	1
Rhoc	ENSMUSG00000002233	64	84	38	83	37	16	28	48	31
Tead3	ENSMUSG00000002249	36	28	26	39	26	5	27	38	30
Ppard	ENSMUSG00000002250	248	228	184	244	228	92	172	273	186
Def6	ENSMUSG00000002257	24	27	24	37	21	11	6	21	16
Peg3	ENSMUSG00000002265	21568	18755	15568	23989	20597	10052	14151	26841	17359
Zim1	ENSMUSG00000002266	525	382	327	492	448	378	439	787	575
Metrn	ENSMUSG00000002274	482	482	419	542	409	120	226	434	275
Lmf1	ENSMUSG00000002279	173	193	160	239	171	41	106	192	149
Narfl	ENSMUSG00000002280	177	173	184	292	214	49	102	253	176
Angptl4	ENSMUSG00000002289	16	15	14	21	17	10	5	18	17
Dbf4	ENSMUSG00000002297	29	38	36	58	39	21	20	49	28
Daxx	ENSMUSG00000002307	207	210	164	259	159	73	117	228	136
Cd320	ENSMUSG00000002308	181	146	104	177	150	91	70	118	105
Ipo4	ENSMUSG00000002319	394	301	277	436	306	71	221	366	236
Tm9sf1	ENSMUSG00000002320	354	369	327	478	353	80	184	366	227
Rec8	ENSMUSG00000002324	2	5	0	10	1	0	2	2	0
Irf9	ENSMUSG00000002325	145	122	84	186	152	31	74	106	97
Gmpr2	ENSMUSG00000002326	253	227	165	318	249	155	94	263	115
Mdp1	ENSMUSG00000002329	290	314	217	442	299	76	168	274	236
Dhrs1	ENSMUSG00000002332	449	470	352	611	510	129	240	417	284
Ncan	ENSMUSG00000002341	2673	2455	2200	3134	2671	1254	1821	3163	2285
Tmem161a	ENSMUSG00000002342	221	203	180	255	218	63	104	223	155
Armc6	ENSMUSG00000002343	203	189	165	226	167	43	125	189	177
Borcs8	ENSMUSG00000002345	158	129	119	206	146	35	84	206	112
Slc25a42	ENSMUSG00000002346	323	287	215	325	278	162	209	361	250
Snx9	ENSMUSG00000002365	259	294	209	383	224	97	183	253	197
Ranbp3	ENSMUSG00000002372	656	648	555	864	655	254	477	820	634
Ndufa11	ENSMUSG00000002379	580	590	445	694	571	126	298	447	255
Bmp8b	ENSMUSG00000002384	6	2	2	9	1	0	2	5	5
Nr2f6	ENSMUSG00000002393	234	166	124	212	176	44	154	183	157
Use1	ENSMUSG00000002395	338	360	300	429	348	126	221	376	270
Ocel1	ENSMUSG00000002396	51	88	67	99	100	24	50	93	51
Dyrk1b	ENSMUSG00000002409	426	420	361	618	448	185	367	672	365
Braf	ENSMUSG00000002413	4783	5065	3906	6581	5616	2058	3100	5190	3694
Ndufb2	ENSMUSG00000002416	848	784	548	1070	863	237	428	716	528
Hltf	ENSMUSG00000002428	794	811	643	1042	783	392	424	897	567
Prpf6	ENSMUSG00000002455	810	903	649	1133	816	314	475	926	588
Rgs19	ENSMUSG00000002458	166	160	136	238	168	70	147	219	157
Rgs20	ENSMUSG00000002459	310	389	354	628	458	239	265	575	382
Abhd3	ENSMUSG00000002475	1297	1245	861	1293	1064	537	614	1083	752
Snrpd1	ENSMUSG00000002477	384	404	338	471	350	189	224	454	280
Tchp	ENSMUSG00000002486	134	135	99	180	155	46	99	152	101
Tiam1	ENSMUSG00000002489	2066	2135	1808	3133	2439	711	1354	2210	1668
Tsc2	ENSMUSG00000002496	1572	1440	1187	1926	1650	637	1032	1780	1158
Rpl3l	ENSMUSG00000002500	3	2	1	1	2	1	0	4	0
Slc9a3r2	ENSMUSG00000002504	362	340	287	431	370	124	241	431	295
Puf60	ENSMUSG00000002524	1303	1318	1200	1760	1407	377	800	1491	1027
Golga2	ENSMUSG00000002546	1094	1088	944	1396	1166	461	665	1180	825
Uck1	ENSMUSG00000002550	302	290	245	307	311	98	185	344	209
Scin	ENSMUSG00000002565	0	1	2	5	0	0	7	5	2
Ikzf4	ENSMUSG00000002578	238	204	186	305	247	122	219	325	206
Mien1	ENSMUSG00000002580	282	286	219	344	236	126	221	290	207
Pon1	ENSMUSG00000002588	1	6	1	4	0	0	0	3	0
Axl	ENSMUSG00000002602	595	598	502	647	523	293	362	619	449
Tgfb1	ENSMUSG00000002603	46	65	39	74	65	17	37	68	62
Ccdc97	ENSMUSG00000002608	515	500	397	614	410	254	335	653	431
Zfp40	ENSMUSG00000002617	391	443	334	463	410	276	328	496	320
Akap8l	ENSMUSG00000002625	996	954	637	1439	1084	404	895	1370	748
Shh	ENSMUSG00000002633	139	115	62	108	112	70	53	85	44
Pdcd2l	ENSMUSG00000002635	131	90	96	141	92	43	56	123	79
Gtf2f1	ENSMUSG00000002658	500	506	404	583	448	256	368	635	428
Clpp	ENSMUSG00000002660	298	329	265	412	289	127	247	387	248
Alkbh7	ENSMUSG00000002661	78	76	83	102	76	18	40	79	56
Dennd1c	ENSMUSG00000002668	5	9	6	6	4	1	2	9	5
Med6	ENSMUSG00000002679	230	262	173	314	220	108	137	273	202
Prkd1	ENSMUSG00000002688	216	282	201	330	269	80	116	272	179
Lcp2	ENSMUSG00000002699	42	34	36	75	39	25	30	63	39
Cse1l	ENSMUSG00000002718	1723	1796	1582	2118	1827	475	971	1746	1361
Naa20	ENSMUSG00000002728	636	553	362	605	513	193	315	555	347
Prkra	ENSMUSG00000002731	300	298	239	362	271	70	145	299	201
Fkbp7	ENSMUSG00000002732	35	23	22	27	31	12	23	26	32
Plekha3	ENSMUSG00000002733	993	990	760	1090	1046	383	552	1043	759
Ykt6	ENSMUSG00000002741	610	580	576	748	653	184	325	577	375
Baz1b	ENSMUSG00000002748	2850	2818	2167	3382	2871	1342	1774	3170	2000
Pex6	ENSMUSG00000002763	503	495	403	619	442	115	249	525	334
Mrpl2	ENSMUSG00000002767	155	153	162	172	183	38	102	163	107
Mea1	ENSMUSG00000002768	288	325	244	365	275	96	196	376	232
Gnmt	ENSMUSG00000002769	14	10	1	16	9	1	12	3	4
Grin2d	ENSMUSG00000002771	455	422	420	645	465	333	330	487	404
Kdelr1	ENSMUSG00000002778	518	490	436	725	530	141	298	497	395
Tmem143	ENSMUSG00000002781	133	160	116	217	164	26	89	160	98
Pdxk-ps	ENSMUSG00000002791	9	2	1	6	0	1	3	1	2
Ggct	ENSMUSG00000002797	180	204	169	270	266	111	149	224	152
Jag2	ENSMUSG00000002799	435	397	317	516	405	133	295	525	354
Btbd6	ENSMUSG00000002803	490	474	464	676	544	128	277	542	408
Nudt14	ENSMUSG00000002804	40	43	37	52	42	8	20	36	15
Epdr1	ENSMUSG00000002808	1451	1231	1033	1608	1387	479	757	1490	1066
Flii	ENSMUSG00000002812	910	859	650	1070	747	273	513	971	632
Top3a	ENSMUSG00000002814	138	76	69	131	94	37	45	98	60
Atg4d	ENSMUSG00000002820	234	246	166	311	220	47	131	176	139
Qtrt1	ENSMUSG00000002825	92	105	79	139	104	23	79	91	103
Plin4	ENSMUSG00000002831	38	51	61	166	36	39	27	66	97
Hdgfl2	ENSMUSG00000002833	500	506	402	652	506	211	332	577	351
Chaf1a	ENSMUSG00000002835	23	31	42	60	28	20	20	56	33
Adprh	ENSMUSG00000002844	419	389	346	492	401	106	233	402	263
Tmem39a	ENSMUSG00000002845	222	213	153	264	200	57	105	166	110
Timmdc1	ENSMUSG00000002846	210	239	166	347	268	75	118	223	194
Pla1a	ENSMUSG00000002847	3	3	6	8	1	0	5	4	4
Mcm2	ENSMUSG00000002870	48	47	41	79	40	4	31	46	50
Tpra1	ENSMUSG00000002871	232	216	245	307	201	88	115	257	179
Nab1	ENSMUSG00000002881	1410	1426	1130	1615	1290	540	808	1382	933
Adgre5	ENSMUSG00000002885	183	158	107	180	150	45	90	175	111
Il17ra	ENSMUSG00000002897	73	87	75	116	78	20	41	91	50
Lamb1	ENSMUSG00000002900	346	671	410	816	476	142	250	403	335
Kcnn1	ENSMUSG00000002908	102	103	76	115	108	26	68	101	64
Arrdc2	ENSMUSG00000002910	63	62	66	79	73	14	25	38	49
Ppp1r17	ENSMUSG00000002930	11	11	6	10	13	13	6	23	9
Cd36	ENSMUSG00000002944	12	7	9	21	11	2	16	24	20
Map2k7	ENSMUSG00000002948	451	426	356	585	415	219	246	517	294
Timm44	ENSMUSG00000002949	370	353	236	370	346	221	188	387	257
Ap2a2	ENSMUSG00000002957	2990	2950	2583	3652	3052	783	1701	3513	2546
Pnkp	ENSMUSG00000002963	117	130	90	163	130	29	77	124	78
Med25	ENSMUSG00000002968	577	691	556	833	587	263	536	844	616
Bcam	ENSMUSG00000002980	134	220	123	202	113	24	64	142	95
Clptm1	ENSMUSG00000002981	2325	2170	1979	2932	2275	727	1380	2631	1936
Relb	ENSMUSG00000002983	57	59	40	58	57	11	36	46	32
Tomm40	ENSMUSG00000002984	388	357	302	461	339	80	256	428	275
Apoe	ENSMUSG00000002985	11194	11492	8747	14271	9696	3427	5962	10294	7049
Hbp1	ENSMUSG00000002996	701	811	598	1012	766	299	403	761	530
Prkar2b	ENSMUSG00000002997	1557	1475	1371	2281	1793	818	941	1909	1326
Cdkn1b	ENSMUSG00000003031	873	903	725	1091	977	456	527	904	592
Klf4	ENSMUSG00000003032	55	63	44	67	52	29	54	63	48
Ap1m1	ENSMUSG00000003033	555	533	465	718	556	153	309	546	439
Rab8a	ENSMUSG00000003037	333	428	340	496	372	116	217	340	226
Hmgn2	ENSMUSG00000003038	278	245	207	292	202	270	189	302	181
Fam32a	ENSMUSG00000003039	884	891	643	1065	1022	381	662	966	584
Elf3	ENSMUSG00000003051	0	1	1	1	1	0	0	1	0
Stard3nl	ENSMUSG00000003062	447	430	343	534	422	163	209	411	331
Stk11	ENSMUSG00000003068	479	469	487	717	516	138	271	516	374
Efna2	ENSMUSG00000003070	67	59	61	75	61	22	63	89	51
Atp5d	ENSMUSG00000003072	1167	1208	931	1382	1125	250	698	1298	781
Ppp5c	ENSMUSG00000003099	1117	1256	1015	1400	1191	376	736	1424	979
Cdk12	ENSMUSG00000003119	1187	1155	912	1504	1162	491	663	1220	819
Lipe	ENSMUSG00000003123	183	151	146	228	141	29	94	195	167
Pafah1b2	ENSMUSG00000003131	5208	4639	4113	6041	5029	1928	2578	4847	3535
Tbc1d8	ENSMUSG00000003134	373	356	289	571	389	170	270	502	415
Cnot11	ENSMUSG00000003135	477	487	438	674	537	175	280	592	407
Slc2a3	ENSMUSG00000003153	1637	1445	1269	1793	1832	574	910	1742	1337
Foxj2	ENSMUSG00000003154	653	553	420	678	530	210	329	635	412
Sri	ENSMUSG00000003161	518	722	463	880	716	342	522	797	502
Dgcr2	ENSMUSG00000003166	903	786	759	1075	885	288	478	913	657
Irf3	ENSMUSG00000003184	206	206	114	181	127	58	134	168	98
Bcl2l12	ENSMUSG00000003190	10	16	9	15	11	1	3	16	8
Zfp959	ENSMUSG00000003198	88	128	91	161	141	56	89	124	103
Mpnd	ENSMUSG00000003199	436	457	368	621	455	177	293	464	336
Sh3gl1	ENSMUSG00000003200	247	253	201	307	219	95	169	311	210
Ebi3	ENSMUSG00000003206	3	3	3	1	3	2	0	3	1
Ccdc94	ENSMUSG00000003208	67	85	78	122	68	56	53	110	78
Ranbp2	ENSMUSG00000003226	6534	6487	5442	8752	7101	2742	3759	7465	4899
Edar	ENSMUSG00000003227	6	4	15	35	11	2	4	11	9
Grk5	ENSMUSG00000003228	1026	1187	881	1567	1222	293	625	1146	724
Dvl3	ENSMUSG00000003233	598	570	430	647	526	141	372	644	479
Abcf3	ENSMUSG00000003234	603	629	434	746	646	191	329	611	437
Eif2b5	ENSMUSG00000003235	573	534	463	716	594	151	310	569	395
Cyth2	ENSMUSG00000003269	454	434	324	502	400	231	265	414	286
Sult2b1	ENSMUSG00000003271	17	20	29	44	32	5	18	26	34
Car11	ENSMUSG00000003273	444	552	367	699	517	273	395	584	404
Dlgap1	ENSMUSG00000003279	5424	5570	4629	6702	5871	2158	3782	6806	4613
Plag1	ENSMUSG00000003282	124	111	82	126	111	39	54	117	60
Hck	ENSMUSG00000003283	5	8	13	13	9	1	5	13	10
Mrpl4	ENSMUSG00000003299	310	331	254	442	309	122	159	367	223
Keap1	ENSMUSG00000003308	423	481	380	513	463	139	366	563	436
Ap1m2	ENSMUSG00000003309	8	7	3	4	2	8	2	5	3
Glg1	ENSMUSG00000003316	5784	5909	5160	7613	6268	2489	3685	7061	4554
Atp8b3	ENSMUSG00000003341	10	4	4	4	8	7	2	8	5
Btbd2	ENSMUSG00000003344	598	625	536	722	599	245	478	772	548
Csnk1g2	ENSMUSG00000003345	854	865	675	1122	889	252	567	1128	804
Abhd17a	ENSMUSG00000003346	514	494	426	655	502	118	412	727	572
Mob3a	ENSMUSG00000003348	157	131	97	174	164	121	76	155	85
Cacnb3	ENSMUSG00000003352	407	434	403	535	437	176	309	548	369
Ccdc65	ENSMUSG00000003354	120	135	123	188	148	71	78	161	117
Fkbp11	ENSMUSG00000003355	5	6	3	13	10	4	5	2	1
Ddx23	ENSMUSG00000003360	1070	1061	915	1293	1059	497	684	1240	799
Pld3	ENSMUSG00000003363	4599	4597	3951	5823	4753	1421	3594	6239	4697
Grik5	ENSMUSG00000003378	1466	1369	1256	1808	1569	763	1278	2019	1460
Cd79a	ENSMUSG00000003379	0	3	0	0	2	0	0	1	0
Rabac1	ENSMUSG00000003380	620	525	405	706	561	134	272	580	423
Etv3	ENSMUSG00000003382	594	461	387	603	561	200	318	551	339
Prkcsh	ENSMUSG00000003402	684	760	578	958	797	247	485	844	519
Elavl3	ENSMUSG00000003410	2912	2942	2258	3271	2740	2020	2251	3585	2529
Rab3b	ENSMUSG00000003411	805	674	552	767	671	206	294	573	371
St8sia6	ENSMUSG00000003418	981	932	669	947	1034	417	596	1097	714
Fcgrt	ENSMUSG00000003420	101	104	100	143	105	49	45	91	57
Nosip	ENSMUSG00000003421	290	315	236	400	297	187	196	373	243
Pih1d1	ENSMUSG00000003423	99	110	113	160	140	41	73	133	97
Rps11	ENSMUSG00000003429	1154	1032	923	1326	1142	299	749	1213	832
Supt5	ENSMUSG00000003435	1293	1389	1021	1851	1452	777	959	1732	1083
Dll3	ENSMUSG00000003436	33	22	22	18	27	20	8	23	16
Paf1	ENSMUSG00000003437	600	597	508	785	679	398	316	655	426
Timm50	ENSMUSG00000003438	239	237	177	312	227	73	150	270	146
Med29	ENSMUSG00000003444	205	159	167	221	168	15	98	194	120
Bicd1	ENSMUSG00000003452	3274	3065	2539	3625	3282	1375	1868	3301	2044
Ncstn	ENSMUSG00000003458	637	740	598	933	681	248	453	674	616
Pex19	ENSMUSG00000003464	676	719	643	881	791	182	300	650	426
Phyhip	ENSMUSG00000003469	1869	2226	1715	3077	2558	1068	1757	3241	2283
Crhr2	ENSMUSG00000003476	104	155	128	221	103	99	107	213	161
Inmt	ENSMUSG00000003477	8	15	9	14	5	4	1	4	2
Impdh1	ENSMUSG00000003500	254	267	194	367	282	111	189	298	188
Dusp3	ENSMUSG00000003518	2445	2002	1753	2503	2225	858	1263	2329	1486
Prodh	ENSMUSG00000003526	159	176	144	283	167	68	83	199	113
Dgcr14	ENSMUSG00000003527	216	262	217	314	238	108	189	275	188
Slc25a1	ENSMUSG00000003528	400	328	295	415	348	161	164	330	226
Dgcr6	ENSMUSG00000003531	119	142	102	189	155	46	122	172	138
Ddr1	ENSMUSG00000003534	905	813	800	1081	829	227	431	776	540
Ier3	ENSMUSG00000003541	54	52	28	46	37	9	24	41	15
Fosb	ENSMUSG00000003545	113	69	46	110	82	74	89	318	129
Klc4	ENSMUSG00000003546	179	187	149	231	185	68	98	200	139
Ercc1	ENSMUSG00000003549	97	125	74	149	122	28	76	137	99
Cyp17a1	ENSMUSG00000003555	0	1	0	0	0	0	0	2	0
As3mt	ENSMUSG00000003559	258	199	187	277	173	63	101	184	136
Homer3	ENSMUSG00000003573	69	69	56	79	64	12	26	71	47
Crtc1	ENSMUSG00000003575	1026	1159	875	1345	1237	486	1237	1669	1267
Rnf215	ENSMUSG00000003581	152	146	148	228	182	55	112	185	114
Sec14l2	ENSMUSG00000003585	246	259	194	325	263	117	171	246	169
Aven	ENSMUSG00000003604	96	66	72	120	65	41	39	86	64
Cp	ENSMUSG00000003617	301	343	308	385	270	165	134	265	229
Crot	ENSMUSG00000003623	489	550	373	715	598	192	401	554	407
Rps6ka1	ENSMUSG00000003644	196	142	157	199	154	39	102	169	102
Calb2	ENSMUSG00000003657	2158	1544	1623	2116	1691	870	824	1598	1178
Snrnp200	ENSMUSG00000003660	2837	2821	2532	3724	2957	763	1560	2923	2201
Ciao1	ENSMUSG00000003662	434	428	349	561	440	176	200	430	355
Has1	ENSMUSG00000003665	19	7	6	11	10	14	9	20	5
Taf6l	ENSMUSG00000003680	184	175	163	262	198	63	109	155	131
Insig2	ENSMUSG00000003721	1207	1041	951	1318	1200	324	636	1273	932
Kpna6	ENSMUSG00000003731	2186	2103	1772	2730	2152	712	1229	2311	1663
Man1a	ENSMUSG00000003746	3790	4329	3780	5724	4561	906	2132	4243	2885
Itpkc	ENSMUSG00000003752	78	75	73	114	73	27	45	82	67
Coq8b	ENSMUSG00000003762	233	256	209	363	293	71	154	266	200
Brd8	ENSMUSG00000003778	968	936	803	1290	1050	500	568	1153	697
Kif20a	ENSMUSG00000003779	21	8	21	32	9	1	22	23	26
Farsa	ENSMUSG00000003808	308	301	221	359	287	117	174	266	187
Gcdh	ENSMUSG00000003809	263	274	222	377	273	73	152	282	200
Mast2	ENSMUSG00000003810	1756	1634	1273	1942	1536	641	1082	2176	1430
Dnase2a	ENSMUSG00000003812	61	81	54	82	63	13	41	46	31
Rad23a	ENSMUSG00000003813	546	528	504	648	525	268	386	650	499
Calr	ENSMUSG00000003814	4729	5366	3103	6556	4564	3822	2756	5174	3257
Syce2	ENSMUSG00000003824	15	19	10	24	29	9	11	24	10
Nfat5	ENSMUSG00000003847	5138	4175	3675	5677	4508	1616	2207	4255	2887
Nob1	ENSMUSG00000003848	193	169	135	276	211	60	147	238	136
Nqo1	ENSMUSG00000003849	53	62	52	110	54	25	21	32	43
Ppfia3	ENSMUSG00000003863	1088	1034	847	1358	1130	489	838	1452	941
Gys1	ENSMUSG00000003865	237	255	202	313	234	58	107	213	168
Ruvbl2	ENSMUSG00000003868	215	231	186	291	268	57	176	304	202
Lin7b	ENSMUSG00000003872	178	185	143	244	192	55	112	173	132
Bax	ENSMUSG00000003873	161	150	110	211	174	94	93	164	91
Il7r	ENSMUSG00000003882	22	20	13	28	24	2	14	16	22
Tfam	ENSMUSG00000003923	618	527	401	670	597	320	396	562	361
Zfp81	ENSMUSG00000003929	799	723	713	952	796	338	454	815	649
Efnb3	ENSMUSG00000003934	2005	1822	1711	2438	1784	825	1136	2058	1385
Mmd	ENSMUSG00000003948	1778	1694	1648	2261	1986	529	1084	2064	1467
Hlf	ENSMUSG00000003949	1645	1808	1456	2246	2079	1304	1428	2506	1769
Fam162a	ENSMUSG00000003955	256	259	223	318	223	114	135	283	137
Rpl8	ENSMUSG00000003970	1403	1326	1286	1755	1470	326	839	1546	1113
Grm3	ENSMUSG00000003974	1736	1451	1307	1996	1519	376	842	1745	1271
Ssbp2	ENSMUSG00000003992	1665	1630	1311	2010	1772	1048	969	1743	1335
Fancl	ENSMUSG00000004018	152	145	155	194	147	79	92	167	102
Brinp2	ENSMUSG00000004031	962	945	795	1184	995	258	489	942	692
Gstm5	ENSMUSG00000004032	988	1102	883	1419	1014	249	526	1099	746
Gstm7	ENSMUSG00000004035	339	354	291	448	360	128	146	308	242
Gstm3	ENSMUSG00000004038	1	1	4	1	1	1	0	1	0
Stat3	ENSMUSG00000004040	886	752	616	1065	811	325	446	819	587
Stat5a	ENSMUSG00000004043	53	49	62	56	43	7	31	50	50
Cavin1	ENSMUSG00000004044	231	277	201	286	193	78	148	238	160
Map3k11	ENSMUSG00000004054	238	201	166	255	193	86	144	214	152
Akt2	ENSMUSG00000004056	645	616	551	980	620	201	335	700	442
Dnaja3	ENSMUSG00000004069	833	853	667	1065	853	309	475	901	573
Hmox2	ENSMUSG00000004070	608	582	390	712	626	211	338	532	357
Cdip1	ENSMUSG00000004071	2515	2528	1970	3052	2361	770	1615	2669	1866
Map3k20	ENSMUSG00000004085	806	852	659	1042	826	315	466	975	695
Cwc15	ENSMUSG00000004096	811	847	685	981	766	430	516	928	578
Col5a3	ENSMUSG00000004098	30	44	25	74	43	16	18	30	25
Dnmt1	ENSMUSG00000004099	905	830	730	1069	840	333	637	990	770
Ppan	ENSMUSG00000004100	78	76	78	109	96	28	64	112	69
Angptl2	ENSMUSG00000004105	48	137	65	169	38	7	13	26	22
Cacna1e	ENSMUSG00000004110	8843	8466	7609	12772	10221	2476	5080	9258	6688
Cacna1b	ENSMUSG00000004113	2668	2216	1844	2726	2404	932	1524	2887	2043
Trmt10a	ENSMUSG00000004127	168	177	152	229	184	60	101	204	155
Etv1	ENSMUSG00000004151	1549	1546	1301	1863	1366	494	725	1505	981
Kifc2	ENSMUSG00000004187	1334	1426	1115	1720	1554	940	1283	2100	1243
Psap	ENSMUSG00000004207	14257	15074	12428	19021	14663	4012	7623	14941	10290
Ikbkg	ENSMUSG00000004221	745	653	640	1007	778	217	372	690	543
Pax2	ENSMUSG00000004231	0	0	1	0	3	1	0	2	0
Wars2	ENSMUSG00000004233	179	203	170	267	231	82	146	244	148
Atn1	ENSMUSG00000004263	154	225	169	232	192	157	207	346	236
Phb2	ENSMUSG00000004264	455	457	348	600	465	185	292	424	317
Ptpn6	ENSMUSG00000004266	29	38	24	52	30	9	21	34	14
Eno2	ENSMUSG00000004267	5542	4956	3874	6287	5630	2392	3290	5761	4016
Emg1	ENSMUSG00000004268	289	309	255	408	308	113	174	338	214
Lpcat3	ENSMUSG00000004270	238	240	203	352	212	112	123	217	203
Atp6v1f	ENSMUSG00000004285	666	647	469	761	549	140	315	591	444
Clcn5	ENSMUSG00000004317	916	793	647	963	802	391	397	824	519
Clcn3	ENSMUSG00000004319	4805	4248	3639	5484	4823	1769	2384	4758	3232
Hif3a	ENSMUSG00000004328	48	152	87	261	93	104	74	121	188
Gpx6	ENSMUSG00000004341	1	0	0	1	1	0	0	3	1
Pde1c	ENSMUSG00000004347	890	744	775	1093	894	456	683	1190	781
Utp20	ENSMUSG00000004356	826	766	611	998	772	207	445	830	558
Spic	ENSMUSG00000004359	1	1	0	0	0	0	0	0	0
9330159F19Rik	ENSMUSG00000004360	2129	2109	1839	2825	2300	1184	1414	2719	2021
Cul3	ENSMUSG00000004364	4652	4553	4054	5636	4554	2773	3136	5460	3624
Sst	ENSMUSG00000004366	693	770	863	1178	950	420	641	1453	995
Il11	ENSMUSG00000004371	6	1	5	6	4	1	2	3	4
Large1	ENSMUSG00000004383	1570	1382	1395	1937	1563	362	831	1895	1208
Ddx56	ENSMUSG00000004393	352	306	262	415	372	64	168	316	259
Tmed4	ENSMUSG00000004394	774	731	637	942	757	247	484	800	657
Col26a1	ENSMUSG00000004415	58	61	42	78	75	11	55	67	42
Bid	ENSMUSG00000004446	94	82	104	118	115	31	51	115	52
Ralb	ENSMUSG00000004451	220	210	182	250	219	80	144	186	150
Ppp1cc	ENSMUSG00000004455	1255	1073	1085	1431	1391	327	615	1094	832
Dnajb11	ENSMUSG00000004460	639	703	403	740	636	332	351	555	401
Tbccd1	ENSMUSG00000004462	224	234	180	296	225	115	131	268	171
Clec11a	ENSMUSG00000004473	60	48	41	54	64	15	34	58	27
Zfp324	ENSMUSG00000004500	151	150	144	206	182	73	121	199	124
Gab2	ENSMUSG00000004508	452	427	347	518	396	186	262	519	350
Coro1c	ENSMUSG00000004530	1688	1702	1458	2193	1816	505	853	1669	1093
Tax1bp1	ENSMUSG00000004535	3981	4361	3520	5108	4234	2419	2440	4867	2832
Ctse	ENSMUSG00000004552	1	0	3	8	5	0	0	2	0
Ndrg2	ENSMUSG00000004558	6786	6264	5014	7754	5671	2337	3516	7250	5447
Mettl17	ENSMUSG00000004561	184	174	117	215	180	54	110	184	111
Arhgef40	ENSMUSG00000004562	365	348	257	470	401	133	278	418	216
Pnpla6	ENSMUSG00000004565	861	803	616	1049	878	166	424	816	512
Mcoln1	ENSMUSG00000004567	658	602	474	793	621	177	351	696	460
Arhgef18	ENSMUSG00000004568	814	857	603	1014	786	225	485	909	603
Pkn2	ENSMUSG00000004591	1092	956	815	1188	919	444	635	1059	702
Cd33	ENSMUSG00000004609	145	205	122	162	173	53	85	103	97
Etfb	ENSMUSG00000004610	107	160	97	172	112	25	77	105	84
Nkg7	ENSMUSG00000004612	0	0	1	7	0	0	0	0	0
Stxbp2	ENSMUSG00000004626	237	250	217	424	246	51	141	301	170
Pcp2	ENSMUSG00000004630	0	0	0	1	0	1	0	0	1
Sgce	ENSMUSG00000004631	556	563	482	693	572	247	364	615	535
Chn2	ENSMUSG00000004633	2729	2601	2330	3391	2706	623	1404	2819	2070
Wwox	ENSMUSG00000004637	228	257	200	268	206	85	134	254	142
Slbp	ENSMUSG00000004642	375	371	313	448	357	205	234	365	330
Tyr	ENSMUSG00000004651	18	18	9	14	12	6	7	9	2
Ghrhr	ENSMUSG00000004654	0	1	0	1	0	0	0	0	0
Aqp1	ENSMUSG00000004655	40	184	98	194	39	0	2	7	4
Arid3b	ENSMUSG00000004661	81	90	64	115	77	30	62	79	52
Cnn2	ENSMUSG00000004665	84	124	85	127	94	24	26	80	53
Polr2e	ENSMUSG00000004667	271	364	291	420	307	83	216	323	236
Abca13	ENSMUSG00000004668	3	3	5	2	3	0	1	1	1
Myo9b	ENSMUSG00000004677	810	782	555	956	788	239	490	764	480
Hdac9	ENSMUSG00000004698	1743	1715	1409	2161	1936	627	988	1857	1268
Ly9	ENSMUSG00000004707	2	3	3	4	1	7	0	0	1
Cd244	ENSMUSG00000004709	1	0	0	0	1	0	0	0	2
Adgre1	ENSMUSG00000004730	79	37	53	85	68	6	26	55	54
Mtfp1	ENSMUSG00000004748	269	247	225	291	299	74	184	317	241
Rab23	ENSMUSG00000004768	716	613	544	772	628	224	347	584	461
Rab11a	ENSMUSG00000004771	3343	2984	2658	3922	3514	1270	1668	3448	2222
Eif2b2	ENSMUSG00000004788	216	235	194	308	231	81	131	239	187
Dlst	ENSMUSG00000004789	1526	1493	1141	1838	1497	468	752	1414	1024
Pgf	ENSMUSG00000004791	11	22	10	12	13	10	3	14	12
Ulk2	ENSMUSG00000004798	2835	2774	2388	3424	3029	764	1504	3071	2087
Ccl24	ENSMUSG00000004814	5	3	0	1	0	0	0	0	4
Dgkq	ENSMUSG00000004815	899	731	604	1062	886	228	404	913	520
Grap	ENSMUSG00000004837	18	26	11	22	19	4	9	35	13
Chmp2b	ENSMUSG00000004843	796	848	707	1016	906	534	610	1045	700
Plod3	ENSMUSG00000004846	359	286	196	338	264	97	157	262	185
Ap1s1	ENSMUSG00000004849	633	718	551	950	825	279	520	822	594
Mapk13	ENSMUSG00000004864	1	1	1	4	1	0	0	0	1
Srpk1	ENSMUSG00000004865	1083	1026	777	1379	1016	444	654	1135	813
Pax3	ENSMUSG00000004872	2	0	1	0	1	0	0	0	0
Lbr	ENSMUSG00000004880	500	394	305	550	412	120	202	352	272
Crabp2	ENSMUSG00000004885	5	4	3	2	5	3	4	2	2
Nes	ENSMUSG00000004891	201	195	132	206	187	105	137	248	135
Bcan	ENSMUSG00000004892	2373	2074	1763	2708	2178	780	1437	2409	1607
Hapln2	ENSMUSG00000004894	425	408	368	565	290	84	190	299	144
Prcc	ENSMUSG00000004895	432	449	398	506	440	168	280	514	373
Rrnad1	ENSMUSG00000004896	275	257	168	361	272	132	190	271	161
Hdgf	ENSMUSG00000004897	812	992	746	1154	919	523	550	991	688
Slc25a18	ENSMUSG00000004902	532	462	427	588	470	178	261	605	394
Thop1	ENSMUSG00000004929	296	292	257	404	323	95	194	381	245
Apba3	ENSMUSG00000004931	132	125	96	157	106	38	109	180	93
Matk	ENSMUSG00000004933	692	725	648	930	850	231	489	899	552
Pias4	ENSMUSG00000004934	207	244	149	251	202	37	173	248	165
Map2k1	ENSMUSG00000004936	2029	2079	1721	2862	2341	810	1305	2160	1776
Sgta	ENSMUSG00000004937	1159	1408	1038	1132	1172	570	902	1386	1113
Nmrk2	ENSMUSG00000004939	0	5	1	2	0	0	2	4	0
Tmem242	ENSMUSG00000004945	397	334	328	456	403	144	204	398	269
Dtx2	ENSMUSG00000004947	98	77	58	104	89	19	46	100	69
Zp3	ENSMUSG00000004948	1	0	1	4	1	0	5	3	2
Hspb1	ENSMUSG00000004951	129	141	35	136	74	46	82	128	95
Rasa4	ENSMUSG00000004952	116	97	80	124	93	35	28	97	50
Syt5	ENSMUSG00000004961	1028	1104	1000	1415	1099	590	1086	1679	1304
Hnrnpa2b1	ENSMUSG00000004980	7384	7413	5451	9397	7482	4998	4686	7671	4448
Fxyd4	ENSMUSG00000004988	0	1	0	2	2	0	0	0	1
Ccdc130	ENSMUSG00000004994	122	121	94	165	138	40	81	149	92
Mri1	ENSMUSG00000004996	72	78	58	122	98	5	51	77	56
Prkacb	ENSMUSG00000005034	10864	10132	9368	13095	11377	5142	7026	13545	9934
Sgsh	ENSMUSG00000005043	90	101	84	95	54	48	51	116	59
Chd5	ENSMUSG00000005045	2925	2693	2250	3267	2900	1428	1835	3437	2246
Cstb	ENSMUSG00000005054	145	147	131	269	144	44	74	139	88
Sh2b2	ENSMUSG00000005057	65	79	66	92	57	41	54	91	63
Pex5	ENSMUSG00000005069	353	287	244	402	368	93	176	354	273
Jkamp	ENSMUSG00000005078	636	499	499	790	651	287	310	728	484
Cd44	ENSMUSG00000005087	103	66	84	126	93	47	48	115	77
Slc1a2	ENSMUSG00000005089	58502	65546	59392	91426	69619	23982	37171	73830	46831
Eif2ak4	ENSMUSG00000005102	689	613	525	773	618	202	410	696	441
Wdr1	ENSMUSG00000005103	2756	2635	2346	3557	2938	665	1496	2823	2045
Slc2a9	ENSMUSG00000005107	10	11	14	14	14	0	4	8	7
Wisp1	ENSMUSG00000005124	32	41	36	42	26	9	8	18	13
Ndrg1	ENSMUSG00000005125	3010	2390	1918	2542	1616	688	827	2302	1165
4930550C14Rik	ENSMUSG00000005131	13	5	4	8	4	1	3	7	6
Man2b1	ENSMUSG00000005142	343	355	265	505	365	98	171	277	191
Klf5	ENSMUSG00000005148	140	127	117	171	138	93	199	282	245
Wdr83	ENSMUSG00000005150	139	177	127	213	206	83	105	152	114
Prdx2	ENSMUSG00000005161	1597	1510	1351	2046	1739	420	794	1576	1182
Polr2a	ENSMUSG00000005198	2106	1943	1758	2651	2027	1553	1478	2577	1650
Shbg	ENSMUSG00000005202	0	1	1	0	1	0	0	0	0
Senp3	ENSMUSG00000005204	551	564	449	700	547	225	387	659	452
Corin	ENSMUSG00000005220	199	116	137	118	122	33	51	87	83
Plekha8	ENSMUSG00000005225	442	449	286	505	447	126	200	413	227
Spc25	ENSMUSG00000005233	10	21	13	19	19	19	7	8	14
Dnah2	ENSMUSG00000005237	189	293	159	387	242	85	135	201	215
Ripk4	ENSMUSG00000005251	56	95	58	94	82	27	65	100	52
Ufd1	ENSMUSG00000005262	770	751	643	1029	858	388	436	767	493
Zfp287	ENSMUSG00000005267	369	362	303	521	375	183	246	416	265
Prlr	ENSMUSG00000005268	1437	3739	2199	4254	1717	408	556	1250	715
Letm1	ENSMUSG00000005299	998	982	899	1222	1038	372	679	1135	735
Ubqln1	ENSMUSG00000005312	4408	3979	3245	5038	4092	1806	2414	4699	3124
Fgfr4	ENSMUSG00000005320	6	1	3	6	4	0	3	6	0
Cadm3	ENSMUSG00000005338	3106	3176	2743	3818	3168	1418	2180	3622	2517
Txn2	ENSMUSG00000005354	656	605	474	762	617	247	393	669	497
Slc1a6	ENSMUSG00000005357	119	76	65	113	83	61	59	105	62
Slc1a3	ENSMUSG00000005360	10482	9619	8238	12406	9346	4514	6840	11074	8686
Crbn	ENSMUSG00000005362	1427	1376	1238	1782	1450	628	812	1564	1201
Il5ra	ENSMUSG00000005364	0	1	1	0	0	0	1	1	0
Msh6	ENSMUSG00000005370	438	442	320	517	415	140	241	424	266
Fbxo11	ENSMUSG00000005371	3640	3535	3010	4435	3844	2122	2395	4588	3060
Mlxipl	ENSMUSG00000005373	11	23	26	27	18	5	24	23	14
Tbl2	ENSMUSG00000005374	413	416	332	551	468	118	239	389	272
Bud23	ENSMUSG00000005378	182	209	171	270	177	62	117	214	163
Nid1	ENSMUSG00000005397	354	372	255	377	349	93	128	267	235
Mcm5	ENSMUSG00000005410	27	32	49	74	32	6	21	37	50
Hmox1	ENSMUSG00000005413	59	49	25	64	40	9	13	52	31
Mprip	ENSMUSG00000005417	4977	5090	4114	7005	5704	1729	3264	6081	4212
Cic	ENSMUSG00000005442	1644	1661	1491	2277	1673	709	1165	2150	1444
Pafah1b3	ENSMUSG00000005447	43	31	40	73	42	25	38	48	52
Il27ra	ENSMUSG00000005465	3	2	1	6	6	0	3	3	1
Prkaca	ENSMUSG00000005469	2648	2626	2195	3127	2711	1094	1538	2874	1972
Asf1b	ENSMUSG00000005470	7	11	12	9	7	2	2	14	6
Myl10	ENSMUSG00000005474	0	1	0	0	0	0	0	0	1
Ddx39	ENSMUSG00000005481	171	138	103	182	135	29	72	176	89
Dnajb1	ENSMUSG00000005483	1380	1147	513	1287	936	357	833	1666	1021
Msh4	ENSMUSG00000005493	11	8	4	10	8	6	4	4	5
Usp40	ENSMUSG00000005501	556	416	331	633	481	192	219	431	317
Kbtbd4	ENSMUSG00000005505	319	303	237	392	272	116	196	295	235
Celf1	ENSMUSG00000005506	3784	3863	3301	5404	4511	1171	2233	3950	3049
Ndufs3	ENSMUSG00000005510	889	861	714	1117	897	209	458	885	626
Por	ENSMUSG00000005514	782	816	644	1061	855	265	589	1066	774
Igf1r	ENSMUSG00000005533	1985	2010	1613	2589	1992	779	1259	2302	1707
Insr	ENSMUSG00000005534	1781	1583	1338	2238	1682	644	917	1751	1214
Cyp2a5	ENSMUSG00000005547	0	4	0	1	3	0	2	1	0
Atp4a	ENSMUSG00000005553	0	2	4	5	3	0	0	5	1
Trim28	ENSMUSG00000005566	1210	1199	1056	1559	1297	397	722	1311	1037
Ube2m	ENSMUSG00000005575	851	817	654	979	836	311	542	952	601
Adcy9	ENSMUSG00000005580	586	611	495	774	639	174	428	704	498
Mef2c	ENSMUSG00000005583	3395	3194	3300	3417	3765	1654	2376	4576	2988
Ctr9	ENSMUSG00000005609	1187	1287	982	1567	1223	569	674	1395	848
Eif4g2	ENSMUSG00000005610	15417	15501	12494	18464	15300	5577	9246	16933	11608
Mrvi1	ENSMUSG00000005611	193	261	145	256	195	33	95	207	112
Pcyt1a	ENSMUSG00000005615	765	705	514	882	721	289	338	736	467
Zfp592	ENSMUSG00000005621	706	689	496	856	672	230	421	757	516
Psmd4	ENSMUSG00000005625	731	747	671	909	737	285	511	891	614
Tmod4	ENSMUSG00000005628	15	12	17	24	7	7	5	22	8
Insrr	ENSMUSG00000005640	27	28	24	30	26	7	20	31	17
Cabp5	ENSMUSG00000005649	4	1	0	0	0	0	0	1	1
Snx6	ENSMUSG00000005656	781	748	533	821	707	283	427	737	499
Mthfd2	ENSMUSG00000005667	189	140	122	194	154	54	122	142	97
Kit	ENSMUSG00000005672	500	388	369	657	509	184	290	595	396
Tomm40l	ENSMUSG00000005674	369	373	289	448	350	129	261	423	272
Nr1i3	ENSMUSG00000005677	8	8	9	23	14	1	1	16	4
Pan2	ENSMUSG00000005682	316	300	200	388	280	75	157	255	174
Cs	ENSMUSG00000005683	3355	3201	2648	3994	3257	940	1736	3266	2196
Ampd3	ENSMUSG00000005686	586	529	467	695	556	254	303	703	407
Bcas2	ENSMUSG00000005687	689	713	674	1034	856	334	464	860	570
Sh2d1a	ENSMUSG00000005696	2	1	2	2	1	3	1	1	0
Ctcf	ENSMUSG00000005698	1202	1266	1110	1591	1255	558	766	1320	916
Pard6a	ENSMUSG00000005699	130	132	97	144	129	38	88	166	112
Agrp	ENSMUSG00000005705	0	1	1	1	0	0	3	0	1
Pvalb	ENSMUSG00000005716	182	166	97	161	160	70	88	137	65
Tfap4	ENSMUSG00000005718	49	47	30	59	34	22	14	44	22
Ranbp1	ENSMUSG00000005732	950	912	794	1075	931	324	651	1025	804
Cd247	ENSMUSG00000005763	2	3	0	4	1	0	0	1	1
Rfx5	ENSMUSG00000005774	429	461	392	529	449	120	225	441	238
Psmb4	ENSMUSG00000005779	1071	1057	861	1436	1084	236	572	1112	766
Slc30a4	ENSMUSG00000005802	1536	1503	1363	1826	1592	555	822	1467	1091
Sqor	ENSMUSG00000005803	84	103	70	98	67	11	37	63	39
Bloc1s6	ENSMUSG00000005804	593	646	476	786	623	284	324	657	438
Metap1	ENSMUSG00000005813	1025	1040	809	1109	1011	411	646	982	679
Gpr108	ENSMUSG00000005823	255	255	196	331	200	77	139	262	152
Gata6	ENSMUSG00000005836	4	2	2	4	1	0	1	0	2
Rsl1d1	ENSMUSG00000005846	858	961	812	1108	943	447	641	1141	693
Cnga2	ENSMUSG00000005864	1	1	1	1	2	0	0	1	0
Apc	ENSMUSG00000005871	11242	10975	8553	12754	11495	4201	6423	11740	7134
Reep5	ENSMUSG00000005873	5442	5365	4395	6565	5392	2081	2651	5599	4041
Ergic3	ENSMUSG00000005881	432	505	400	660	470	168	271	438	350
Uqcc1	ENSMUSG00000005882	491	441	363	595	476	273	301	552	318
Spo11	ENSMUSG00000005883	1	4	2	7	3	0	2	3	4
Ncoa2	ENSMUSG00000005886	3247	3191	2597	3957	3357	1525	2238	3644	2823
Trh	ENSMUSG00000005892	22	14	8	16	8	3	5	20	17
Nr2c2	ENSMUSG00000005893	2641	2552	2318	3473	2860	863	1534	2845	2018
Nr2c1	ENSMUSG00000005897	254	268	242	363	285	97	165	243	173
Smpd4	ENSMUSG00000005899	330	399	305	495	434	96	262	429	232
Pex1	ENSMUSG00000005907	509	546	375	624	549	162	317	542	368
Otx1	ENSMUSG00000005917	44	46	34	43	32	13	16	38	16
Kctd20	ENSMUSG00000005936	889	815	536	1010	891	252	416	779	514
Itgae	ENSMUSG00000005947	8	1	2	17	9	0	1	9	1
Ctns	ENSMUSG00000005949	239	287	207	356	238	72	139	252	169
P2rx5	ENSMUSG00000005950	36	33	33	48	46	6	17	20	14
Shpk	ENSMUSG00000005951	38	51	32	80	61	8	16	33	20
Trpv1	ENSMUSG00000005952	0	2	1	2	2	0	0	2	2
Ephb3	ENSMUSG00000005958	147	109	93	159	106	40	72	124	89
Tuft1	ENSMUSG00000005968	49	69	45	61	66	19	26	44	50
Rcn1	ENSMUSG00000005973	237	226	165	257	284	145	186	250	244
Dnase1	ENSMUSG00000005980	1	1	0	1	1	1	0	0	0
Trap1	ENSMUSG00000005981	883	845	652	1123	864	265	477	1002	606
Naa60	ENSMUSG00000005982	1089	1155	940	1393	1239	301	665	1272	926
1700037C18Rik	ENSMUSG00000005983	39	30	25	57	51	7	20	25	18
Ankrd13d	ENSMUSG00000005986	443	432	349	583	435	139	329	506	335
Tyrp1	ENSMUSG00000005994	6	5	2	4	9	1	1	4	2
Tpr	ENSMUSG00000006005	4401	4562	3850	5253	4581	2546	3250	5320	3352
BC003331	ENSMUSG00000006010	949	898	722	1134	912	669	636	1072	646
Prg4	ENSMUSG00000006014	0	1	2	2	0	0	0	0	0
Dhx34	ENSMUSG00000006019	94	112	98	199	120	33	105	149	81
Kptn	ENSMUSG00000006021	114	126	106	198	182	29	80	149	86
Napa	ENSMUSG00000006024	1579	1578	1241	2029	1592	446	986	1699	1157
Sra1	ENSMUSG00000006050	498	509	405	671	468	155	374	586	407
Calcoco2	ENSMUSG00000006056	1	1	2	0	3	0	0	1	0
Atp5g1	ENSMUSG00000006057	524	548	498	659	546	149	259	507	359
Snf8	ENSMUSG00000006058	279	299	239	457	312	90	131	248	183
Tbcb	ENSMUSG00000006095	455	481	378	565	419	163	265	459	347
Inpp5k	ENSMUSG00000006127	348	344	257	450	375	84	220	360	237
Crkl	ENSMUSG00000006134	1121	1027	827	1141	1083	330	605	1013	749
Upk3bl	ENSMUSG00000006143	0	3	0	3	5	0	1	2	1
Eps8l1	ENSMUSG00000006154	2	5	8	8	4	0	3	2	2
Clint1	ENSMUSG00000006169	1108	1137	841	1252	1074	406	641	1239	858
Prss16	ENSMUSG00000006179	0	1	1	4	0	0	0	0	0
Cdkal1	ENSMUSG00000006191	397	378	256	422	328	149	173	349	280
5430419D17Rik	ENSMUSG00000006204	5	0	2	2	4	7	0	1	1
Htra1	ENSMUSG00000006205	1473	1500	1192	2031	1375	384	816	1686	1308
Zbtb17	ENSMUSG00000006215	146	152	120	245	154	55	102	168	136
Clcnkb	ENSMUSG00000006216	1	0	1	0	0	0	0	0	0
Fam131c	ENSMUSG00000006218	27	21	16	17	26	3	13	15	17
Fblim1	ENSMUSG00000006219	23	16	22	30	22	2	9	22	18
Hspb7	ENSMUSG00000006221	0	6	1	0	3	0	2	5	2
Epor	ENSMUSG00000006235	28	29	30	44	31	23	24	29	28
Ccdc159	ENSMUSG00000006241	53	54	35	111	71	20	48	72	29
Mob1b	ENSMUSG00000006262	1588	1645	1332	2088	1589	488	714	1377	893
Atp6v1b1	ENSMUSG00000006269	0	0	0	0	0	0	2	0	0
Vax1	ENSMUSG00000006270	38	60	40	59	51	6	24	39	38
Atp6v1b2	ENSMUSG00000006273	7278	6985	6269	8966	7662	2106	4115	8022	5857
Eps15l1	ENSMUSG00000006276	952	884	708	1164	910	349	681	1026	584
Tep1	ENSMUSG00000006281	186	178	136	240	159	47	86	149	132
Ttc5	ENSMUSG00000006288	369	274	255	445	362	97	187	371	223
Osgep	ENSMUSG00000006289	191	149	125	223	154	52	90	148	105
Aamp	ENSMUSG00000006299	927	826	730	1153	948	308	524	992	657
Tmbim1	ENSMUSG00000006301	747	526	579	864	544	117	215	475	276
Arpc2	ENSMUSG00000006304	1814	2278	1675	2620	2234	785	1340	2353	1689
Kmt2b	ENSMUSG00000006307	760	772	606	1013	752	521	627	1028	655
Zbtb32	ENSMUSG00000006310	1	1	1	0	0	0	3	0	0
Upk1a	ENSMUSG00000006313	7	9	2	3	1	3	5	3	6
Tmem147	ENSMUSG00000006315	652	626	519	773	609	133	232	453	292
Rps9	ENSMUSG00000006333	1258	1204	999	1548	1263	305	676	1225	911
Tfpt	ENSMUSG00000006335	133	157	128	181	136	51	72	125	104
Susd2	ENSMUSG00000006342	157	125	88	145	140	75	76	203	112
Ggt5	ENSMUSG00000006344	23	27	20	46	31	7	5	9	13
Ggt1	ENSMUSG00000006345	13	18	11	14	11	2	8	9	8
Crip2	ENSMUSG00000006356	386	486	425	598	448	139	294	468	412
Crip1	ENSMUSG00000006360	21	36	21	34	32	9	13	43	19
Cbfa2t3	ENSMUSG00000006362	121	106	87	156	116	72	149	189	177
Fbln1	ENSMUSG00000006369	55	57	75	83	50	17	37	64	51
Pgrmc1	ENSMUSG00000006373	4944	5608	5050	7026	5862	2823	3504	7351	4813
Gcat	ENSMUSG00000006378	22	13	12	22	16	4	8	12	8
Tek	ENSMUSG00000006386	264	208	176	230	226	62	85	171	121
Mpl	ENSMUSG00000006389	0	1	1	3	0	1	0	2	0
Elovl1	ENSMUSG00000006390	277	264	222	356	220	51	75	239	107
Med8	ENSMUSG00000006392	182	161	113	199	181	63	103	141	81
Hyi	ENSMUSG00000006395	57	43	34	68	17	16	24	33	30
Cdc20	ENSMUSG00000006398	4	6	9	11	15	3	4	15	16
Adamts4	ENSMUSG00000006403	468	343	316	412	354	105	183	280	110
Nectin4	ENSMUSG00000006411	28	21	21	34	25	4	15	18	5
Pfdn2	ENSMUSG00000006412	583	603	439	651	550	317	306	587	352
Rnf114	ENSMUSG00000006418	691	614	585	775	635	151	308	586	481
C330007P06Rik	ENSMUSG00000006423	1019	897	759	1206	945	336	508	888	675
Neurl1a	ENSMUSG00000006435	1354	1387	1154	1945	1436	348	980	1639	1098
Srm	ENSMUSG00000006442	300	332	282	392	329	73	243	375	288
Epha2	ENSMUSG00000006445	34	28	22	37	22	6	17	35	17
Rbm14	ENSMUSG00000006456	631	508	439	638	507	134	338	594	399
Actn3	ENSMUSG00000006457	17	17	7	16	16	2	11	11	8
A530013C23Rik	ENSMUSG00000006462	5	5	3	7	2	1	2	1	3
Zdhhc24	ENSMUSG00000006463	236	204	188	297	250	94	163	219	136
Bbs1	ENSMUSG00000006464	803	790	638	1000	881	253	476	926	681
Slc34a3	ENSMUSG00000006469	1	2	5	4	1	0	0	3	0
Ndor1	ENSMUSG00000006471	148	154	109	217	157	30	80	167	103
Nsmf	ENSMUSG00000006476	2113	2135	1864	2653	2349	505	1457	2484	1630
Pdk1	ENSMUSG00000006494	666	527	560	822	726	199	348	665	509
Ptbp1	ENSMUSG00000006498	604	702	535	944	575	155	396	621	523
Mvd	ENSMUSG00000006517	72	54	58	74	51	15	38	79	26
Cyba	ENSMUSG00000006519	13	6	12	14	15	6	8	11	1
Itih3	ENSMUSG00000006522	1105	904	598	950	822	381	462	968	498
Tmem110	ENSMUSG00000006526	292	250	202	316	231	53	129	280	153
Sfmbt1	ENSMUSG00000006527	1380	1241	1017	1649	1345	455	695	1369	903
Ihh	ENSMUSG00000006538	0	1	3	5	2	0	0	4	3
Prkag3	ENSMUSG00000006542	0	0	0	1	0	1	0	0	0
Atp7b	ENSMUSG00000006567	72	52	62	62	66	16	32	48	42
Slc4a1	ENSMUSG00000006574	6	3	1	1	1	1	0	0	0
Rundc3a	ENSMUSG00000006575	1720	1667	1483	1999	1644	506	1259	2025	1408
Slc4a3	ENSMUSG00000006576	1242	1301	987	1538	1413	473	925	1500	940
Cdt1	ENSMUSG00000006585	15	13	14	25	17	1	9	19	14
Runx1t1	ENSMUSG00000006586	490	449	298	575	453	466	436	716	549
Snai3	ENSMUSG00000006587	0	1	1	4	0	2	1	2	3
Aprt	ENSMUSG00000006589	122	106	98	139	113	27	68	111	94
Gtf2h1	ENSMUSG00000006599	605	553	462	630	642	203	390	626	412
Hfe	ENSMUSG00000006611	26	85	40	65	29	4	24	30	21
Abhd1	ENSMUSG00000006638	85	175	70	142	154	24	110	46	115
Slc5a6	ENSMUSG00000006641	293	334	263	339	324	78	142	290	203
Tcf23	ENSMUSG00000006642	7	1	4	6	1	0	0	8	0
Nphs1	ENSMUSG00000006649	15	24	4	21	20	10	7	14	2
Aplp1	ENSMUSG00000006651	8053	7985	6889	9756	7551	3454	5845	11263	6802
Qrich1	ENSMUSG00000006673	1790	1755	1556	2360	1887	511	1150	2285	1559
P4htm	ENSMUSG00000006675	504	493	429	637	504	135	317	579	448
Usp19	ENSMUSG00000006676	1432	1498	1093	2036	1537	440	873	1624	1038
Pola1	ENSMUSG00000006678	234	202	164	283	185	109	123	258	211
Cdc42	ENSMUSG00000006699	5213	5021	4469	6292	5250	1611	2899	5474	3976
Pknox1	ENSMUSG00000006705	328	313	258	426	367	114	196	308	232
D130043K22Rik	ENSMUSG00000006711	661	588	516	800	685	228	398	797	453
Gmnn	ENSMUSG00000006715	66	44	29	57	63	20	40	46	46
Acot13	ENSMUSG00000006717	367	381	307	484	399	174	264	429	298
Zfp184	ENSMUSG00000006720	55	46	24	56	51	10	26	60	48
Cyp27b1	ENSMUSG00000006724	3	1	3	9	4	1	1	5	2
Cdk4	ENSMUSG00000006728	363	354	280	475	372	81	254	356	291
B4galnt1	ENSMUSG00000006731	642	696	576	940	736	325	507	927	588
Mettl1	ENSMUSG00000006732	100	99	80	146	78	49	72	117	62
Tspan31	ENSMUSG00000006736	611	668	565	808	601	223	281	705	476
Kif5b	ENSMUSG00000006740	11790	11281	8850	11773	10317	5993	6427	11792	6728
Saal1	ENSMUSG00000006763	150	169	111	235	154	65	73	202	102
Tph2	ENSMUSG00000006764	9	7	6	8	10	5	1	6	6
Krt23	ENSMUSG00000006777	1	1	1	5	0	1	0	0	0
Cnp	ENSMUSG00000006782	5190	4168	3698	5157	3849	714	1230	3099	1649
Ttc25	ENSMUSG00000006784	10	39	21	71	33	6	12	15	26
Sulf2	ENSMUSG00000006800	2223	2162	1841	2761	2176	698	1412	2133	1382
Sod2	ENSMUSG00000006818	3827	3414	2883	4155	3578	1417	1774	3611	2569
Tmco6	ENSMUSG00000006850	74	102	61	117	85	19	50	66	52
Stambp	ENSMUSG00000006906	540	564	469	676	545	235	331	629	397
Ezh1	ENSMUSG00000006920	881	791	649	1039	814	347	540	967	625
Hap1	ENSMUSG00000006930	3205	3220	2833	4194	3492	2285	3028	5875	3860
P3h4	ENSMUSG00000006931	204	178	161	229	121	56	55	144	100
Ctnnb1	ENSMUSG00000006932	8444	8329	7277	10187	8520	2116	4096	8468	6300
Eif1b	ENSMUSG00000006941	836	851	627	928	835	287	383	721	509
Chrd	ENSMUSG00000006958	75	60	48	80	43	18	46	69	31
Psmd2	ENSMUSG00000006998	2385	2361	1946	2879	2492	643	1240	2395	1727
Syngr3	ENSMUSG00000007021	1460	1289	1207	1688	1544	415	849	1827	1405
Vars	ENSMUSG00000007029	383	370	353	539	329	102	231	411	257
Vwa7	ENSMUSG00000007030	22	13	6	13	16	4	8	10	5
Hspa1l	ENSMUSG00000007033	5	4	5	7	6	9	3	13	12
Slc44a4	ENSMUSG00000007034	1	2	1	3	0	0	0	0	1
Msh5	ENSMUSG00000007035	3	4	6	11	4	0	8	4	4
Abhd16a	ENSMUSG00000007036	409	440	336	531	383	82	209	399	267
Neu1	ENSMUSG00000007038	272	259	235	404	278	92	190	328	212
Ddah2	ENSMUSG00000007039	29	35	26	51	23	11	28	35	26
Clic1	ENSMUSG00000007041	59	104	55	136	74	17	40	72	59
Lsm2	ENSMUSG00000007050	120	109	102	126	118	25	46	132	68
Pole	ENSMUSG00000007080	31	19	19	45	34	17	23	34	26
Atp1a2	ENSMUSG00000007097	11715	10303	8555	13449	10416	4327	5859	12051	7667
Atp1a4	ENSMUSG00000007107	1	4	6	6	7	1	4	3	1
Casq1	ENSMUSG00000007122	10	11	6	10	11	0	2	5	11
Stx1a	ENSMUSG00000007207	144	209	188	205	173	60	159	247	177
Ceacam9	ENSMUSG00000007209	1	0	1	0	0	1	2	1	0
Zfp775	ENSMUSG00000007216	66	95	68	106	82	20	49	108	62
Scube2	ENSMUSG00000007279	50	50	24	46	43	4	20	34	15
Mrpl49	ENSMUSG00000007338	403	411	316	512	464	201	234	488	278
Dennd2c	ENSMUSG00000007379	18	15	10	13	17	2	6	23	5
Mark3	ENSMUSG00000007411	1362	1276	1036	1772	1372	464	776	1474	899
Gatad1	ENSMUSG00000007415	1213	1339	942	1610	1280	461	820	1460	1059
Pcdha11	ENSMUSG00000007440	55	39	47	43	36	24	10	45	26
M6pr	ENSMUSG00000007458	1387	1333	1186	1737	1386	446	780	1359	1040
Lrrc8a	ENSMUSG00000007476	336	324	265	413	296	122	180	366	267
Mc5r	ENSMUSG00000007480	3	5	6	6	5	2	2	4	1
Ppp2r1a	ENSMUSG00000007564	4471	4304	3771	5641	4891	1196	2390	4848	3412
Fance	ENSMUSG00000007570	114	110	88	137	78	43	73	113	96
Tinf2	ENSMUSG00000007589	106	92	94	122	113	29	43	112	59
Tssk4	ENSMUSG00000007591	4	7	8	13	5	1	5	9	2
Hapln4	ENSMUSG00000007594	1297	1159	928	1543	1227	316	618	1340	843
Dus3l	ENSMUSG00000007603	441	473	317	603	433	121	299	555	287
Gtpbp3	ENSMUSG00000007610	185	175	174	237	195	38	73	187	129
Tgfbr1	ENSMUSG00000007613	794	754	780	1102	773	249	380	732	481
Homer1	ENSMUSG00000007617	3735	3843	2700	5364	4549	1140	2314	4734	3362
Rad51c	ENSMUSG00000007646	93	98	73	119	97	33	67	136	78
Gabrb2	ENSMUSG00000007653	5180	4113	3214	4956	4676	2062	2342	4475	2900
Cav1	ENSMUSG00000007655	180	184	194	237	226	65	84	191	121
Arpp19	ENSMUSG00000007656	1823	1783	1607	3017	2134	763	1280	2243	2008
Bcl2l1	ENSMUSG00000007659	993	1121	881	1390	1017	498	625	1133	820
Khsrp	ENSMUSG00000007670	982	1033	840	1183	929	735	694	1210	733
Dio2	ENSMUSG00000007682	1252	1478	872	1771	1303	411	1007	1946	1262
Ccdc124	ENSMUSG00000007721	334	427	261	460	393	146	272	414	272
Cct4	ENSMUSG00000007739	2363	2114	1719	2593	2273	752	1242	2388	1743
0610009B22Rik	ENSMUSG00000007777	271	290	263	341	287	75	163	299	201
Cpt1c	ENSMUSG00000007783	914	930	786	1237	951	284	642	1053	719
Twist2	ENSMUSG00000007805	0	3	0	1	1	2	0	0	4
Zfp655	ENSMUSG00000007812	1119	1029	967	1333	1143	464	558	1177	775
Rhoa	ENSMUSG00000007815	3553	3378	2808	4197	3294	954	1295	2788	2028
Zmiz1	ENSMUSG00000007817	2939	2987	2662	3663	3128	1338	2235	3900	2731
Ankrd26	ENSMUSG00000007827	902	913	661	965	858	534	598	1080	719
Aldh16a1	ENSMUSG00000007833	39	52	36	54	49	7	37	47	31
Hnrnpa0	ENSMUSG00000007836	1666	1539	1449	2069	1638	659	1018	1818	1447
Prrg2	ENSMUSG00000007837	42	32	21	43	40	9	27	39	17
Hnrnph1	ENSMUSG00000007850	4686	4462	3391	5672	4771	2122	2684	4795	3031
Ift43	ENSMUSG00000007867	95	117	78	161	109	62	82	112	79
Id3	ENSMUSG00000007872	220	182	152	184	176	39	121	171	140
Tcap	ENSMUSG00000007877	0	0	2	0	0	0	0	1	0
Arid1a	ENSMUSG00000007880	3302	3322	2666	4302	3387	1701	2469	4526	3198
Crlf1	ENSMUSG00000007888	3	6	0	3	4	1	5	10	5
Ctsd	ENSMUSG00000007891	1873	2482	1849	3211	1906	482	1052	1925	1414
Rplp1	ENSMUSG00000007892	5582	4961	3899	5506	4138	642	2042	4288	2647
Hmgcll1	ENSMUSG00000007908	462	460	357	509	399	147	266	475	301
Ttc9b	ENSMUSG00000007944	199	159	122	238	180	49	88	242	164
Abhd8	ENSMUSG00000007950	1209	1073	943	1355	1102	556	794	1506	1071
Ift22	ENSMUSG00000007987	729	663	579	848	642	289	446	787	562
Fzd3	ENSMUSG00000007989	6306	5688	5331	8342	6833	2414	3700	7226	5682
1700008O03Rik	ENSMUSG00000008028	17	8	11	16	14	4	2	11	13
Mid1ip1	ENSMUSG00000008035	1065	1040	862	1238	945	381	566	1111	657
Ap2s1	ENSMUSG00000008036	570	592	477	705	560	152	351	605	438
Fgfrl1	ENSMUSG00000008090	201	187	150	249	176	50	123	216	123
4930432K21Rik	ENSMUSG00000008129	20	14	12	34	26	6	8	25	12
Fhl2	ENSMUSG00000008136	71	68	84	71	61	20	38	74	27
Emc10	ENSMUSG00000008140	979	796	821	1262	920	259	656	1190	810
Clstn3	ENSMUSG00000008153	4056	3987	3331	5028	4400	1847	2681	4980	3065
Fbxw9	ENSMUSG00000008167	138	105	92	169	144	25	66	122	93
Spib	ENSMUSG00000008193	0	1	2	2	4	0	1	3	2
Fnbp4	ENSMUSG00000008200	672	694	587	1024	686	264	415	722	472
Cers4	ENSMUSG00000008206	992	1064	912	1431	1189	575	585	1100	676
Scrn3	ENSMUSG00000008226	539	568	435	746	579	172	251	489	329
Phax	ENSMUSG00000008301	413	403	370	487	428	208	248	506	342
Tle1	ENSMUSG00000008305	720	713	544	857	687	441	496	844	525
1700109H08Rik	ENSMUSG00000008307	42	28	29	69	42	19	19	37	18
Relt	ENSMUSG00000008318	122	117	111	138	123	53	87	120	104
Snrpb2	ENSMUSG00000008333	334	330	301	392	345	188	195	416	257
Ubc	ENSMUSG00000008348	2434	2125	2161	2666	2125	1324	2110	3062	2354
Prpf31	ENSMUSG00000008373	357	366	311	460	360	138	220	365	262
Sertad1	ENSMUSG00000008384	39	26	19	45	35	3	17	33	24
Carhsp1	ENSMUSG00000008393	737	696	622	956	619	210	369	604	466
Elk3	ENSMUSG00000008398	107	93	80	139	100	53	53	110	82
Herpud2	ENSMUSG00000008429	1168	1157	984	1396	1207	424	629	1252	813
Rdh13	ENSMUSG00000008435	393	367	257	386	386	128	188	331	202
Adam21	ENSMUSG00000008438	12	18	7	16	12	11	8	14	9
Nutf2	ENSMUSG00000008450	282	275	246	324	297	59	115	262	202
Fut1	ENSMUSG00000008461	0	0	0	1	1	0	0	0	0
Arpc5	ENSMUSG00000008475	1749	1909	1655	2646	2263	364	922	1787	1304
Rnf151	ENSMUSG00000008482	28	14	8	11	11	3	7	11	3
Elavl2	ENSMUSG00000008489	3747	2662	2111	3006	2930	1628	1468	2841	1774
Pou2f2	ENSMUSG00000008496	84	77	64	92	70	183	104	140	91
Mgst1	ENSMUSG00000008540	240	228	189	277	127	71	96	188	128
Nfib	ENSMUSG00000008575	2975	3213	2868	4218	3392	1039	1685	3155	2207
Htr3b	ENSMUSG00000008590	2	1	0	1	2	0	0	1	0
Rab25	ENSMUSG00000008601	1	1	1	0	3	0	0	0	4
Ubqln4	ENSMUSG00000008604	985	906	778	1247	1030	278	586	1064	678
Rbfox1	ENSMUSG00000008658	2173	2476	1929	3161	2710	1137	1864	2829	2067
Rps18	ENSMUSG00000008668	214	218	163	319	230	40	108	191	181
Rpl10	ENSMUSG00000008682	2216	2014	1906	2661	2159	438	1231	2340	1822
Rps15a	ENSMUSG00000008683	1818	1619	1379	2116	1768	572	995	1953	1269
Ncaph2	ENSMUSG00000008690	764	709	599	868	757	188	444	750	521
Hipk1	ENSMUSG00000008730	5782	6012	4446	7321	5630	2751	3093	5907	4580
Gprc5b	ENSMUSG00000008734	3530	3104	2483	3662	2859	883	1452	3173	2067
Man1a2	ENSMUSG00000008763	3688	3693	2953	4256	3861	1261	1987	3969	2729
Tppp2	ENSMUSG00000008813	0	0	0	1	0	0	0	1	0
Acyp1	ENSMUSG00000008822	109	101	103	148	110	37	58	90	54
Cd163	ENSMUSG00000008845	8	19	16	13	14	8	7	15	19
Hdac5	ENSMUSG00000008855	1548	1493	1137	1710	1452	624	1123	1995	1315
Rala	ENSMUSG00000008859	1231	1167	934	1461	1274	550	664	1282	875
Vdac3	ENSMUSG00000008892	1841	1663	1325	2101	1740	531	872	1677	1151
Vps72	ENSMUSG00000008958	173	161	148	234	190	53	107	176	162
Gabpa	ENSMUSG00000008976	1108	950	788	1285	993	429	545	1057	725
Bmp7	ENSMUSG00000008999	290	279	205	352	177	97	224	336	216
Dynll1	ENSMUSG00000009013	3019	3113	2181	3579	3009	922	2350	3727	2914
Pdcl	ENSMUSG00000009030	554	480	429	627	567	238	267	529	356
Tmem184b	ENSMUSG00000009035	798	759	582	880	681	337	432	893	546
Rsph14	ENSMUSG00000009070	11	13	15	25	16	18	8	16	17
Nf2	ENSMUSG00000009073	1270	1305	1145	1628	1257	486	726	1334	898
Cabp7	ENSMUSG00000009075	207	156	237	143	185	66	144	240	146
Zmat5	ENSMUSG00000009076	72	62	51	90	74	24	40	48	60
Ewsr1	ENSMUSG00000009079	2250	2306	1864	3186	2352	936	1572	2605	1721
Ap1b1	ENSMUSG00000009090	2216	2039	1796	2544	2006	647	1264	2411	1613
Derl3	ENSMUSG00000009092	37	21	20	36	27	12	19	40	31
Gstt4	ENSMUSG00000009093	0	0	0	0	1	0	0	1	0
Tbx1	ENSMUSG00000009097	17	8	7	15	9	1	10	15	10
Gnat2	ENSMUSG00000009108	3	2	3	5	0	0	1	0	1
Bcl2l13	ENSMUSG00000009112	838	805	646	963	829	193	437	712	532
2610028H24Rik	ENSMUSG00000009114	1	5	2	16	3	2	1	7	5
Spatc1l	ENSMUSG00000009115	0	0	0	1	0	0	0	1	0
Dqx1	ENSMUSG00000009145	9	18	8	11	17	6	4	9	1
Lnpk	ENSMUSG00000009207	1806	1657	1384	2154	1832	928	976	1874	1193
Prr29	ENSMUSG00000009210	4	5	9	16	6	1	4	6	6
Mymk	ENSMUSG00000009214	5	4	3	5	4	5	0	8	1
Fam163b	ENSMUSG00000009216	332	292	311	338	353	354	331	577	382
Trpm5	ENSMUSG00000009246	2	0	4	2	0	3	2	1	0
Ascl2	ENSMUSG00000009248	1	3	3	5	4	0	1	6	2
Rarres2	ENSMUSG00000009281	96	148	107	208	112	53	101	124	125
Pttg1ip	ENSMUSG00000009291	774	745	645	1045	756	150	351	771	504
Trpm2	ENSMUSG00000009292	504	345	309	587	468	151	228	458	296
Ube2g2	ENSMUSG00000009293	331	331	224	409	339	104	182	298	227
Mpo	ENSMUSG00000009350	1	2	0	2	0	0	0	1	1
Lpo	ENSMUSG00000009356	14	12	7	5	8	7	8	13	3
Met	ENSMUSG00000009376	851	1158	861	1559	1125	102	396	803	496
Slc16a12	ENSMUSG00000009378	41	138	69	108	45	24	23	39	22
Syn2	ENSMUSG00000009394	3556	3012	2877	3769	3494	1101	2039	4373	3134
Elk1	ENSMUSG00000009406	536	566	414	771	594	239	380	732	470
Nav1	ENSMUSG00000009418	2500	2021	1624	2763	2151	901	1426	2713	1782
Tnpo1	ENSMUSG00000009470	3365	3313	2499	3970	3295	1065	1752	2984	2237
Otog	ENSMUSG00000009487	0	2	0	2	0	0	2	0	0
Rnmt	ENSMUSG00000009535	1570	1504	1344	1842	1736	677	863	1580	1098
Kcnq1	ENSMUSG00000009545	8	3	6	5	6	1	2	8	3
Srp14	ENSMUSG00000009549	1004	888	937	1227	998	332	525	1101	889
6330409D20Rik	ENSMUSG00000009551	36	25	8	24	6	28	8	32	10
Cdk9	ENSMUSG00000009555	527	513	424	703	599	162	351	633	493
Tor2a	ENSMUSG00000009563	137	133	124	153	143	47	74	143	94
Fpgs	ENSMUSG00000009566	70	52	24	60	61	32	14	40	24
Mkl2	ENSMUSG00000009569	4510	4880	4283	6534	5827	1776	3721	6788	5397
Cbx5	ENSMUSG00000009575	8331	7884	6423	9932	8659	3705	4221	8360	6194
Odam	ENSMUSG00000009580	1	0	0	0	0	0	0	0	1
Apobec3	ENSMUSG00000009585	26	47	33	73	28	6	23	37	23
St6galnac1	ENSMUSG00000009588	1	0	1	0	0	0	0	0	0
Taf7l	ENSMUSG00000009596	0	0	3	3	0	0	0	0	0
Sardh	ENSMUSG00000009614	138	115	84	141	143	53	87	144	90
Vav2	ENSMUSG00000009621	279	267	180	266	263	92	199	228	212
Tex15	ENSMUSG00000009628	181	147	135	183	155	44	53	128	60
Ppp2cb	ENSMUSG00000009630	1012	1086	851	1456	1173	353	561	1398	932
G0s2	ENSMUSG00000009633	26	32	21	32	19	3	18	40	22
Dmap1	ENSMUSG00000009640	172	195	156	275	207	84	150	257	177
Mcu	ENSMUSG00000009647	687	628	596	952	719	175	356	717	488
Oit3	ENSMUSG00000009654	0	1	0	1	0	0	0	0	2
Tex11	ENSMUSG00000009670	8	1	2	2	3	0	0	0	4
Bcr	ENSMUSG00000009681	2087	2053	1692	3093	2379	733	1633	3047	2310
Fxyd5	ENSMUSG00000009687	63	77	48	86	36	26	41	68	53
Kcnd1	ENSMUSG00000009731	210	188	173	228	204	113	107	203	152
Tfcp2	ENSMUSG00000009733	435	408	310	482	401	127	168	384	238
Pou6f2	ENSMUSG00000009734	95	91	65	114	73	40	76	138	53
Pou6f1	ENSMUSG00000009739	874	820	719	1074	886	385	544	985	664
Ubp1	ENSMUSG00000009741	1181	1108	847	1495	1130	491	594	1116	707
Nuak2	ENSMUSG00000009772	19	30	26	35	25	1	8	14	5
Ick	ENSMUSG00000009828	698	624	490	760	604	203	303	576	350
Sdhb	ENSMUSG00000009863	1097	1029	863	1256	1096	353	674	1257	924
Cox4i2	ENSMUSG00000009876	7	7	5	2	4	1	12	4	8
Snap47	ENSMUSG00000009894	3281	2978	2556	3648	3192	890	1601	3299	2411
Kdsr	ENSMUSG00000009905	821	711	640	882	827	303	379	731	492
Vps4b	ENSMUSG00000009907	955	785	650	1099	956	362	385	883	508
Rps25	ENSMUSG00000009927	1836	2034	1787	2403	1916	719	1391	2113	1240
Nxf2	ENSMUSG00000009941	2	2	4	4	4	0	3	4	3
Taz	ENSMUSG00000009995	330	333	270	468	362	97	200	313	224
Kif19a	ENSMUSG00000010021	37	37	45	60	52	39	26	51	40
Aldh3a2	ENSMUSG00000010025	825	851	733	1063	881	257	392	844	584
Zmynd10	ENSMUSG00000010044	34	73	47	101	57	20	46	57	55
Tmem115	ENSMUSG00000010045	262	303	195	332	241	50	198	350	227
Hyal2	ENSMUSG00000010047	87	70	68	86	77	27	67	94	74
Ifrd2	ENSMUSG00000010048	54	74	45	80	52	15	37	56	45
Hyal1	ENSMUSG00000010051	74	72	44	113	50	13	39	57	53
Tusc2	ENSMUSG00000010054	417	411	335	551	468	188	272	541	376
Nprl2	ENSMUSG00000010057	305	284	232	349	281	85	140	347	276
Slc38a3	ENSMUSG00000010064	1074	1156	980	1476	1000	211	515	893	629
Cacna2d2	ENSMUSG00000010066	4223	4031	3327	4985	4181	1669	3014	5254	3703
Rassf1	ENSMUSG00000010067	105	116	71	162	127	28	66	135	67
Epn3	ENSMUSG00000010080	57	114	49	133	55	20	28	46	27
Rnf112	ENSMUSG00000010086	440	454	379	713	509	197	310	564	380
Slc3a2	ENSMUSG00000010095	1038	1026	784	1234	997	354	528	920	699
Nxf1	ENSMUSG00000010097	1370	1496	1013	1968	1435	401	751	1460	943
Stx5a	ENSMUSG00000010110	569	553	411	724	584	167	302	514	330
Slc47a1	ENSMUSG00000010122	0	2	0	0	0	0	0	3	0
Pifo	ENSMUSG00000010136	33	50	34	78	29	22	22	42	26
Tnfrsf13b	ENSMUSG00000010142	17	15	16	57	28	4	6	16	6
Spire2	ENSMUSG00000010154	133	105	87	162	127	48	68	146	92
Prox1	ENSMUSG00000010175	1217	818	881	1231	923	380	386	1017	514
Raver1	ENSMUSG00000010205	2	2	2	3	4	0	2	2	5
2610507B11Rik	ENSMUSG00000010277	5649	5243	4294	6870	5804	1410	2748	5682	4182
AI597479	ENSMUSG00000010290	823	671	571	893	778	275	346	720	501
Tmem86a	ENSMUSG00000010307	75	102	95	148	92	26	44	73	72
Optc	ENSMUSG00000010311	8	5	7	16	17	5	14	8	6
Tex14	ENSMUSG00000010342	31	20	10	8	19	7	11	25	3
Ifi35	ENSMUSG00000010358	28	21	13	35	17	5	9	16	8
Rdm1	ENSMUSG00000010362	30	36	24	51	20	9	10	27	24
Nedd8	ENSMUSG00000010376	794	800	652	1023	793	399	521	850	619
Gosr1	ENSMUSG00000010392	1051	983	836	1271	1004	341	577	995	727
Mrpl52	ENSMUSG00000010406	277	282	211	300	182	130	194	236	183
Kansl3	ENSMUSG00000010453	1091	1071	742	1288	1057	464	684	1139	797
Eya4	ENSMUSG00000010461	95	92	65	106	72	27	48	103	60
Ebf3	ENSMUSG00000010476	805	529	594	735	597	300	240	525	393
Uckl1os	ENSMUSG00000010492	9	10	13	32	17	4	3	11	8
Myt1	ENSMUSG00000010505	560	632	555	921	693	205	357	640	444
Faf1	ENSMUSG00000010517	977	960	801	1190	943	380	518	972	713
Gm266	ENSMUSG00000010529	47	42	32	52	21	6	10	44	32
Tsacc	ENSMUSG00000010538	25	17	10	27	14	8	10	14	12
Mettl16	ENSMUSG00000010554	1224	1105	924	1562	1185	426	598	1243	864
Dazl	ENSMUSG00000010592	42	45	35	79	51	19	30	54	42
Pigyl	ENSMUSG00000010607	47	48	42	91	70	22	25	50	23
Rbm25	ENSMUSG00000010608	3226	3175	2619	4141	3445	2351	2167	3847	2305
Psen2	ENSMUSG00000010609	195	137	117	227	153	48	76	161	126
Acaa1b	ENSMUSG00000010651	11	7	8	13	1	10	5	5	5
Plcd1	ENSMUSG00000010660	93	121	85	174	99	31	55	91	73
Fads1	ENSMUSG00000010663	4701	4541	3684	5868	4215	1216	2184	4727	3344
Lmbr1	ENSMUSG00000010721	880	913	751	1107	869	309	454	881	635
Tnfrsf22	ENSMUSG00000010751	56	32	28	68	33	25	11	45	29
Cars	ENSMUSG00000010755	442	446	352	575	474	200	301	499	322
Phlda2	ENSMUSG00000010760	1	1	0	1	0	0	0	1	0
Wnt2	ENSMUSG00000010797	5	3	6	19	16	6	7	14	23
Gabra1	ENSMUSG00000010803	10626	8326	7065	9146	9409	4818	5879	11467	7206
Grid2ip	ENSMUSG00000010825	331	349	287	576	394	19	191	278	185
Kdelr3	ENSMUSG00000010830	6	9	9	11	7	0	2	7	8
1700006E09Rik	ENSMUSG00000010841	0	0	0	0	1	0	0	0	1
Apip	ENSMUSG00000010911	146	150	130	180	176	45	97	164	113
Pdhx	ENSMUSG00000010914	732	717	581	828	812	307	414	734	489
Vac14	ENSMUSG00000010936	340	340	297	430	334	95	225	423	307
Slc5a1	ENSMUSG00000011034	0	1	1	4	1	0	1	0	1
1700049J03Rik	ENSMUSG00000011052	1	0	0	2	2	1	1	4	0
Akt1s1	ENSMUSG00000011096	273	275	194	300	227	63	148	287	202
Tbrg1	ENSMUSG00000011114	414	349	271	423	331	108	204	447	297
Adssl1	ENSMUSG00000011148	184	187	178	202	108	35	101	170	76
Cfap161	ENSMUSG00000011154	37	61	32	90	58	9	23	39	46
Brf1	ENSMUSG00000011158	348	358	260	585	345	122	209	456	197
Vipr2	ENSMUSG00000011171	10	11	25	27	15	6	6	13	13
Odc1	ENSMUSG00000011179	651	558	516	863	548	196	344	695	524
Thg1l	ENSMUSG00000011254	91	101	97	176	100	46	78	91	87
Adam19	ENSMUSG00000011256	252	262	231	347	273	70	109	245	170
Pabpc4	ENSMUSG00000011257	330	306	317	471	356	127	227	422	272
Exoc3l2	ENSMUSG00000011263	1	4	3	4	4	0	0	0	0
Zfp296	ENSMUSG00000011267	4	9	5	8	2	1	3	5	6
Plin5	ENSMUSG00000011305	6	14	11	17	12	5	14	5	7
Sugp1	ENSMUSG00000011306	438	404	354	560	395	143	258	505	281
Dmrtc2	ENSMUSG00000011349	3	3	0	3	1	0	0	2	0
Dhdh	ENSMUSG00000011382	329	355	274	382	325	291	296	457	300
Zfp790	ENSMUSG00000011427	370	364	234	431	333	85	171	290	215
Cpb1	ENSMUSG00000011463	1	0	0	1	0	0	0	0	1
Slc25a41	ENSMUSG00000011486	4	3	1	5	6	0	5	4	5
Fsd1	ENSMUSG00000011589	276	257	192	291	243	78	203	366	206
Fuz	ENSMUSG00000011658	137	173	128	190	115	47	96	154	130
Sptbn4	ENSMUSG00000011751	1565	1527	1156	2026	1710	561	1146	1815	1223
Pgam1	ENSMUSG00000011752	2196	1586	1763	2207	1952	622	1167	2266	1725
Evi5	ENSMUSG00000011831	1976	1901	1637	2318	1902	987	1232	2168	1533
Evi5l	ENSMUSG00000011832	991	1008	779	1293	958	380	590	1010	688
Snapc2	ENSMUSG00000011837	198	168	149	241	172	69	117	250	156
Git1	ENSMUSG00000011877	2348	2431	2042	3041	2290	1311	1847	3525	2274
Gltp	ENSMUSG00000011884	618	519	481	587	421	106	243	384	245
Bnip2	ENSMUSG00000011958	627	616	462	759	596	188	319	550	396
Ccnt1	ENSMUSG00000011960	1254	1146	908	1461	1292	489	694	1103	774
Scarf2	ENSMUSG00000012017	28	39	36	47	34	16	33	44	33
Brms1l	ENSMUSG00000012076	1227	1331	992	1478	1338	399	683	1338	922
Med15	ENSMUSG00000012114	640	556	503	804	595	249	489	807	556
Dhdds	ENSMUSG00000012117	570	563	506	750	585	169	334	649	450
Crybg2	ENSMUSG00000012123	5	5	2	11	6	0	2	6	4
Ubxn11	ENSMUSG00000012126	162	212	155	275	195	40	80	122	116
Mogat1	ENSMUSG00000012187	2	1	1	2	2	0	1	2	2
Tex22	ENSMUSG00000012211	7	1	2	8	3	0	1	4	2
Wnt8a	ENSMUSG00000012282	0	0	2	0	0	0	0	0	0
Tjap1	ENSMUSG00000012296	379	312	269	457	389	121	192	354	180
Ehf	ENSMUSG00000012350	4	11	5	9	7	0	0	5	1
Nanog	ENSMUSG00000012396	5	3	4	4	3	0	1	1	9
Rpl15	ENSMUSG00000012405	2086	1838	1897	2551	2225	782	1182	2166	1651
Tmem167	ENSMUSG00000012422	1538	1475	1208	2004	1672	484	762	1459	977
Steap4	ENSMUSG00000012428	2	30	6	32	15	0	0	1	2
Mplkip	ENSMUSG00000012429	274	248	232	341	272	105	164	289	155
Kif11	ENSMUSG00000012443	65	66	68	104	77	28	56	62	69
Rpa3	ENSMUSG00000012483	161	134	124	197	185	48	94	163	129
Mlkl	ENSMUSG00000012519	8	3	1	9	3	0	6	10	4
Tnpo3	ENSMUSG00000012535	1647	1607	1265	1941	1630	616	876	1648	1159
Ttll5	ENSMUSG00000012609	1126	1009	629	1301	980	347	597	1124	433
Zfp715	ENSMUSG00000012640	757	727	606	935	800	352	464	912	540
Retn	ENSMUSG00000012705	3	5	1	2	0	4	2	2	4
Acp4	ENSMUSG00000012777	1	0	0	1	0	0	0	0	0
Cdh23	ENSMUSG00000012819	92	68	72	76	80	58	140	160	136
Rps5	ENSMUSG00000012848	1018	1019	949	1510	1128	242	782	1479	1034
Podnl1	ENSMUSG00000012889	4	3	4	2	4	2	3	0	2
Adgrl1	ENSMUSG00000013033	5307	5297	4405	6646	5349	1773	3658	6575	4509
Amotl1	ENSMUSG00000013076	1546	1578	1224	1885	1507	630	963	1958	1380
Etv5	ENSMUSG00000013089	960	943	674	1189	1035	375	648	1209	866
Gfod2	ENSMUSG00000013150	174	134	110	174	145	61	91	154	139
Enkd1	ENSMUSG00000013155	44	48	35	67	53	10	42	58	34
4933405L10Rik	ENSMUSG00000013158	6	0	2	2	2	0	3	0	1
Atp6v0d1	ENSMUSG00000013160	2188	2222	1886	2676	2185	573	1305	2461	1629
Ptprs	ENSMUSG00000013236	7523	7139	5984	9102	7686	2572	5668	9513	6448
Slc41a1	ENSMUSG00000013275	632	697	520	914	643	195	341	677	451
Fer1l4	ENSMUSG00000013338	1	1	0	1	0	0	0	0	0
Iglon5	ENSMUSG00000013367	299	292	196	352	260	189	200	320	227
Igf2bp1	ENSMUSG00000013415	0	1	2	0	0	0	0	0	1
Zfp651	ENSMUSG00000013419	562	575	487	711	623	225	423	667	442
Nelfb	ENSMUSG00000013465	452	451	427	590	516	173	255	471	382
Card14	ENSMUSG00000013483	2	2	3	6	1	0	0	2	1
Tmem175	ENSMUSG00000013495	425	360	370	539	394	92	198	409	278
Bcas1	ENSMUSG00000013523	3504	3104	2534	3484	2398	1013	1294	3376	1390
Tango2	ENSMUSG00000013539	630	544	361	676	511	169	302	565	379
4833413E03Rik	ENSMUSG00000013562	0	0	0	0	1	0	0	1	0
Aldh1a2	ENSMUSG00000013584	72	58	49	31	28	9	25	40	45
Ndufs2	ENSMUSG00000013593	1292	1282	986	1574	1333	401	698	1313	864
Snx31	ENSMUSG00000013611	1	4	1	5	3	0	1	1	2
Atraid	ENSMUSG00000013622	553	517	482	787	614	134	257	527	389
Cad	ENSMUSG00000013629	308	322	313	441	318	111	200	358	235
Sh3bp5l	ENSMUSG00000013646	331	339	258	453	341	91	186	298	234
Atad1	ENSMUSG00000013662	3069	2714	2631	3518	2932	957	1660	3303	2272
Pten	ENSMUSG00000013663	6026	5920	5074	7537	6236	2557	3385	6771	4715
Pea15a	ENSMUSG00000013698	6503	5803	5013	7424	5471	2073	2848	5876	3987
Timm23	ENSMUSG00000013701	465	444	358	595	409	134	220	423	310
Tnfaip8l2	ENSMUSG00000013707	14	10	8	9	8	7	16	11	8
Trnt1	ENSMUSG00000013736	799	779	651	1053	849	345	498	882	636
Ly6g6e	ENSMUSG00000013766	3	1	1	1	0	0	0	3	0
Ehmt2	ENSMUSG00000013787	1360	1422	1319	1932	1554	685	1002	1606	1274
Elof1	ENSMUSG00000013822	227	245	185	329	251	119	177	267	202
Med16	ENSMUSG00000013833	315	340	306	422	386	96	258	482	337
St3gal1	ENSMUSG00000013846	203	153	116	159	140	115	116	225	138
Tmem259	ENSMUSG00000013858	722	689	609	862	664	175	576	771	564
Rnf170	ENSMUSG00000013878	450	386	361	519	441	244	212	468	359
Clip3	ENSMUSG00000013921	5246	5793	4671	6591	5403	3993	4640	8173	4720
Thap8	ENSMUSG00000013928	0	2	0	2	4	0	0	0	1
Myl2	ENSMUSG00000013936	1	1	0	4	2	0	0	0	1
Dedd	ENSMUSG00000013973	363	409	296	504	398	111	265	455	288
Mcemp1	ENSMUSG00000013974	0	0	0	1	0	0	3	1	1
Nit1	ENSMUSG00000013997	267	265	173	323	236	74	166	280	175
Pax5	ENSMUSG00000014030	20	14	6	32	20	13	9	24	6
Prdm15	ENSMUSG00000014039	430	395	256	507	453	102	209	442	311
Rnf168	ENSMUSG00000014074	718	740	600	815	636	376	461	744	475
Tctex1d2	ENSMUSG00000014075	152	153	114	216	185	49	78	152	110
Chp1	ENSMUSG00000014077	2310	2219	2069	3012	2679	685	1164	2461	1828
Trpv4	ENSMUSG00000014158	38	190	80	171	42	1	0	31	6
Klhl3	ENSMUSG00000014164	716	793	481	852	513	312	552	860	687
Tvp23b	ENSMUSG00000014177	448	377	297	530	389	186	207	311	258
Dnajc7	ENSMUSG00000014195	2293	2045	1697	2605	2161	894	1408	2332	1528
Zfp385c	ENSMUSG00000014198	3	3	1	5	3	0	2	5	3
Cacybp	ENSMUSG00000014226	2579	2514	1674	2644	2215	1740	1996	3431	2081
Cluap1	ENSMUSG00000014232	268	292	282	380	309	123	216	328	229
Zswim7	ENSMUSG00000014243	61	56	53	81	64	16	37	58	38
Pigl	ENSMUSG00000014245	95	96	79	118	118	43	58	112	58
Ndufa2	ENSMUSG00000014294	558	564	466	712	622	121	263	467	393
Pam16	ENSMUSG00000014301	222	257	187	310	224	65	112	259	180
Glis2	ENSMUSG00000014303	188	161	123	205	169	55	79	172	91
Cox6c	ENSMUSG00000014313	2681	2453	2117	3109	2578	555	1461	2402	1673
Bicc1	ENSMUSG00000014329	268	271	207	352	215	79	112	229	185
Ube2z	ENSMUSG00000014349	1148	1183	868	1329	1061	397	564	1058	748
Tmem87b	ENSMUSG00000014353	1122	1037	979	1440	1086	334	527	979	711
Anapc1	ENSMUSG00000014355	2871	2631	2439	3847	3029	842	1426	2690	2152
Mertk	ENSMUSG00000014361	522	669	454	867	543	224	446	675	570
Tsg101	ENSMUSG00000014402	991	1016	850	1281	1005	440	689	1165	800
Hps5	ENSMUSG00000014418	489	336	249	468	341	116	199	303	248
Map3k4	ENSMUSG00000014426	976	848	704	1123	896	415	640	1099	729
Piezo1	ENSMUSG00000014444	110	208	175	239	101	33	48	98	57
Rnf166	ENSMUSG00000014470	228	230	190	289	222	46	146	264	190
Ankrd28	ENSMUSG00000014496	2070	1982	1704	2856	2157	594	910	1975	1255
Ankrd52	ENSMUSG00000014498	1383	1275	916	1573	1340	484	725	1342	837
Pkd2l2	ENSMUSG00000014503	9	7	5	20	11	2	6	19	12
Srp19	ENSMUSG00000014504	382	443	305	579	425	220	283	454	320
Tmbim7	ENSMUSG00000014529	0	0	0	0	0	0	2	0	0
Wdfy2	ENSMUSG00000014547	715	683	567	873	719	205	341	670	441
Rbsn	ENSMUSG00000014550	823	840	760	1095	961	328	531	1003	730
Mrps25	ENSMUSG00000014551	371	383	299	485	381	111	190	381	255
Dguok	ENSMUSG00000014554	170	179	128	262	211	45	103	188	136
Camta1	ENSMUSG00000014592	8832	7544	6726	9229	8219	5727	5929	10779	7389
Csf1	ENSMUSG00000014599	344	289	293	347	285	105	164	253	166
Strip1	ENSMUSG00000014601	775	817	722	1026	817	230	462	898	660
Kif1a	ENSMUSG00000014602	23664	22905	17548	25657	22487	8630	15458	27061	17945
Alx3	ENSMUSG00000014603	4	6	8	7	3	5	4	5	2
Slc25a11	ENSMUSG00000014606	1056	897	780	1144	1042	406	560	934	811
Chrne	ENSMUSG00000014609	42	53	24	57	38	7	17	21	21
Cmc2	ENSMUSG00000014633	198	141	93	173	149	57	72	148	98
Chfr	ENSMUSG00000014668	506	502	355	627	539	133	252	455	330
Ceacam16	ENSMUSG00000014686	0	4	1	7	1	0	0	0	1
Adam28	ENSMUSG00000014725	2	1	1	5	5	0	1	4	3
Ankrd53	ENSMUSG00000014747	1	0	1	0	1	0	0	0	1
Tex261	ENSMUSG00000014748	438	419	361	522	412	106	201	418	306
Fam120b	ENSMUSG00000014763	1399	1533	1286	1925	1635	486	880	1640	1244
Tbp	ENSMUSG00000014767	603	546	494	773	626	167	352	544	399
Psmb1	ENSMUSG00000014769	1446	1350	1220	1718	1486	375	797	1299	1004
Pdcd2	ENSMUSG00000014771	158	133	123	174	154	58	120	148	116
Dll1	ENSMUSG00000014773	119	103	109	151	112	49	74	121	109
Nol3	ENSMUSG00000014776	176	200	128	228	150	106	121	215	108
Fhod1	ENSMUSG00000014778	35	51	26	47	44	11	26	44	31
Plekhg4	ENSMUSG00000014782	43	40	26	61	38	10	38	38	24
Slc9a5	ENSMUSG00000014786	334	325	258	493	391	102	261	406	289
Elmo3	ENSMUSG00000014791	26	32	23	48	25	15	10	30	20
Stc1	ENSMUSG00000014813	88	91	85	89	104	61	59	130	67
4931428F04Rik	ENSMUSG00000014837	291	268	200	349	252	169	210	336	210
Tppp3	ENSMUSG00000014846	460	402	348	609	384	181	260	451	285
Msh3	ENSMUSG00000014850	688	702	552	924	757	237	408	718	470
Tmem208	ENSMUSG00000014856	220	244	158	299	196	45	100	207	130
E2f4	ENSMUSG00000014859	246	266	189	352	274	115	197	374	224
Surf4	ENSMUSG00000014867	968	1007	814	1234	972	296	486	906	716
Surf2	ENSMUSG00000014873	282	301	219	351	298	144	166	281	220
Dnajb9	ENSMUSG00000014905	1526	1488	1205	1681	1504	644	888	1743	1216
Naf1	ENSMUSG00000014907	386	434	363	532	383	168	236	447	293
Yes1	ENSMUSG00000014932	631	619	553	756	597	321	372	618	409
Ppp1cb	ENSMUSG00000014956	7957	7678	6820	9682	8594	2919	4249	8674	6354
Gorasp2	ENSMUSG00000014959	1095	1213	1021	1430	1109	312	593	1256	775
Tsen15	ENSMUSG00000014980	291	274	261	375	312	81	174	337	224
Oc90	ENSMUSG00000015001	2	6	4	3	7	0	1	6	0
Efr3a	ENSMUSG00000015002	2421	2100	1905	2553	2296	790	1047	2229	1503
Trappc2l	ENSMUSG00000015013	234	282	197	312	238	93	124	274	162
Acsf3	ENSMUSG00000015016	163	127	84	192	149	43	114	164	114
Ddx19a	ENSMUSG00000015023	323	302	256	390	311	144	159	322	224
Galns	ENSMUSG00000015027	66	83	43	92	63	13	46	85	50
Gata2	ENSMUSG00000015053	38	50	38	61	40	20	15	43	36
C8g	ENSMUSG00000015083	4	6	10	15	6	6	5	7	8
Entpd2	ENSMUSG00000015085	99	75	99	123	80	46	64	114	81
Rabl6	ENSMUSG00000015087	1259	1370	1038	1751	1414	673	917	1792	1121
Ptgds	ENSMUSG00000015090	1175	918	1349	2138	1134	287	525	1427	872
Edf1	ENSMUSG00000015092	386	456	377	548	468	140	357	624	337
Clic3	ENSMUSG00000015093	1	9	2	9	2	0	1	3	1
Npdc1	ENSMUSG00000015094	1208	1126	997	1426	1100	469	783	1336	865
Fbxw5	ENSMUSG00000015095	616	717	608	947	642	206	454	779	567
Slc25a13	ENSMUSG00000015112	207	158	139	194	176	36	52	128	100
Ube2i	ENSMUSG00000015120	1188	1065	1043	1522	1218	413	641	1377	892
Tsr3	ENSMUSG00000015126	134	146	105	188	141	43	89	120	90
Unkl	ENSMUSG00000015127	295	270	226	307	271	142	194	333	230
Lrrk1	ENSMUSG00000015133	76	83	45	81	63	28	57	59	47
Aldh1a3	ENSMUSG00000015134	23	21	16	14	18	6	34	34	17
Actn1	ENSMUSG00000015143	810	1023	738	1378	1061	360	660	981	808
Sirt2	ENSMUSG00000015149	1536	1462	1200	1841	1440	449	850	1557	1031
Hnrnpl	ENSMUSG00000015165	2208	2373	1937	3217	2439	977	1647	2779	1780
Nolc1	ENSMUSG00000015176	714	834	686	988	779	394	544	955	586
Casd1	ENSMUSG00000015189	2529	2418	2232	3233	2793	876	1446	2838	2032
Magi1	ENSMUSG00000015202	105	100	84	140	92	24	57	86	35
Mtmr1	ENSMUSG00000015214	1036	941	774	1314	1025	242	513	901	659
Hmgb3	ENSMUSG00000015217	390	371	371	454	388	199	241	385	315
Map2	ENSMUSG00000015222	35260	31933	28146	41129	35993	17858	22671	45005	28435
Cyp2j9	ENSMUSG00000015224	753	622	570	803	647	240	342	805	506
Abca1	ENSMUSG00000015243	1962	1947	1640	2646	1888	605	1053	1751	1530
Nipsnap3b	ENSMUSG00000015247	197	170	158	207	159	62	100	194	120
Lage3	ENSMUSG00000015289	89	96	88	133	112	36	56	112	77
Ubl4a	ENSMUSG00000015290	598	563	436	748	584	228	349	569	464
Gdi1	ENSMUSG00000015291	7729	6946	6284	9105	7622	2919	4316	8934	5976
Sash1	ENSMUSG00000015305	3369	2776	2368	3295	2831	1169	1541	3190	2104
Gadd45b	ENSMUSG00000015312	33	29	25	38	45	4	16	27	15
Slamf6	ENSMUSG00000015314	4	1	1	4	2	2	0	0	0
Slamf1	ENSMUSG00000015316	0	2	1	1	2	0	1	0	1
Zdhhc12	ENSMUSG00000015335	26	32	37	40	28	14	20	23	34
Endog	ENSMUSG00000015337	61	55	55	92	99	12	36	72	30
Cybb	ENSMUSG00000015340	9	5	13	31	5	3	5	6	5
Golga7	ENSMUSG00000015341	2165	1860	1680	2190	1900	601	805	1648	1088
Xk	ENSMUSG00000015342	890	890	815	1072	986	259	530	1044	729
Pcolce2	ENSMUSG00000015354	133	276	149	344	133	28	50	84	80
Cd48	ENSMUSG00000015355	8	0	5	5	4	6	7	9	5
Clpx	ENSMUSG00000015357	637	682	627	899	707	250	383	696	468
Trabd	ENSMUSG00000015363	191	165	112	208	152	40	116	176	109
Mov10l1	ENSMUSG00000015365	1	0	0	1	0	0	0	0	0
Dennd6b	ENSMUSG00000015377	435	386	356	602	456	207	317	518	251
Cd83	ENSMUSG00000015396	236	193	150	243	197	66	126	265	154
Tmem27	ENSMUSG00000015401	7	15	9	18	2	0	0	0	0
Ace2	ENSMUSG00000015405	26	27	20	19	16	13	11	13	14
C4a	ENSMUSG00000015451	44	61	25	67	62	10	49	50	29
Ager	ENSMUSG00000015452	0	2	2	2	1	1	2	2	2
Atf6b	ENSMUSG00000015461	341	351	239	449	354	134	225	397	274
Egfl8	ENSMUSG00000015467	8	5	0	6	11	0	2	12	4
Notch4	ENSMUSG00000015468	134	101	90	176	146	36	79	138	92
Ppt2	ENSMUSG00000015474	173	184	108	225	154	98	100	159	115
Prrt1	ENSMUSG00000015476	1319	1546	985	1803	1220	615	1165	1883	1169
Rnf5	ENSMUSG00000015478	429	450	362	556	431	185	297	421	338
Fam163a	ENSMUSG00000015484	135	131	87	140	115	58	71	109	69
Cacfd1	ENSMUSG00000015488	483	460	385	634	514	177	266	528	366
Hivep2	ENSMUSG00000015501	4877	4797	4071	6290	5742	1359	3220	6030	4096
2310057J18Rik	ENSMUSG00000015519	0	0	0	2	0	0	0	0	0
Arnt	ENSMUSG00000015522	627	591	420	866	647	259	328	591	327
Itga2	ENSMUSG00000015533	9	20	15	20	19	6	4	11	13
Mocs2	ENSMUSG00000015536	589	556	435	747	440	227	393	666	416
Nat9	ENSMUSG00000015542	75	67	59	89	75	18	47	86	52
Lpl	ENSMUSG00000015568	76	91	94	342	158	100	101	173	175
Atp6v0e	ENSMUSG00000015575	344	378	273	501	356	59	131	312	224
Zfp318	ENSMUSG00000015597	1445	1265	1061	1743	1336	550	818	1471	917
Ttbk1	ENSMUSG00000015599	2012	1931	1608	2390	1817	908	1171	2513	1440
Srf	ENSMUSG00000015605	525	501	383	596	474	129	346	532	356
Lama5	ENSMUSG00000015647	255	322	197	394	178	54	124	199	148
Steap1	ENSMUSG00000015652	13	63	26	82	12	0	5	1	8
Steap2	ENSMUSG00000015653	677	1054	499	1062	851	357	411	675	442
Hspa8	ENSMUSG00000015656	16532	14611	9851	16457	14560	6482	8661	16335	10883
Serac1	ENSMUSG00000015659	396	339	231	413	374	136	222	453	296
Pdzd11	ENSMUSG00000015668	316	276	216	382	293	98	129	304	183
Psma2	ENSMUSG00000015671	1090	1021	864	1342	1184	399	644	1092	798
Mrpl32	ENSMUSG00000015672	369	404	341	483	403	242	286	473	317
Setdb1	ENSMUSG00000015697	800	786	557	978	785	356	477	828	555
Anxa9	ENSMUSG00000015702	17	15	11	30	10	8	8	19	5
Arnt2	ENSMUSG00000015709	3032	2572	2034	3468	3028	1090	1786	3215	2382
Prune1	ENSMUSG00000015711	356	360	252	417	326	131	234	353	253
Cers2	ENSMUSG00000015714	1247	1148	1099	1548	1015	240	371	882	491
Capza2	ENSMUSG00000015733	4107	4224	3352	5037	4739	1402	2285	4180	2965
Plekho1	ENSMUSG00000015745	137	175	128	199	160	80	111	199	168
Vps45	ENSMUSG00000015747	503	500	407	565	542	251	280	569	373
Prpf3	ENSMUSG00000015748	337	345	203	394	307	168	225	372	237
Anp32e	ENSMUSG00000015749	2251	2148	1788	2841	2237	821	1070	2029	1381
Aph1a	ENSMUSG00000015750	333	307	300	378	319	70	141	268	210
Tab2	ENSMUSG00000015755	2479	2337	1921	2820	2261	1092	1517	2772	1792
Ppil4	ENSMUSG00000015757	886	884	737	1070	958	605	695	1010	786
Cnih1	ENSMUSG00000015759	1276	1283	1073	1673	1308	440	718	1336	878
Eps8	ENSMUSG00000015766	2476	1883	1938	2437	2064	924	1161	2201	1778
Med22	ENSMUSG00000015776	256	241	217	342	269	63	160	232	203
Surf1	ENSMUSG00000015790	454	387	315	472	415	114	320	437	341
Med28	ENSMUSG00000015804	817	639	626	962	720	314	401	1024	545
Qdpr	ENSMUSG00000015806	3085	2634	2216	3139	2591	764	988	2111	1264
Gnrh1	ENSMUSG00000015812	60	49	21	37	39	51	42	41	20
Tnr	ENSMUSG00000015829	5640	5152	4537	6789	5703	1877	3192	6006	4141
Sqstm1	ENSMUSG00000015837	3056	2833	2165	3287	2545	1159	1797	3259	2128
Nfe2l2	ENSMUSG00000015839	401	456	347	521	383	201	261	424	343
Rxrg	ENSMUSG00000015843	78	61	68	182	114	44	92	185	127
Rxra	ENSMUSG00000015846	260	297	261	396	276	114	141	314	265
Adamtsl4	ENSMUSG00000015850	173	132	165	234	146	36	87	140	72
Fcrls	ENSMUSG00000015852	173	166	148	216	188	26	53	172	135
Prpsap1	ENSMUSG00000015869	516	443	367	596	510	170	235	434	262
Fam184b	ENSMUSG00000015879	247	268	182	431	306	116	215	381	266
Ncapg	ENSMUSG00000015880	40	9	34	67	28	55	22	84	24
Lcorl	ENSMUSG00000015882	1598	1574	1453	1815	1689	746	1078	1806	1285
Lta4h	ENSMUSG00000015889	425	423	312	577	445	120	273	444	306
Amdhd1	ENSMUSG00000015890	2	1	1	0	0	0	0	2	1
Dstn	ENSMUSG00000015932	3303	3848	3269	4541	3416	1031	1555	3069	2085
H2afy	ENSMUSG00000015937	960	935	727	1118	888	422	582	1074	767
Gtf2ird2	ENSMUSG00000015942	225	184	133	263	203	75	126	223	161
Bola1	ENSMUSG00000015943	92	83	68	105	79	36	56	73	67
Gatsl2	ENSMUSG00000015944	2078	1900	1482	2158	2024	1086	1264	2434	1664
Fcgr1	ENSMUSG00000015947	15	10	16	29	10	21	16	21	13
Ncf1	ENSMUSG00000015950	48	63	52	99	60	36	39	61	71
Wnt11	ENSMUSG00000015957	3	7	2	5	4	0	3	4	6
Adss	ENSMUSG00000015961	1543	1445	1134	1896	1577	714	859	1529	1123
1700016C15Rik	ENSMUSG00000015962	0	6	2	4	0	0	2	1	0
Il17rb	ENSMUSG00000015966	62	59	57	64	43	13	23	39	21
Cacna1d	ENSMUSG00000015968	1121	973	745	1274	1027	418	660	1148	676
Chdh	ENSMUSG00000015970	237	217	156	247	169	39	57	129	84
Actr8	ENSMUSG00000015971	723	671	548	930	691	308	395	722	463
Lrrc27	ENSMUSG00000015980	84	62	55	108	83	24	59	91	58
Stk32c	ENSMUSG00000015981	216	255	248	392	315	83	285	459	340
Fnta	ENSMUSG00000015994	879	915	720	1110	868	326	447	862	597
Skiv2l2	ENSMUSG00000016018	1284	1302	989	1595	1331	517	798	1487	985
Lbp	ENSMUSG00000016024	179	557	234	629	207	58	53	79	103
Celsr1	ENSMUSG00000016028	122	185	167	291	196	58	127	152	197
Fli1	ENSMUSG00000016087	93	73	76	124	80	33	70	86	66
Stard13	ENSMUSG00000016128	541	606	407	764	455	147	240	468	343
Tenm1	ENSMUSG00000016150	4392	3332	3188	4260	3755	1867	2359	5244	3320
Camk1g	ENSMUSG00000016179	285	290	248	411	337	124	297	424	348
Diexf	ENSMUSG00000016181	240	255	182	323	235	66	146	252	145
Hsd11b1	ENSMUSG00000016194	158	145	146	166	161	20	74	127	86
Syt14	ENSMUSG00000016200	1314	1304	1017	1678	1387	565	783	1591	1095
H2-M3	ENSMUSG00000016206	20	14	10	27	11	8	10	20	15
Lonrf3	ENSMUSG00000016239	321	306	186	395	309	103	175	365	282
Atp5e	ENSMUSG00000016252	503	618	344	735	482	230	339	558	419
Nelfcd	ENSMUSG00000016253	300	343	268	453	326	99	171	344	224
Tubb1	ENSMUSG00000016255	0	0	1	2	0	0	1	1	0
Ctsz	ENSMUSG00000016256	208	252	189	344	212	63	119	212	155
Prelid3b	ENSMUSG00000016257	513	577	435	642	547	283	359	651	406
Sertad4	ENSMUSG00000016262	277	269	265	392	286	213	178	381	289
Ube2a	ENSMUSG00000016308	702	677	579	918	778	213	324	731	520
Slc25a5	ENSMUSG00000016319	3342	3137	2512	4101	3442	764	1501	2956	2258
Ppdpf	ENSMUSG00000016344	178	204	179	260	209	53	127	278	206
Kcnq2	ENSMUSG00000016346	4937	5224	4337	7311	5931	1915	3459	6468	4518
Eef1a2	ENSMUSG00000016349	6058	5406	4420	6964	5730	2633	3958	7363	4667
Col20a1	ENSMUSG00000016356	29	62	33	81	44	9	20	52	30
Pls3	ENSMUSG00000016382	1980	1765	1730	2008	2064	651	801	1963	1137
Mpped2	ENSMUSG00000016386	573	558	452	645	596	311	491	695	570
Nkap	ENSMUSG00000016409	551	523	499	676	603	294	268	585	415
Ndufa1	ENSMUSG00000016427	289	320	180	395	270	155	212	271	147
Wt1	ENSMUSG00000016458	0	0	0	0	0	0	0	0	3
E2f3	ENSMUSG00000016477	824	772	698	1112	883	257	543	863	669
Cr1l	ENSMUSG00000016481	676	642	478	823	654	197	391	597	451
Ppfibp1	ENSMUSG00000016487	630	589	474	568	593	143	240	423	387
Cd46	ENSMUSG00000016493	156	136	131	226	129	94	44	156	83
Cd34	ENSMUSG00000016494	233	168	196	248	243	56	87	202	159
Plgrkt	ENSMUSG00000016495	207	189	140	251	200	75	126	194	134
Cd274	ENSMUSG00000016496	46	54	47	141	57	26	41	72	42
Pdcd1lg2	ENSMUSG00000016498	3	0	2	1	2	0	0	0	1
Gtf3a	ENSMUSG00000016503	113	102	91	173	142	46	72	133	85
Mtif3	ENSMUSG00000016510	209	201	159	240	217	71	160	245	177
Lnx2	ENSMUSG00000016520	78	79	55	119	55	45	58	81	62
Il19	ENSMUSG00000016524	0	0	0	1	1	1	0	0	0
Dyrk3	ENSMUSG00000016526	72	104	90	126	85	44	71	142	105
Mapkapk2	ENSMUSG00000016528	290	273	233	359	321	132	136	283	204
Il10	ENSMUSG00000016529	0	1	0	2	0	0	0	0	0
Lamp2	ENSMUSG00000016534	2279	2515	1963	3112	2077	689	1061	1888	1545
Atxn10	ENSMUSG00000016541	4093	3824	3548	4567	4052	1504	2167	4645	3193
Foxred2	ENSMUSG00000016552	237	192	180	273	214	138	161	262	198
Eif3d	ENSMUSG00000016554	710	642	619	888	666	206	521	804	558
H3f3b	ENSMUSG00000016559	2385	2215	2280	3416	2395	877	1292	2422	1752
Nup50	ENSMUSG00000016619	923	890	641	1141	849	326	533	827	658
Phf21b	ENSMUSG00000016624	143	119	98	202	146	80	128	127	100
Ift27	ENSMUSG00000016637	143	132	68	150	128	65	116	156	88
Pacsin2	ENSMUSG00000016664	881	895	618	1072	803	330	546	904	655
Cmah	ENSMUSG00000016756	9	8	5	15	4	2	3	3	2
Ttll12	ENSMUSG00000016757	203	198	183	256	231	74	138	190	210
Bik	ENSMUSG00000016758	1	1	1	1	0	0	0	0	1
Scube1	ENSMUSG00000016763	187	173	141	178	183	48	150	215	128
Tox4	ENSMUSG00000016831	910	891	719	1054	895	291	503	1023	636
Mrps18c	ENSMUSG00000016833	196	236	224	248	249	77	143	229	175
Sulf1	ENSMUSG00000016918	544	1282	704	1305	533	186	283	527	348
Srsf6	ENSMUSG00000016921	1912	1910	1606	2670	2055	732	1157	2087	1305
Plcg1	ENSMUSG00000016933	1384	1252	1069	1854	1324	333	689	1405	875
Kctd2	ENSMUSG00000016940	336	358	319	496	401	96	250	362	263
Tmprss6	ENSMUSG00000016942	5	4	1	2	3	1	4	2	7
Kctd5	ENSMUSG00000016946	241	256	220	303	248	98	152	250	238
Etaa1	ENSMUSG00000016984	268	284	250	320	271	151	164	339	245
Matn4	ENSMUSG00000016995	184	137	123	223	138	22	68	132	89
Slpi	ENSMUSG00000017002	13	20	11	15	24	3	2	11	4
Rbpjl	ENSMUSG00000017007	32	23	30	41	28	16	13	23	9
Sdc4	ENSMUSG00000017009	799	916	678	1207	868	264	467	861	654
Il13ra1	ENSMUSG00000017057	345	332	265	386	335	103	139	341	196
Nbr1	ENSMUSG00000017119	2668	2789	2265	3673	2808	1023	1398	2936	1988
Cyth1	ENSMUSG00000017132	825	773	606	1035	828	276	432	670	480
Rnd3	ENSMUSG00000017144	487	432	379	535	562	262	414	621	502
Brca1	ENSMUSG00000017146	43	60	40	69	68	18	31	53	54
Gast	ENSMUSG00000017165	0	1	0	4	3	1	1	2	3
Cntnap1	ENSMUSG00000017167	2548	2062	1577	2650	2432	766	1455	2569	1561
Nt5c3b	ENSMUSG00000017176	257	282	240	358	275	103	165	308	217
Coa3	ENSMUSG00000017188	225	244	222	312	275	103	180	370	226
Zpbp2	ENSMUSG00000017195	2	0	0	4	1	0	2	3	0
Gsdma	ENSMUSG00000017204	0	0	0	1	1	0	0	1	0
Med24	ENSMUSG00000017210	895	883	728	1235	977	267	536	1005	762
Psmd3	ENSMUSG00000017221	1093	1124	978	1419	1124	356	628	1147	797
Exosc10	ENSMUSG00000017264	591	632	514	827	615	162	396	738	475
Glod4	ENSMUSG00000017286	692	594	540	749	629	212	354	618	419
Vps53	ENSMUSG00000017288	1095	1092	924	1429	1184	385	760	1229	903
Taok1	ENSMUSG00000017291	11724	11227	9631	14306	12390	5282	6900	12664	8696
Dnttip1	ENSMUSG00000017299	206	191	135	252	204	47	133	165	135
Acot8	ENSMUSG00000017307	72	90	60	113	96	12	49	107	77
Cd300lg	ENSMUSG00000017309	6	7	2	7	1	0	0	1	1
Mpp2	ENSMUSG00000017314	1134	1171	922	1396	1185	635	775	1383	1017
Vtn	ENSMUSG00000017344	548	450	429	685	422	97	200	498	265
Nlk	ENSMUSG00000017376	1156	1032	816	1262	1103	542	744	1220	825
Traf4	ENSMUSG00000017386	149	137	111	184	127	34	76	143	111
Aldoc	ENSMUSG00000017390	4566	5000	3566	6154	4415	1262	2396	4712	3067
Stac2	ENSMUSG00000017400	940	1216	773	1738	981	165	552	868	598
Rpl19	ENSMUSG00000017404	2454	2384	2084	2937	2553	464	1719	2904	2135
Nek8	ENSMUSG00000017405	23	31	33	53	43	13	16	51	22
Cacnb4	ENSMUSG00000017412	5474	5489	4821	7349	6539	2304	3629	6189	4871
Plxdc1	ENSMUSG00000017417	90	88	74	130	109	25	66	104	94
Arl5b	ENSMUSG00000017418	866	770	574	889	828	250	441	746	522
Zfp207	ENSMUSG00000017421	3200	3130	2259	3996	3308	1261	2066	3442	2368
Psmd11	ENSMUSG00000017428	1278	1260	950	1514	1178	454	583	1223	863
C1qtnf1	ENSMUSG00000017446	37	32	35	39	44	17	11	22	18
Pipox	ENSMUSG00000017453	55	37	52	64	54	20	35	45	24
Timp2	ENSMUSG00000017466	6164	6732	5543	8229	6548	2628	4023	7656	5686
Zc3h18	ENSMUSG00000017478	474	502	392	687	509	228	355	573	396
Top2b	ENSMUSG00000017485	3670	3613	3397	4625	3769	1718	2216	4022	2543
Rarb	ENSMUSG00000017491	134	188	151	542	324	116	264	345	426
Igfbp4	ENSMUSG00000017493	181	231	297	183	230	36	185	258	183
Cdc6	ENSMUSG00000017499	12	13	12	19	18	2	3	7	4
Suz12	ENSMUSG00000017548	1597	1494	1497	2028	1667	628	903	1754	1230
Atad5	ENSMUSG00000017550	154	169	175	283	202	150	112	200	137
Crlf3	ENSMUSG00000017561	272	217	196	258	212	91	136	209	166
Tns4	ENSMUSG00000017607	8	29	10	19	7	1	2	0	1
Tnfaip1	ENSMUSG00000017615	480	466	363	518	447	183	274	482	336
Abr	ENSMUSG00000017631	8215	8231	7251	11407	9263	2888	4662	9185	6343
Rab11fip4	ENSMUSG00000017639	4513	4064	3374	5300	4438	1357	2191	4289	3244
Cd40	ENSMUSG00000017652	4	5	3	12	7	0	0	4	7
Slc35c2	ENSMUSG00000017664	315	252	306	376	322	113	169	321	235
Zfp334	ENSMUSG00000017667	922	820	683	977	829	319	578	1082	750
Elmo2	ENSMUSG00000017670	1889	2129	1831	2782	2274	545	1180	2193	1411
Wsb1	ENSMUSG00000017677	1465	1255	1259	1937	1667	563	733	1470	1066
Ttpal	ENSMUSG00000017679	1084	963	810	1261	1075	282	470	1068	757
Rhot1	ENSMUSG00000017686	1784	1770	1562	2166	1934	596	1004	1917	1338
Hnf4g	ENSMUSG00000017688	1	2	0	1	3	2	0	0	0
Rhbdl3	ENSMUSG00000017692	301	251	201	341	294	105	189	262	263
Ada	ENSMUSG00000017697	4	6	11	17	1	8	4	7	8
Serinc3	ENSMUSG00000017707	4519	4504	3728	5293	4474	1609	2349	4288	3183
Tha1	ENSMUSG00000017713	13	31	27	42	28	8	19	35	22
Pgs1	ENSMUSG00000017715	509	523	386	656	526	130	287	490	366
Birc5	ENSMUSG00000017716	8	11	12	16	10	7	15	17	17
Afmid	ENSMUSG00000017718	24	10	15	21	13	5	11	10	8
Trp53tg5	ENSMUSG00000017720	0	0	0	1	0	0	0	1	0
Pigt	ENSMUSG00000017721	957	1043	783	1132	944	333	708	1105	763
Wfdc2	ENSMUSG00000017723	9	41	29	43	12	0	1	0	0
Etv4	ENSMUSG00000017724	79	83	79	128	72	69	50	112	54
Dbndd2	ENSMUSG00000017734	1276	820	1064	1739	1283	460	605	1023	601
Mmp9	ENSMUSG00000017737	5	4	9	8	3	0	5	10	6
Slc12a5	ENSMUSG00000017740	6067	5489	4677	6955	5951	1602	3628	6845	4678
Ghdc	ENSMUSG00000017747	71	62	56	85	47	55	44	62	42
Pltp	ENSMUSG00000017754	501	663	533	833	478	272	307	544	506
Slc12a7	ENSMUSG00000017756	77	125	92	174	91	20	47	89	57
Ctsa	ENSMUSG00000017760	700	768	565	1007	696	191	444	757	494
Zswim1	ENSMUSG00000017764	402	436	364	525	449	115	242	474	288
Slc12a4	ENSMUSG00000017765	242	340	218	354	210	65	111	199	141
Spata25	ENSMUSG00000017767	3	0	0	5	0	2	2	1	2
Myo1c	ENSMUSG00000017774	180	172	153	239	192	63	101	248	157
Crk	ENSMUSG00000017776	3315	3089	2671	4015	3498	1065	1569	3135	2280
Cox7c	ENSMUSG00000017778	1009	918	678	999	884	303	490	751	612
Pitpna	ENSMUSG00000017781	4562	5017	3585	5040	4679	1471	2380	4775	2994
Mlx	ENSMUSG00000017801	311	294	238	341	329	95	213	323	196
Retreg3	ENSMUSG00000017802	723	740	518	909	771	240	445	690	491
Jph2	ENSMUSG00000017817	9	4	14	10	11	2	5	17	6
Dhx58	ENSMUSG00000017830	14	10	5	22	12	1	10	12	6
Rab5a	ENSMUSG00000017831	1929	1980	1715	2349	2010	781	1149	2034	1162
Hspb9	ENSMUSG00000017832	0	0	0	1	0	0	2	0	1
Nkiras2	ENSMUSG00000017837	80	82	72	139	101	31	66	101	68
Ppp2r5c	ENSMUSG00000017843	3294	3116	2593	3911	3272	1309	1948	3846	2354
Ift52	ENSMUSG00000017858	467	446	389	619	473	142	257	486	330
Mybl2	ENSMUSG00000017861	8	15	11	19	8	2	10	15	11
Sgk2	ENSMUSG00000017868	52	35	44	59	42	2	15	17	11
Eya2	ENSMUSG00000017897	16	19	20	31	8	35	12	35	24
B4galt5	ENSMUSG00000017929	831	783	574	944	832	269	510	978	672
Gdap1l1	ENSMUSG00000017943	698	644	509	772	619	205	385	733	469
Ptgis	ENSMUSG00000017969	27	78	32	78	24	6	11	24	10
Cadps2	ENSMUSG00000017978	838	781	933	855	870	433	670	1421	926
Ddx27	ENSMUSG00000017999	254	285	217	381	238	110	162	313	190
Cyth3	ENSMUSG00000018001	458	452	360	579	459	171	212	479	312
Cyth4	ENSMUSG00000018008	65	111	76	149	106	43	49	73	85
Rac3	ENSMUSG00000018012	102	74	61	90	86	25	54	113	80
Rrp7a	ENSMUSG00000018040	696	775	553	981	705	235	477	929	623
Cyb5r3	ENSMUSG00000018042	522	819	457	591	549	596	614	882	471
Ints2	ENSMUSG00000018068	501	610	457	839	615	179	331	626	432
Med13l	ENSMUSG00000018076	1813	1850	1524	2474	1958	716	1195	2102	1548
Hist1h2bc	ENSMUSG00000018102	391	452	307	596	330	243	263	384	239
Baiap2l2	ENSMUSG00000018126	4	7	8	4	3	0	2	2	5
Mafk	ENSMUSG00000018143	95	115	94	145	127	43	71	122	70
Med1	ENSMUSG00000018160	1378	1413	1147	1874	1461	513	712	1460	1019
Erbb3	ENSMUSG00000018166	590	535	398	561	482	156	164	399	195
Stard3	ENSMUSG00000018167	214	186	138	246	206	49	83	147	104
Ikzf3	ENSMUSG00000018168	0	2	3	4	1	0	0	0	0
Mfng	ENSMUSG00000018169	36	24	15	26	36	4	22	40	28
Vmp1	ENSMUSG00000018171	1724	1600	1315	1929	1634	510	793	1454	1069
Uchl5	ENSMUSG00000018189	585	572	477	655	532	380	362	623	377
Glrx2	ENSMUSG00000018196	628	596	485	763	688	270	341	600	428
Trove2	ENSMUSG00000018199	3367	2992	2467	3759	3384	1249	1667	3043	2057
Stk4	ENSMUSG00000018209	876	911	686	1061	932	275	468	977	719
Pmp22	ENSMUSG00000018217	374	358	331	421	278	99	129	268	213
Gdf9	ENSMUSG00000018238	0	1	2	1	3	0	2	0	1
Zcchc10	ENSMUSG00000018239	120	116	94	143	103	51	65	90	80
Prl8a2	ENSMUSG00000018259	1	0	0	0	1	0	0	0	0
Psmb6	ENSMUSG00000018286	455	434	367	550	462	123	235	473	341
Spag7	ENSMUSG00000018287	430	461	405	647	501	189	309	522	365
Pfn1	ENSMUSG00000018293	1133	1307	1010	1550	1132	518	811	1529	957
Tomm34	ENSMUSG00000018322	813	920	783	1235	996	277	626	1116	875
Ywhab	ENSMUSG00000018326	7525	7893	6608	9669	8480	3224	4350	8696	5858
Ksr1	ENSMUSG00000018334	893	948	817	1215	1044	241	616	1004	694
Gpx3	ENSMUSG00000018339	323	276	289	317	265	231	297	577	345
Anxa6	ENSMUSG00000018340	841	741	527	908	671	275	437	1014	555
Il12rb2	ENSMUSG00000018341	10	26	14	36	27	1	9	6	13
Zkscan6	ENSMUSG00000018347	90	94	88	123	119	31	45	95	57
Kpna2	ENSMUSG00000018362	334	287	291	380	386	111	225	422	264
Smurf2	ENSMUSG00000018363	1586	1599	1243	2081	1768	414	858	1673	1168
Cep95	ENSMUSG00000018372	203	164	160	265	214	85	122	217	118
Vezf1	ENSMUSG00000018377	1398	1389	1171	1726	1295	567	817	1543	1044
Cuedc1	ENSMUSG00000018378	379	450	355	548	397	184	253	426	298
Srsf1	ENSMUSG00000018379	3639	3493	2778	4747	3698	1712	1861	3597	2415
Abi3	ENSMUSG00000018381	43	28	37	67	45	10	33	42	26
Shroom1	ENSMUSG00000018387	97	70	57	90	73	12	27	59	38
Kif3a	ENSMUSG00000018395	2368	2270	1723	2732	2329	1057	1317	2503	1572
Sept8	ENSMUSG00000018398	2541	2631	2259	3225	2644	1016	1467	2979	1949
Mtmr4	ENSMUSG00000018401	2371	2192	1327	2391	2138	664	1114	2096	1493
Mrm1	ENSMUSG00000018405	122	93	96	130	139	12	37	111	77
Mapt	ENSMUSG00000018411	5331	5133	4024	6254	5158	2222	3045	6002	3629
Kansl1	ENSMUSG00000018412	2117	1932	1693	2503	2041	787	1387	2632	1761
Gid4	ENSMUSG00000018415	1184	1057	959	1476	1023	377	545	1022	639
Myo1b	ENSMUSG00000018417	407	357	364	466	487	241	265	500	317
Dhx40	ENSMUSG00000018425	666	658	627	908	703	371	409	812	527
Ypel2	ENSMUSG00000018427	1108	933	730	1241	978	481	632	1067	705
Akap1	ENSMUSG00000018428	518	525	439	636	558	142	277	513	453
Nol11	ENSMUSG00000018433	666	580	568	835	702	199	338	661	544
Derl2	ENSMUSG00000018442	786	720	492	783	719	212	344	617	458
C1qbp	ENSMUSG00000018446	543	485	411	571	528	205	350	610	411
Rpain	ENSMUSG00000018449	104	119	85	133	141	16	58	90	61
6330403K07Rik	ENSMUSG00000018451	2562	2313	1941	2545	2653	1002	1649	3523	2609
Slc13a3	ENSMUSG00000018459	172	158	187	222	159	57	107	166	113
Kcnab3	ENSMUSG00000018470	284	230	143	235	189	87	91	142	91
Chd3	ENSMUSG00000018474	6264	6555	5527	8245	6750	3879	5437	8933	6084
Kdm6b	ENSMUSG00000018476	554	562	417	690	522	371	609	995	502
1700125H20Rik	ENSMUSG00000018479	0	1	2	3	1	0	2	1	0
Appbp2	ENSMUSG00000018481	3680	3145	2824	3908	3491	1437	1718	3470	2256
Wnt9b	ENSMUSG00000018486	2	2	1	0	2	0	1	1	1
Adora2b	ENSMUSG00000018500	91	95	47	139	121	52	52	150	101
Ncor1	ENSMUSG00000018501	5016	5269	4314	6455	5112	2450	3639	6194	4280
Trpv2	ENSMUSG00000018507	274	282	196	241	146	42	98	218	91
Cenpv	ENSMUSG00000018509	165	153	128	243	172	61	119	189	124
Pcgf2	ENSMUSG00000018537	164	150	128	223	128	157	165	177	132
Cwc25	ENSMUSG00000018541	257	273	220	377	269	97	165	275	192
1700001P01Rik	ENSMUSG00000018543	12	9	5	9	6	0	8	6	11
Pip4k2b	ENSMUSG00000018547	1385	1398	1118	1803	1455	724	889	1760	1226
Trim37	ENSMUSG00000018548	6151	5919	4879	7694	6738	2353	3216	6415	4208
Ybx2	ENSMUSG00000018554	20	24	9	22	21	14	7	21	11
Ctdnep1	ENSMUSG00000018559	523	593	439	730	502	220	314	596	439
Elp5	ENSMUSG00000018565	521	421	351	564	506	111	288	534	420
Slc2a4	ENSMUSG00000018566	9	10	8	7	25	12	2	4	7
Gabarap	ENSMUSG00000018567	1331	1368	1209	1640	1342	671	716	1419	967
2810408A11Rik	ENSMUSG00000018570	2	3	4	9	3	14	1	2	6
Phf23	ENSMUSG00000018572	434	491	332	548	424	241	305	511	342
Acadvl	ENSMUSG00000018574	291	312	223	423	300	124	181	272	144
Dnah11	ENSMUSG00000018581	229	375	246	555	304	71	115	163	199
G3bp1	ENSMUSG00000018583	1279	1186	941	1608	1295	367	693	1330	942
Atox1	ENSMUSG00000018585	157	204	149	258	188	40	81	153	120
Glra2	ENSMUSG00000018589	1019	777	830	1065	959	565	670	1316	922
Sparc	ENSMUSG00000018593	4210	3640	2656	3807	3101	2365	2202	4977	2422
Glra4	ENSMUSG00000018595	26	31	25	32	34	23	20	22	22
Mief2	ENSMUSG00000018599	101	96	96	139	120	43	75	105	77
Tbx3	ENSMUSG00000018604	70	57	46	71	56	34	40	55	38
Crhr1	ENSMUSG00000018634	115	86	81	100	101	11	49	83	74
Dusp14	ENSMUSG00000018648	137	194	148	248	206	52	120	258	179
Tada2a	ENSMUSG00000018651	397	267	277	422	366	167	177	341	245
Ikzf1	ENSMUSG00000018654	78	83	37	115	72	24	40	51	52
Pnpo	ENSMUSG00000018659	451	523	411	585	554	150	303	493	299
Cog1	ENSMUSG00000018661	639	653	570	896	680	178	416	854	526
Cbx1	ENSMUSG00000018666	465	451	360	505	390	277	260	506	334
Cdk5rap3	ENSMUSG00000018669	151	189	183	241	197	72	94	180	128
Copz2	ENSMUSG00000018672	19	29	25	42	19	6	10	16	13
Slc25a39	ENSMUSG00000018677	646	693	516	745	575	180	388	589	456
Sp2	ENSMUSG00000018678	191	209	192	273	158	167	148	275	162
Aatf	ENSMUSG00000018697	208	157	140	220	175	77	112	184	124
Lhx1	ENSMUSG00000018698	87	57	54	100	51	77	33	83	51
Dync1h1	ENSMUSG00000018707	17126	14050	12009	18837	16067	4329	8439	16497	10647
Cpsf4l	ENSMUSG00000018727	1	2	1	0	1	2	0	0	0
Pex12	ENSMUSG00000018733	121	139	135	185	124	64	49	164	92
Ndel1	ENSMUSG00000018736	1175	1097	827	1233	1110	622	713	1217	742
Slc25a35	ENSMUSG00000018740	95	96	64	117	99	36	57	80	55
Zbtb4	ENSMUSG00000018750	1783	1751	1360	2130	1799	993	1095	1926	1267
Tnfsfm13	ENSMUSG00000018752	7	6	6	9	4	6	1	4	3
Mpdu1	ENSMUSG00000018761	248	254	217	333	287	76	129	255	178
Fxr2	ENSMUSG00000018765	1340	1304	1028	1590	1394	450	725	1348	879
Atp5g3	ENSMUSG00000018770	1944	1941	1464	2399	2265	733	971	1791	1434
Cd68	ENSMUSG00000018774	43	46	36	71	48	17	42	45	49
Slc35g3	ENSMUSG00000018776	6	2	2	4	0	8	0	3	5
Acsl1	ENSMUSG00000018796	839	753	727	1094	830	278	498	825	522
Abca5	ENSMUSG00000018800	2221	1926	1659	2487	1998	972	964	1979	1341
Smyd4	ENSMUSG00000018809	149	136	130	201	154	59	78	162	112
Lsp1	ENSMUSG00000018819	6	19	17	15	8	5	2	11	15
Zfyve27	ENSMUSG00000018820	710	686	564	1028	810	174	381	666	437
Avpi1	ENSMUSG00000018821	81	67	54	87	93	16	52	91	63
Sfrp5	ENSMUSG00000018822	28	30	20	34	12	16	4	35	8
Myh11	ENSMUSG00000018830	282	234	192	117	264	76	161	289	206
Rad51d	ENSMUSG00000018841	239	240	165	266	233	92	127	243	140
Fndc8	ENSMUSG00000018844	0	1	0	2	0	0	0	0	0
Unc45b	ENSMUSG00000018845	14	16	12	14	9	0	10	15	8
Pank3	ENSMUSG00000018846	2935	2729	2475	3355	3117	874	1288	2302	1778
Rars	ENSMUSG00000018848	876	888	644	1049	833	296	495	1075	656
Wwc1	ENSMUSG00000018849	962	1163	853	1434	1098	454	797	1345	976
Mrpl58	ENSMUSG00000018858	320	297	256	381	322	98	193	318	237
Fdxr	ENSMUSG00000018861	99	62	50	82	60	20	51	63	53
Otop3	ENSMUSG00000018862	0	1	0	0	1	0	0	0	0
Sult4a1	ENSMUSG00000018865	2107	2039	1666	2450	2192	673	1299	2484	1655
Mrpl45	ENSMUSG00000018882	425	393	306	486	383	157	244	454	320
Mb	ENSMUSG00000018893	1	3	4	6	7	2	4	6	0
Irf1	ENSMUSG00000018899	35	47	29	85	36	7	34	40	21
Slc22a5	ENSMUSG00000018900	139	158	116	180	124	46	49	122	97
P4ha2	ENSMUSG00000018906	133	125	82	159	109	75	97	163	91
Alox12e	ENSMUSG00000018907	2	0	1	1	0	0	1	0	5
Arrb1	ENSMUSG00000018909	4240	4266	3447	5944	4482	1303	2259	4061	2934
Tm4sf5	ENSMUSG00000018919	1	3	1	6	7	3	4	7	9
Cxcl16	ENSMUSG00000018920	12	16	16	26	20	1	1	12	7
Pelp1	ENSMUSG00000018921	411	403	296	541	380	323	233	393	264
Med11	ENSMUSG00000018923	31	58	44	67	50	13	35	57	37
Alox15	ENSMUSG00000018924	1	0	1	0	0	0	2	0	0
Ccl6	ENSMUSG00000018927	3	7	16	9	2	8	2	3	1
Ccl4	ENSMUSG00000018930	0	2	0	1	3	0	0	1	2
Natd1	ENSMUSG00000018931	198	219	162	238	182	49	117	205	123
Map2k3	ENSMUSG00000018932	114	135	72	142	82	23	54	85	70
Ywhah	ENSMUSG00000018965	6737	5936	5383	7676	6871	2938	3375	6737	4662
Sart3	ENSMUSG00000018974	468	451	414	690	512	171	295	580	375
E2f2	ENSMUSG00000018983	9	4	6	9	11	0	6	5	7
Slfn3	ENSMUSG00000018986	17	11	8	12	14	7	9	3	7
Nars2	ENSMUSG00000018995	285	271	207	367	318	96	197	256	201
Slc35b4	ENSMUSG00000018999	1696	1537	1432	2193	1848	434	872	1674	1348
Dnah1	ENSMUSG00000019027	351	368	385	535	383	160	303	592	428
Dalrd3	ENSMUSG00000019039	617	590	497	863	579	164	319	664	451
Fis1	ENSMUSG00000019054	969	972	865	1220	1028	228	501	931	672
Plod1	ENSMUSG00000019055	556	516	305	547	406	140	231	474	311
Rab3d	ENSMUSG00000019066	18	16	22	29	33	11	15	27	32
Mfsd3	ENSMUSG00000019080	58	35	42	58	30	11	23	32	23
Slc25a22	ENSMUSG00000019082	1141	1280	999	1511	1253	427	779	1506	990
Atp6ap1	ENSMUSG00000019087	4054	3940	3611	5071	4109	854	1957	4078	3030
Dnase1l1	ENSMUSG00000019088	18	22	15	28	13	7	13	8	11
Aldh3a1	ENSMUSG00000019102	0	1	1	3	1	1	2	0	6
Ccl9	ENSMUSG00000019122	10	12	14	13	15	3	2	11	9
Scrn1	ENSMUSG00000019124	3968	3712	3123	4976	4026	1808	2297	4618	3266
BC005537	ENSMUSG00000019132	4322	4444	3713	5754	4737	1626	2291	4474	3158
Isyna1	ENSMUSG00000019139	486	448	360	489	420	102	264	533	407
Hars2	ENSMUSG00000019143	360	330	236	398	376	111	168	344	220
Cacng2	ENSMUSG00000019146	593	482	381	583	495	625	365	768	424
Tmem160	ENSMUSG00000019158	85	70	41	98	69	13	29	55	25
Rab5c	ENSMUSG00000019173	807	818	700	1001	772	359	581	1046	737
Styxl1	ENSMUSG00000019178	5	11	8	18	7	0	6	6	7
Mdh2	ENSMUSG00000019179	2490	2449	2128	2979	2476	837	1536	2856	1885
H13	ENSMUSG00000019188	858	751	616	917	793	255	423	775	563
Rnf145	ENSMUSG00000019189	1503	1395	1067	1768	1623	463	644	1373	1040
Scn1b	ENSMUSG00000019194	981	716	621	862	869	276	424	846	651
Atp6v1e1	ENSMUSG00000019210	4323	4475	3792	5464	4631	1833	2764	4779	3320
Chtf18	ENSMUSG00000019214	13	23	25	32	23	3	6	20	13
Lhx9	ENSMUSG00000019230	90	67	39	69	62	100	44	72	75
Etnppl	ENSMUSG00000019232	535	478	276	591	434	198	238	465	312
Rps6kl1	ENSMUSG00000019235	214	168	160	273	188	50	128	266	148
Ppp1r12c	ENSMUSG00000019254	570	602	473	778	625	151	395	668	434
Ahr	ENSMUSG00000019256	116	120	152	157	119	38	78	137	76
Map1s	ENSMUSG00000019261	500	477	409	588	531	141	325	564	395
Dpep1	ENSMUSG00000019278	0	9	6	5	3	0	0	0	0
Tmem129	ENSMUSG00000019295	278	288	256	361	283	84	175	295	198
Nop9	ENSMUSG00000019297	164	160	132	217	173	29	74	139	99
Hsd17b1	ENSMUSG00000019301	5	7	1	5	2	3	2	2	0
Atp6v0a1	ENSMUSG00000019302	6839	6288	5439	8255	6904	1738	3746	7395	4905
Psmc3ip	ENSMUSG00000019303	18	22	25	25	102	16	75	134	23
Grb7	ENSMUSG00000019312	13	11	11	17	17	10	13	8	5
Noxo1	ENSMUSG00000019320	17	30	24	29	23	8	12	30	29
Aoc3	ENSMUSG00000019326	26	23	16	12	16	2	4	11	12
Zfp687	ENSMUSG00000019338	399	396	376	579	409	176	297	499	315
Gdpd2	ENSMUSG00000019359	117	150	104	171	135	85	114	205	122
D8Ertd738e	ENSMUSG00000019362	243	344	226	326	260	84	158	286	167
Sec14l4	ENSMUSG00000019368	7	10	5	17	4	3	0	4	5
Calm3	ENSMUSG00000019370	9115	9469	7833	11136	10327	4021	5407	10794	7438
Cops3	ENSMUSG00000019373	1133	1138	998	1440	1157	428	785	1380	920
Fkbp8	ENSMUSG00000019428	1246	1356	1104	1579	1316	392	990	1734	1107
Ddx39b	ENSMUSG00000019432	1625	1677	1445	2446	1872	601	1116	1986	1443
Gipc1	ENSMUSG00000019433	203	201	153	247	183	56	119	191	122
Tlcd1	ENSMUSG00000019437	290	291	239	351	275	96	140	280	181
Plscr3	ENSMUSG00000019461	138	100	120	150	137	29	77	111	76
Ptger1	ENSMUSG00000019464	23	20	7	29	13	10	5	14	6
Arhgef25	ENSMUSG00000019467	851	925	766	1197	1011	334	502	909	575
Xab2	ENSMUSG00000019470	441	432	340	604	409	116	233	494	366
Cdc37	ENSMUSG00000019471	937	1021	759	1210	859	396	620	1057	673
Rab4a	ENSMUSG00000019478	734	665	589	788	648	227	309	575	409
Trip10	ENSMUSG00000019487	66	63	39	61	51	11	24	45	21
Cd70	ENSMUSG00000019489	1	2	2	3	1	0	2	4	5
Cops6	ENSMUSG00000019494	730	818	625	959	768	229	502	818	571
Ubb	ENSMUSG00000019505	11139	11206	9137	11653	7909	4115	7181	13442	7923
Ap4m1	ENSMUSG00000019518	193	211	192	315	249	55	122	240	172
Gyg	ENSMUSG00000019528	416	392	331	462	383	182	243	455	308
Rcn3	ENSMUSG00000019539	32	31	21	35	27	3	20	22	28
Slc6a8	ENSMUSG00000019558	1498	1491	1211	1865	1408	547	769	1581	1083
Arid3a	ENSMUSG00000019564	93	75	70	82	78	38	47	88	59
Pdk4	ENSMUSG00000019577	351	386	347	496	302	152	184	289	334
Ubxn6	ENSMUSG00000019578	601	579	515	840	622	209	430	701	526
Mydgf	ENSMUSG00000019579	189	231	166	286	181	113	103	234	153
Cyb561	ENSMUSG00000019590	378	525	368	571	391	182	234	410	351
Sema6a	ENSMUSG00000019647	1562	1244	1127	1501	1260	712	761	1726	992
Ccdc12	ENSMUSG00000019659	127	151	118	177	116	28	63	111	75
Fmc1	ENSMUSG00000019689	130	132	127	184	128	33	76	133	94
Akt3	ENSMUSG00000019699	3569	3466	3018	4574	3894	2014	2439	4337	2980
Mrpl24	ENSMUSG00000019710	403	444	355	533	464	159	255	504	277
Gle1	ENSMUSG00000019715	475	454	365	598	501	166	260	523	319
L3hypdh	ENSMUSG00000019718	38	57	97	101	63	18	33	65	30
Lyst	ENSMUSG00000019726	2568	2367	1921	3173	2847	717	1517	2637	1870
Slc35e1	ENSMUSG00000019731	862	874	629	1090	879	275	570	900	576
Calr3	ENSMUSG00000019732	15	23	10	21	21	11	20	14	9
Tmc4	ENSMUSG00000019734	65	45	16	62	40	24	51	74	21
Syne4	ENSMUSG00000019737	53	51	15	35	50	20	36	42	18
Polr2i	ENSMUSG00000019738	87	90	92	129	84	31	98	105	94
Krt10	ENSMUSG00000019761	53	49	42	71	60	27	34	71	39
Iyd	ENSMUSG00000019762	4	3	1	3	4	0	2	4	2
Rmnd1	ENSMUSG00000019763	438	345	276	495	381	127	224	338	241
Ccdc170	ENSMUSG00000019767	57	62	65	120	75	39	29	44	102
Esr1	ENSMUSG00000019768	127	97	112	116	132	65	88	222	121
Vip	ENSMUSG00000019772	101	56	74	75	67	15	41	122	69
Fbxo5	ENSMUSG00000019773	30	22	16	43	34	6	18	28	14
Mtrf1l	ENSMUSG00000019774	155	165	111	186	131	49	98	164	108
Rgs17	ENSMUSG00000019775	4272	3774	3373	5124	4098	2485	2483	4979	3153
Hdac2	ENSMUSG00000019777	1475	1632	1353	2031	1719	881	871	1630	1103
Frk	ENSMUSG00000019779	13	21	19	31	25	1	0	12	9
Rwdd1	ENSMUSG00000019782	785	817	740	930	824	420	597	1114	634
Clvs2	ENSMUSG00000019785	586	564	465	630	600	288	322	643	452
[truncated: 28,447 more rows]

## Sheet: norm_counts
gene_name		LS01	LS03	LS04	LS05	LS06	LS17	LS18	LS19	LS20
Gnai3	ENSMUSG00000000001	612.747	608.357	619.852	540.24	615.645	592.686	547.594	481.641	568.189
Cdc45	ENSMUSG00000000028	27.3046	19.1937	23.4483	25.0528	16.2012	22.0329	22.3508	32.4181	25.9293
H19	ENSMUSG00000000031	2.40923	0	2.03899	0.642378	0	4.40659	1.39692	0	2.25472
Scml2	ENSMUSG00000000037	13.6523	30.0423	15.2924	34.6884	25.1118	28.6428	41.9077	32.4181	34.9481
Apoh	ENSMUSG00000000049	3.2123	1.66902	7.13645	6.42378	7.29053	0	4.19077	1.54372	9.01887
Narf	ENSMUSG00000000056	460.966	479.842	385.368	370.01	439.862	447.269	405.108	406.77	368.646
Cav2	ENSMUSG00000000058	394.31	365.515	426.148	228.687	414.75	508.961	384.154	430.698	376.538
Klf6	ENSMUSG00000000078	690.645	731.03	719.762	673.213	692.6	929.79	597.884	625.207	568.189
Scmh1	ENSMUSG00000000085	619.975	630.889	581.111	695.054	644.807	420.829	620.234	629.838	607.647
Cox5a	ENSMUSG00000000088	1458.39	1409.49	1399.76	1300.17	1373.05	1330.79	1180.4	1230.35	1193.87
Tbx2	ENSMUSG00000000093	12.0461	19.1937	25.4873	16.7018	10.5308	11.0165	16.7631	15.4372	13.5283
Tbx4	ENSMUSG00000000094	4.81845	5.00705	4.07797	1.92714	4.86035	6.60988	0	2.31558	2.25472
Ngfr	ENSMUSG00000000120	289.107	203.62	215.113	156.098	189.554	312.868	141.089	186.79	114.991
Wnt3	ENSMUSG00000000125	36.1384	35.0494	44.8577	41.7546	33.2124	52.8791	25.1446	32.4181	22.5472
Wnt9a	ENSMUSG00000000126	35.3353	23.3662	28.5458	26.9799	29.1621	19.8297	19.5569	27.787	30.4387
Fer	ENSMUSG00000000127	519.59	490.691	611.696	538.956	533.829	808.609	597.884	612.857	512.948
Xpo6	ENSMUSG00000000131	1697.7	1512.13	1452.78	1547.49	1583.67	1158.93	1561.76	1542.95	1677.51
Tfe3	ENSMUSG00000000134	343.716	361.342	373.134	370.652	372.627	297.445	428.856	407.542	392.321
Axin2	ENSMUSG00000000142	318.018	349.659	318.082	346.242	302.152	383.373	393.933	369.721	384.429
Brat1	ENSMUSG00000000148	160.615	146.039	149.865	159.31	146.621	143.214	148.074	135.847	114.991
Gna12	ENSMUSG00000000149	1452.76	1138.27	1353.89	1101.04	1101.68	740.307	1078.43	1211.05	1173.58
Slc22a18	ENSMUSG00000000154	8.03076	9.17959	6.11696	5.13903	3.24024	4.40659	4.19077	0	1.12736
Itgb2l	ENSMUSG00000000157	0	0	0	1.28476	0	0	0	0	0
Igsf5	ENSMUSG00000000159	6.42461	26.7043	10.1949	20.5561	8.10059	4.40659	9.77847	2.31558	1.12736
Pih1d2	ENSMUSG00000000167	40.1538	47.567	72.384	69.3769	61.5645	79.3186	67.0524	47.0835	72.151
Dlat	ENSMUSG00000000168	1534.68	1562.2	1344.71	1252.64	1538.3	1381.47	1440.23	1550.67	1361.85
Sdhd	ENSMUSG00000000171	641.658	634.227	615.774	589.703	650.477	579.466	578.327	575.808	660.632
Fgf23	ENSMUSG00000000182	3.2123	1.66902	1.01949	1.92714	4.05029	0	0	0	6.76415
Ccnd2	ENSMUSG00000000184	1076.92	1452.88	1195.87	1451.78	1329.31	943.01	1339.65	1075.2	1430.62
Gpr107	ENSMUSG00000000194	701.888	689.304	665.729	664.862	673.159	524.384	625.822	621.347	583.972
Nalcn	ENSMUSG00000000197	3613.84	3197	3446.91	3282.55	3718.17	3551.71	3219.91	3632.37	3785.67
Btbd17	ENSMUSG00000000202	110.021	90.1269	109.086	102.138	85.8662	37.456	93.5939	77.9579	95.8255
Slfn4	ENSMUSG00000000204	0	0	1.01949	0	0	0	2.79385	0	0
Th	ENSMUSG00000000214	23.2892	21.6972	25.4873	22.4832	33.2124	19.8297	33.5262	40.9086	20.2925
Ins2	ENSMUSG00000000215	1.60615	5.00705	2.03899	10.9204	3.24024	0	0	0	1.12736
Scnn1g	ENSMUSG00000000216	0	0	0	0.642378	0	0	0	0.77186	0
Drp2	ENSMUSG00000000223	883.383	1005.58	845.16	1026.52	1145.42	1006.91	926.161	902.304	960.51
Tspan32	ENSMUSG00000000244	4.01538	1.66902	2.03899	1.92714	0.810059	2.20329	1.39692	0.77186	2.25472
Lhx2	ENSMUSG00000000247	279.47	347.156	384.349	331.467	310.253	277.615	444.222	427.611	448.689
Clec2g	ENSMUSG00000000248	0	0	0	0.642378	0	0	0	0.77186	0
Gmpr	ENSMUSG00000000253	213.618	202.786	184.528	185.647	220.336	141.011	188.585	219.208	219.835
Glra1	ENSMUSG00000000263	89.1414	67.5952	61.1696	48.8208	58.3242	92.5384	65.6554	93.3951	51.8585
Mid2	ENSMUSG00000000266	1174.9	1191.68	1211.16	1214.1	1223.19	1134.7	1120.33	1340.72	1281.81
Trim25	ENSMUSG00000000275	79.5045	104.314	103.988	116.913	101.257	96.945	89.4032	68.6955	87.934
Dgke	ENSMUSG00000000276	1281.71	1318.52	1419.13	1427.37	1650.09	1454.17	1512.87	1434.89	1415.96
Scpep1	ENSMUSG00000000278	91.5506	102.645	76.462	95.072	85.0562	332.697	74.037	74.8704	59.75
Mnt	ENSMUSG00000000282	220.043	317.113	290.556	289.713	288.381	577.263	346.437	417.576	370.901
Itgb2	ENSMUSG00000000290	36.9415	30.0423	34.6628	41.1122	28.3521	13.2198	37.717	23.9277	40.5849
Hddc2	ENSMUSG00000000295	114.037	147.708	134.573	125.906	139.33	136.604	135.502	117.323	144.302
Tpd52l1	ENSMUSG00000000296	328.458	369.687	397.602	403.414	371.007	264.395	389.742	367.405	323.552
Pemt	ENSMUSG00000000301	16.8646	11.6831	16.3119	10.2781	8.91065	8.81318	8.38155	10.806	12.4009
Cdh1	ENSMUSG00000000303	0.803076	3.33803	1.01949	1.92714	0	0	0	1.54372	0
Cdh4	ENSMUSG00000000305	326.049	304.596	387.407	308.984	280.28	356.934	389.742	448.451	444.179
Ckmt1	ENSMUSG00000000308	1565.19	1421.17	1339.61	1428.01	1522.1	1396.89	1645.58	1522.88	1598.6
Bcl6b	ENSMUSG00000000317	22.4861	12.5176	30.5848	11.5628	17.8213	28.6428	16.7631	29.3307	12.4009
Clec10a	ENSMUSG00000000318	4.01538	0.834509	5.09747	3.85427	4.86035	0	0	2.31558	3.38208
Alox12	ENSMUSG00000000320	9.63691	0	6.11696	3.85427	7.29053	0	4.19077	3.8593	1.12736
Arvcf	ENSMUSG00000000325	292.32	263.705	287.497	292.925	232.487	251.176	297.545	317.235	344.972
Comt	ENSMUSG00000000326	352.55	351.328	342.55	353.308	340.225	350.324	480.542	449.223	479.128
Rtca	ENSMUSG00000000339	435.267	448.966	511.785	440.672	460.924	304.055	452.603	426.067	472.363
Dbt	ENSMUSG00000000340	305.169	361.342	318.082	312.838	295.672	392.186	340.85	328.041	320.17
Dazap2	ENSMUSG00000000346	1182.13	1283.47	1388.55	1266.13	1239.39	1165.54	1026.74	1106.85	1234.46
Mcts1	ENSMUSG00000000355	444.101	508.216	449.596	461.87	515.197	420.829	395.33	511.743	437.415
Rem1	ENSMUSG00000000359	5.62153	4.17254	2.03899	8.35092	3.24024	11.0165	1.39692	10.0342	4.50944
Rnf17	ENSMUSG00000000365	32.9261	30.8768	13.2534	17.9866	19.4414	6.60988	11.1754	18.5246	11.2736
Trappc10	ENSMUSG00000000374	1618.2	1571.38	1577.16	1626.5	1599.06	1480.61	1487.72	1531.37	1659.47
Ccm2	ENSMUSG00000000378	180.692	206.124	139.671	156.098	176.593	189.483	174.616	178.3	229.981
Tbrg4	ENSMUSG00000000384	277.061	241.173	236.522	270.441	258.409	176.264	289.163	258.573	224.344
Mx1	ENSMUSG00000000386	2.40923	2.50353	2.03899	1.28476	0.810059	0	0	6.17488	4.50944
Fap	ENSMUSG00000000392	19.2738	73.4368	37.7212	73.8735	17.0112	4.40659	4.19077	4.63116	9.01887
Ndufa9	ENSMUSG00000000399	691.448	630.889	622.91	644.948	699.081	462.692	546.197	551.88	568.189
Egfl6	ENSMUSG00000000402	32.123	21.6972	12.2339	20.5561	27.542	48.4725	22.3508	33.19	24.8019
Lck	ENSMUSG00000000409	14.4554	13.3521	13.2534	8.35092	12.9609	11.0165	6.98462	20.0684	32.6934
Tssk3	ENSMUSG00000000411	1.60615	0.834509	1.01949	1.28476	0	0	4.19077	0.77186	4.50944
Cttnbp2	ENSMUSG00000000416	2059.89	1996.98	1576.14	2017.71	2276.27	1451.97	2520.05	1925.79	2111.54
Galnt1	ENSMUSG00000000420	894.626	899.6	933.856	819.675	898.355	909.961	803.231	888.411	907.524
Mkrn2	ENSMUSG00000000439	424.827	441.455	394.544	458.016	465.784	352.527	414.887	439.96	431.779
Pparg	ENSMUSG00000000440	13.6523	16.6902	15.2924	5.78141	16.2012	4.40659	12.5723	10.806	5.6368
Raf1	ENSMUSG00000000441	969.313	900.435	858.413	928.879	921.037	572.857	836.758	814.312	899.632
Sept1	ENSMUSG00000000486	30.5169	16.6902	12.2339	26.9799	22.6817	15.4231	11.1754	13.8935	22.5472
Pdgfb	ENSMUSG00000000489	146.16	158.557	160.06	149.032	115.838	94.7417	136.899	104.201	119.5
Acvrl1	ENSMUSG00000000530	113.234	113.493	99.9103	104.708	90.7266	90.3351	93.5939	104.973	95.8255
Grasp	ENSMUSG00000000531	45.7753	46.7325	43.8382	69.3769	59.1343	57.2857	82.4185	57.8895	78.9151
Acvr1b	ENSMUSG00000000532	867.322	965.526	1016.43	966.78	1060.37	969.45	1009.98	1016.54	1113.83
Tom1l2	ENSMUSG00000000538	2691.11	2625.36	2732.24	2600.99	2561.41	2375.15	2701.65	2926.89	2639.15
Gpa33	ENSMUSG00000000544	0	0	1.01949	0.642378	0	0	0	0	0
Zfp385a	ENSMUSG00000000552	423.221	403.068	336.433	311.554	315.113	839.455	462.382	479.325	386.684
Itga5	ENSMUSG00000000555	20.0769	29.2078	22.4288	34.6884	33.2124	39.6593	19.5569	25.4714	36.0755
Gabra2	ENSMUSG00000000560	6301.74	6861.33	8008.12	6984.58	7280.81	12439.8	7730.58	7515.6	7607.42
Wdr77	ENSMUSG00000000561	489.876	533.251	530.136	528.035	533.019	370.153	417.68	460.8	505.057
Adora3	ENSMUSG00000000562	12.0461	10.0141	9.17544	7.06616	8.10059	2.20329	5.5877	4.63116	6.76415
Atp5f1	ENSMUSG00000000563	2844.49	2775.58	2859.68	2523.91	2870.85	3214.61	3229.69	3122.95	3016.81
Sox9	ENSMUSG00000000567	607.928	664.269	704.47	635.312	619.695	705.054	719.416	643.731	729.401
Hnrnpd	ENSMUSG00000000568	2938.45	2938.3	3430.59	3129.03	3369.85	4937.58	3186.38	3258.02	3350.51
Dynlt1c	ENSMUSG00000000579	54.6092	36.7184	36.7017	35.9732	39.6929	79.3186	58.6708	55.5739	56.368
C1d	ENSMUSG00000000581	655.31	691.808	793.166	705.974	789.807	901.147	699.859	720.917	686.562
Gm2a	ENSMUSG00000000594	795.848	937.988	871.667	807.47	769.556	537.604	550.388	748.704	739.548
Krit1	ENSMUSG00000000600	1439.11	1360.25	1175.48	1331.65	1514	1654.67	1503.09	1426.4	1229.95
Clcn4	ENSMUSG00000000605	1848.68	1799.2	1911.55	1855.83	1943.33	1932.29	1711.23	1742.09	1794.76
Sema4f	ENSMUSG00000000627	266.621	236.166	247.737	264.66	266.509	279.818	287.766	305.657	301.005
Hk2	ENSMUSG00000000628	25.6984	52.574	32.6238	37.258	48.6035	11.0165	39.1139	31.6463	27.0566
Myo18a	ENSMUSG00000000631	1553.95	1468.74	1333.5	1455.63	1439.47	1284.52	1359.21	1381.63	1437.38
Sez6	ENSMUSG00000000632	1558.77	1812.55	2116.47	2042.76	2055.93	1762.64	2499.1	2202.12	2328
Haao	ENSMUSG00000000673	0	0	0	0	1.62012	0	0	0	0
Cd52	ENSMUSG00000000682	5.62153	4.17254	1.01949	4.49665	2.43018	4.40659	2.79385	0	2.25472
Abhd15	ENSMUSG00000000686	8.83383	11.6831	11.2144	10.9204	5.67041	6.60988	4.19077	9.26232	7.89151
Loxl3	ENSMUSG00000000693	28.9107	43.3944	44.8577	35.3308	31.5923	30.8461	25.1446	27.787	28.184
Btn1a1	ENSMUSG00000000706	3.2123	0.834509	1.01949	1.28476	0.810059	0	0	0	0
Kat2b	ENSMUSG00000000708	801.47	816.984	812.536	783.702	737.964	561.84	616.044	626.75	596.373
Rab5b	ENSMUSG00000000711	1255.21	1180.83	1232.57	1172.98	1189.98	1401.3	1025.34	1133.86	1093.54
Dnmt3l	ENSMUSG00000000730	0	0.834509	0	0.642378	0	0	0	0.77186	0
Aire	ENSMUSG00000000731	0.803076	5.00705	0	1.28476	1.62012	0	6.98462	0	0
Icosl	ENSMUSG00000000732	41.7599	25.0353	44.8577	54.6022	42.1231	26.4395	33.5262	25.4714	48.4764
Spg7	ENSMUSG00000000738	428.039	494.864	454.694	456.731	465.784	343.714	419.077	436.873	395.703
Sult5a1	ENSMUSG00000000739	1.60615	3.33803	0	3.21189	2.43018	0	0	0.77186	0
Rpl13	ENSMUSG00000000740	1118.68	1411.99	1257.03	1206.39	1139.75	2650.56	2057.67	1727.42	1777.85
Chmp1a	ENSMUSG00000000743	440.086	417.254	456.733	416.904	468.214	370.153	448.413	410.63	488.146
Rpa1	ENSMUSG00000000751	470.602	505.712	507.708	468.294	440.672	442.862	456.794	443.048	436.288
Serpinf1	ENSMUSG00000000753	154.994	120.169	105.008	80.9397	95.587	37.456	111.754	130.444	142.047
Tubgcp3	ENSMUSG00000000759	606.322	635.896	624.949	659.08	639.947	451.675	663.539	572.72	639.213
Oprm1	ENSMUSG00000000766	231.286	171.909	187.587	147.747	226.006	290.835	273.797	342.706	220.962
Polr3d	ENSMUSG00000000776	176.677	168.571	164.138	188.217	179.833	213.72	223.508	191.421	183.76
Tcf7	ENSMUSG00000000782	48.9876	42.5599	23.4483	38.5427	23.4917	81.5219	94.9909	50.9428	63.1321
Ddx3x	ENSMUSG00000000787	4981.48	4673.25	5237.14	4785.08	5066.11	4708.44	3721.41	4139.49	4294.11
Il12rb1	ENSMUSG00000000791	4.81845	10.0141	13.2534	12.2052	10.5308	8.81318	5.5877	7.7186	5.6368
Slc5a5	ENSMUSG00000000792	32.9261	48.4015	26.5068	30.8342	25.9219	6.60988	30.7323	18.5246	11.2736
Kcnn3	ENSMUSG00000000794	1845.47	1917.7	1780.03	1965.04	2215.51	1504.85	2042.3	1784.54	1969.5
Usp32	ENSMUSG00000000804	3616.25	3577.54	3502.98	3288.98	3625.01	4377.95	3349.82	3732.72	3516.23
Car4	ENSMUSG00000000805	96.3691	90.1269	75.4425	71.9464	76.9556	72.7087	100.579	91.0795	94.6982
Txnrd3	ENSMUSG00000000811	34.5323	40.0564	31.6043	35.9732	36.4527	41.8626	40.5108	38.593	39.4576
Fasl	ENSMUSG00000000817	4.01538	1.66902	0	1.28476	2.43018	0	0	1.54372	0
Zfp512b	ENSMUSG00000000823	454.541	457.311	535.234	585.207	558.131	423.033	666.333	636.013	523.095
Dnajc5	ENSMUSG00000000826	4526.94	4538.06	4755.93	4636.69	5058.01	3346.8	3877.86	4446.69	4538.75
Tpd52l2	ENSMUSG00000000827	481.845	468.159	444.499	496.559	465.784	396.593	449.81	493.99	421.632
Fmr1	ENSMUSG00000000838	1532.27	1648.15	1567.98	1568.05	1623.36	1936.7	1454.2	1558.39	1485.86
Bcl11a	ENSMUSG00000000861	962.085	984.72	1033.77	1027.81	1045.79	1046.56	994.61	920.057	1022.51
Il4	ENSMUSG00000000869	0	0.834509	1.01949	0.642378	3.24024	0	0	0	0
Pxmp4	ENSMUSG00000000876	142.144	117.666	139.671	136.184	133.66	77.1153	128.517	108.06	114.991
Dlg3	ENSMUSG00000000881	1934.61	2458.46	2483.48	2391.58	2342.69	2018.22	2050.68	2118.76	2196.1
Gnb1l	ENSMUSG00000000884	23.2892	20.0282	26.5068	23.768	29.9722	2.20329	5.5877	20.0684	19.1651
Dbh	ENSMUSG00000000889	0.803076	0	0	0.642378	0	0	2.79385	0	0
Mmp11	ENSMUSG00000000901	20.88	26.7043	15.2924	21.8409	17.0112	26.4395	11.1754	12.3498	19.1651
Smarcb1	ENSMUSG00000000902	494.695	495.698	458.772	494.631	476.315	440.659	578.327	527.952	558.043
Vpreb3	ENSMUSG00000000903	0	3.33803	1.01949	0	1.62012	0	0	0	1.12736
Hip1r	ENSMUSG00000000915	693.054	609.191	634.125	694.411	575.142	354.73	641.188	603.595	544.514
Nsun5	ENSMUSG00000000916	104.4	88.4579	69.3255	100.853	85.0562	94.7417	71.2431	80.2735	93.5708
Top1mt	ENSMUSG00000000934	232.892	226.986	260.99	242.177	204.135	160.84	261.225	269.379	246.892
Hoxa4	ENSMUSG00000000942	0	0	0	1.28476	0	0	0	0	0
Gm38393	ENSMUSG00000000948	2669.42	1923.54	2295.9	2164.82	2609.2	3410.7	2126.12	2243.03	2218.64
Mmp14	ENSMUSG00000000957	207.997	202.786	193.704	206.203	140.14	176.264	182.997	138.935	190.524
Slc7a7	ENSMUSG00000000958	19.2738	10.0141	23.4483	26.3375	9.72071	8.81318	2.79385	15.4372	27.0566
Oxa1l	ENSMUSG00000000959	470.602	489.857	523	460.585	451.203	328.291	512.671	539.53	497.165
Heatr6	ENSMUSG00000000976	336.489	408.075	330.316	389.281	389.638	319.478	410.696	375.124	403.595
Ccl3	ENSMUSG00000000982	20.88	24.2008	20.3899	16.7018	21.0615	19.8297	4.19077	13.1216	12.4009
Wfdc18	ENSMUSG00000000983	17.6677	20.8627	16.3119	17.9866	25.9219	28.6428	23.7477	21.6121	24.8019
Icam4	ENSMUSG00000001014	0	1.66902	2.03899	1.28476	0.810059	0	0	0	0
Ilf2	ENSMUSG00000001016	580.624	584.991	551.546	581.353	621.315	511.164	599.281	588.157	623.43
Chtop	ENSMUSG00000001017	2017.33	2075.42	2264.29	2137.84	2162.86	1674.5	1818.8	1904.95	2141.98
Snapin	ENSMUSG00000001018	635.233	523.237	608.637	511.976	595.393	669.802	557.373	500.937	511.821
S100a4	ENSMUSG00000001020	7.22768	3.33803	4.07797	4.49665	2.43018	8.81318	1.39692	3.08744	10.1462
S100a3	ENSMUSG00000001021	3.2123	2.50353	1.01949	1.92714	3.24024	0	4.19077	1.54372	2.25472
S100a6	ENSMUSG00000001025	81.1107	58.4156	62.1891	63.5955	79.3858	44.0659	43.3047	43.2242	50.7312
Icam2	ENSMUSG00000001029	13.6523	9.17959	10.1949	13.4899	22.6817	6.60988	16.7631	13.8935	9.01887
Mapk7	ENSMUSG00000001034	129.295	122.673	116.222	124.621	123.129	81.5219	132.708	134.304	101.462
Epn2	ENSMUSG00000001036	1671.2	1625.62	1690.32	1625.22	1641.99	1282.32	1748.95	1681.11	1784.61
B9d1	ENSMUSG00000001039	106.006	97.6375	113.164	118.198	118.269	90.3351	114.548	137.391	135.283
Sec24b	ENSMUSG00000001052	1237.54	1270.12	1179.55	1240.43	1202.94	1236.05	1251.64	1241.92	1347.19
N4bp3	ENSMUSG00000001053	101.188	139.363	140.69	145.82	128.799	41.8626	106.166	83.3609	59.75
Rmnd5b	ENSMUSG00000001054	225.664	273.719	271.185	258.236	267.319	215.923	233.286	249.311	294.241
Nhp2	ENSMUSG00000001056	136.523	161.06	213.074	180.508	174.163	59.489	131.311	148.197	170.231
Vps9d1	ENSMUSG00000001062	273.849	233.662	276.283	258.879	282.711	356.934	319.896	317.235	294.241
Zfp276	ENSMUSG00000001065	205.587	191.937	167.197	220.336	191.174	143.214	169.028	190.649	172.486
Mfsd10	ENSMUSG00000001082	73.0799	64.2572	97.8713	82.2244	71.2852	77.1153	90.8001	74.0986	78.9151
Luzp1	ENSMUSG00000001089	1791.66	1632.3	1328.4	1379.83	1676.01	1833.14	1468.17	1502.04	1264.9
Kctd10	ENSMUSG00000001098	533.242	526.575	530.136	517.757	552.46	436.252	540.61	524.093	631.321
Poldip2	ENSMUSG00000001100	633.627	643.406	617.813	634.67	605.924	508.961	495.908	583.526	569.316
Sebox	ENSMUSG00000001103	1.60615	4.17254	6.11696	1.92714	1.62012	0	1.39692	3.08744	1.12736
Ift20	ENSMUSG00000001105	285.895	305.43	301.77	305.772	323.214	447.269	365.994	306.428	267.184
Col6a1	ENSMUSG00000001119	77.8984	73.4368	96.8518	185.647	142.57	222.533	428.856	203.771	329.189
Pcbp3	ENSMUSG00000001120	347.732	412.247	435.324	399.559	356.426	427.439	452.603	439.188	461.09
Lgals9	ENSMUSG00000001123	28.1077	26.7043	17.3314	35.3308	20.2515	48.4725	29.3354	30.8744	18.0377
Araf	ENSMUSG00000001127	2087.19	2223.13	2057.34	2024.13	2040.54	2981.06	2180.6	2182.05	1989.79
Cfp	ENSMUSG00000001128	65.0491	66.7607	40.7797	61.026	51.8438	48.4725	106.166	58.6614	41.7123
Timp1	ENSMUSG00000001131	3.2123	2.50353	2.03899	2.56951	1.62012	0	0	1.54372	5.6368
Uxt	ENSMUSG00000001134	41.7599	37.5529	27.5263	58.4564	39.6929	24.2362	40.5108	29.3307	47.3491
Cnnm3	ENSMUSG00000001138	412.781	347.156	460.811	402.129	400.979	266.599	353.422	332.672	365.264
Lman2l	ENSMUSG00000001143	606.322	638.399	692.236	709.186	552.46	500.148	553.182	624.435	710.236
Mcm3ap	ENSMUSG00000001150	781.393	791.949	773.795	811.324	911.316	544.214	727.798	793.472	773.368
Pcnt	ENSMUSG00000001151	486.664	570.804	547.468	543.452	491.706	453.879	539.213	592.017	571.571
Ftcd	ENSMUSG00000001155	0	0	0	2.56951	0.810059	0	0	0	1.12736
Mxd1	ENSMUSG00000001156	381.461	396.392	373.134	373.864	383.158	321.681	442.825	394.421	445.307
Gmcl1	ENSMUSG00000001157	626.399	590.832	534.214	588.419	607.544	630.142	514.068	531.04	542.26
Snrnp27	ENSMUSG00000001158	292.32	360.508	344.589	331.467	352.376	519.978	416.283	375.124	339.335
Oas1c	ENSMUSG00000001166	0.803076	5.84156	6.11696	10.9204	8.91065	0	15.3662	11.5779	3.38208
Ocrl	ENSMUSG00000001173	1498.54	1336.88	1606.72	1598.24	1565.03	1218.42	1391.34	1547.58	1523.06
Calm1	ENSMUSG00000001175	34086.6	37262.5	36143.1	36039.4	36433.2	31615.1	37082.8	36495.1	36622.3
Agpat3	ENSMUSG00000001211	2484.72	2393.37	2410.08	2397.36	2356.46	2419.22	2451.6	2407.43	2474.55
Slc26a3	ENSMUSG00000001225	11.2431	15.8557	5.09747	19.2714	14.5811	8.81318	6.98462	11.5779	46.2217
Sema6b	ENSMUSG00000001227	735.617	715.174	803.36	728.457	782.517	581.67	813.01	800.419	826.354
Uhrf1	ENSMUSG00000001228	10.44	15.8557	20.3899	23.1256	25.1118	35.2527	19.5569	23.1558	37.2028
Dpp9	ENSMUSG00000001229	642.461	716.843	621.891	606.405	677.209	652.175	796.247	782.666	717
Ramp2	ENSMUSG00000001240	65.8522	77.6093	75.4425	66.8074	72.0952	74.912	69.8462	66.38	57.4953
Lsr	ENSMUSG00000001247	60.2307	83.4509	62.1891	60.3836	47.7935	105.758	79.6247	54.8021	42.8396
Gramd1a	ENSMUSG00000001248	701.085	681.794	659.612	694.411	703.131	570.653	859.108	707.796	722.637
Hpn	ENSMUSG00000001249	7.22768	7.51058	1.01949	8.35092	3.24024	4.40659	1.39692	7.7186	0
Gabrg1	ENSMUSG00000001260	2283.95	2440.1	2661.9	2364.6	2710.46	3282.91	2531.23	2656.74	2624.49
Ckb	ENSMUSG00000001270	6552.3	6444.08	6887.69	6542.62	6116.76	4807.59	6565.54	6586.28	6918.6
Sp1	ENSMUSG00000001280	897.036	872.062	815.594	890.337	794.668	918.774	596.487	776.491	759.84
Itgb7	ENSMUSG00000001281	0.803076	8.34509	0	1.92714	3.24024	2.20329	2.79385	0.77186	6.76415
Myg1	ENSMUSG00000001285	148.569	146.874	174.333	146.462	157.961	114.571	184.394	148.969	178.123
Rarg	ENSMUSG00000001288	69.0645	64.2572	48.9357	54.6022	68.045	55.0824	110.357	77.186	75.5331
Pfdn5	ENSMUSG00000001289	666.553	661.765	689.177	677.067	695.031	407.609	712.431	744.845	689.944
Efnb2	ENSMUSG00000001300	504.332	427.268	516.883	501.698	467.404	883.521	859.108	703.936	779.005
Rrp15	ENSMUSG00000001305	68.2614	93.465	83.5984	95.072	85.0562	85.9285	164.837	90.3076	80.0425
Rnd2	ENSMUSG00000001313	769.347	660.096	779.912	613.471	703.941	616.922	787.865	763.37	835.373
Srr	ENSMUSG00000001323	1151.61	1267.62	1316.17	1246.86	1343.08	1119.27	1331.27	1502.81	1520.81
Sync	ENSMUSG00000001333	16.8646	9.17959	7.13645	8.35092	10.5308	11.0165	6.98462	6.17488	12.4009
Fndc5	ENSMUSG00000001334	903.46	940.491	854.335	790.126	975.311	744.714	711.034	778.807	625.684
Acp5	ENSMUSG00000001348	1.60615	13.3521	5.09747	10.9204	1.62012	0	4.19077	1.54372	0
Cnn1	ENSMUSG00000001349	7.22768	8.34509	9.17544	1.28476	4.05029	0	5.5877	15.4372	7.89151
Fbxo9	ENSMUSG00000001366	851.26	843.688	908.368	810.682	882.154	951.823	826.979	802.735	774.496
Vps50	ENSMUSG00000001376	1121.9	1155.79	1203	1174.91	1236.96	1262.49	1180.4	1109.16	1131.87
Hars	ENSMUSG00000001380	786.211	845.357	856.374	795.265	785.757	1009.11	928.955	864.483	898.505
Zmat2	ENSMUSG00000001383	1069.7	1281.81	1257.03	1162.71	1197.27	1817.72	1232.09	1237.29	1176.96
Ube2c	ENSMUSG00000001403	6.42461	5.84156	13.2534	10.9204	8.10059	28.6428	11.1754	5.40302	22.5472
Smg5	ENSMUSG00000001415	786.211	902.104	750.347	815.178	817.349	678.615	736.179	726.32	737.293
Cct3	ENSMUSG00000001416	1363.62	1309.34	1280.48	1238.51	1291.23	1445.36	1170.62	1276.66	1264.9
Glmp	ENSMUSG00000001418	232.892	251.187	241.62	242.177	209.805	147.621	178.806	199.14	198.415
Mef2d	ENSMUSG00000001419	1752.31	1990.3	1842.22	1792.88	1904.45	2271.6	2472.56	2275.44	2317.85
Tmem79	ENSMUSG00000001420	6.42461	11.6831	7.13645	7.06616	8.10059	4.40659	5.5877	4.63116	6.76415
Snd1	ENSMUSG00000001424	737.224	734.368	761.561	795.265	862.713	484.725	747.354	811.225	833.118
Col18a1	ENSMUSG00000001435	78.7014	126.845	100.93	138.754	84.2461	77.1153	83.8155	55.5739	94.6982
Slc19a1	ENSMUSG00000001436	106.809	110.155	149.865	126.549	119.889	66.0988	86.6093	101.114	103.717
Kpnb1	ENSMUSG00000001440	3371.31	3354.72	3433.65	3338.44	3374.71	3441.55	3134.7	3386.92	3396.73
Npepps	ENSMUSG00000001441	2565.02	2511.04	2434.55	2393.5	2445.57	3335.79	2158.25	2625.87	2437.35
Tbx21	ENSMUSG00000001444	0	0	0	0	0	15.4231	0	0.77186	0
Mrpl10	ENSMUSG00000001445	452.935	448.966	478.142	516.472	474.695	348.121	409.299	467.747	483.637
Cyp51	ENSMUSG00000001467	1072.11	1015.6	1119.4	991.832	1024.72	784.373	993.213	975.631	837.628
Tcf25	ENSMUSG00000001472	4919.64	4959.48	5025.08	4529.41	5035.33	4596.07	4994	5379.86	5295.21
Tubb6	ENSMUSG00000001473	3.2123	5.00705	8.15594	5.78141	4.05029	4.40659	1.39692	5.40302	3.38208
Def8	ENSMUSG00000001482	403.947	327.127	370.076	379.003	386.398	372.357	395.33	316.463	387.812
Meox1	ENSMUSG00000001493	17.6677	13.3521	20.3899	8.35092	11.3408	4.40659	4.19077	15.4372	12.4009
Sost	ENSMUSG00000001494	45.7753	45.898	38.7407	32.7613	27.542	13.2198	5.5877	18.5246	21.4198
Nkx2-1	ENSMUSG00000001496	98.7783	70.0987	87.6764	60.3836	83.4361	449.472	92.197	135.847	121.755
Irx2	ENSMUSG00000001504	8.83383	6.67607	3.05848	3.85427	5.67041	0	2.79385	3.08744	2.25472
Col1a1	ENSMUSG00000001506	138.129	163.564	118.261	114.986	127.989	99.1483	120.135	134.304	128.519
Itga3	ENSMUSG00000001507	334.883	333.803	308.906	345.6	318.353	339.307	421.871	332.672	319.043
Sgca	ENSMUSG00000001508	0	0	0	0.642378	0.810059	2.20329	5.5877	1.54372	2.25472
Dlx3	ENSMUSG00000001510	0.803076	0.834509	0	0.642378	2.43018	6.60988	1.39692	0	0
Foxm1	ENSMUSG00000001517	21.683	28.3733	28.5458	31.4765	30.7822	39.6593	57.2739	25.4714	46.2217
Itfg2	ENSMUSG00000001518	192.738	175.247	248.756	270.441	207.375	248.972	220.714	277.87	301.005
Nrip2	ENSMUSG00000001520	206.39	183.592	228.366	235.753	268.13	178.467	202.554	243.136	234.491
Tulp3	ENSMUSG00000001521	329.261	315.444	266.088	298.064	272.99	315.071	332.468	265.52	240.127
Gtf2h4	ENSMUSG00000001524	80.3076	76.7748	76.462	61.026	79.3858	112.368	78.2278	98.7981	86.8066
Tubb5	ENSMUSG00000001525	4736.54	4684.1	4859.92	4257.04	4542.81	3459.17	5045.69	5010.92	5557.88
Ell2	ENSMUSG00000001542	366.203	385.543	360.901	357.805	354.806	416.423	293.354	412.945	341.59
Jup	ENSMUSG00000001552	473.815	428.103	422.07	407.268	303.772	431.846	412.093	453.082	399.085
Fkbp10	ENSMUSG00000001555	16.0615	24.2008	18.3509	17.3442	29.1621	19.8297	25.1446	24.6995	27.0566
Klhl10	ENSMUSG00000001558	8.83383	2.50353	3.05848	5.78141	3.24024	2.20329	1.39692	3.08744	2.25472
Nom1	ENSMUSG00000001569	371.021	382.205	414.934	374.507	407.46	378.967	359.01	334.987	330.316
Ergic1	ENSMUSG00000001576	1182.13	1343.56	1317.18	1305.96	1334.17	1427.73	1375.97	1278.97	1375.38
Tnk1	ENSMUSG00000001583	0	0.834509	2.03899	1.28476	0.810059	8.81318	0	2.31558	0
Tcea3	ENSMUSG00000001604	1.60615	5.00705	7.13645	8.9933	3.24024	0	0	0.77186	3.38208
Ifrd1	ENSMUSG00000001627	554.925	583.322	585.189	644.948	626.986	564.043	561.564	643.731	596.373
Stk38l	ENSMUSG00000001630	566.168	474.001	531.156	494.631	486.035	566.247	484.733	484.728	487.019
Brpf1	ENSMUSG00000001632	379.855	356.335	380.271	382.858	409.89	301.851	452.603	425.295	456.58
Akr1b3	ENSMUSG00000001642	167.843	221.979	155.982	208.773	174.973	229.143	196.966	175.212	189.396
Gstt1	ENSMUSG00000001663	85.9291	92.6305	79.5205	86.7211	58.3242	70.5054	97.7847	77.186	81.1698
Gstt3	ENSMUSG00000001665	32.123	37.5529	32.6238	40.4698	25.1118	66.0988	29.3354	27.0151	33.8208
Ddt	ENSMUSG00000001666	112.431	139.363	127.437	116.913	109.358	121.181	114.548	146.653	101.462
Tat	ENSMUSG00000001670	0	0.834509	2.03899	1.92714	4.05029	4.40659	4.19077	0.77186	7.89151
Marveld3	ENSMUSG00000001672	14.4554	20.8627	12.2339	16.0595	8.10059	15.4231	11.1754	3.08744	9.01887
Ddx18	ENSMUSG00000001674	345.323	344.652	362.94	324.401	328.884	343.714	391.139	361.231	402.467
Ubl3	ENSMUSG00000001687	2437.34	2364.16	2315.27	2214.92	2409.93	2762.93	2366.39	2403.57	2391.13
Gramd3	ENSMUSG00000001700	244.135	261.201	200.84	226.76	234.107	107.961	159.249	211.49	165.722
Eef1e1	ENSMUSG00000001707	324.443	315.444	336.433	294.852	338.605	405.406	345.04	335.759	343.845
Akt1	ENSMUSG00000001729	966.903	892.09	949.148	849.867	916.177	898.944	1064.46	1113.02	1134.12
Cldn15	ENSMUSG00000001739	0.803076	0.834509	1.01949	3.21189	1.62012	0	0	1.54372	1.12736
Il16	ENSMUSG00000001741	64.2461	50.0705	70.345	35.9732	67.2349	17.6264	82.4185	77.186	55.2406
Tcirg1	ENSMUSG00000001750	107.612	117.666	88.6959	102.781	110.168	72.7087	110.357	103.429	99.2076
Naglu	ENSMUSG00000001751	54.6092	68.4297	49.9552	66.165	50.2237	30.8461	48.8923	60.9769	63.1321
Ppat	ENSMUSG00000001755	155.797	146.039	144.768	153.528	171.732	105.758	136.899	167.494	138.665
Smo	ENSMUSG00000001761	270.637	271.215	262.01	254.382	206.565	271.005	222.111	228.471	304.387
Tspan33	ENSMUSG00000001763	244.938	331.3	303.809	359.732	271.37	202.703	258.431	245.452	259.293
Crnkl1	ENSMUSG00000001767	538.864	530.747	591.306	548.591	614.025	656.582	511.274	494.762	559.17
Rin2	ENSMUSG00000001768	464.178	564.962	539.312	560.154	509.527	460.489	459.588	468.519	585.099
Folh1	ENSMUSG00000001773	326.852	267.877	301.77	254.382	246.258	264.395	208.142	249.311	225.472
Chordc1	ENSMUSG00000001774	2489.54	2347.47	1680.12	2081.95	2291.66	3104.44	2226.7	2389.68	2242.32
Rtcb	ENSMUSG00000001783	1062.47	1008.92	1103.09	1038.73	1083.05	1189.78	1051.88	994.156	1022.51
Pwp1	ENSMUSG00000001785	305.169	245.346	284.439	271.726	264.079	200.5	248.653	244.68	257.038
Fbxo7	ENSMUSG00000001786	477.027	373.025	435.324	423.327	366.147	356.934	291.957	396.736	324.679
Capns1	ENSMUSG00000001794	1215.05	1385.28	1204.02	1171.7	1070.09	1183.17	1327.08	1381.63	1320.14
Lrp3	ENSMUSG00000001802	590.261	549.941	562.76	540.883	497.376	456.082	625.822	559.599	700.09
Folr1	ENSMUSG00000001827	73.0799	344.652	208.996	265.302	87.4864	6.60988	8.38155	9.26232	19.1651
Clpb	ENSMUSG00000001829	740.436	821.156	856.374	793.98	738.774	742.51	725.004	788.069	807.189
Sept7	ENSMUSG00000001833	8013.89	8051.34	8978.67	7256.95	7707.71	9941.26	7765.5	7866.8	6634.51
Zdhhc4	ENSMUSG00000001844	172.661	174.412	175.353	204.276	170.112	72.7087	146.677	179.072	187.142
Rac1	ENSMUSG00000001847	5010.39	5130.56	5602.11	4827.47	5052.34	4322.86	5202.15	5403.79	5838.59
Nup214	ENSMUSG00000001855	699.479	701.822	686.119	720.106	723.383	680.818	676.111	649.134	736.165
Aif1l	ENSMUSG00000001864	190.329	152.715	179.431	152.886	149.861	92.5384	114.548	127.357	119.5
Ltbp1	ENSMUSG00000001870	226.467	211.131	183.509	181.151	191.174	182.873	236.08	233.102	220.962
Ugp2	ENSMUSG00000001891	1779.62	1718.25	1693.38	1611.09	1845.31	1797.89	1510.08	1671.08	1559.14
Kcnh6	ENSMUSG00000001901	62.6399	74.2713	63.2086	56.5293	68.855	105.758	127.12	86.4483	75.5331
Trmt1	ENSMUSG00000001909	345.323	340.48	312.984	303.203	351.566	209.313	363.2	323.409	324.679
Nacc1	ENSMUSG00000001910	1015.09	1013.93	1100.03	967.422	1074.14	1169.95	1286.57	1326.83	1262.64
Nfix	ENSMUSG00000001911	1387.72	1410.32	1669.93	1492.25	1192.41	2366.34	1663.74	1709.67	1603.1
Slc1a5	ENSMUSG00000001918	16.8646	15.8557	11.2144	17.3442	11.3408	13.2198	11.1754	22.3839	7.89151
Uba1	ENSMUSG00000001924	3795.34	3614.26	3717.07	3681.47	3641.21	2419.22	3407.1	3657.07	3987.47
Vwf	ENSMUSG00000001930	120.461	120.169	142.729	123.337	93.9668	72.7087	146.677	133.532	143.175
Siae	ENSMUSG00000001942	231.286	274.553	218.172	232.541	234.917	202.703	199.76	251.626	245.764
Vsig2	ENSMUSG00000001943	13.6523	17.5247	11.2144	25.6951	25.9219	0	18.16	13.1216	24.8019
Esam	ENSMUSG00000001946	93.1568	81.7818	69.3255	81.5821	81.816	22.0329	47.4954	80.2735	80.0425
Spa17	ENSMUSG00000001948	47.3815	33.3803	32.6238	41.7546	34.0225	37.456	69.8462	44.7679	34.9481
Fam50a	ENSMUSG00000001962	126.083	165.233	171.275	145.82	134.47	163.044	142.486	150.513	138.665
Emd	ENSMUSG00000001964	249.757	262.036	265.068	262.733	268.94	259.989	272.4	287.904	306.642
Taco1	ENSMUSG00000001983	105.203	119.335	108.066	102.138	90.7266	79.3186	71.2431	108.06	116.118
Grik3	ENSMUSG00000001985	1845.47	1867.63	1890.14	1816	1851.79	1971.95	2133.1	2239.94	2271.63
Gria3	ENSMUSG00000001986	2974.59	2902.42	2961.63	2852.8	3176.24	3313.75	3492.31	3254.16	3087.84
Npas1	ENSMUSG00000001988	16.0615	12.5176	10.1949	9.63568	12.9609	13.2198	11.1754	18.5246	11.2736
Sipa1l2	ENSMUSG00000001995	758.907	706.829	667.768	634.028	636.706	694.038	603.471	740.214	794.788
Ap4e1	ENSMUSG00000001998	277.864	267.877	297.692	303.845	275.42	279.818	215.126	267.064	243.51
Blvra	ENSMUSG00000001999	96.3691	116.831	117.242	130.403	120.699	116.775	89.4032	100.342	108.226
Pdzd4	ENSMUSG00000002006	750.876	890.421	956.284	852.436	924.277	784.373	1169.23	1031.21	1134.12
Srpk3	ENSMUSG00000002007	57.8215	40.0564	26.5068	39.8275	33.2124	15.4231	25.1446	34.7337	20.2925
Idh3g	ENSMUSG00000002010	1105.03	1180	1116.34	1064.42	1119.5	943.01	1179	1289.01	1260.39
Pnck	ENSMUSG00000002012	634.43	583.322	669.807	591.631	633.466	1211.81	854.918	851.362	860.175
Ssr4	ENSMUSG00000002014	296.335	309.603	303.809	320.547	315.923	169.654	215.126	227.699	251.401
Bcap31	ENSMUSG00000002015	632.824	667.607	704.47	592.273	608.354	718.274	470.763	634.469	633.576
Fam98a	ENSMUSG00000002017	555.728	471.497	456.733	428.466	485.225	407.609	449.81	447.679	390.066
Ltbp2	ENSMUSG00000002020	4.01538	3.33803	3.05848	10.9204	4.86035	6.60988	4.19077	4.63116	6.76415
Kmt2a	ENSMUSG00000002028	4677.92	3860.44	3899.56	4154.26	4202.59	5212.99	5084.8	5148.31	5132.87
Ift46	ENSMUSG00000002031	399.932	392.219	392.505	427.182	378.298	253.379	275.194	370.493	341.59
Tmem25	ENSMUSG00000002032	363.793	302.927	282.4	296.779	329.694	167.45	357.613	365.862	280.712
Cd3g	ENSMUSG00000002033	0	0	0	0.642378	0.810059	0	0	1.54372	0
Trappc6a	ENSMUSG00000002043	28.1077	25.8698	18.3509	13.4899	17.8213	2.20329	22.3508	16.9809	10.1462
Supt6	ENSMUSG00000002052	2569.04	2832.32	2913.71	2805.27	2844.93	3485.61	2969.86	3125.26	2978.48
Spag5	ENSMUSG00000002055	26.5015	35.0494	37.7212	45.6089	29.9722	33.0494	36.32	47.8553	58.6227
Foxn1	ENSMUSG00000002057	0.803076	0	1.01949	1.92714	0	0	0	0	0
Unc119	ENSMUSG00000002058	201.572	221.979	230.405	186.29	170.922	105.758	196.966	197.596	222.09
Rab34	ENSMUSG00000002059	90.7476	99.3065	108.066	133.615	110.978	101.352	69.8462	104.201	93.5708
Sdf2	ENSMUSG00000002064	367.006	383.874	384.349	409.837	405.029	299.648	326.88	381.299	340.462
Ccne1	ENSMUSG00000002068	74.6861	67.5952	73.4035	66.165	99.6372	90.3351	115.945	80.2735	69.8963
Hsf2bp	ENSMUSG00000002076	1.60615	4.17254	4.07797	2.56951	0.810059	19.8297	4.19077	3.8593	1.12736
Bbc3	ENSMUSG00000002083	6.42461	5.00705	12.2339	4.49665	4.86035	24.2362	11.1754	5.40302	9.01887
Mybpc3	ENSMUSG00000002100	0.803076	0	0	1.28476	0.810059	0	0	1.54372	0
Psmc3	ENSMUSG00000002102	637.642	749.389	693.255	705.974	725.813	685.225	718.019	705.48	648.231
Acp2	ENSMUSG00000002103	811.91	882.91	932.836	925.025	838.411	912.164	928.955	873.746	802.68
Rapsn	ENSMUSG00000002104	4.01538	2.50353	5.09747	3.85427	3.24024	0	0	0.77186	1.12736
Slc39a13	ENSMUSG00000002105	198.36	236.166	201.86	215.839	211.425	125.588	233.286	216.121	188.269
Celf2	ENSMUSG00000002107	8145.6	8573.74	9037.81	9192.44	9621.07	9007.07	9802.22	9390.45	10091
Nr1h3	ENSMUSG00000002108	17.6677	14.1866	23.4483	21.1985	12.9609	11.0165	13.9692	25.4714	24.8019
Ddb2	ENSMUSG00000002109	106.006	78.4438	88.6959	111.774	75.3355	61.6922	64.2585	74.8704	72.151
Spi1	ENSMUSG00000002111	17.6677	9.17959	9.17544	14.1323	10.5308	11.0165	33.5262	10.806	13.5283
Sf3a1	ENSMUSG00000002129	965.297	1052.32	1002.16	999.541	1091.96	1039.96	1190.18	1102.22	1122.85
Stat6	ENSMUSG00000002147	63.443	83.4509	66.267	93.1449	80.1958	41.8626	62.8616	60.2051	78.9151
Clgn	ENSMUSG00000002190	194.344	169.405	191.665	158.025	169.302	209.313	156.456	178.3	112.736
Napsa	ENSMUSG00000002204	0	0	2.03899	0	0.810059	0	0	0	0
Vrk3	ENSMUSG00000002205	175.874	231.993	166.177	233.826	189.554	244.566	212.332	233.874	226.599
Smg9	ENSMUSG00000002210	128.492	153.55	174.333	146.462	174.163	154.231	187.188	199.912	180.377
Paxip1	ENSMUSG00000002221	521.196	504.878	519.941	508.764	519.248	438.456	567.151	527.18	556.915
Rmnd5a	ENSMUSG00000002222	3046.87	2865.7	2701.66	2748.1	3061.21	2665.99	2739.37	2723.12	3083.33
Mov10	ENSMUSG00000002227	67.4584	106.817	90.7349	100.853	87.4864	121.181	111.754	99.57	103.717
Ppm1j	ENSMUSG00000002228	0.803076	0.834509	2.03899	0	0.810059	0	0	2.31558	1.12736
Rhoc	ENSMUSG00000002233	51.3969	70.0987	38.7407	53.3174	29.9722	35.2527	39.1139	37.0493	34.9481
Tead3	ENSMUSG00000002249	28.9107	23.3662	26.5068	25.0528	21.0615	11.0165	37.717	29.3307	33.8208
Ppard	ENSMUSG00000002250	199.163	190.268	187.587	156.74	184.693	202.703	240.271	210.718	209.689
Def6	ENSMUSG00000002257	19.2738	22.5317	24.4678	23.768	17.0112	24.2362	8.38155	16.2091	18.0377
Peg3	ENSMUSG00000002265	17320.7	15651.2	15871.5	15410	16684.8	22147.5	19767.9	20717.5	19569.8
Zim1	ENSMUSG00000002266	421.615	318.782	333.374	316.05	362.906	832.845	613.25	607.454	648.231
Metrn	ENSMUSG00000002274	387.083	402.233	427.168	348.169	331.314	264.395	315.705	334.987	310.024
Lmf1	ENSMUSG00000002279	138.932	161.06	163.119	153.528	138.52	90.3351	148.074	148.197	167.976
Narfl	ENSMUSG00000002280	142.144	144.37	187.587	187.575	173.353	107.961	142.486	195.281	198.415
Angptl4	ENSMUSG00000002289	12.8492	12.5176	14.2729	13.4899	13.771	22.0329	6.98462	13.8935	19.1651
Dbf4	ENSMUSG00000002297	23.2892	31.7113	36.7017	37.258	31.5923	46.2692	27.9385	37.8211	31.5661
Daxx	ENSMUSG00000002307	166.237	175.247	167.197	166.376	128.799	160.84	163.44	175.984	153.321
Cd320	ENSMUSG00000002308	145.357	121.838	106.027	113.701	121.509	200.5	97.7847	91.0795	118.373
Ipo4	ENSMUSG00000002319	316.412	251.187	282.4	280.077	247.878	156.434	308.72	282.501	266.057
Tm9sf1	ENSMUSG00000002320	284.289	307.934	333.374	307.057	285.951	176.264	257.034	282.501	255.91
Rec8	ENSMUSG00000002324	1.60615	4.17254	0	6.42378	0.810059	0	2.79385	1.54372	0
Irf9	ENSMUSG00000002325	116.446	101.81	85.6374	119.482	123.129	68.3021	103.372	81.8172	109.354
Gmpr2	ENSMUSG00000002326	203.178	189.433	168.216	204.276	201.705	341.511	131.311	202.999	129.646
Mdp1	ENSMUSG00000002329	232.892	262.036	221.23	283.931	242.208	167.45	234.683	211.49	266.057
Dhrs1	ENSMUSG00000002332	360.581	392.219	358.862	392.493	413.13	284.225	335.262	321.866	320.17
Ncan	ENSMUSG00000002341	2146.62	2048.72	2242.88	2013.21	2163.67	2762.93	2543.8	2441.39	2576.02
Tmem161a	ENSMUSG00000002342	177.48	169.405	183.509	163.807	176.593	138.808	145.28	172.125	174.741
Armc6	ENSMUSG00000002343	163.024	157.722	168.216	145.178	135.28	94.7417	174.616	145.882	199.543
Borcs8	ENSMUSG00000002345	126.886	107.652	121.32	132.33	118.269	77.1153	117.342	159.003	126.264
Slc25a42	ENSMUSG00000002346	259.393	239.504	219.191	208.773	225.196	356.934	291.957	278.642	281.84
Snx9	ENSMUSG00000002365	207.997	245.346	213.074	246.031	181.453	213.72	255.637	195.281	222.09
Ranbp3	ENSMUSG00000002372	526.818	540.762	565.819	555.015	530.589	559.637	666.333	632.925	714.746
Ndufa11	ENSMUSG00000002379	465.784	492.36	453.674	445.811	462.544	277.615	416.283	345.021	287.477
Bmp8b	ENSMUSG00000002384	4.81845	1.66902	2.03899	5.78141	0.810059	0	2.79385	3.8593	5.6368
Nr2f6	ENSMUSG00000002393	187.92	138.528	126.417	136.184	142.57	96.945	215.126	141.25	176.995
Use1	ENSMUSG00000002395	271.44	300.423	305.848	275.58	281.901	277.615	308.72	290.219	304.387
Ocel1	ENSMUSG00000002396	40.9569	73.4368	68.306	63.5955	81.0059	52.8791	69.8462	71.783	57.4953
Dyrk1b	ENSMUSG00000002409	342.11	350.494	368.037	396.99	362.906	407.609	512.671	518.69	411.486
Braf	ENSMUSG00000002413	3841.11	4226.79	3982.14	4227.49	4549.29	4534.38	4330.47	4005.95	4164.46
Ndufb2	ENSMUSG00000002416	681.008	654.255	558.682	687.345	699.081	522.181	597.884	552.652	595.246
Hltf	ENSMUSG00000002428	637.642	676.787	655.534	669.358	634.276	863.691	592.296	692.359	639.213
Prpf6	ENSMUSG00000002455	650.491	753.561	661.651	727.815	661.008	691.834	663.539	714.742	662.887
Rgs19	ENSMUSG00000002458	133.311	133.521	138.651	152.886	136.09	154.231	205.348	169.037	176.995
Rgs20	ENSMUSG00000002459	248.954	324.624	360.901	403.414	371.007	526.587	370.185	443.82	430.651
Abhd3	ENSMUSG00000002475	1041.59	1038.96	877.783	830.595	861.903	1183.17	857.712	835.925	847.774
Snrpd1	ENSMUSG00000002477	308.381	337.141	344.589	302.56	283.521	416.423	312.911	350.424	315.661
Tchp	ENSMUSG00000002486	107.612	112.659	100.93	115.628	125.559	101.352	138.296	117.323	113.863
Tiam1	ENSMUSG00000002489	1659.15	1781.68	1843.24	2012.57	1975.73	1566.54	1891.44	1705.81	1880.43
Tsc2	ENSMUSG00000002496	1262.44	1201.69	1210.14	1237.22	1336.6	1403.5	1441.63	1373.91	1305.48
Rpl3l	ENSMUSG00000002500	2.40923	1.66902	1.01949	0.642378	1.62012	2.20329	0	3.08744	0
Slc9a3r2	ENSMUSG00000002504	290.713	283.733	292.594	276.865	299.722	273.209	336.659	332.672	332.571
Puf60	ENSMUSG00000002524	1046.41	1099.88	1223.39	1130.59	1139.75	830.642	1117.54	1150.84	1157.8
Golga2	ENSMUSG00000002546	878.565	907.945	962.401	896.76	944.529	1015.72	928.955	910.795	930.071
Uck1	ENSMUSG00000002550	242.529	242.008	249.776	197.21	251.928	215.923	258.431	265.52	235.618
Scin	ENSMUSG00000002565	0	0.834509	2.03899	3.21189	0	0	9.77847	3.8593	2.25472
Ikzf4	ENSMUSG00000002578	191.132	170.24	189.626	195.925	200.085	268.802	305.926	250.855	232.236
Mien1	ENSMUSG00000002580	226.467	238.669	223.269	220.978	191.174	277.615	308.72	223.839	233.363
Pon1	ENSMUSG00000002588	0.803076	5.00705	1.01949	2.56951	0	0	0	2.31558	0
Axl	ENSMUSG00000002602	477.83	499.036	511.785	415.619	423.661	645.565	505.687	477.781	506.184
Tgfb1	ENSMUSG00000002603	36.9415	54.2431	39.7602	47.536	52.6538	37.456	51.6862	52.4865	69.8963
Ccdc97	ENSMUSG00000002608	413.584	417.254	404.739	394.42	332.124	559.637	467.97	504.025	485.892
Zfp40	ENSMUSG00000002617	314.003	369.687	340.511	297.421	332.124	608.109	458.191	382.843	360.755
Akap8l	ENSMUSG00000002625	799.864	796.121	649.417	924.383	878.104	890.131	1250.25	1057.45	843.265
Shh	ENSMUSG00000002633	111.628	95.9685	63.2086	69.3769	90.7266	154.231	74.037	65.6081	49.6038
Pdcd2l	ENSMUSG00000002635	105.203	75.1058	97.8713	90.5754	74.5254	94.7417	78.2278	94.9388	89.0614
Gtf2f1	ENSMUSG00000002658	401.538	422.261	411.875	374.507	362.906	564.043	514.068	490.131	482.51
Clpp	ENSMUSG00000002660	239.317	274.553	270.166	264.66	234.107	279.818	345.04	298.71	279.585
Alkbh7	ENSMUSG00000002661	62.6399	63.4227	84.6179	65.5226	61.5645	39.6593	55.877	60.9769	63.1321
Dennd1c	ENSMUSG00000002668	4.01538	7.51058	6.11696	3.85427	3.24024	2.20329	2.79385	6.94674	5.6368
Med6	ENSMUSG00000002679	184.707	218.641	176.372	201.707	178.213	237.956	191.379	210.718	227.727
Prkd1	ENSMUSG00000002688	173.464	235.331	204.918	211.985	217.906	176.264	162.043	209.946	201.797
Lcp2	ENSMUSG00000002699	33.7292	28.3733	36.7017	48.1784	31.5923	55.0824	41.9077	48.6272	43.967
Cse1l	ENSMUSG00000002718	1383.7	1498.78	1612.84	1360.56	1479.98	1046.56	1356.41	1347.67	1534.34
Naa20	ENSMUSG00000002728	510.756	461.483	369.056	388.639	415.56	425.236	440.031	428.382	391.194
Prkra	ENSMUSG00000002731	240.923	248.684	243.659	232.541	219.526	154.231	202.554	230.786	226.599
Fkbp7	ENSMUSG00000002732	28.1077	19.1937	22.4288	17.3442	25.1118	26.4395	32.1293	20.0684	36.0755
Plekha3	ENSMUSG00000002733	797.454	826.164	774.815	700.193	847.322	843.862	771.102	805.05	855.665
Ykt6	ENSMUSG00000002741	489.876	484.015	587.228	480.499	528.968	405.406	454	445.363	422.76
Baz1b	ENSMUSG00000002748	2288.77	2351.65	2209.24	2172.52	2325.68	2956.82	2478.14	2446.8	2254.72
Pex6	ENSMUSG00000002763	403.947	413.082	410.856	397.632	358.046	253.379	347.834	405.227	376.538
Mrpl2	ENSMUSG00000002767	124.477	127.68	165.158	110.489	148.241	83.7252	142.486	125.813	120.627
Mea1	ENSMUSG00000002768	231.286	271.215	248.756	234.468	222.766	211.516	273.797	290.219	261.547
Gnmt	ENSMUSG00000002769	11.2431	8.34509	1.01949	10.2781	7.29053	2.20329	16.7631	2.31558	4.50944
Grin2d	ENSMUSG00000002771	365.399	352.163	428.187	414.334	376.677	733.697	460.985	375.896	455.453
Kdelr1	ENSMUSG00000002778	415.993	408.909	444.499	465.724	429.331	310.665	416.283	383.614	445.307
Tmem143	ENSMUSG00000002781	106.809	133.521	118.261	139.396	132.85	57.2857	124.326	123.498	110.481
Pdxk-ps	ENSMUSG00000002791	7.22768	1.66902	1.01949	3.85427	0	2.20329	4.19077	0.77186	2.25472
Ggct	ENSMUSG00000002797	144.554	170.24	172.294	173.442	215.476	244.566	208.142	172.897	171.359
Jag2	ENSMUSG00000002799	349.338	331.3	323.179	331.467	328.074	293.038	412.093	405.227	399.085
Btbd6	ENSMUSG00000002803	393.507	395.557	473.045	434.248	440.672	282.022	386.948	418.348	459.962
Nudt14	ENSMUSG00000002804	32.123	35.8839	37.7212	33.4037	34.0225	17.6264	27.9385	27.787	16.9104
Epdr1	ENSMUSG00000002808	1165.26	1027.28	1053.14	1032.94	1123.55	1055.38	1057.47	1150.07	1201.76
Flii	ENSMUSG00000002812	730.799	716.843	662.67	687.345	605.114	601.499	716.622	749.476	712.491
Top3a	ENSMUSG00000002814	110.824	63.4227	70.345	84.1516	76.1455	81.5219	62.8616	75.6423	67.6415
Atg4d	ENSMUSG00000002820	187.92	205.289	169.236	199.78	178.213	103.555	182.997	135.847	156.703
Qtrt1	ENSMUSG00000002825	73.883	87.6234	80.5399	89.2906	84.2461	50.6758	110.357	70.2393	116.118
Plin4	ENSMUSG00000002831	30.5169	42.5599	62.1891	106.635	29.1621	85.9285	37.717	50.9428	109.354
Hdgfl2	ENSMUSG00000002833	401.538	422.261	409.836	418.831	409.89	464.895	463.779	445.363	395.703
Chaf1a	ENSMUSG00000002835	18.4707	25.8698	42.8187	38.5427	22.6817	44.0659	27.9385	43.2242	37.2028
Adprh	ENSMUSG00000002844	336.489	324.624	352.745	316.05	324.834	233.549	325.483	310.288	296.495
Tmem39a	ENSMUSG00000002845	178.283	177.75	155.982	169.588	162.012	125.588	146.677	128.129	124.009
Timmdc1	ENSMUSG00000002846	168.646	199.448	169.236	222.905	217.096	165.247	164.837	172.125	218.708
Pla1a	ENSMUSG00000002847	2.40923	2.50353	6.11696	5.13903	0.810059	0	6.98462	3.08744	4.50944
Mcm2	ENSMUSG00000002870	38.5476	39.2219	41.7992	50.7479	32.4024	8.81318	43.3047	35.5056	56.368
Tpra1	ENSMUSG00000002871	186.314	180.254	249.776	197.21	162.822	193.89	160.646	198.368	201.797
Nab1	ENSMUSG00000002881	1132.34	1190.01	1152.03	1037.44	1044.98	1189.78	1128.71	1066.71	1051.83
Adgre5	ENSMUSG00000002885	146.963	131.852	109.086	115.628	121.509	99.1483	125.723	135.076	125.137
Il17ra	ENSMUSG00000002897	58.6245	72.6023	76.462	74.5159	63.1846	44.0659	57.2739	70.2393	56.368
Lamb1	ENSMUSG00000002900	277.864	559.955	417.992	524.181	385.588	312.868	349.231	311.06	377.665
Kcnn1	ENSMUSG00000002908	81.9137	85.9544	77.4815	73.8735	87.4864	57.2857	94.9909	77.9579	72.151
Arrdc2	ENSMUSG00000002910	50.5938	51.7395	67.2865	50.7479	59.1343	30.8461	34.9231	29.3307	55.2406
Ppp1r17	ENSMUSG00000002930	8.83383	9.17959	6.11696	6.42378	10.5308	28.6428	8.38155	17.7528	10.1462
Cd36	ENSMUSG00000002944	9.63691	5.84156	9.17544	13.4899	8.91065	4.40659	22.3508	18.5246	22.5472
Map2k7	ENSMUSG00000002948	362.187	355.501	362.94	375.791	336.174	482.521	343.643	399.052	331.444
Timm44	ENSMUSG00000002949	297.138	294.582	240.6	237.68	280.28	486.928	262.622	298.71	289.731
Ap2a2	ENSMUSG00000002957	2401.2	2461.8	2633.35	2345.97	2472.3	1725.18	2376.17	2711.54	2870.26
Pnkp	ENSMUSG00000002963	93.9599	108.486	91.7544	104.708	105.308	63.8955	107.563	95.7107	87.934
Med25	ENSMUSG00000002968	463.375	576.645	566.838	535.101	475.505	579.466	748.751	651.45	694.453
Bcam	ENSMUSG00000002980	107.612	183.592	125.398	129.76	91.5367	52.8791	89.4032	109.604	107.099
Clptm1	ENSMUSG00000002981	1867.15	1810.88	2017.58	1883.45	1842.88	1601.8	1927.76	2030.76	2182.57
Relb	ENSMUSG00000002983	45.7753	49.236	40.7797	37.258	46.1734	24.2362	50.2893	35.5056	36.0755
Tomm40	ENSMUSG00000002984	311.593	297.92	307.887	296.136	274.61	176.264	357.613	330.356	310.024
Apoe	ENSMUSG00000002985	8989.63	9590.17	8917.51	9167.38	7854.33	7550.69	8328.46	7945.53	7946.75
Hbp1	ENSMUSG00000002996	562.956	676.787	609.657	650.087	620.505	658.785	562.96	587.386	597.5
Prkar2b	ENSMUSG00000002997	1250.39	1230.9	1397.72	1465.27	1452.44	1802.29	1314.51	1473.48	1494.88
Cdkn1b	ENSMUSG00000003031	701.085	753.561	739.132	700.835	791.428	1004.7	736.179	697.762	667.397
Klf4	ENSMUSG00000003032	44.1692	52.574	44.8577	43.0394	42.1231	63.8955	75.4339	48.6272	54.1132
Ap1m1	ENSMUSG00000003033	445.707	444.793	474.064	461.228	450.393	337.104	431.65	421.436	494.911
Rab8a	ENSMUSG00000003037	267.424	357.17	346.628	318.62	301.342	255.582	303.133	262.432	254.783
Hmgn2	ENSMUSG00000003038	223.255	204.455	211.035	187.575	163.632	594.89	264.019	233.102	204.052
Fam32a	ENSMUSG00000003039	709.919	743.547	655.534	684.133	827.88	839.455	924.764	745.617	658.378
Elf3	ENSMUSG00000003051	0	0.834509	1.01949	0.642378	0.810059	0	0	0.77186	0
Stard3nl	ENSMUSG00000003062	358.975	358.839	349.686	343.03	341.845	359.137	291.957	317.235	373.156
Stk11	ENSMUSG00000003068	384.673	391.385	496.493	460.585	417.99	304.055	378.566	398.28	421.632
Efna2	ENSMUSG00000003070	53.8061	49.236	62.1891	48.1784	49.4136	48.4725	88.0062	68.6955	57.4953
Atp5d	ENSMUSG00000003072	937.189	1008.09	949.148	887.767	911.316	550.824	975.053	1001.87	880.467
Ppp5c	ENSMUSG00000003099	897.036	1048.14	1034.79	899.33	964.78	828.439	1028.14	1099.13	1103.68
Cdk12	ENSMUSG00000003119	953.251	963.857	929.778	966.137	941.288	1081.82	926.161	941.669	923.307
Lipe	ENSMUSG00000003123	146.963	126.011	148.846	146.462	114.218	63.8955	131.311	150.513	188.269
Pafah1b2	ENSMUSG00000003131	4182.42	3871.29	4193.17	3880.61	4073.79	4247.95	3601.27	3741.21	3985.21
Tbc1d8	ENSMUSG00000003134	299.547	297.085	294.633	366.798	315.113	374.56	377.17	387.474	467.854
Cnot11	ENSMUSG00000003135	383.067	406.406	446.538	432.963	435.002	385.577	391.139	456.941	458.835
Slc2a3	ENSMUSG00000003153	1314.64	1205.86	1293.74	1151.78	1484.03	1264.69	1271.2	1344.58	1507.28
Foxj2	ENSMUSG00000003154	524.409	461.483	428.187	435.533	429.331	462.692	459.588	490.131	464.472
Sri	ENSMUSG00000003161	415.993	602.515	472.025	565.293	580.002	753.527	729.194	615.173	565.934
Dgcr2	ENSMUSG00000003166	725.177	655.924	773.795	690.557	716.902	634.549	667.73	704.708	740.675
Irf3	ENSMUSG00000003184	165.434	171.909	116.222	116.271	102.877	127.791	187.188	129.672	110.481
Bcl2l12	ENSMUSG00000003190	8.03076	13.3521	9.17544	9.63568	8.91065	2.20329	4.19077	12.3498	9.01887
Zfp959	ENSMUSG00000003198	70.6707	106.817	92.7739	103.423	114.218	123.384	124.326	95.7107	116.118
Mpnd	ENSMUSG00000003199	350.141	381.37	375.173	398.917	368.577	389.983	409.299	358.143	378.793
Sh3gl1	ENSMUSG00000003200	198.36	211.131	204.918	197.21	177.403	209.313	236.08	240.048	236.745
Ebi3	ENSMUSG00000003206	2.40923	2.50353	3.05848	0.642378	2.43018	4.40659	0	2.31558	1.12736
Ccdc94	ENSMUSG00000003208	53.8061	70.9332	79.5205	78.3702	55.084	123.384	74.037	84.9046	87.934
Ranbp2	ENSMUSG00000003226	5247.3	5413.46	5548.08	5622.1	5752.23	6041.43	5251.04	5761.94	5522.93
Edar	ENSMUSG00000003227	4.81845	3.33803	15.2924	22.4832	8.91065	4.40659	5.5877	8.49046	10.1462
Grk5	ENSMUSG00000003228	823.956	990.562	898.173	1006.61	989.892	645.565	873.078	884.552	816.208
Dvl3	ENSMUSG00000003233	480.239	475.67	438.382	415.619	426.091	310.665	519.656	497.078	540.005
Abcf3	ENSMUSG00000003234	484.255	524.906	442.46	479.214	523.298	420.829	459.588	471.607	492.656
Eif2b5	ENSMUSG00000003235	460.162	445.628	472.025	459.943	481.175	332.697	433.047	439.188	445.307
Cyth2	ENSMUSG00000003269	364.596	362.177	330.316	322.474	324.024	508.961	370.185	319.55	322.425
Sult2b1	ENSMUSG00000003271	13.6523	16.6902	29.5653	28.2647	25.9219	11.0165	25.1446	20.0684	38.3302
Car11	ENSMUSG00000003273	356.566	460.649	374.154	449.023	418.8	601.499	551.785	450.766	455.453
Dlgap1	ENSMUSG00000003279	4355.88	4648.21	4719.23	4305.22	4755.86	4754.71	5283.17	5253.28	5200.51
Plag1	ENSMUSG00000003282	99.5814	92.6305	83.5984	80.9397	89.9165	85.9285	75.4339	90.3076	67.6415
Hck	ENSMUSG00000003283	4.01538	6.67607	13.2534	8.35092	7.29053	2.20329	6.98462	10.0342	11.2736
Mrpl4	ENSMUSG00000003299	248.954	276.222	258.951	283.931	250.308	268.802	222.111	283.273	251.401
Keap1	ENSMUSG00000003308	339.701	401.399	387.407	329.54	375.057	306.258	511.274	434.557	491.529
Ap1m2	ENSMUSG00000003309	6.42461	5.84156	3.05848	2.56951	1.62012	17.6264	2.79385	3.8593	3.38208
Glg1	ENSMUSG00000003316	4644.99	4931.11	5260.58	4890.43	5077.45	5484	5147.67	5450.1	5133.99
Atp8b3	ENSMUSG00000003341	8.03076	3.33803	4.07797	2.56951	6.48047	15.4231	2.79385	6.17488	5.6368
Btbd2	ENSMUSG00000003344	480.239	521.568	546.448	463.797	485.225	539.807	667.73	595.876	617.793
Csnk1g2	ENSMUSG00000003345	685.827	721.85	688.158	720.749	720.142	555.23	792.056	870.658	906.397
Abhd17a	ENSMUSG00000003346	412.781	412.247	434.304	420.758	406.65	259.989	575.533	561.142	644.849
Mob3a	ENSMUSG00000003348	126.083	109.321	98.8908	111.774	132.85	266.599	106.166	119.638	95.8255
Cacnb3	ENSMUSG00000003352	326.852	362.177	410.856	343.672	353.996	387.78	431.65	422.979	415.995
Ccdc65	ENSMUSG00000003354	96.3691	112.659	125.398	120.767	119.889	156.434	108.96	124.269	131.901
Fkbp11	ENSMUSG00000003355	4.01538	5.00705	3.05848	8.35092	8.10059	8.81318	6.98462	1.54372	1.12736
Ddx23	ENSMUSG00000003360	859.291	885.414	932.836	830.595	857.852	1095.04	955.496	957.107	900.76
Pld3	ENSMUSG00000003363	3693.35	3836.24	4028.02	3740.57	3850.21	3130.88	5020.55	4815.64	5295.21
Grik5	ENSMUSG00000003378	1177.31	1142.44	1280.48	1161.42	1270.98	1681.11	1785.27	1558.39	1645.94
Cd79a	ENSMUSG00000003379	0	2.50353	0	0	1.62012	0	0	0.77186	0
Rabac1	ENSMUSG00000003380	497.907	438.117	412.895	453.519	454.443	295.241	379.963	447.679	476.873
Etv3	ENSMUSG00000003382	477.027	384.708	394.544	387.354	454.443	440.659	444.222	425.295	382.175
Prkcsh	ENSMUSG00000003402	549.304	634.227	589.267	615.399	645.617	544.214	677.508	651.45	585.099
Elavl3	ENSMUSG00000003410	2338.56	2455.12	2302.02	2101.22	2219.56	4450.65	3144.48	2767.12	2851.09
Rab3b	ENSMUSG00000003411	646.476	562.459	562.76	492.704	543.55	453.879	410.696	442.276	418.25
St8sia6	ENSMUSG00000003418	787.817	777.762	682.041	608.332	837.601	918.774	832.567	846.731	804.934
Fcgrt	ENSMUSG00000003420	81.1107	86.7889	101.949	91.8601	85.0562	107.961	62.8616	70.2393	64.2595
Nosip	ENSMUSG00000003421	232.892	262.87	240.6	256.951	240.588	412.016	273.797	287.904	273.948
Pih1d1	ENSMUSG00000003423	79.5045	91.7959	115.203	102.781	113.408	90.3351	101.975	102.657	109.354
Rps11	ENSMUSG00000003429	926.749	861.213	940.992	851.794	925.087	658.785	1046.3	936.266	937.963
Supt5	ENSMUSG00000003435	1038.38	1159.13	1040.9	1189.04	1176.21	1711.96	1339.65	1336.86	1220.93
Dll3	ENSMUSG00000003436	26.5015	18.3592	22.4288	11.5628	21.8716	44.0659	11.1754	17.7528	18.0377
Paf1	ENSMUSG00000003437	481.845	498.202	517.902	504.267	550.03	876.911	441.428	505.568	480.255
Timm50	ENSMUSG00000003438	191.935	197.779	180.45	200.422	183.883	160.84	209.539	208.402	164.594
Med29	ENSMUSG00000003444	164.631	132.687	170.255	141.966	136.09	33.0494	136.899	149.741	135.283
Bicd1	ENSMUSG00000003452	2629.27	2557.77	2588.49	2328.62	2658.61	3029.53	2609.45	2547.91	2304.32
Ncstn	ENSMUSG00000003458	511.559	617.536	609.657	599.339	551.65	546.417	632.807	520.234	694.453
Pex19	ENSMUSG00000003464	542.879	600.012	655.534	565.935	640.757	401	419.077	501.709	480.255
Phyhip	ENSMUSG00000003469	1500.95	1857.62	1748.43	1976.6	2072.13	2353.12	2454.4	2501.6	2573.76
Crhr2	ENSMUSG00000003476	83.5199	129.349	130.495	141.966	83.4361	218.126	149.471	164.406	181.505
Inmt	ENSMUSG00000003477	6.42461	12.5176	9.17544	8.9933	4.05029	8.81318	1.39692	3.08744	2.25472
Impdh1	ENSMUSG00000003500	203.981	222.814	197.782	235.753	228.437	244.566	264.019	230.014	211.943
Dusp3	ENSMUSG00000003518	1963.52	1670.69	1787.17	1607.87	1802.38	1890.43	1764.32	1797.66	1675.26
Prodh	ENSMUSG00000003526	127.689	146.874	146.807	181.793	135.28	149.824	115.945	153.6	127.392
Dgcr14	ENSMUSG00000003527	173.464	218.641	221.23	201.707	192.794	237.956	264.019	212.262	211.943
Slc25a1	ENSMUSG00000003528	321.23	273.719	300.75	266.587	281.901	354.73	229.096	254.714	254.783
Dgcr6	ENSMUSG00000003531	95.566	118.5	103.988	121.41	125.559	101.352	170.425	132.76	155.576
Ddr1	ENSMUSG00000003534	726.784	678.456	815.594	694.411	671.539	500.148	602.074	598.963	608.774
Ier3	ENSMUSG00000003541	43.3661	43.3944	28.5458	29.5494	29.9722	19.8297	33.5262	31.6463	16.9104
Fosb	ENSMUSG00000003545	90.7476	57.5811	46.8967	70.6616	66.4248	163.044	124.326	245.452	145.429
Klc4	ENSMUSG00000003546	143.751	156.053	151.904	148.389	149.861	149.824	136.899	154.372	156.703
Ercc1	ENSMUSG00000003549	77.8984	104.314	75.4425	95.7144	98.8272	61.6922	106.166	105.745	111.609
Cyp17a1	ENSMUSG00000003555	0	0.834509	0	0	0	0	0	1.54372	0
As3mt	ENSMUSG00000003559	207.194	166.067	190.645	177.939	140.14	138.808	141.089	142.022	153.321
Homer3	ENSMUSG00000003573	55.4122	57.5811	57.0916	50.7479	51.8438	26.4395	36.32	54.8021	52.9859
Crtc1	ENSMUSG00000003575	823.956	967.196	892.056	863.999	1002.04	1070.8	1728	1288.23	1428.36
Rnf215	ENSMUSG00000003581	122.068	121.838	150.885	146.462	147.431	121.181	156.456	142.794	128.519
Sec14l2	ENSMUSG00000003585	197.557	216.138	197.782	208.773	213.045	257.785	238.874	189.878	190.524
Aven	ENSMUSG00000003604	77.0953	55.0776	73.4035	77.0854	52.6538	90.3351	54.48	66.38	72.151
Cp	ENSMUSG00000003617	241.726	286.236	314.004	247.316	218.716	363.544	187.188	204.543	258.165
Crot	ENSMUSG00000003623	392.704	458.98	380.271	459.301	484.415	423.033	560.167	427.611	458.835
Rps6ka1	ENSMUSG00000003644	157.403	118.5	160.06	127.833	124.749	85.9285	142.486	130.444	114.991
Calb2	ENSMUSG00000003657	1733.04	1288.48	1654.64	1359.27	1369.81	1916.87	1151.07	1233.43	1328.03
Snrnp200	ENSMUSG00000003660	2278.33	2354.15	2581.36	2392.22	2395.34	1681.11	2179.2	2256.15	2481.32
Ciao1	ENSMUSG00000003662	348.535	357.17	355.803	360.374	356.426	387.78	279.385	331.9	400.212
Has1	ENSMUSG00000003665	15.2584	5.84156	6.11696	7.06616	8.10059	30.8461	12.5723	15.4372	5.6368
Taf6l	ENSMUSG00000003680	147.766	146.039	166.177	168.303	160.392	138.808	152.265	119.638	147.684
Insig2	ENSMUSG00000003721	969.313	868.723	969.538	846.655	972.071	713.867	888.444	982.578	1050.7
Kpna6	ENSMUSG00000003731	1755.52	1754.97	1806.54	1753.69	1743.25	1568.75	1716.82	1783.77	1874.8
Man1a	ENSMUSG00000003746	3043.66	3612.59	3853.68	3676.97	3694.68	1996.18	2978.24	3275	3252.43
Itpkc	ENSMUSG00000003752	62.6399	62.5881	74.423	73.2311	59.1343	59.489	62.8616	63.2925	75.5331
Coq8b	ENSMUSG00000003762	187.117	213.634	213.074	233.183	237.347	156.434	215.126	205.315	225.472
Brd8	ENSMUSG00000003778	777.377	781.1	818.653	828.668	850.562	1101.65	793.453	889.955	785.769
Kif20a	ENSMUSG00000003779	16.8646	6.67607	21.4094	20.5561	7.29053	2.20329	30.7323	17.7528	29.3113
Farsa	ENSMUSG00000003808	247.347	251.187	225.308	230.614	232.487	257.785	243.065	205.315	210.816
Gcdh	ENSMUSG00000003809	211.209	228.655	226.327	242.177	221.146	160.84	212.332	217.665	225.472
Mast2	ENSMUSG00000003810	1410.2	1363.59	1297.81	1247.5	1244.25	1412.31	1511.47	1679.57	1612.12
Dnase2a	ENSMUSG00000003812	48.9876	67.5952	55.0526	52.675	51.0337	28.6428	57.2739	35.5056	34.9481
Rad23a	ENSMUSG00000003813	438.479	440.621	513.824	416.261	425.281	590.483	539.213	501.709	562.552
Calr	ENSMUSG00000003814	3797.75	4477.97	3163.49	4211.43	3697.11	8420.99	3849.92	3993.6	3671.81
Syce2	ENSMUSG00000003824	12.0461	15.8557	10.1949	15.4171	23.4917	19.8297	15.3662	18.5246	11.2736
Nfat5	ENSMUSG00000003847	4126.2	3484.07	3746.64	3646.78	3651.75	3560.52	3083.01	3284.26	3254.69
Nob1	ENSMUSG00000003848	154.994	141.032	137.632	177.296	170.922	132.198	205.348	183.703	153.321
Nqo1	ENSMUSG00000003849	42.563	51.7395	53.0136	70.6616	43.7432	55.0824	29.3354	24.6995	48.4764
Ppfia3	ENSMUSG00000003863	873.746	862.882	863.511	872.35	915.367	1077.41	1170.62	1120.74	1060.84
Gys1	ENSMUSG00000003865	190.329	212.8	205.938	201.064	189.554	127.791	149.471	164.406	189.396
Ruvbl2	ENSMUSG00000003868	172.661	192.771	189.626	186.932	217.096	125.588	245.859	234.645	227.727
Lin7b	ENSMUSG00000003872	142.947	154.384	145.788	156.74	155.531	121.181	156.456	133.532	148.811
Bax	ENSMUSG00000003873	129.295	125.176	112.144	135.542	140.95	207.11	129.914	126.585	102.59
Il7r	ENSMUSG00000003882	17.6677	16.6902	13.2534	17.9866	19.4414	4.40659	19.5569	12.3498	24.8019
Tfam	ENSMUSG00000003923	496.301	439.786	408.817	430.394	483.605	705.054	553.182	433.785	406.977
Zfp81	ENSMUSG00000003929	641.658	603.35	726.899	611.544	644.807	744.714	634.204	629.066	731.656
Efnb3	ENSMUSG00000003934	1610.17	1520.47	1744.35	1566.12	1445.15	1817.72	1586.91	1588.49	1561.39
Mmd	ENSMUSG00000003948	1427.87	1413.66	1680.12	1452.42	1608.78	1165.54	1514.27	1593.12	1653.84
Hlf	ENSMUSG00000003949	1321.06	1508.79	1484.38	1442.78	1684.11	2873.1	1994.81	1934.28	1994.3
Fam162a	ENSMUSG00000003955	205.587	216.138	227.347	204.276	180.643	251.176	188.585	218.436	154.448
Rpl8	ENSMUSG00000003970	1126.72	1106.56	1311.07	1127.37	1190.79	718.274	1172.02	1193.3	1254.75
Grm3	ENSMUSG00000003974	1394.14	1210.87	1332.48	1282.19	1230.48	828.439	1176.21	1346.9	1432.87
Ssbp2	ENSMUSG00000003992	1337.12	1360.25	1336.56	1291.18	1435.42	2309.05	1353.62	1345.35	1505.02
Fancl	ENSMUSG00000004018	122.068	121.004	158.021	124.621	119.079	174.06	128.517	128.901	114.991
Brinp2	ENSMUSG00000004031	772.559	788.611	810.497	760.576	806.009	568.45	683.096	727.092	780.132
Gstm5	ENSMUSG00000004032	793.439	919.629	900.212	911.535	821.4	548.62	734.782	848.274	841.01
Gstm7	ENSMUSG00000004035	272.243	295.416	296.672	287.786	291.621	282.022	203.951	237.733	272.821
Gstm3	ENSMUSG00000004038	0.803076	0.834509	4.07797	0.642378	0.810059	2.20329	0	0.77186	0
Stat3	ENSMUSG00000004040	711.525	627.55	628.008	684.133	656.958	716.071	623.028	632.153	661.76
Stat5a	ENSMUSG00000004043	42.563	40.8909	63.2086	35.9732	34.8325	15.4231	43.3047	38.593	56.368
Cavin1	ENSMUSG00000004044	185.511	231.159	204.918	183.72	156.341	171.857	206.745	183.703	180.377
Map3k11	ENSMUSG00000004054	191.132	167.736	169.236	163.807	156.341	189.483	201.157	165.178	171.359
Akt2	ENSMUSG00000004056	517.984	514.057	561.741	629.531	502.237	442.862	467.97	540.302	498.293
Dnaja3	ENSMUSG00000004069	668.962	711.836	680.002	684.133	690.98	680.818	663.539	695.446	645.977
Hmox2	ENSMUSG00000004070	488.27	485.684	397.602	457.373	507.097	464.895	472.16	410.63	402.467
Cdip1	ENSMUSG00000004071	2019.74	2109.64	2008.4	1960.54	1912.55	1696.54	2256.03	2060.09	2103.65
Map3k20	ENSMUSG00000004085	647.279	711.001	671.846	669.358	669.109	694.038	650.967	752.564	783.515
Cwc15	ENSMUSG00000004096	651.294	706.829	698.353	630.173	620.505	947.417	720.813	716.286	651.614
Col5a3	ENSMUSG00000004098	24.0923	36.7184	25.4873	47.536	34.8325	35.2527	25.1446	23.1558	28.184
Dnmt1	ENSMUSG00000004099	726.784	692.642	744.23	686.703	680.45	733.697	889.841	764.142	868.066
Ppan	ENSMUSG00000004100	62.6399	63.4227	79.5205	70.0193	77.7657	61.6922	89.4032	86.4483	77.7878
Angptl2	ENSMUSG00000004105	38.5476	114.328	66.267	108.562	30.7822	15.4231	18.16	20.0684	24.8019
Cacna1e	ENSMUSG00000004110	7101.6	7064.95	7757.32	8204.46	8279.61	5455.36	7096.38	7145.88	7539.78
Cacna1b	ENSMUSG00000004113	2142.61	1849.27	1879.95	1751.12	1947.38	2053.47	2128.91	2228.36	2303.19
Trmt10a	ENSMUSG00000004127	134.917	147.708	154.963	147.105	149.051	132.198	141.089	157.459	174.741
Etv1	ENSMUSG00000004151	1243.96	1290.15	1326.36	1196.75	1106.54	1088.43	1012.77	1161.65	1105.94
Kifc2	ENSMUSG00000004187	1071.3	1190.01	1136.73	1104.89	1258.83	2071.1	1792.25	1620.91	1401.31
Psap	ENSMUSG00000004207	11449.5	12579.4	12670.3	12218.7	11877.9	8839.62	10648.8	11532.4	11600.5
Ikbkg	ENSMUSG00000004221	598.291	544.934	652.476	646.875	630.226	478.115	519.656	532.583	612.156
Pax2	ENSMUSG00000004231	0	0	1.01949	0	2.43018	2.20329	0	1.54372	0
Wars2	ENSMUSG00000004233	143.751	169.405	173.314	171.515	187.124	180.67	203.951	188.334	166.849
Atn1	ENSMUSG00000004263	123.674	187.764	172.294	149.032	155.531	345.917	289.163	267.064	266.057
Phb2	ENSMUSG00000004264	365.399	381.37	354.784	385.427	376.677	407.609	407.902	327.269	357.373
Ptpn6	ENSMUSG00000004266	23.2892	31.7113	24.4678	33.4037	24.3018	19.8297	29.3354	26.2432	15.783
Eno2	ENSMUSG00000004267	4450.65	4135.82	3949.52	4038.63	4560.63	5270.28	4595.88	4446.69	4527.47
Emg1	ENSMUSG00000004268	232.089	257.863	259.971	262.09	249.498	248.972	243.065	260.889	241.255
Lpcat3	ENSMUSG00000004270	191.132	200.282	206.957	226.117	171.732	246.769	171.822	167.494	228.854
Atp6v1f	ENSMUSG00000004285	534.848	539.927	478.142	488.85	444.722	308.461	440.031	456.169	500.547
Clcn5	ENSMUSG00000004317	735.617	661.765	659.612	618.61	649.667	861.488	554.579	636.013	585.099
Clcn3	ENSMUSG00000004319	3858.78	3544.99	3709.94	3522.8	3906.91	3897.63	3330.27	3672.51	3643.62
Hif3a	ENSMUSG00000004328	38.5476	126.845	88.6959	167.661	75.3355	229.143	103.372	93.3951	211.943
Gpx6	ENSMUSG00000004341	0.803076	0	0	0.642378	0.810059	0	0	2.31558	1.12736
Pde1c	ENSMUSG00000004347	714.737	620.874	790.107	702.12	724.193	1004.7	954.099	918.514	880.467
Utp20	ENSMUSG00000004356	663.341	639.234	622.91	641.094	625.365	456.082	621.631	640.644	629.066
Spic	ENSMUSG00000004359	0.803076	0.834509	0	0	0	0	0	0	0
9330159F19Rik	ENSMUSG00000004360	1709.75	1759.98	1874.85	1814.72	1863.14	2608.7	1975.25	2098.69	2278.39
Cul3	ENSMUSG00000004364	3735.91	3799.52	4133.02	3620.45	3689.01	6109.74	4380.75	4214.36	4085.55
Sst	ENSMUSG00000004366	556.532	642.572	879.822	756.722	769.556	925.384	895.428	1121.51	1121.72
Il11	ENSMUSG00000004371	4.81845	0.834509	5.09747	3.85427	3.24024	2.20329	2.79385	2.31558	4.50944
Large1	ENSMUSG00000004383	1260.83	1153.29	1422.19	1244.29	1266.12	797.593	1160.84	1462.67	1361.85
Ddx56	ENSMUSG00000004393	282.683	255.36	267.107	266.587	301.342	141.011	234.683	243.908	291.986
Tmed4	ENSMUSG00000004394	621.581	610.026	649.417	605.121	613.215	544.214	676.111	617.488	740.675
Col26a1	ENSMUSG00000004415	46.5784	50.905	42.8187	50.1055	60.7544	24.2362	76.8308	51.7146	47.3491
Bid	ENSMUSG00000004446	75.4891	68.4297	106.027	75.8007	93.1568	68.3021	71.2431	88.7639	58.6227
Ralb	ENSMUSG00000004451	176.677	175.247	185.548	160.595	177.403	176.264	201.157	143.566	169.104
Ppp1cc	ENSMUSG00000004455	1007.86	895.428	1106.15	919.244	1126.79	720.477	859.108	844.415	937.963
Dnajb11	ENSMUSG00000004460	513.165	586.66	410.856	475.36	515.197	731.494	490.32	428.382	452.071
Tbccd1	ENSMUSG00000004462	179.889	195.275	183.509	190.144	182.263	253.379	182.997	206.859	192.778
Clec11a	ENSMUSG00000004473	48.1845	40.0564	41.7992	34.6884	51.8438	33.0494	47.4954	44.7679	30.4387
Zfp324	ENSMUSG00000004500	121.264	125.176	146.807	132.33	147.431	160.84	169.028	153.6	139.793
Gab2	ENSMUSG00000004508	362.99	356.335	353.764	332.752	320.783	409.813	365.994	400.595	394.576
Coro1c	ENSMUSG00000004530	1355.59	1420.33	1486.42	1408.74	1471.07	1112.66	1191.58	1288.23	1232.2
Tax1bp1	ENSMUSG00000004535	3197.04	3639.29	3588.62	3281.27	3429.79	5329.77	3408.5	3756.64	3192.68
Ctse	ENSMUSG00000004552	0.803076	0	3.05848	5.13903	4.05029	0	0	1.54372	0
Ndrg2	ENSMUSG00000004558	5449.67	5227.36	5111.74	4981	4593.84	5149.1	4911.59	5595.99	6140.72
Mettl17	ENSMUSG00000004561	147.766	145.205	119.281	138.111	145.811	118.978	153.662	142.022	125.137
Arhgef40	ENSMUSG00000004562	293.123	290.409	262.01	301.918	324.834	293.038	388.345	322.638	243.51
Pnpla6	ENSMUSG00000004565	691.448	670.11	628.008	673.855	711.232	365.747	592.296	629.838	577.208
Mcoln1	ENSMUSG00000004567	528.424	502.374	483.24	509.406	503.047	389.983	490.32	537.215	518.585
Arhgef18	ENSMUSG00000004568	653.704	715.174	614.754	651.372	636.706	495.741	677.508	701.621	679.797
Pkn2	ENSMUSG00000004591	876.959	797.79	830.887	763.146	744.444	978.263	887.047	817.4	791.406
Cd33	ENSMUSG00000004609	116.446	171.074	124.378	104.065	140.14	116.775	118.739	79.5016	109.354
Etfb	ENSMUSG00000004610	85.9291	133.521	98.8908	110.489	90.7266	55.0824	107.563	81.0453	94.6982
Nkg7	ENSMUSG00000004612	0	0	1.01949	4.49665	0	0	0	0	0
Stxbp2	ENSMUSG00000004626	190.329	208.627	221.23	272.368	199.274	112.368	196.966	232.33	191.651
Pcp2	ENSMUSG00000004630	0	0	0	0.642378	0	2.20329	0	0	1.12736
Sgce	ENSMUSG00000004631	446.51	469.828	491.396	445.168	463.354	544.214	508.48	474.694	603.137
Chn2	ENSMUSG00000004633	2191.59	2170.56	2375.42	2178.31	2192.02	1372.65	1961.28	2175.87	2333.63
Wwox	ENSMUSG00000004637	183.101	214.469	203.899	172.157	166.872	187.28	187.188	196.052	160.085
Slbp	ENSMUSG00000004642	301.153	309.603	319.101	287.786	289.191	451.675	326.88	281.729	372.028
Tyr	ENSMUSG00000004651	14.4554	15.0212	9.17544	8.9933	9.72071	13.2198	9.77847	6.94674	2.25472
Ghrhr	ENSMUSG00000004654	0	0.834509	0	0.642378	0	0	0	0	0
Aqp1	ENSMUSG00000004655	32.123	153.55	99.9103	124.621	31.5923	0	2.79385	5.40302	4.50944
Arid3b	ENSMUSG00000004661	65.0491	75.1058	65.2476	73.8735	62.3745	66.0988	86.6093	60.9769	58.6227
Cnn2	ENSMUSG00000004665	67.4584	103.479	86.6569	81.5821	76.1455	52.8791	36.32	61.7488	59.75
Polr2e	ENSMUSG00000004667	217.634	303.761	296.672	269.799	248.688	182.873	301.736	249.311	266.057
Abca13	ENSMUSG00000004668	2.40923	2.50353	5.09747	1.28476	2.43018	0	1.39692	0.77186	1.12736
Myo9b	ENSMUSG00000004677	650.491	652.586	565.819	614.114	638.326	526.587	684.493	589.701	541.132
Hdac9	ENSMUSG00000004698	1399.76	1431.18	1436.47	1388.18	1568.27	1381.47	1380.16	1433.34	1429.49
Ly9	ENSMUSG00000004707	1.60615	2.50353	3.05848	2.56951	0.810059	15.4231	0	0	1.12736
Cd244	ENSMUSG00000004709	0.803076	0	0	0	0.810059	0	0	0	2.25472
Adgre1	ENSMUSG00000004730	63.443	30.8768	54.0331	54.6022	55.084	13.2198	36.32	42.4523	60.8774
Mtfp1	ENSMUSG00000004748	216.027	206.124	229.386	186.932	242.208	163.044	257.034	244.68	271.694
Rab23	ENSMUSG00000004768	575.002	511.554	554.604	495.916	508.717	493.538	484.733	450.766	519.713
Rab11a	ENSMUSG00000004771	2684.68	2490.17	2709.81	2519.41	2846.55	2798.18	2330.07	2661.37	2504.99
Eif2b2	ENSMUSG00000004788	173.464	196.11	197.782	197.853	187.124	178.467	182.997	184.475	210.816
Dlst	ENSMUSG00000004789	1225.49	1245.92	1163.24	1180.69	1212.66	1031.14	1050.49	1091.41	1154.42
Pgf	ENSMUSG00000004791	8.83383	18.3592	10.1949	7.70854	10.5308	22.0329	4.19077	10.806	13.5283
Ulk2	ENSMUSG00000004798	2276.72	2314.93	2434.55	2199.5	2453.67	1683.32	2100.97	2370.38	2352.8
Ccl24	ENSMUSG00000004814	4.01538	2.50353	0	0.642378	0	0	0	0	4.50944
Dgkq	ENSMUSG00000004815	721.965	610.026	615.774	682.206	717.712	502.351	564.357	704.708	586.227
Grap	ENSMUSG00000004837	14.4554	21.6972	11.2144	14.1323	15.3911	8.81318	12.5723	27.0151	14.6557
Chmp2b	ENSMUSG00000004843	639.248	707.663	720.782	652.657	733.913	1176.56	852.124	806.594	789.151
Plod3	ENSMUSG00000004846	288.304	238.669	199.821	217.124	213.856	213.72	219.317	202.227	208.561
Ap1s1	ENSMUSG00000004849	508.347	599.177	561.741	610.26	668.299	614.719	726.401	634.469	669.651
Mapk13	ENSMUSG00000004864	0.803076	0.834509	1.01949	2.56951	0.810059	0	0	0	1.12736
Srpk1	ENSMUSG00000004865	869.731	856.206	792.146	885.84	823.02	978.263	913.588	876.061	916.543
Pax3	ENSMUSG00000004872	1.60615	0	1.01949	0	0.810059	0	0	0	0
Lbr	ENSMUSG00000004880	401.538	328.796	310.945	353.308	333.744	264.395	282.179	271.695	306.642
Crabp2	ENSMUSG00000004885	4.01538	3.33803	3.05848	1.28476	4.05029	6.60988	5.5877	1.54372	2.25472
Nes	ENSMUSG00000004891	161.418	162.729	134.573	132.33	151.481	231.346	191.379	191.421	152.193
Bcan	ENSMUSG00000004892	1905.7	1730.77	1797.37	1739.56	1764.31	1718.57	2007.38	1859.41	1811.67
Hapln2	ENSMUSG00000004894	341.307	340.48	375.173	362.944	234.917	185.077	265.416	230.786	162.34
Prcc	ENSMUSG00000004895	346.929	374.694	405.758	325.044	356.426	370.153	391.139	396.736	420.505
Rrnad1	ENSMUSG00000004896	220.846	214.469	171.275	231.899	220.336	290.835	265.416	209.174	181.505
Hdgf	ENSMUSG00000004897	652.098	827.833	760.542	741.305	744.444	1152.32	768.308	764.913	775.623
Slc25a18	ENSMUSG00000004902	427.236	385.543	435.324	377.719	380.728	392.186	364.597	466.975	444.179
Thop1	ENSMUSG00000004929	237.71	243.677	262.01	259.521	261.649	209.313	271.003	294.079	276.203
Apba3	ENSMUSG00000004931	106.006	104.314	97.8713	100.853	85.8662	83.7252	152.265	138.935	104.844
Matk	ENSMUSG00000004933	555.728	605.019	660.631	597.412	688.55	508.961	683.096	693.902	622.302
Pias4	ENSMUSG00000004934	166.237	203.62	151.904	161.237	163.632	81.5219	241.668	191.421	186.014
Map2k1	ENSMUSG00000004936	1629.44	1734.94	1754.55	1838.49	1896.35	1784.67	1822.99	1667.22	2002.19
Sgta	ENSMUSG00000004937	930.765	1174.99	1058.23	727.172	949.389	1255.88	1260.03	1069.8	1254.75
Nmrk2	ENSMUSG00000004939	0	4.17254	1.01949	1.28476	0	0	2.79385	3.08744	0
Tmem242	ENSMUSG00000004945	318.821	278.726	334.394	292.925	326.454	317.274	284.973	307.2	303.26
Dtx2	ENSMUSG00000004947	78.7014	64.2572	59.1306	66.8074	72.0952	41.8626	64.2585	77.186	77.7878
Zp3	ENSMUSG00000004948	0.803076	0	1.01949	2.56951	0.810059	0	6.98462	2.31558	2.25472
Hspb1	ENSMUSG00000004951	103.597	117.666	35.6823	87.3635	59.9444	101.352	114.548	98.7981	107.099
Rasa4	ENSMUSG00000004952	93.1568	80.9473	81.5594	79.6549	75.3355	77.1153	39.1139	74.8704	56.368
Syt5	ENSMUSG00000004961	825.562	921.298	1019.49	908.966	890.255	1299.94	1517.06	1295.95	1470.08
Hnrnpa2b1	ENSMUSG00000004980	5929.91	6186.21	5557.26	6036.43	6060.86	11012.1	6545.99	5920.94	5014.49
Fxyd4	ENSMUSG00000004988	0	0.834509	0	1.28476	1.62012	0	0	0	1.12736
Ccdc130	ENSMUSG00000004994	97.9752	100.976	95.8323	105.992	111.788	88.1318	113.151	115.007	103.717
Mri1	ENSMUSG00000004996	57.8215	65.0917	59.1306	78.3702	79.3858	11.0165	71.2431	59.4332	63.1321
Prkacb	ENSMUSG00000005034	8724.62	8455.24	9550.61	8411.95	9216.04	11329.3	9814.79	10454.8	11199.2
Sgsh	ENSMUSG00000005043	72.2768	84.2854	85.6374	61.026	43.7432	105.758	71.2431	89.5358	66.5142
Chd5	ENSMUSG00000005045	2349	2247.33	2293.86	2098.65	2349.17	3146.3	2563.36	2652.88	2532.05
Cstb	ENSMUSG00000005054	116.446	122.673	133.554	172.8	116.648	96.945	103.372	107.289	99.2076
Sh2b2	ENSMUSG00000005057	52.1999	65.9262	67.2865	59.0988	46.1734	90.3351	75.4339	70.2393	71.0236
Pex5	ENSMUSG00000005069	283.486	239.504	248.756	258.236	298.102	204.906	245.859	273.238	307.769
Jkamp	ENSMUSG00000005078	510.756	416.42	508.727	507.479	527.348	632.346	433.047	561.914	545.642
Cd44	ENSMUSG00000005087	82.7168	55.0776	85.6374	80.9397	75.3355	103.555	67.0524	88.7639	86.8066
Slc1a2	ENSMUSG00000005089	46981.5	54698.7	60549.7	58730.1	56395.5	52839.4	51925.1	56986.4	52795.4
Eif2ak4	ENSMUSG00000005102	553.319	511.554	535.234	496.559	500.616	445.065	572.739	537.215	497.165
Wdr1	ENSMUSG00000005103	2213.28	2198.93	2391.73	2284.94	2379.95	1465.19	2089.8	2178.96	2305.45
Slc2a9	ENSMUSG00000005107	8.03076	9.17959	14.2729	8.9933	11.3408	0	5.5877	6.17488	7.89151
Wisp1	ENSMUSG00000005124	25.6984	34.2149	36.7017	26.9799	21.0615	19.8297	11.1754	13.8935	14.6557
Ndrg1	ENSMUSG00000005125	2417.26	1994.48	1955.39	1632.93	1309.06	1515.87	1155.26	1776.82	1313.37
4930550C14Rik	ENSMUSG00000005131	10.44	4.17254	4.07797	5.13903	3.24024	2.20329	4.19077	5.40302	6.76415
Man2b1	ENSMUSG00000005142	275.455	296.251	270.166	324.401	295.672	215.923	238.874	213.805	215.326
Klf5	ENSMUSG00000005148	112.431	105.983	119.281	109.847	111.788	204.906	277.988	217.665	276.203
Wdr83	ENSMUSG00000005150	111.628	147.708	129.476	136.827	166.872	182.873	146.677	117.323	128.519
Prdx2	ENSMUSG00000005161	1282.51	1260.11	1377.34	1314.31	1408.69	925.384	1109.16	1216.45	1332.54
Polr2a	ENSMUSG00000005198	1691.28	1621.45	1792.27	1702.95	1641.99	3421.72	2064.65	1989.08	1860.14
Shbg	ENSMUSG00000005202	0	0.834509	1.01949	0	0.810059	0	0	0	0
Senp3	ENSMUSG00000005204	442.495	470.663	457.752	449.665	443.102	495.741	540.61	508.656	509.566
Corin	ENSMUSG00000005220	159.812	96.803	139.671	75.8007	98.8272	72.7087	71.2431	67.1518	93.5708
Plekha8	ENSMUSG00000005225	354.96	374.694	291.575	324.401	362.096	277.615	279.385	318.778	255.91
Spc25	ENSMUSG00000005233	8.03076	17.5247	13.2534	12.2052	15.3911	41.8626	9.77847	6.17488	15.783
Dnah2	ENSMUSG00000005237	151.781	244.511	162.099	248.6	196.034	187.28	188.585	155.144	242.382
Ripk4	ENSMUSG00000005251	44.9722	79.2783	59.1306	60.3836	66.4248	59.489	90.8001	77.186	58.6227
Ufd1	ENSMUSG00000005262	618.368	626.716	655.534	661.007	695.031	854.878	609.059	592.017	555.788
Zfp287	ENSMUSG00000005267	296.335	302.092	308.906	334.679	303.772	403.203	343.643	321.094	298.75
Prlr	ENSMUSG00000005268	1154.02	3120.23	2241.87	2732.68	1390.87	898.944	776.69	964.825	806.062
Letm1	ENSMUSG00000005299	801.47	819.487	916.524	784.987	840.841	819.626	948.512	876.061	828.609
Ubqln1	ENSMUSG00000005312	3539.96	3320.51	3308.25	3236.3	3314.76	3979.15	3372.18	3626.97	3521.87
Fgfr4	ENSMUSG00000005320	4.81845	0.834509	3.05848	3.85427	3.24024	0	4.19077	4.63116	0
Cadm3	ENSMUSG00000005338	2494.35	2650.4	2796.47	2452.6	2566.27	3124.27	3045.29	2795.68	2837.56
Txn2	ENSMUSG00000005354	526.818	504.878	483.24	489.492	499.806	544.214	548.991	516.374	560.297
Slc1a6	ENSMUSG00000005357	95.566	63.4227	66.267	72.5888	67.2349	134.401	82.4185	81.0453	69.8963
Slc1a3	ENSMUSG00000005360	8417.84	8027.14	8398.58	7969.35	7570.81	9945.67	9554.96	8547.58	9792.24
Crbn	ENSMUSG00000005362	1145.99	1148.28	1262.13	1144.72	1174.59	1383.67	1134.3	1207.19	1353.96
Il5ra	ENSMUSG00000005364	0	0.834509	1.01949	0	0	0	1.39692	0.77186	0
Msh6	ENSMUSG00000005370	351.747	368.853	326.238	332.11	336.174	308.461	336.659	327.269	299.877
Fbxo11	ENSMUSG00000005371	2923.2	2949.99	3068.67	2848.95	3113.87	4675.39	3345.63	3541.29	3449.72
Mlxipl	ENSMUSG00000005373	8.83383	19.1937	26.5068	17.3442	14.5811	11.0165	33.5262	17.7528	15.783
Tbl2	ENSMUSG00000005374	331.67	347.156	338.472	353.951	379.108	259.989	333.865	300.254	306.642
Bud23	ENSMUSG00000005378	146.16	174.412	174.333	173.442	143.38	136.604	163.44	165.178	183.76
Nid1	ENSMUSG00000005397	284.289	310.437	259.971	242.177	282.711	204.906	178.806	206.087	264.929
Mcm5	ENSMUSG00000005410	21.683	26.7043	49.9552	47.536	25.9219	13.2198	29.3354	28.5588	56.368
Hmox1	ENSMUSG00000005413	47.3815	40.8909	25.4873	41.1122	32.4024	19.8297	18.16	40.1367	34.9481
Mprip	ENSMUSG00000005417	3996.91	4247.65	4194.19	4499.86	4620.58	3809.5	4559.56	4693.68	4748.44
Cic	ENSMUSG00000005442	1320.26	1386.12	1520.06	1462.7	1355.23	1562.14	1627.42	1659.5	1627.91
Pafah1b3	ENSMUSG00000005447	34.5323	25.8698	40.7797	46.8936	34.0225	55.0824	53.0831	37.0493	58.6227
Il27ra	ENSMUSG00000005465	2.40923	1.66902	1.01949	3.85427	4.86035	0	4.19077	2.31558	1.12736
Prkaca	ENSMUSG00000005469	2126.54	2191.42	2237.79	2008.72	2196.07	2410.4	2148.47	2218.33	2223.15
Asf1b	ENSMUSG00000005470	5.62153	9.17959	12.2339	5.78141	5.67041	4.40659	2.79385	10.806	6.76415
Myl10	ENSMUSG00000005474	0	0.834509	0	0	0	0	0	0	1.12736
Ddx39	ENSMUSG00000005481	137.326	115.162	105.008	116.913	109.358	63.8955	100.579	135.847	100.335
Dnajb1	ENSMUSG00000005483	1108.24	957.181	523	826.741	758.215	786.576	1163.64	1285.92	1151.03
Msh4	ENSMUSG00000005493	8.83383	6.67607	4.07797	6.42378	6.48047	13.2198	5.5877	3.08744	5.6368
Usp40	ENSMUSG00000005501	446.51	347.156	337.452	406.626	389.638	423.033	305.926	332.672	357.373
Kbtbd4	ENSMUSG00000005505	256.181	252.856	241.62	251.812	220.336	255.582	273.797	227.699	264.929
Celf1	ENSMUSG00000005506	3038.84	3223.71	3365.35	3471.41	3654.18	2580.06	3119.33	3048.85	3437.32
Ndufs3	ENSMUSG00000005510	713.934	718.512	727.918	717.537	726.623	460.489	639.791	683.096	705.727
Por	ENSMUSG00000005514	628.005	680.959	656.554	681.564	692.6	583.873	822.788	822.803	872.576
Igf1r	ENSMUSG00000005533	1594.11	1677.36	1644.44	1663.12	1613.64	1716.37	1758.73	1776.82	1924.4
Insr	ENSMUSG00000005534	1430.28	1321.03	1364.08	1437.64	1362.52	1418.92	1280.98	1351.53	1368.61
Cyp2a5	ENSMUSG00000005547	0	3.33803	0	0.642378	2.43018	0	2.79385	0.77186	0
Atp4a	ENSMUSG00000005553	0	1.66902	4.07797	3.21189	2.43018	0	0	3.8593	1.12736
Trim28	ENSMUSG00000005566	971.722	1000.58	1076.58	1001.47	1050.65	874.708	1008.58	1011.91	1169.07
Ube2m	ENSMUSG00000005575	683.418	681.794	666.748	628.889	677.209	685.225	757.133	734.811	677.543
Adcy9	ENSMUSG00000005580	470.602	509.885	504.649	497.201	517.628	383.373	597.884	543.39	561.425
Mef2c	ENSMUSG00000005583	2726.44	2665.42	3364.33	2195.01	3049.87	3644.25	3319.09	3532.03	3368.55
Ctr9	ENSMUSG00000005609	953.251	1074.01	1001.14	1006.61	990.702	1253.67	941.527	1076.74	956
Eif4g2	ENSMUSG00000005610	12381	12935.7	12737.5	11860.9	12393.9	12287.8	12916	13069.9	13086.4
Mrvi1	ENSMUSG00000005611	154.994	217.807	147.826	164.449	157.961	72.7087	132.708	159.775	126.264
Pcyt1a	ENSMUSG00000005615	614.353	588.329	524.019	566.578	584.052	636.752	472.16	568.089	526.477
Zfp592	ENSMUSG00000005621	566.972	574.976	505.669	549.876	544.36	506.758	588.105	584.298	581.717
Psmd4	ENSMUSG00000005625	587.048	623.378	684.08	583.922	597.013	627.939	713.828	687.727	692.198
Tmod4	ENSMUSG00000005628	12.0461	10.0141	17.3314	15.4171	5.67041	15.4231	6.98462	16.9809	9.01887
Insrr	ENSMUSG00000005640	21.683	23.3662	24.4678	19.2714	21.0615	15.4231	27.9385	23.9277	19.1651
Cabp5	ENSMUSG00000005649	3.2123	0.834509	0	0	0	0	0	0.77186	1.12736
Snx6	ENSMUSG00000005656	627.202	624.212	543.39	527.393	572.712	623.532	596.487	568.861	562.552
Mthfd2	ENSMUSG00000005667	151.781	116.831	124.378	124.621	124.749	118.978	170.425	109.604	109.354
Kit	ENSMUSG00000005672	401.538	323.789	376.193	422.043	412.32	405.406	405.108	459.257	446.434
Tomm40l	ENSMUSG00000005674	296.335	311.272	294.633	287.786	283.521	284.225	364.597	326.497	306.642
Nr1i3	ENSMUSG00000005677	6.42461	6.67607	9.17544	14.7747	11.3408	2.20329	1.39692	12.3498	4.50944
Pan2	ENSMUSG00000005682	253.772	250.353	203.899	249.243	226.817	165.247	219.317	196.824	196.16
Cs	ENSMUSG00000005683	2694.32	2671.26	2699.62	2565.66	2638.36	2071.1	2425.06	2520.9	2475.68
Ampd3	ENSMUSG00000005686	470.602	441.455	476.103	446.453	450.393	559.637	423.268	542.618	458.835
Bcas2	ENSMUSG00000005687	553.319	595.005	687.138	664.219	693.41	735.9	648.173	663.8	642.595
Sh2d1a	ENSMUSG00000005696	1.60615	0.834509	2.03899	1.28476	0.810059	6.60988	1.39692	0.77186	0
Ctcf	ENSMUSG00000005698	965.297	1056.49	1131.64	1022.02	1016.62	1229.44	1070.04	1018.86	1032.66
Pard6a	ENSMUSG00000005699	104.4	110.155	98.8908	92.5025	104.498	83.7252	122.929	128.129	126.264
Agrp	ENSMUSG00000005705	0	0.834509	1.01949	0.642378	0	0	4.19077	0	1.12736
Pvalb	ENSMUSG00000005716	146.16	138.528	98.8908	103.423	129.609	154.231	122.929	105.745	73.2783
Tfap4	ENSMUSG00000005718	39.3507	39.2219	30.5848	37.9003	27.542	48.4725	19.5569	33.9618	24.8019
Ranbp1	ENSMUSG00000005732	762.922	761.072	809.477	690.557	754.165	713.867	909.398	791.157	906.397
Cd247	ENSMUSG00000005763	1.60615	2.50353	0	2.56951	0.810059	0	0	0.77186	1.12736
Rfx5	ENSMUSG00000005774	344.52	384.708	399.641	339.818	363.716	264.395	314.308	340.39	268.311
Psmb4	ENSMUSG00000005779	860.094	882.076	877.783	922.456	878.104	519.978	799.041	858.308	863.557
Slc30a4	ENSMUSG00000005802	1233.52	1254.27	1389.57	1172.98	1289.61	1222.83	1148.27	1132.32	1229.95
Sqor	ENSMUSG00000005803	67.4584	85.9544	71.3645	62.9531	54.2739	24.2362	51.6862	48.6272	43.967
Bloc1s6	ENSMUSG00000005804	476.224	539.093	485.279	504.909	504.667	625.736	452.603	507.112	493.783
Metap1	ENSMUSG00000005813	823.153	867.889	824.77	712.398	818.97	905.554	902.413	757.967	765.477
Gpr108	ENSMUSG00000005823	204.784	212.8	199.821	212.627	162.012	169.654	194.172	202.227	171.359
Gata6	ENSMUSG00000005836	3.2123	1.66902	2.03899	2.56951	0.810059	0	1.39692	0	2.25472
Rsl1d1	ENSMUSG00000005846	689.039	801.963	827.828	711.755	763.886	984.873	895.428	880.692	781.26
Cnga2	ENSMUSG00000005864	0.803076	0.834509	1.01949	0.642378	1.62012	0	0	0.77186	0
Apc	ENSMUSG00000005871	9028.18	9158.73	8719.72	8192.9	9311.63	9256.04	8972.44	9061.64	8042.58
Reep5	ENSMUSG00000005873	4370.34	4477.14	4480.67	4217.21	4367.84	4585.06	3703.25	4321.64	4555.66
Ergic3	ENSMUSG00000005881	346.929	421.427	407.797	423.97	380.728	370.153	378.566	338.075	394.576
Uqcc1	ENSMUSG00000005882	394.31	368.018	370.076	382.215	385.588	601.499	420.474	426.067	358.5
Spo11	ENSMUSG00000005883	0.803076	3.33803	2.03899	4.49665	2.43018	0	2.79385	2.31558	4.50944
Ncoa2	ENSMUSG00000005886	2607.59	2662.92	2647.62	2541.89	2719.37	3360.02	3126.32	2812.66	3182.53
Trh	ENSMUSG00000005892	17.6677	11.6831	8.15594	10.2781	6.48047	6.60988	6.98462	15.4372	19.1651
Nr2c2	ENSMUSG00000005893	2120.92	2129.67	2363.18	2230.98	2316.77	1901.44	2142.88	2195.94	2275.01
Nr2c1	ENSMUSG00000005897	203.981	223.648	246.717	233.183	230.867	213.72	230.493	187.562	195.033
Smpd4	ENSMUSG00000005899	265.015	332.969	310.945	317.977	351.566	211.516	365.994	331.128	261.547
Pex1	ENSMUSG00000005907	408.766	455.642	382.31	400.844	444.722	356.934	442.825	418.348	414.868
Otx1	ENSMUSG00000005917	35.3353	38.3874	34.6628	27.6223	25.9219	28.6428	22.3508	29.3307	18.0377
Kctd20	ENSMUSG00000005936	713.934	680.125	546.448	648.802	721.763	555.23	581.12	601.279	579.463
Itgae	ENSMUSG00000005947	6.42461	0.834509	2.03899	10.9204	7.29053	0	1.39692	6.94674	1.12736
Ctns	ENSMUSG00000005949	191.935	239.504	211.035	228.687	192.794	158.637	194.172	194.509	190.524
P2rx5	ENSMUSG00000005950	28.9107	27.5388	33.6433	30.8342	37.2627	13.2198	23.7477	15.4372	15.783
Shpk	ENSMUSG00000005951	30.5169	42.5599	32.6238	51.3903	49.4136	17.6264	22.3508	25.4714	22.5472
Trpv1	ENSMUSG00000005952	0	1.66902	1.01949	1.28476	1.62012	0	0	1.54372	2.25472
Ephb3	ENSMUSG00000005958	118.052	90.9614	94.8129	102.138	85.8662	88.1318	100.579	95.7107	100.335
Tuft1	ENSMUSG00000005968	39.3507	57.5811	45.8772	39.1851	53.4639	41.8626	36.32	33.9618	56.368
Rcn1	ENSMUSG00000005973	190.329	188.599	168.216	165.091	230.057	319.478	259.828	192.965	275.076
Dnase1	ENSMUSG00000005980	0.803076	0.834509	0	0.642378	0.810059	2.20329	0	0	0
Trap1	ENSMUSG00000005981	709.116	705.16	664.709	721.391	699.891	583.873	666.333	773.404	683.18
Naa60	ENSMUSG00000005982	874.55	963.857	958.323	894.833	1003.66	663.192	928.955	981.806	1043.93
1700037C18Rik	ENSMUSG00000005983	31.32	25.0353	25.4873	36.6156	41.313	15.4231	27.9385	19.2965	20.2925
Ankrd13d	ENSMUSG00000005986	355.763	360.508	355.803	374.507	352.376	306.258	459.588	390.561	377.665
Tyrp1	ENSMUSG00000005994	4.81845	4.17254	2.03899	2.56951	7.29053	2.20329	1.39692	3.08744	2.25472
Tpr	ENSMUSG00000006005	3534.34	3807.03	3925.05	3374.41	3710.88	5609.59	4540	4106.3	3778.91
BC003331	ENSMUSG00000006010	762.119	749.389	736.074	728.457	738.774	1474	888.444	827.434	728.274
Prg4	ENSMUSG00000006014	0	0.834509	2.03899	1.28476	0	0	0	0	0
Dhx34	ENSMUSG00000006019	75.4891	93.465	99.9103	127.833	97.2071	72.7087	146.677	115.007	91.3161
Kptn	ENSMUSG00000006021	91.5506	105.148	108.066	127.191	147.431	63.8955	111.754	115.007	96.9529
Napa	ENSMUSG00000006024	1268.06	1316.85	1265.19	1303.39	1289.61	982.669	1377.37	1311.39	1304.35
Sra1	ENSMUSG00000006050	399.932	424.765	412.895	431.036	379.108	341.511	522.45	452.31	458.835
Calcoco2	ENSMUSG00000006056	0.803076	0.834509	2.03899	0	2.43018	0	0	0.77186	0
Atp5g1	ENSMUSG00000006057	420.812	457.311	507.708	423.327	442.292	328.291	361.803	391.333	404.722
Snf8	ENSMUSG00000006058	224.058	249.518	243.659	293.567	252.738	198.297	182.997	191.421	206.307
Tbcb	ENSMUSG00000006095	365.399	401.399	385.368	362.944	339.415	359.137	370.185	354.284	391.194
Inpp5k	ENSMUSG00000006127	279.47	287.071	262.01	289.07	303.772	185.077	307.323	277.87	267.184
Crkl	ENSMUSG00000006134	900.248	857.04	843.121	732.954	877.294	727.087	845.139	781.894	844.392
Upk3bl	ENSMUSG00000006143	0	2.50353	0	1.92714	4.05029	0	1.39692	1.54372	1.12736
Eps8l1	ENSMUSG00000006154	1.60615	4.17254	8.15594	5.13903	3.24024	0	4.19077	1.54372	2.25472
Clint1	ENSMUSG00000006169	889.808	948.836	857.394	804.258	870.003	894.538	895.428	956.335	967.274
Prss16	ENSMUSG00000006179	0	0.834509	1.01949	2.56951	0	0	0	0	0
Cdkal1	ENSMUSG00000006191	318.821	315.444	260.99	271.084	265.699	328.291	241.668	269.379	315.661
5430419D17Rik	ENSMUSG00000006204	4.01538	0	2.03899	1.28476	3.24024	15.4231	0	0.77186	1.12736
Htra1	ENSMUSG00000006205	1182.93	1251.76	1215.24	1304.67	1113.83	846.065	1139.89	1301.36	1474.59
Zbtb17	ENSMUSG00000006215	117.249	126.845	122.339	157.383	124.749	121.181	142.486	129.672	153.321
Clcnkb	ENSMUSG00000006216	0.803076	0	1.01949	0	0	0	0	0	0
Fam131c	ENSMUSG00000006218	21.683	17.5247	16.3119	10.9204	21.0615	6.60988	18.16	11.5779	19.1651
Fblim1	ENSMUSG00000006219	18.4707	13.3521	22.4288	19.2714	17.8213	4.40659	12.5723	16.9809	20.2925
Hspb7	ENSMUSG00000006221	0	5.00705	1.01949	0	2.43018	0	2.79385	3.8593	2.25472
Epor	ENSMUSG00000006235	22.4861	24.2008	30.5848	28.2647	25.1118	50.6758	33.5262	22.3839	31.5661
Ccdc159	ENSMUSG00000006241	42.563	45.0635	35.6823	71.304	57.5142	44.0659	67.0524	55.5739	32.6934
Mob1b	ENSMUSG00000006262	1275.28	1372.77	1357.96	1341.29	1287.18	1075.21	997.404	1062.85	1006.73
Atp6v1b1	ENSMUSG00000006269	0	0	0	0	0	0	2.79385	0	0
Vax1	ENSMUSG00000006270	30.5169	50.0705	40.7797	37.9003	41.313	13.2198	33.5262	30.1025	42.8396
Atp6v1b2	ENSMUSG00000006273	5844.79	5829.04	6391.2	5759.57	6206.67	4640.14	5748.34	6191.86	6602.94
Eps15l1	ENSMUSG00000006276	764.528	737.706	721.801	747.729	737.154	768.95	951.305	791.928	658.378
Tep1	ENSMUSG00000006281	149.372	148.543	138.651	154.171	128.799	103.555	120.135	115.007	148.811
Ttc5	ENSMUSG00000006288	296.335	228.655	259.971	285.858	293.241	213.72	261.225	286.36	251.401
Osgep	ENSMUSG00000006289	153.387	124.342	127.437	143.25	124.749	114.571	125.723	114.235	118.373
Aamp	ENSMUSG00000006299	744.451	689.304	744.23	740.662	767.936	678.615	731.988	765.685	740.675
Tmbim1	ENSMUSG00000006301	599.898	438.952	590.286	555.015	440.672	257.785	300.339	366.634	311.151
Arpc2	ENSMUSG00000006304	1456.78	1901.01	1707.65	1683.03	1809.67	1729.59	1871.88	1816.19	1904.11
Kmt2b	ENSMUSG00000006307	610.338	644.241	617.813	650.729	609.164	1147.92	875.872	793.472	738.42
Zbtb32	ENSMUSG00000006310	0.803076	0.834509	1.01949	0	0	0	4.19077	0	0
Upk1a	ENSMUSG00000006313	5.62153	7.51058	2.03899	1.92714	0.810059	6.60988	6.98462	2.31558	6.76415
Tmem147	ENSMUSG00000006315	523.605	522.402	529.117	496.559	493.326	293.038	324.086	349.653	329.189
Rps9	ENSMUSG00000006333	1010.27	1004.75	1018.47	994.402	1023.1	672.005	944.321	945.529	1027.02
Tfpt	ENSMUSG00000006335	106.809	131.018	130.495	116.271	110.168	112.368	100.579	96.4825	117.245
Susd2	ENSMUSG00000006342	126.083	104.314	89.7154	93.1449	113.408	165.247	106.166	156.688	126.264
Ggt5	ENSMUSG00000006344	18.4707	22.5317	20.3899	29.5494	25.1118	15.4231	6.98462	6.94674	14.6557
Ggt1	ENSMUSG00000006345	10.44	15.0212	11.2144	8.9933	8.91065	4.40659	11.1754	6.94674	9.01887
Crip2	ENSMUSG00000006356	309.987	405.571	433.285	384.142	362.906	306.258	410.696	361.231	464.472
Crip1	ENSMUSG00000006360	16.8646	30.0423	21.4094	21.8409	25.9219	19.8297	18.16	33.19	21.4198
Cbfa2t3	ENSMUSG00000006362	97.1722	88.4579	88.6959	100.211	93.9668	158.637	208.142	145.882	199.543
Fbln1	ENSMUSG00000006369	44.1692	47.567	76.462	53.3174	40.5029	37.456	51.6862	49.399	57.4953
Pgrmc1	ENSMUSG00000006373	3970.41	4679.92	5148.44	4513.35	4748.57	6219.9	4894.82	5673.94	5425.98
Gcat	ENSMUSG00000006378	17.6677	10.8486	12.2339	14.1323	12.9609	8.81318	11.1754	9.26232	9.01887
Tek	ENSMUSG00000006386	212.012	173.578	179.431	147.747	183.073	136.604	118.739	131.988	136.41
Mpl	ENSMUSG00000006389	0	0.834509	1.01949	1.92714	0	2.20329	0	1.54372	0
Elovl1	ENSMUSG00000006390	222.452	220.31	226.327	228.687	178.213	112.368	104.769	184.475	120.627
Med8	ENSMUSG00000006392	146.16	134.356	115.203	127.833	146.621	138.808	143.883	108.832	91.3161
Hyi	ENSMUSG00000006395	45.7753	35.8839	34.6628	43.6817	13.771	35.2527	33.5262	25.4714	33.8208
Cdc20	ENSMUSG00000006398	3.2123	5.00705	9.17544	7.06616	12.1509	6.60988	5.5877	11.5779	18.0377
Adamts4	ENSMUSG00000006403	375.839	286.236	322.16	264.66	286.761	231.346	255.637	216.121	124.009
Nectin4	ENSMUSG00000006411	22.4861	17.5247	21.4094	21.8409	20.2515	8.81318	20.9539	13.8935	5.6368
Pfdn2	ENSMUSG00000006412	468.193	503.209	447.557	418.188	445.532	698.444	427.459	453.082	396.83
Rnf114	ENSMUSG00000006418	554.925	512.388	596.403	497.843	514.387	332.697	430.253	452.31	542.26
C330007P06Rik	ENSMUSG00000006423	818.334	748.554	773.795	774.708	765.506	740.307	709.638	685.412	760.967
Neurl1a	ENSMUSG00000006435	1087.36	1157.46	1176.49	1249.43	1163.24	766.746	1368.99	1265.08	1237.84
Srm	ENSMUSG00000006442	240.923	277.057	287.497	251.812	266.509	160.84	339.453	289.448	324.679
Epha2	ENSMUSG00000006445	27.3046	23.3662	22.4288	23.768	17.8213	13.2198	23.7477	27.0151	19.1651
Rbm14	ENSMUSG00000006456	506.741	423.93	447.557	409.837	410.7	295.241	472.16	458.485	449.816
Actn3	ENSMUSG00000006457	13.6523	14.1866	7.13645	10.2781	12.9609	4.40659	15.3662	8.49046	9.01887
A530013C23Rik	ENSMUSG00000006462	4.01538	4.17254	3.05848	4.49665	1.62012	2.20329	2.79385	0.77186	3.38208
Zdhhc24	ENSMUSG00000006463	189.526	170.24	191.665	190.786	202.515	207.11	227.699	169.037	153.321
Bbs1	ENSMUSG00000006464	644.87	659.262	650.437	642.378	713.662	557.434	664.936	714.742	767.731
Slc34a3	ENSMUSG00000006469	0.803076	1.66902	5.09747	2.56951	0.810059	0	0	2.31558	0
Ndor1	ENSMUSG00000006471	118.855	128.514	111.125	139.396	127.179	66.0988	111.754	128.901	116.118
Nsmf	ENSMUSG00000006476	1696.9	1781.68	1900.33	1704.23	1902.83	1112.66	2035.32	1917.3	1837.6
Pdk1	ENSMUSG00000006494	534.848	439.786	570.916	528.035	588.103	438.456	486.13	513.287	573.826
Ptbp1	ENSMUSG00000006498	485.058	585.825	545.429	606.405	465.784	341.511	553.182	479.325	589.609
Mvd	ENSMUSG00000006517	57.8215	45.0635	59.1306	47.536	41.313	33.0494	53.0831	60.9769	29.3113
Cyba	ENSMUSG00000006519	10.44	5.00705	12.2339	8.9933	12.1509	13.2198	11.1754	8.49046	1.12736
Itih3	ENSMUSG00000006522	887.399	754.396	609.657	610.26	665.868	839.455	645.379	747.161	561.425
Tmem110	ENSMUSG00000006526	234.498	208.627	205.938	202.992	187.124	116.775	180.203	216.121	172.486
Sfmbt1	ENSMUSG00000006527	1108.24	1035.63	1036.82	1059.28	1089.53	1002.5	970.862	1056.68	1018.01
Ihh	ENSMUSG00000006538	0	0.834509	3.05848	3.21189	1.62012	0	0	3.08744	3.38208
Prkag3	ENSMUSG00000006542	0	0	0	0.642378	0	2.20329	0	0	0
Atp7b	ENSMUSG00000006567	57.8215	43.3944	63.2086	39.8275	53.4639	35.2527	44.7016	37.0493	47.3491
Slc4a1	ENSMUSG00000006574	4.81845	2.50353	1.01949	0.642378	0.810059	2.20329	0	0	0
Rundc3a	ENSMUSG00000006575	1381.29	1391.13	1511.91	1284.11	1331.74	1114.87	1758.73	1563.02	1587.32
Slc4a3	ENSMUSG00000006576	997.42	1085.7	1006.24	987.978	1144.61	1042.16	1292.15	1157.79	1059.72
Cdt1	ENSMUSG00000006585	12.0461	10.8486	14.2729	16.0595	13.771	2.20329	12.5723	14.6653	15.783
Runx1t1	ENSMUSG00000006586	393.507	374.694	303.809	369.368	366.957	1026.74	609.059	552.652	618.92
Snai3	ENSMUSG00000006587	0	0.834509	1.01949	2.56951	0	4.40659	1.39692	1.54372	3.38208
Aprt	ENSMUSG00000006589	97.9752	88.4579	99.9103	89.2906	91.5367	59.489	94.9909	85.6765	105.972
Gtf2h1	ENSMUSG00000006599	485.861	461.483	471.006	404.698	520.058	447.269	544.8	483.184	464.472
Hfe	ENSMUSG00000006611	20.88	70.9332	40.7797	41.7546	23.4917	8.81318	33.5262	23.1558	23.6745
Abhd1	ENSMUSG00000006638	68.2614	146.039	71.3645	91.2177	124.749	52.8791	153.662	35.5056	129.646
Slc5a6	ENSMUSG00000006641	235.301	278.726	268.127	217.766	262.459	171.857	198.363	223.839	228.854
Tcf23	ENSMUSG00000006642	5.62153	0.834509	4.07797	3.85427	0.810059	0	0	6.17488	0
Nphs1	ENSMUSG00000006649	12.0461	20.0282	4.07797	13.4899	16.2012	22.0329	9.77847	10.806	2.25472
Aplp1	ENSMUSG00000006651	6467.17	6663.55	7023.29	6267.04	6116.76	7610.18	8165.02	8693.46	7668.3
Qrich1	ENSMUSG00000006673	1437.51	1464.56	1586.33	1516.01	1528.58	1125.88	1606.46	1763.7	1757.55
P4htm	ENSMUSG00000006675	404.75	411.413	437.363	409.195	408.27	297.445	442.825	446.907	505.057
Usp19	ENSMUSG00000006676	1150	1250.09	1114.31	1307.88	1245.06	969.45	1219.51	1253.5	1170.2
Pola1	ENSMUSG00000006678	187.92	168.571	167.197	181.793	149.861	240.159	171.822	199.14	237.873
Cdc42	ENSMUSG00000006699	4186.43	4190.07	4556.11	4041.85	4252.81	3549.51	4049.68	4225.16	4482.38
Pknox1	ENSMUSG00000006705	263.409	261.201	263.029	273.653	297.292	251.176	273.797	237.733	261.547
D130043K22Rik	ENSMUSG00000006711	530.833	490.691	526.058	513.903	554.89	502.351	555.976	615.173	510.694
Gmnn	ENSMUSG00000006715	53.003	36.7184	29.5653	36.6156	51.0337	44.0659	55.877	35.5056	51.8585
Acot13	ENSMUSG00000006717	294.729	317.948	312.984	310.911	323.214	383.373	368.788	331.128	335.953
Zfp184	ENSMUSG00000006720	44.1692	38.3874	24.4678	35.9732	41.313	22.0329	36.32	46.3116	54.1132
Cyp27b1	ENSMUSG00000006724	2.40923	0.834509	3.05848	5.78141	3.24024	2.20329	1.39692	3.8593	2.25472
Cdk4	ENSMUSG00000006728	291.517	295.416	285.458	305.13	301.342	178.467	354.819	274.782	328.061
B4galnt1	ENSMUSG00000006731	515.575	580.818	587.228	603.836	596.203	716.071	708.241	715.514	662.887
Mettl1	ENSMUSG00000006732	80.3076	82.6164	81.5594	93.7873	63.1846	107.961	100.579	90.3076	69.8963
Tspan31	ENSMUSG00000006736	490.679	557.452	576.014	519.042	486.845	491.335	392.536	544.161	536.623
Kif5b	ENSMUSG00000006740	9468.26	9414.09	9022.51	7562.72	8357.38	13204.3	8978.03	9101.77	7584.87
Saal1	ENSMUSG00000006763	120.461	141.032	113.164	150.959	124.749	143.214	101.975	155.916	114.991
Tph2	ENSMUSG00000006764	7.22768	5.84156	6.11696	5.13903	8.10059	11.0165	1.39692	4.63116	6.76415
Krt23	ENSMUSG00000006777	0.803076	0.834509	1.01949	3.21189	0	2.20329	0	0	0
Cnp	ENSMUSG00000006782	4167.96	3478.23	3770.09	3312.75	3117.92	1573.15	1718.22	2391.99	1859.02
Ttc25	ENSMUSG00000006784	8.03076	32.5458	21.4094	45.6089	26.7319	13.2198	16.7631	11.5779	29.3113
Sulf2	ENSMUSG00000006800	1785.24	1804.21	1876.89	1773.61	1762.69	1537.9	1972.46	1646.38	1558.01
Sod2	ENSMUSG00000006818	3073.37	2849.01	2939.2	2669.08	2898.39	3122.07	2478.14	2787.19	2896.19
Tmco6	ENSMUSG00000006850	59.4276	85.1199	62.1891	75.1583	68.855	41.8626	69.8462	50.9428	58.6227
Stambp	ENSMUSG00000006906	433.661	470.663	478.142	434.248	441.482	517.774	462.382	485.5	447.562
Ezh1	ENSMUSG00000006920	707.51	660.096	661.651	667.431	659.388	764.543	754.339	746.389	704.599
Hap1	ENSMUSG00000006930	2573.86	2687.12	2888.22	2694.14	2828.73	5034.53	4229.89	4534.68	4351.61
P3h4	ENSMUSG00000006931	163.827	148.543	164.138	147.105	98.0171	123.384	76.8308	111.148	112.736
Ctnnb1	ENSMUSG00000006932	6781.17	6950.62	7418.85	6543.91	6901.7	4662.17	5721.8	6536.11	7102.36
Eif1b	ENSMUSG00000006941	671.371	710.167	639.222	596.127	676.399	632.346	535.022	556.511	573.826
Chrd	ENSMUSG00000006958	60.2307	50.0705	48.9357	51.3903	34.8325	39.6593	64.2585	53.2583	34.9481
Psmd2	ENSMUSG00000006998	1915.34	1970.27	1983.93	1849.41	2018.67	1416.72	1732.19	1848.6	1946.95
Syngr3	ENSMUSG00000007021	1172.49	1075.68	1230.53	1084.33	1250.73	914.367	1185.99	1410.19	1583.94
Vars	ENSMUSG00000007029	307.578	308.768	359.881	346.242	266.509	224.736	322.69	317.235	289.731
Vwa7	ENSMUSG00000007030	17.6677	10.8486	6.11696	8.35092	12.9609	8.81318	11.1754	7.7186	5.6368
Hspa1l	ENSMUSG00000007033	4.01538	3.33803	5.09747	4.49665	4.86035	19.8297	4.19077	10.0342	13.5283
Slc44a4	ENSMUSG00000007034	0.803076	1.66902	1.01949	1.92714	0	0	0	0	1.12736
Msh5	ENSMUSG00000007035	2.40923	3.33803	6.11696	7.06616	3.24024	0	11.1754	3.08744	4.50944
Abhd16a	ENSMUSG00000007036	328.458	367.184	342.55	341.103	310.253	180.67	291.957	307.972	301.005
Neu1	ENSMUSG00000007038	218.437	216.138	239.581	259.521	225.196	202.703	265.416	253.17	239
Ddah2	ENSMUSG00000007039	23.2892	29.2078	26.5068	32.7613	18.6314	24.2362	39.1139	27.0151	29.3113
Clic1	ENSMUSG00000007041	47.3815	86.7889	56.0721	87.3635	59.9444	37.456	55.877	55.5739	66.5142
Lsm2	ENSMUSG00000007050	96.3691	90.9614	103.988	80.9397	95.587	55.0824	64.2585	101.886	76.6604
Pole	ENSMUSG00000007080	24.8954	15.8557	19.3704	28.907	27.542	37.456	32.1293	26.2432	29.3113
Atp1a2	ENSMUSG00000007097	9408.03	8597.94	8721.76	8639.35	8437.57	9533.66	8184.58	9301.69	8643.46
Atp1a4	ENSMUSG00000007107	0.803076	3.33803	6.11696	3.85427	5.67041	2.20329	5.5877	2.31558	1.12736
Casq1	ENSMUSG00000007122	8.03076	9.17959	6.11696	6.42378	8.91065	0	2.79385	3.8593	12.4009
Stx1a	ENSMUSG00000007207	115.643	174.412	191.665	131.688	140.14	132.198	222.111	190.649	199.543
Ceacam9	ENSMUSG00000007209	0.803076	0	1.01949	0	0	2.20329	2.79385	0.77186	0
Zfp775	ENSMUSG00000007216	53.003	79.2783	69.3255	68.0921	66.4248	44.0659	68.4493	83.3609	69.8963
Scube2	ENSMUSG00000007279	40.1538	41.7254	24.4678	29.5494	34.8325	8.81318	27.9385	26.2432	16.9104
Mrpl49	ENSMUSG00000007338	323.64	342.983	322.16	328.898	375.867	442.862	326.88	376.668	313.406
Dennd2c	ENSMUSG00000007379	14.4554	12.5176	10.1949	8.35092	13.771	4.40659	8.38155	17.7528	5.6368
Mark3	ENSMUSG00000007411	1093.79	1064.83	1056.19	1138.29	1111.4	1022.33	1084.01	1137.72	1013.5
Gatad1	ENSMUSG00000007415	974.131	1117.41	960.362	1034.23	1036.88	1015.72	1145.48	1126.92	1193.87
Pcdha11	ENSMUSG00000007440	44.1692	32.5458	47.9162	27.6223	29.1621	52.8791	13.9692	34.7337	29.3113
M6pr	ENSMUSG00000007458	1113.87	1112.4	1209.12	1115.81	1122.74	982.669	1089.6	1048.96	1172.45
Lrrc8a	ENSMUSG00000007476	269.833	270.381	270.166	265.302	239.777	268.802	251.446	282.501	301.005
Mc5r	ENSMUSG00000007480	2.40923	4.17254	6.11696	3.85427	4.05029	4.40659	2.79385	3.08744	1.12736
Ppp2r1a	ENSMUSG00000007564	3590.55	3591.73	3844.51	3623.66	3962	2635.14	3338.65	3741.98	3846.55
Fance	ENSMUSG00000007570	91.5506	91.7959	89.7154	88.0059	63.1846	94.7417	101.975	87.2202	108.226
Tinf2	ENSMUSG00000007589	85.126	76.7748	95.8323	78.3702	91.5367	63.8955	60.0677	86.4483	66.5142
Tssk4	ENSMUSG00000007591	3.2123	5.84156	8.15594	8.35092	4.05029	2.20329	6.98462	6.94674	2.25472
Hapln4	ENSMUSG00000007594	1041.59	967.196	946.09	991.19	993.942	696.241	863.299	1034.29	950.364
Dus3l	ENSMUSG00000007603	354.156	394.723	323.179	387.354	350.756	266.599	417.68	428.382	323.552
Gtpbp3	ENSMUSG00000007610	148.569	146.039	177.392	152.244	157.961	83.7252	101.975	144.338	145.429
Tgfbr1	ENSMUSG00000007613	637.642	629.22	795.205	707.901	626.176	548.62	530.831	565.002	542.26
Homer1	ENSMUSG00000007617	2999.49	3207.02	2752.63	3445.72	3684.96	2511.76	3232.48	3653.99	3790.18
Rad51c	ENSMUSG00000007646	74.6861	81.7818	74.423	76.443	78.5757	72.7087	93.5939	104.973	87.934
Gabrb2	ENSMUSG00000007653	4159.93	3432.33	3276.65	3183.63	3787.84	4543.19	3271.6	3454.07	3269.34
Cav1	ENSMUSG00000007655	144.554	153.55	197.782	152.244	183.073	143.214	117.342	147.425	136.41
Arpp19	ENSMUSG00000007656	1464.01	1487.93	1638.33	1938.06	1728.67	1681.11	1788.06	1731.28	2263.74
Bcl2l1	ENSMUSG00000007659	797.454	935.484	898.173	892.906	823.83	1097.24	873.078	874.518	924.434
Khsrp	ENSMUSG00000007670	788.62	862.047	856.374	759.934	752.545	1619.42	969.465	933.951	826.354
Dio2	ENSMUSG00000007682	1005.45	1233.4	888.998	1137.65	1055.51	905.554	1406.7	1502.04	1422.73
Ccdc124	ENSMUSG00000007721	268.227	356.335	266.088	295.494	318.353	321.681	379.963	319.55	306.642
Cct4	ENSMUSG00000007739	1897.67	1764.15	1752.51	1665.69	1841.26	1656.88	1734.98	1843.2	1964.99
0610009B22Rik	ENSMUSG00000007777	217.634	242.008	268.127	219.051	232.487	165.247	227.699	230.786	226.599
Cpt1c	ENSMUSG00000007783	734.011	776.093	801.322	794.622	770.366	625.736	896.825	812.769	810.571
Twist2	ENSMUSG00000007805	0	2.50353	0	0.642378	0.810059	4.40659	0	0	4.50944
Zfp655	ENSMUSG00000007812	898.642	858.709	985.85	856.291	925.897	1022.33	779.484	908.479	873.703
Rhoa	ENSMUSG00000007815	2853.33	2818.97	2862.74	2696.06	2668.33	2101.94	1809.02	2151.95	2286.28
Zmiz1	ENSMUSG00000007817	2360.24	2492.68	2713.89	2353.03	2533.86	2948.01	3122.13	3010.25	3078.82
Ankrd26	ENSMUSG00000007827	724.374	761.906	673.885	619.895	695.031	1176.56	835.361	833.609	810.571
Aldh16a1	ENSMUSG00000007833	31.32	43.3944	36.7017	34.6884	39.6929	15.4231	51.6862	36.2774	34.9481
Hnrnpa0	ENSMUSG00000007836	1337.92	1284.31	1477.25	1329.08	1326.88	1451.97	1422.07	1403.24	1631.29
Prrg2	ENSMUSG00000007837	33.7292	26.7043	21.4094	27.6223	32.4024	19.8297	37.717	30.1025	19.1651
Hnrnph1	ENSMUSG00000007850	3763.21	3723.58	3457.1	3643.57	3864.79	4675.39	3749.34	3701.07	3417.03
Ift43	ENSMUSG00000007867	76.2922	97.6375	79.5205	103.423	88.2964	136.604	114.548	86.4483	89.0614
Id3	ENSMUSG00000007872	176.677	151.881	154.963	118.198	142.57	85.9285	169.028	131.988	157.83
Tcap	ENSMUSG00000007877	0	0	2.03899	0	0	0	0	0.77186	0
Arid1a	ENSMUSG00000007880	2651.76	2772.24	2717.97	2763.51	2743.67	3747.8	3449.01	3493.44	3605.29
Crlf1	ENSMUSG00000007888	2.40923	5.00705	0	1.92714	3.24024	2.20329	6.98462	7.7186	5.6368
Ctsd	ENSMUSG00000007891	1504.16	2071.25	1885.04	2062.68	1543.97	1061.99	1469.56	1485.83	1594.09
Rplp1	ENSMUSG00000007892	4482.77	4140	3975	3536.94	3352.02	1414.52	2852.52	3309.74	2984.12
Hmgcll1	ENSMUSG00000007908	371.021	383.874	363.959	326.971	323.214	323.884	371.582	366.634	339.335
Ttc9b	ENSMUSG00000007944	159.812	132.687	124.378	152.886	145.811	107.961	122.929	186.79	184.887
Abhd8	ENSMUSG00000007950	970.919	895.428	961.382	870.423	892.685	1225.03	1109.16	1162.42	1207.4
Ift22	ENSMUSG00000007987	585.442	553.279	590.286	544.737	520.058	636.752	623.028	607.454	633.576
Fzd3	ENSMUSG00000007989	5064.2	4746.69	5434.92	5358.72	5535.13	5318.75	5168.62	5577.46	6405.65
1700008O03Rik	ENSMUSG00000008028	13.6523	6.67607	11.2144	10.2781	11.3408	8.81318	2.79385	8.49046	14.6557
Mid1ip1	ENSMUSG00000008035	855.276	867.889	878.803	795.265	765.506	839.455	790.659	857.537	740.675
Ap2s1	ENSMUSG00000008036	457.753	494.029	486.298	452.877	453.633	334.901	490.32	466.975	493.783
Fgfrl1	ENSMUSG00000008090	161.418	156.053	152.924	159.952	142.57	110.165	171.822	166.722	138.665
4930432K21Rik	ENSMUSG00000008129	16.0615	11.6831	12.2339	21.8409	21.0615	13.2198	11.1754	19.2965	13.5283
Fhl2	ENSMUSG00000008136	57.0184	56.7466	85.6374	45.6089	49.4136	44.0659	53.0831	57.1176	30.4387
Emc10	ENSMUSG00000008140	786.211	664.269	837.004	810.682	745.254	570.653	916.382	918.514	913.161
Clstn3	ENSMUSG00000008153	3257.28	3327.19	3395.93	3229.88	3564.26	4069.48	3745.15	3843.86	3455.36
Fbxw9	ENSMUSG00000008167	110.824	87.6234	93.7934	108.562	116.648	55.0824	92.197	94.1669	104.844
Spib	ENSMUSG00000008193	0	0.834509	2.03899	1.28476	3.24024	0	1.39692	2.31558	2.25472
Fnbp4	ENSMUSG00000008200	539.667	579.149	598.442	657.796	555.7	581.67	579.724	557.283	532.113
Cers4	ENSMUSG00000008206	796.651	887.917	929.778	919.244	963.16	1266.89	817.201	849.046	762.095
Scrn3	ENSMUSG00000008226	432.858	474.001	443.479	479.214	469.024	378.967	350.628	377.44	370.901
Phax	ENSMUSG00000008301	331.67	336.307	377.212	312.838	346.705	458.285	346.437	390.561	385.557
Tle1	ENSMUSG00000008305	578.215	595.005	554.604	550.518	556.51	971.653	692.874	651.45	591.863
1700109H08Rik	ENSMUSG00000008307	33.7292	23.3662	29.5653	44.3241	34.0225	41.8626	26.5416	28.5588	20.2925
Relt	ENSMUSG00000008318	97.9752	97.6375	113.164	88.6482	99.6372	116.775	121.532	92.6232	117.245
Snrpb2	ENSMUSG00000008333	268.227	275.388	306.867	251.812	279.47	414.219	272.4	321.094	289.731
Ubc	ENSMUSG00000008348	1954.69	1773.33	2203.12	1712.58	1721.38	2917.16	2947.51	2363.44	2653.8
Prpf31	ENSMUSG00000008373	286.698	305.43	317.062	295.494	291.621	304.055	307.323	281.729	295.368
Sertad1	ENSMUSG00000008384	31.32	21.6972	19.3704	28.907	28.3521	6.60988	23.7477	25.4714	27.0566
Carhsp1	ENSMUSG00000008393	591.867	580.818	634.125	614.114	501.426	462.692	515.465	466.204	525.349
Elk3	ENSMUSG00000008398	85.9291	77.6093	81.5594	89.2906	81.0059	116.775	74.037	84.9046	92.4434
Herpud2	ENSMUSG00000008429	937.993	965.526	1003.18	896.76	977.741	934.197	878.665	966.369	916.543
Rdh13	ENSMUSG00000008435	315.609	306.265	262.01	247.958	312.683	282.022	262.622	255.486	227.727
Adam21	ENSMUSG00000008438	9.63691	15.0212	7.13645	10.2781	9.72071	24.2362	11.1754	10.806	10.1462
Nutf2	ENSMUSG00000008450	226.467	229.49	250.795	208.131	240.588	129.994	160.646	202.227	227.727
Fut1	ENSMUSG00000008461	0	0	0	0.642378	0.810059	0	0	0	0
Arpc5	ENSMUSG00000008475	1404.58	1593.08	1687.26	1699.73	1833.16	801.999	1287.96	1379.31	1470.08
Rnf151	ENSMUSG00000008482	22.4861	11.6831	8.15594	7.06616	8.91065	6.60988	9.77847	8.49046	3.38208
Elavl2	ENSMUSG00000008489	3009.13	2221.46	2152.15	1930.99	2373.47	3586.96	2050.68	2192.85	1999.93
Pou2f2	ENSMUSG00000008496	67.4584	64.2572	65.2476	59.0988	56.7041	403.203	145.28	108.06	102.59
Mgst1	ENSMUSG00000008540	192.738	190.268	192.684	177.939	102.877	156.434	134.105	145.11	144.302
Nfib	ENSMUSG00000008575	2389.15	2681.28	2923.91	2709.55	2747.72	2289.22	2353.82	2435.22	2488.08
Htr3b	ENSMUSG00000008590	1.60615	0.834509	0	0.642378	1.62012	0	0	0.77186	0
Rab25	ENSMUSG00000008601	0.803076	0.834509	1.01949	0	2.43018	0	0	0	4.50944
Ubqln4	ENSMUSG00000008604	791.03	756.065	793.166	801.046	834.361	612.516	818.598	821.259	764.349
Rbfox1	ENSMUSG00000008658	1745.08	2066.24	1966.6	2030.56	2195.26	2505.15	2603.87	2183.59	2330.25
Rps18	ENSMUSG00000008668	171.858	181.923	166.177	204.919	186.314	88.1318	150.868	147.425	204.052
Rpl10	ENSMUSG00000008682	1779.62	1680.7	1943.15	1709.37	1748.92	965.043	1719.61	1806.15	2054.05
Rps15a	ENSMUSG00000008683	1459.99	1351.07	1405.88	1359.27	1432.18	1260.28	1389.94	1507.44	1430.62
Ncaph2	ENSMUSG00000008690	613.55	591.667	610.676	557.585	613.215	414.219	620.234	578.895	587.354
Hipk1	ENSMUSG00000008730	4643.38	5017.07	4532.67	4702.85	4560.63	6061.26	4320.69	4559.38	5163.3
Gprc5b	ENSMUSG00000008734	2834.86	2590.31	2531.4	2352.39	2315.96	1945.51	2028.33	2449.11	2330.25
Man1a2	ENSMUSG00000008763	2961.74	3081.84	3010.56	2733.96	3127.64	2778.35	2775.69	3063.51	3076.56
Tppp2	ENSMUSG00000008813	0	0	0	0.642378	0	0	0	0.77186	0
Acyp1	ENSMUSG00000008822	87.5353	84.2854	105.008	95.072	89.1065	81.5219	81.0216	69.4674	60.8774
Cd163	ENSMUSG00000008845	6.42461	15.8557	16.3119	8.35092	11.3408	17.6264	9.77847	11.5779	21.4198
Hdac5	ENSMUSG00000008855	1243.16	1245.92	1159.16	1098.47	1176.21	1374.86	1568.75	1539.86	1482.48
Rala	ENSMUSG00000008859	988.586	973.872	952.206	938.515	1032.02	1211.81	927.558	989.525	986.439
Vdac3	ENSMUSG00000008892	1478.46	1387.79	1350.83	1349.64	1409.5	1169.95	1218.12	1294.41	1297.59
Vps72	ENSMUSG00000008958	138.932	134.356	150.885	150.317	153.911	116.775	149.471	135.847	182.632
Gabpa	ENSMUSG00000008976	889.808	792.783	803.36	825.456	804.389	945.213	761.324	815.856	817.335
Bmp7	ENSMUSG00000008999	232.892	232.828	208.996	226.117	143.38	213.72	312.911	259.345	243.51
Dynll1	ENSMUSG00000009013	2424.49	2597.83	2223.51	2299.07	2437.47	2031.44	3282.77	2876.72	3285.12
Pdcl	ENSMUSG00000009030	444.904	400.564	437.363	402.771	459.303	524.384	372.979	408.314	401.34
Tmem184b	ENSMUSG00000009035	640.854	633.392	593.345	565.293	551.65	742.51	603.471	689.271	615.538
Rsph14	ENSMUSG00000009070	8.83383	10.8486	15.2924	16.0595	12.9609	39.6593	11.1754	12.3498	19.1651
Nf2	ENSMUSG00000009073	1019.91	1089.03	1167.32	1045.79	1018.24	1070.8	1014.17	1029.66	1012.37
Cabp7	ENSMUSG00000009075	166.237	130.183	241.62	91.8601	149.861	145.417	201.157	185.246	164.594
Zmat5	ENSMUSG00000009076	57.8215	51.7395	51.9941	57.8141	59.9444	52.8791	55.877	37.0493	67.6415
Ewsr1	ENSMUSG00000009079	1806.92	1924.38	1900.33	2046.62	1905.26	2062.28	2195.96	2010.7	1940.18
Ap1b1	ENSMUSG00000009090	1779.62	1701.56	1831.01	1634.21	1624.98	1425.53	1765.71	1860.95	1818.43
Derl3	ENSMUSG00000009092	29.7138	17.5247	20.3899	23.1256	21.8716	26.4395	26.5416	30.8744	34.9481
Gstt4	ENSMUSG00000009093	0	0	0	0	0.810059	0	0	0.77186	0
Tbx1	ENSMUSG00000009097	13.6523	6.67607	7.13645	9.63568	7.29053	2.20329	13.9692	11.5779	11.2736
Gnat2	ENSMUSG00000009108	2.40923	1.66902	3.05848	3.21189	0	0	1.39692	0	1.12736
Bcl2l13	ENSMUSG00000009112	672.978	671.779	658.592	618.61	671.539	425.236	610.456	549.564	599.755
2610028H24Rik	ENSMUSG00000009114	0.803076	4.17254	2.03899	10.2781	2.43018	4.40659	1.39692	5.40302	5.6368
Spatc1l	ENSMUSG00000009115	0	0	0	0.642378	0	0	0	0.77186	0
Dqx1	ENSMUSG00000009145	7.22768	15.0212	8.15594	7.06616	13.771	13.2198	5.5877	6.94674	1.12736
Lnpk	ENSMUSG00000009207	1450.35	1382.78	1410.98	1383.68	1484.03	2044.66	1363.4	1446.47	1344.94
Prr29	ENSMUSG00000009210	3.2123	4.17254	9.17544	10.2781	4.86035	2.20329	5.5877	4.63116	6.76415
Mymk	ENSMUSG00000009214	4.01538	3.33803	3.05848	3.21189	3.24024	11.0165	0	6.17488	1.12736
Fam163b	ENSMUSG00000009216	266.621	243.677	317.062	217.124	285.951	779.966	462.382	445.363	430.651
Trpm5	ENSMUSG00000009246	1.60615	0	4.07797	1.28476	0	6.60988	2.79385	0.77186	0
Ascl2	ENSMUSG00000009248	0.803076	2.50353	3.05848	3.21189	3.24024	0	1.39692	4.63116	2.25472
Rarres2	ENSMUSG00000009281	77.0953	123.507	109.086	133.615	90.7266	116.775	141.089	95.7107	140.92
Pttg1ip	ENSMUSG00000009291	621.581	621.709	657.573	671.286	612.405	330.494	490.32	595.104	568.189
Trpm2	ENSMUSG00000009292	404.75	287.905	315.023	377.076	379.108	332.697	318.499	353.512	333.698
Ube2g2	ENSMUSG00000009293	265.818	276.222	228.366	262.733	274.61	229.143	254.24	230.014	255.91
Mpo	ENSMUSG00000009350	0.803076	1.66902	0	1.28476	0	0	0	0.77186	1.12736
Lpo	ENSMUSG00000009356	11.2431	10.0141	7.13645	3.21189	6.48047	15.4231	11.1754	10.0342	3.38208
Met	ENSMUSG00000009376	683.418	966.361	877.783	1001.47	911.316	224.736	553.182	619.804	559.17
Slc16a12	ENSMUSG00000009378	32.9261	115.162	70.345	69.3769	36.4527	52.8791	32.1293	30.1025	24.8019
Syn2	ENSMUSG00000009394	2855.74	2513.54	2933.08	2421.12	2830.35	2425.83	2848.33	3375.34	3533.14
Elk1	ENSMUSG00000009406	430.449	472.332	422.07	495.274	481.175	526.587	530.831	565.002	529.859
Nav1	ENSMUSG00000009418	2007.69	1686.54	1655.66	1774.89	1742.44	1985.17	1992.01	2094.06	2008.95
Tnpo1	ENSMUSG00000009470	2702.35	2764.73	2547.71	2550.24	2669.14	2346.51	2447.41	2303.23	2521.9
Otog	ENSMUSG00000009487	0	1.66902	0	1.28476	0	0	2.79385	0	0
Rnmt	ENSMUSG00000009535	1260.83	1255.1	1370.2	1183.26	1406.26	1491.63	1205.55	1219.54	1237.84
Kcnq1	ENSMUSG00000009545	6.42461	2.50353	6.11696	3.21189	4.86035	2.20329	2.79385	6.17488	3.38208
Srp14	ENSMUSG00000009549	806.288	741.044	955.265	788.198	808.439	731.494	733.385	849.818	1002.22
6330409D20Rik	ENSMUSG00000009551	28.9107	20.8627	8.15594	15.4171	4.86035	61.6922	11.1754	24.6995	11.2736
Cdk9	ENSMUSG00000009555	423.221	428.103	432.265	451.592	485.225	356.934	490.32	488.587	555.788
Tor2a	ENSMUSG00000009563	110.021	110.99	126.417	98.2839	115.838	103.555	103.372	110.376	105.972
Fpgs	ENSMUSG00000009566	56.2153	43.3944	24.4678	38.5427	49.4136	70.5054	19.5569	30.8744	27.0566
Mkl2	ENSMUSG00000009569	3621.87	4072.4	4366.49	4197.3	4720.21	3913.05	5197.96	5239.39	6084.36
Cbx5	ENSMUSG00000009575	6690.42	6579.27	6548.2	6380.1	7014.3	8163.21	5896.42	6452.75	6982.86
Odam	ENSMUSG00000009580	0.803076	0	0	0	0	0	0	0	1.12736
Apobec3	ENSMUSG00000009585	20.88	39.2219	33.6433	46.8936	22.6817	13.2198	32.1293	28.5588	25.9293
St6galnac1	ENSMUSG00000009588	0.803076	0	1.01949	0	0	0	0	0	0
Taf7l	ENSMUSG00000009596	0	0	3.05848	1.92714	0	0	0	0	0
Sardh	ENSMUSG00000009614	110.824	95.9685	85.6374	90.5754	115.838	116.775	121.532	111.148	101.462
Vav2	ENSMUSG00000009621	224.058	222.814	183.509	170.873	213.045	202.703	277.988	175.984	239
Tex15	ENSMUSG00000009628	145.357	122.673	137.632	117.555	125.559	96.945	74.037	98.7981	67.6415
Ppp2cb	ENSMUSG00000009630	812.713	906.276	867.589	935.303	950.199	777.763	783.675	1079.06	1050.7
G0s2	ENSMUSG00000009633	20.88	26.7043	21.4094	20.5561	15.3911	6.60988	25.1446	30.8744	24.8019
Dmap1	ENSMUSG00000009640	138.129	162.729	159.041	176.654	167.682	185.077	209.539	198.368	199.543
Mcu	ENSMUSG00000009647	551.713	524.071	607.618	611.544	582.432	385.577	497.305	553.424	550.151
Oit3	ENSMUSG00000009654	0	0.834509	0	0.642378	0	0	0	0	2.25472
Tex11	ENSMUSG00000009670	6.42461	0.834509	2.03899	1.28476	2.43018	0	0	0	4.50944
Bcr	ENSMUSG00000009681	1676.02	1713.25	1724.98	1986.88	1927.13	1615.01	2281.18	2351.86	2604.2
Fxyd5	ENSMUSG00000009687	50.5938	64.2572	48.9357	55.2446	29.1621	57.2857	57.2739	52.4865	59.75
Kcnd1	ENSMUSG00000009731	168.646	156.888	176.372	146.462	165.252	248.972	149.471	156.688	171.359
Tfcp2	ENSMUSG00000009733	349.338	340.48	316.043	309.626	324.834	279.818	234.683	296.394	268.311
Pou6f2	ENSMUSG00000009734	76.2922	75.9403	66.267	73.2311	59.1343	88.1318	106.166	106.517	59.75
Pou6f1	ENSMUSG00000009739	701.888	684.297	733.015	689.914	717.712	848.268	759.927	760.282	748.566
Ubp1	ENSMUSG00000009741	948.433	924.636	863.511	960.356	915.367	1081.82	829.773	861.396	797.043
Nuak2	ENSMUSG00000009772	15.2584	25.0353	26.5068	22.4832	20.2515	2.20329	11.1754	10.806	5.6368
Ick	ENSMUSG00000009828	560.547	520.733	499.552	488.208	489.276	447.269	423.268	444.591	394.576
Sdhb	ENSMUSG00000009863	880.974	858.709	879.822	806.827	887.825	777.763	941.527	970.228	1041.68
Cox4i2	ENSMUSG00000009876	5.62153	5.84156	5.09747	1.28476	3.24024	2.20329	16.7631	3.08744	9.01887
Snap47	ENSMUSG00000009894	2634.89	2485.17	2605.82	2343.4	2585.71	1960.93	2236.48	2546.37	2718.06
Kdsr	ENSMUSG00000009905	659.325	593.336	652.476	566.578	669.919	667.598	529.434	564.23	554.661
Vps4b	ENSMUSG00000009907	766.937	655.089	662.67	705.974	774.416	797.593	537.816	681.552	572.698
Rps25	ENSMUSG00000009927	1474.45	1697.39	1821.83	1543.64	1552.07	1584.17	1943.12	1630.94	1397.93
Nxf2	ENSMUSG00000009941	1.60615	1.66902	4.07797	2.56951	3.24024	0	4.19077	3.08744	3.38208
Taz	ENSMUSG00000009995	265.015	277.891	275.263	300.633	293.241	213.72	279.385	241.592	252.528
Kif19a	ENSMUSG00000010021	29.7138	30.8768	45.8772	38.5427	42.1231	85.9285	36.32	39.3649	45.0944
Aldh3a2	ENSMUSG00000010025	662.538	710.167	747.288	682.848	713.662	566.247	547.594	651.45	658.378
Zmynd10	ENSMUSG00000010044	27.3046	60.9191	47.9162	64.8802	46.1734	44.0659	64.2585	43.996	62.0047
Tmem115	ENSMUSG00000010045	210.406	252.856	198.801	213.27	195.224	110.165	276.591	270.151	255.91
Hyal2	ENSMUSG00000010047	69.8676	58.4156	69.3255	55.2446	62.3745	59.489	93.5939	72.5549	83.4246
Ifrd2	ENSMUSG00000010048	43.3661	61.7536	45.8772	51.3903	42.1231	33.0494	51.6862	43.2242	50.7312
Hyal1	ENSMUSG00000010051	59.4276	60.0846	44.8577	72.5888	40.5029	28.6428	54.48	43.996	59.75
Tusc2	ENSMUSG00000010054	334.883	342.983	341.53	353.951	379.108	414.219	379.963	417.576	423.887
Nprl2	ENSMUSG00000010057	244.938	237	236.522	224.19	227.627	187.28	195.569	267.835	311.151
Slc38a3	ENSMUSG00000010064	862.503	964.692	999.103	948.151	810.059	464.895	719.416	689.271	709.109
Cacna2d2	ENSMUSG00000010066	3391.39	3363.9	3391.85	3202.26	3386.86	3677.3	4210.33	4055.35	4174.61
Rassf1	ENSMUSG00000010067	84.323	96.803	72.384	104.065	102.877	61.6922	92.197	104.201	75.5331
Epn3	ENSMUSG00000010080	45.7753	95.134	49.9552	85.4363	44.5532	44.0659	39.1139	35.5056	30.4387
Rnf112	ENSMUSG00000010086	353.353	378.867	386.388	458.016	412.32	434.049	433.047	435.329	428.396
Slc3a2	ENSMUSG00000010095	833.593	856.206	799.283	792.695	807.629	779.966	737.576	710.111	788.024
Nxf1	ENSMUSG00000010097	1100.21	1248.42	1032.75	1264.2	1162.43	883.521	1049.09	1126.92	1063.1
Stx5a	ENSMUSG00000010110	456.95	461.483	419.012	465.082	473.074	367.95	421.871	396.736	372.028
Slc47a1	ENSMUSG00000010122	0	1.66902	0	0	0	0	0	2.31558	0
Pifo	ENSMUSG00000010136	26.5015	41.7254	34.6628	50.1055	23.4917	48.4725	30.7323	32.4181	29.3113
Tnfrsf13b	ENSMUSG00000010142	13.6523	12.5176	16.3119	36.6156	22.6817	8.81318	8.38155	12.3498	6.76415
Spire2	ENSMUSG00000010154	106.809	87.6234	88.6959	104.065	102.877	105.758	94.9909	112.692	103.717
Prox1	ENSMUSG00000010175	977.343	682.628	898.173	790.768	747.684	837.252	539.213	784.982	579.463
Raver1	ENSMUSG00000010205	1.60615	1.66902	2.03899	1.92714	3.24024	0	2.79385	1.54372	5.6368
2610507B11Rik	ENSMUSG00000010277	4536.58	4375.33	4377.7	4413.14	4701.58	3106.65	3838.75	4385.71	4714.62
AI597479	ENSMUSG00000010290	660.931	559.955	582.131	573.644	630.226	605.906	483.336	555.739	564.807
Tmem86a	ENSMUSG00000010307	60.2307	85.1199	96.8518	95.072	74.5254	57.2857	61.4647	56.3458	81.1698
Optc	ENSMUSG00000010311	6.42461	4.17254	7.13645	10.2781	13.771	11.0165	19.5569	6.17488	6.76415
Tex14	ENSMUSG00000010342	24.8954	16.6902	10.1949	5.13903	15.3911	15.4231	15.3662	19.2965	3.38208
Ifi35	ENSMUSG00000010358	22.4861	17.5247	13.2534	22.4832	13.771	11.0165	12.5723	12.3498	9.01887
Rdm1	ENSMUSG00000010362	24.0923	30.0423	24.4678	32.7613	16.2012	19.8297	13.9692	20.8402	27.0566
Nedd8	ENSMUSG00000010376	637.642	667.607	664.709	657.153	642.377	879.115	727.798	656.081	697.835
Gosr1	ENSMUSG00000010392	844.033	820.322	852.296	816.463	813.299	751.323	806.025	768.001	819.59
Mrpl52	ENSMUSG00000010406	222.452	235.331	215.113	192.714	147.431	286.428	271.003	182.159	206.307
Kansl3	ENSMUSG00000010453	876.156	893.759	756.464	827.383	856.232	1022.33	955.496	879.149	898.505
Eya4	ENSMUSG00000010461	76.2922	76.7748	66.267	68.0921	58.3242	59.489	67.0524	79.5016	67.6415
Ebf3	ENSMUSG00000010476	646.476	441.455	605.579	472.148	483.605	660.988	335.262	405.227	443.052
Uckl1os	ENSMUSG00000010492	7.22768	8.34509	13.2534	20.5561	13.771	8.81318	4.19077	8.49046	9.01887
Myt1	ENSMUSG00000010505	449.722	527.409	565.819	591.631	561.371	451.675	498.702	493.99	500.547
Faf1	ENSMUSG00000010517	784.605	801.128	816.614	764.43	763.886	837.252	723.607	750.248	803.807
Gm266	ENSMUSG00000010529	37.7446	35.0494	32.6238	33.4037	17.0112	13.2198	13.9692	33.9618	36.0755
Tsacc	ENSMUSG00000010538	20.0769	14.1866	10.1949	17.3442	11.3408	17.6264	13.9692	10.806	13.5283
Mettl16	ENSMUSG00000010554	982.965	922.132	942.012	1003.4	959.92	938.603	835.361	959.422	974.038
Dazl	ENSMUSG00000010592	33.7292	37.5529	35.6823	50.7479	41.313	41.8626	41.9077	41.6804	47.3491
Pigyl	ENSMUSG00000010607	37.7446	40.0564	42.8187	58.4564	56.7041	48.4725	34.9231	38.593	25.9293
Rbm25	ENSMUSG00000010608	2590.72	2649.56	2670.05	2660.09	2790.65	5179.95	3027.13	2969.35	2598.56
Psen2	ENSMUSG00000010609	156.6	114.328	119.281	145.82	123.939	105.758	106.166	124.269	142.047
Acaa1b	ENSMUSG00000010651	8.83383	5.84156	8.15594	8.35092	0.810059	22.0329	6.98462	3.8593	5.6368
Plcd1	ENSMUSG00000010660	74.6861	100.976	86.6569	111.774	80.1958	68.3021	76.8308	70.2393	82.2972
Fads1	ENSMUSG00000010663	3775.26	3789.5	3755.81	3769.48	3414.4	2679.21	3050.88	3648.58	3769.89
Lmbr1	ENSMUSG00000010721	706.707	761.906	765.639	711.113	703.941	680.818	634.204	680.009	715.873
Tnfrsf22	ENSMUSG00000010751	44.9722	26.7043	28.5458	43.6817	26.7319	55.0824	15.3662	34.7337	32.6934
Cars	ENSMUSG00000010755	354.96	372.191	358.862	369.368	383.968	440.659	420.474	385.158	363.01
Phlda2	ENSMUSG00000010760	0.803076	0.834509	0	0.642378	0	0	0	0.77186	0
Wnt2	ENSMUSG00000010797	4.01538	2.50353	6.11696	12.2052	12.9609	13.2198	9.77847	10.806	25.9293
Gabra1	ENSMUSG00000010803	8533.48	6948.12	7202.72	5875.19	7621.84	10615.5	8212.52	8850.92	8123.75
Grid2ip	ENSMUSG00000010825	265.818	291.244	292.594	370.01	319.163	41.8626	266.813	214.577	208.561
Kdelr3	ENSMUSG00000010830	4.81845	7.51058	9.17544	7.06616	5.67041	0	2.79385	5.40302	9.01887
1700006E09Rik	ENSMUSG00000010841	0	0	0	0	0.810059	0	0	0	1.12736
Apip	ENSMUSG00000010911	117.249	125.176	132.534	115.628	142.57	99.1483	135.502	126.585	127.392
Pdhx	ENSMUSG00000010914	587.851	598.343	592.325	531.889	657.768	676.411	578.327	566.545	551.279
Vac14	ENSMUSG00000010936	273.046	283.733	302.789	276.223	270.56	209.313	314.308	326.497	346.099
Slc5a1	ENSMUSG00000011034	0	0.834509	1.01949	2.56951	0.810059	0	1.39692	0	1.12736
1700049J03Rik	ENSMUSG00000011052	0.803076	0	0	1.28476	1.62012	2.20329	1.39692	3.08744	0
Akt1s1	ENSMUSG00000011096	219.24	229.49	197.782	192.714	183.883	138.808	206.745	221.524	227.727
Tbrg1	ENSMUSG00000011114	332.473	291.244	276.283	271.726	268.13	237.956	284.973	345.021	334.826
Adssl1	ENSMUSG00000011148	147.766	156.053	181.47	129.76	87.4864	77.1153	141.089	131.216	85.6793
Cfap161	ENSMUSG00000011154	29.7138	50.905	32.6238	57.8141	46.9834	19.8297	32.1293	30.1025	51.8585
Brf1	ENSMUSG00000011158	279.47	298.754	265.068	375.791	279.47	268.802	291.957	351.968	222.09
Vipr2	ENSMUSG00000011171	8.03076	9.17959	25.4873	17.3442	12.1509	13.2198	8.38155	10.0342	14.6557
Odc1	ENSMUSG00000011179	522.802	465.656	526.058	554.373	443.912	431.846	480.542	536.443	590.736
Thg1l	ENSMUSG00000011254	73.0799	84.2854	98.8908	113.059	81.0059	101.352	108.96	70.2393	98.0802
Adam19	ENSMUSG00000011256	202.375	218.641	235.503	222.905	221.146	154.231	152.265	189.106	191.651
Pabpc4	ENSMUSG00000011257	265.015	255.36	323.179	302.56	288.381	279.818	317.102	325.725	306.642
Exoc3l2	ENSMUSG00000011263	0.803076	3.33803	3.05848	2.56951	3.24024	0	0	0	0
Zfp296	ENSMUSG00000011267	3.2123	7.51058	5.09747	5.13903	1.62012	2.20329	4.19077	3.8593	6.76415
Plin5	ENSMUSG00000011305	4.81845	11.6831	11.2144	10.9204	9.72071	11.0165	19.5569	3.8593	7.89151
Sugp1	ENSMUSG00000011306	351.747	337.141	360.901	359.732	319.973	315.071	360.406	389.789	316.788
Dmrtc2	ENSMUSG00000011349	2.40923	2.50353	0	1.92714	0.810059	0	0	1.54372	0
Dhdh	ENSMUSG00000011382	264.212	296.251	279.341	245.389	263.269	641.159	413.49	352.74	338.208
Zfp790	ENSMUSG00000011427	297.138	303.761	238.561	276.865	269.75	187.28	238.874	223.839	242.382
Cpb1	ENSMUSG00000011463	0.803076	0	0	0.642378	0	0	0	0	1.12736
Slc25a41	ENSMUSG00000011486	3.2123	2.50353	1.01949	3.21189	4.86035	0	6.98462	3.08744	5.6368
Fsd1	ENSMUSG00000011589	221.649	214.469	195.743	186.932	196.844	171.857	283.576	282.501	232.236
Fuz	ENSMUSG00000011658	110.021	144.37	130.495	122.052	93.1568	103.555	134.105	118.866	146.557
Sptbn4	ENSMUSG00000011751	1256.81	1274.29	1178.53	1301.46	1385.2	1236.05	1600.88	1400.93	1378.76
Pgam1	ENSMUSG00000011752	1763.55	1323.53	1797.37	1417.73	1581.24	1370.45	1630.21	1749.04	1944.69
Evi5	ENSMUSG00000011831	1586.88	1586.4	1668.91	1489.03	1540.73	2174.65	1721.01	1673.39	1728.24
Evi5l	ENSMUSG00000011832	795.848	841.185	794.185	830.595	776.036	837.252	824.185	779.579	775.623
Snapc2	ENSMUSG00000011837	159.009	140.197	151.904	154.813	139.33	152.027	163.44	192.965	175.868
Git1	ENSMUSG00000011877	1885.62	2028.69	2081.8	1953.47	1855.03	2888.52	2580.12	2720.81	2563.61
Gltp	ENSMUSG00000011884	496.301	433.11	490.376	377.076	341.035	233.549	339.453	296.394	276.203
Bnip2	ENSMUSG00000011958	503.529	514.057	471.006	487.565	482.795	414.219	445.619	424.523	446.434
Ccnt1	ENSMUSG00000011960	1007.06	956.347	925.7	938.515	1046.6	1077.41	969.465	851.362	872.576
Scarf2	ENSMUSG00000012017	22.4861	32.5458	36.7017	30.1918	27.542	35.2527	46.0985	33.9618	37.2028
Brms1l	ENSMUSG00000012076	985.374	1110.73	1011.34	949.435	1083.86	879.115	954.099	1032.75	1039.43
Med15	ENSMUSG00000012114	513.969	463.987	512.805	516.472	481.985	548.62	683.096	622.891	626.812
Dhdds	ENSMUSG00000012117	457.753	469.828	515.863	481.784	473.884	372.357	466.573	500.937	507.312
Crybg2	ENSMUSG00000012123	4.01538	4.17254	2.03899	7.06616	4.86035	0	2.79385	4.63116	4.50944
Ubxn11	ENSMUSG00000012126	130.098	176.916	158.021	176.654	157.961	88.1318	111.754	94.1669	130.774
Mogat1	ENSMUSG00000012187	1.60615	0.834509	1.01949	1.28476	1.62012	0	1.39692	1.54372	2.25472
Tex22	ENSMUSG00000012211	5.62153	0.834509	2.03899	5.13903	2.43018	0	1.39692	3.08744	2.25472
Wnt8a	ENSMUSG00000012282	0	0	2.03899	0	0	0	0	0	0
Tjap1	ENSMUSG00000012296	304.366	260.367	274.244	293.567	315.113	266.599	268.209	273.238	202.925
Ehf	ENSMUSG00000012350	3.2123	9.17959	5.09747	5.78141	5.67041	0	0	3.8593	1.12736
Nanog	ENSMUSG00000012396	4.01538	2.50353	4.07797	2.56951	2.43018	0	1.39692	0.77186	10.1462
Rpl15	ENSMUSG00000012405	1675.22	1533.83	1933.98	1638.71	1802.38	1722.98	1651.16	1671.85	1861.27
Tmem167	ENSMUSG00000012422	1235.13	1230.9	1231.55	1287.33	1354.42	1066.39	1064.46	1126.14	1101.43
Steap4	ENSMUSG00000012428	1.60615	25.0353	6.11696	20.5561	12.1509	0	0	0.77186	2.25472
Mplkip	ENSMUSG00000012429	220.043	206.958	236.522	219.051	220.336	231.346	229.096	223.068	174.741
Kif11	ENSMUSG00000012443	52.1999	55.0776	69.3255	66.8074	62.3745	61.6922	78.2278	47.8553	77.7878
Rpa3	ENSMUSG00000012483	129.295	111.824	126.417	126.549	149.861	105.758	131.311	125.813	145.429
Mlkl	ENSMUSG00000012519	6.42461	2.50353	1.01949	5.78141	2.43018	0	8.38155	7.7186	4.50944
Tnpo3	ENSMUSG00000012535	1322.67	1341.06	1289.66	1246.86	1320.4	1357.23	1223.71	1272.03	1306.61
Ttll5	ENSMUSG00000012609	904.263	842.019	641.261	835.734	793.858	764.543	833.964	867.571	488.146
Zfp715	ENSMUSG00000012640	607.928	606.688	617.813	600.624	648.047	775.56	648.173	703.936	608.774
Retn	ENSMUSG00000012705	2.40923	4.17254	1.01949	1.28476	0	8.81318	2.79385	1.54372	4.50944
Acp4	ENSMUSG00000012777	0.803076	0	0	0.642378	0	0	0	0	0
Cdh23	ENSMUSG00000012819	73.883	56.7466	73.4035	48.8208	64.8047	127.791	195.569	123.498	153.321
Rps5	ENSMUSG00000012848	817.531	850.364	967.499	969.992	913.746	533.197	1092.39	1141.58	1165.69
Podnl1	ENSMUSG00000012889	3.2123	2.50353	4.07797	1.28476	3.24024	4.40659	4.19077	0	2.25472
Adgrl1	ENSMUSG00000013033	4261.92	4420.39	4490.87	4269.25	4333.01	3906.44	5109.95	5074.98	5083.26
Amotl1	ENSMUSG00000013076	1241.56	1316.85	1247.86	1210.88	1220.76	1388.08	1345.24	1511.3	1555.76
Etv5	ENSMUSG00000013089	770.953	786.942	687.138	763.788	838.411	826.235	905.207	933.179	976.293
Gfod2	ENSMUSG00000013150	139.735	111.824	112.144	111.774	117.459	134.401	127.12	118.866	156.703
Enkd1	ENSMUSG00000013155	35.3353	40.0564	35.6823	43.0394	42.9331	22.0329	58.6708	44.7679	38.3302
4933405L10Rik	ENSMUSG00000013158	4.81845	0	2.03899	1.28476	1.62012	0	4.19077	0	1.12736
Atp6v0d1	ENSMUSG00000013160	1757.13	1854.28	1922.76	1719	1769.98	1262.49	1822.99	1899.55	1836.47
Ptprs	ENSMUSG00000013236	6041.54	5957.56	6100.65	5846.93	6226.11	5666.87	7917.77	7342.71	7269.21
Slc41a1	ENSMUSG00000013275	507.544	581.653	530.136	587.134	520.868	429.642	476.351	522.549	508.439
Fer1l4	ENSMUSG00000013338	0.803076	0.834509	0	0.642378	0	0	0	0	0
Iglon5	ENSMUSG00000013367	240.12	243.677	199.821	226.117	210.615	416.423	279.385	246.995	255.91
Igf2bp1	ENSMUSG00000013415	0	0.834509	2.03899	0	0	0	0	0	1.12736
Zfp651	ENSMUSG00000013419	451.329	479.842	496.493	456.731	504.667	495.741	590.899	514.831	498.293
Nelfb	ENSMUSG00000013465	362.99	376.363	435.324	379.003	417.99	381.17	356.216	363.546	430.651
Card14	ENSMUSG00000013483	1.60615	1.66902	3.05848	3.85427	0.810059	0	0	1.54372	1.12736
Tmem175	ENSMUSG00000013495	341.307	300.423	377.212	346.242	319.163	202.703	276.591	315.691	313.406
Bcas1	ENSMUSG00000013523	2813.98	2590.31	2583.4	2238.05	1942.52	2231.94	1807.62	2605.8	1567.03
Tango2	ENSMUSG00000013539	505.938	453.973	368.037	434.248	413.94	372.357	421.871	436.101	427.269
4833413E03Rik	ENSMUSG00000013562	0	0	0	0	0.810059	0	0	0.77186	0
Aldh1a2	ENSMUSG00000013584	57.8215	48.4015	49.9552	19.9137	22.6817	19.8297	34.9231	30.8744	50.7312
Ndufs2	ENSMUSG00000013593	1037.57	1069.84	1005.22	1011.1	1079.81	883.521	975.053	1013.45	974.038
Snx31	ENSMUSG00000013611	0.803076	3.33803	1.01949	3.21189	2.43018	0	1.39692	0.77186	2.25472
Atraid	ENSMUSG00000013622	444.101	431.441	491.396	505.552	497.376	295.241	359.01	406.77	438.543
Cad	ENSMUSG00000013629	247.347	268.712	319.101	283.289	257.599	244.566	279.385	276.326	264.929
Sh3bp5l	ENSMUSG00000013646	265.818	282.898	263.029	290.997	276.23	200.5	259.828	230.014	263.802
Atad1	ENSMUSG00000013662	2464.64	2264.86	2682.29	2259.89	2375.09	2108.55	2318.89	2549.45	2561.36
Pten	ENSMUSG00000013663	4839.33	4940.29	5172.91	4841.61	5051.53	5633.82	4728.59	5226.26	5315.5
Pea15a	ENSMUSG00000013698	5222.4	4842.65	5110.72	4769.02	4431.83	4567.43	3978.44	4535.45	4494.78
Timm23	ENSMUSG00000013701	373.43	370.522	364.978	382.215	331.314	295.241	307.323	326.497	349.481
Tnfaip8l2	ENSMUSG00000013707	11.2431	8.34509	8.15594	5.78141	6.48047	15.4231	22.3508	8.49046	9.01887
Trnt1	ENSMUSG00000013736	641.658	650.082	663.69	676.425	687.74	760.137	695.668	680.781	717
Ly6g6e	ENSMUSG00000013766	2.40923	0.834509	1.01949	0.642378	0	0	0	2.31558	0
Ehmt2	ENSMUSG00000013787	1092.18	1186.67	1344.71	1241.08	1258.83	1509.26	1399.72	1239.61	1436.26
Elof1	ENSMUSG00000013822	182.298	204.455	188.606	211.343	203.325	262.192	247.256	206.087	227.727
Med16	ENSMUSG00000013833	252.969	283.733	311.965	271.084	312.683	211.516	360.406	372.037	379.92
St3gal1	ENSMUSG00000013846	163.024	127.68	118.261	102.138	113.408	253.379	162.043	173.669	155.576
Tmem259	ENSMUSG00000013858	579.821	574.976	620.871	553.73	537.879	385.577	804.628	595.104	635.83
Rnf170	ENSMUSG00000013878	361.384	322.12	368.037	333.394	357.236	537.604	296.148	361.231	404.722
Clip3	ENSMUSG00000013921	4212.94	4834.31	4762.05	4233.92	4376.75	8797.75	6481.73	6308.41	5321.13
Thap8	ENSMUSG00000013928	0	1.66902	0	1.28476	3.24024	0	0	0	1.12736
Myl2	ENSMUSG00000013936	0.803076	0.834509	0	2.56951	1.62012	0	0	0	1.12736
Dedd	ENSMUSG00000013973	291.517	341.314	301.77	323.759	322.403	244.566	370.185	351.196	324.679
Mcemp1	ENSMUSG00000013974	0	0	0	0.642378	0	0	4.19077	0.77186	1.12736
Nit1	ENSMUSG00000013997	214.421	221.145	176.372	207.488	191.174	163.044	231.889	216.121	197.288
Pax5	ENSMUSG00000014030	16.0615	11.6831	6.11696	20.5561	16.2012	28.6428	12.5723	18.5246	6.76415
Prdm15	ENSMUSG00000014039	345.323	329.631	260.99	325.686	366.957	224.736	291.957	341.162	350.609
Rnf168	ENSMUSG00000014074	576.608	617.536	611.696	523.538	515.197	828.439	643.982	574.264	535.496
Tctex1d2	ENSMUSG00000014075	122.068	127.68	116.222	138.754	149.861	107.961	108.96	117.323	124.009
Chp1	ENSMUSG00000014077	1855.11	1851.77	2109.33	1934.84	2170.15	1509.26	1626.02	1899.55	2060.81
Trpv4	ENSMUSG00000014158	30.5169	158.557	81.5594	109.847	34.0225	2.20329	0	23.9277	6.76415
Klhl3	ENSMUSG00000014164	575.002	661.765	490.376	547.306	415.56	687.428	771.102	663.8	774.496
Tvp23b	ENSMUSG00000014177	359.778	314.61	302.789	340.461	315.113	409.813	289.163	240.048	290.859
Dnajc7	ENSMUSG00000014195	1841.45	1706.57	1730.08	1673.4	1750.54	1969.75	1966.87	1799.98	1722.6
Zfp385c	ENSMUSG00000014198	2.40923	2.50353	1.01949	3.21189	2.43018	0	2.79385	3.8593	3.38208
Cacybp	ENSMUSG00000014226	2071.13	2097.95	1706.63	1698.45	1794.28	3833.73	2788.26	2648.25	2346.03
Cluap1	ENSMUSG00000014232	215.224	243.677	287.497	244.104	250.308	271.005	301.736	253.17	258.165
Zswim7	ENSMUSG00000014243	48.9876	46.7325	54.0331	52.0327	51.8438	35.2527	51.6862	44.7679	42.8396
Pigl	ENSMUSG00000014245	76.2922	80.1128	80.5399	75.8007	95.587	94.7417	81.0216	86.4483	65.3868
Ndufa2	ENSMUSG00000014294	448.116	470.663	475.084	457.373	503.857	266.599	367.391	360.459	443.052
Pam16	ENSMUSG00000014301	178.283	214.469	190.645	199.137	181.453	143.214	156.456	199.912	202.925
Glis2	ENSMUSG00000014303	150.978	134.356	125.398	131.688	136.9	121.181	110.357	132.76	102.59
Cox6c	ENSMUSG00000014313	2153.05	2047.05	2158.27	1997.15	2088.33	1222.83	2040.91	1854.01	1886.07
Bicc1	ENSMUSG00000014329	215.224	226.152	211.035	226.117	174.163	174.06	156.456	176.756	208.561
Ube2z	ENSMUSG00000014349	921.931	987.224	884.92	853.721	859.473	874.708	787.865	816.628	843.265
Tmem87b	ENSMUSG00000014353	901.051	865.385	998.084	925.025	879.724	735.9	736.179	755.651	801.552
Anapc1	ENSMUSG00000014355	2305.63	2195.59	2486.54	2471.23	2453.67	1855.17	1992.01	2076.3	2426.08
Mertk	ENSMUSG00000014361	419.206	558.286	462.85	556.942	439.862	493.538	623.028	521.006	642.595
Tsg101	ENSMUSG00000014402	795.848	847.861	866.569	822.887	814.109	969.45	962.481	899.217	901.887
Hps5	ENSMUSG00000014418	392.704	280.395	253.854	300.633	276.23	255.582	277.988	233.874	279.585
Map3k4	ENSMUSG00000014426	783.802	707.663	717.723	721.391	725.813	914.367	894.032	848.274	821.845
Piezo1	ENSMUSG00000014444	88.3383	173.578	178.411	153.528	81.816	72.7087	67.0524	75.6423	64.2595
Rnf166	ENSMUSG00000014470	183.101	191.937	193.704	185.647	179.833	101.352	203.951	203.771	214.198
Ankrd28	ENSMUSG00000014496	1662.37	1654	1737.22	1834.63	1747.3	1308.76	1271.2	1524.42	1414.84
Ankrd52	ENSMUSG00000014498	1110.65	1064	933.856	1010.46	1085.48	1066.39	1012.77	1035.84	943.599
Pkd2l2	ENSMUSG00000014503	7.22768	5.84156	5.09747	12.8476	8.91065	4.40659	8.38155	14.6653	13.5283
Srp19	ENSMUSG00000014504	306.775	369.687	310.945	371.937	344.275	484.725	395.33	350.424	360.755
Tmbim7	ENSMUSG00000014529	0	0	0	0	0	0	2.79385	0	0
Wdfy2	ENSMUSG00000014547	574.199	569.969	578.053	560.796	582.432	451.675	476.351	517.146	497.165
Rbsn	ENSMUSG00000014550	660.931	700.987	774.815	703.404	778.467	722.681	741.767	774.176	822.972
Mrps25	ENSMUSG00000014551	297.941	319.617	304.828	311.554	308.632	244.566	265.416	294.079	287.477
Dguok	ENSMUSG00000014554	136.523	149.377	130.495	168.303	170.922	99.1483	143.883	145.11	153.321
Camta1	ENSMUSG00000014592	7092.77	6295.53	6857.11	5928.51	6657.87	12618.3	8282.36	8319.88	8330.06
Csf1	ENSMUSG00000014599	276.258	241.173	298.711	222.905	230.867	231.346	229.096	195.281	187.142
Strip1	ENSMUSG00000014601	622.384	681.794	736.074	659.08	661.818	506.758	645.379	693.13	744.057
Kif1a	ENSMUSG00000014602	19004	19114.4	17890.1	16481.5	18215.8	19014.4	21593.7	20887.3	20230.5
Alx3	ENSMUSG00000014603	3.2123	5.00705	8.15594	4.49665	2.43018	11.0165	5.5877	3.8593	2.25472
Slc25a11	ENSMUSG00000014606	848.048	748.554	795.205	734.881	844.081	894.538	782.278	720.917	914.288
Chrne	ENSMUSG00000014609	33.7292	44.229	24.4678	36.6156	30.7822	15.4231	23.7477	16.2091	23.6745
Cmc2	ENSMUSG00000014633	159.009	117.666	94.8129	111.131	120.699	125.588	100.579	114.235	110.481
Chfr	ENSMUSG00000014668	406.356	418.923	361.92	402.771	436.622	293.038	352.025	351.196	372.028
Ceacam16	ENSMUSG00000014686	0	3.33803	1.01949	4.49665	0.810059	0	0	0	1.12736
Adam28	ENSMUSG00000014725	1.60615	0.834509	1.01949	3.21189	4.05029	0	1.39692	3.08744	3.38208
Ankrd53	ENSMUSG00000014747	0.803076	0	1.01949	0	0.810059	0	0	0	1.12736
Tex261	ENSMUSG00000014748	351.747	349.659	368.037	335.322	333.744	233.549	280.782	322.638	344.972
Fam120b	ENSMUSG00000014763	1123.5	1279.3	1311.07	1236.58	1324.45	1070.8	1229.29	1265.85	1402.43
Tbp	ENSMUSG00000014767	484.255	455.642	503.63	496.559	507.097	367.95	491.717	419.892	449.816
Psmb1	ENSMUSG00000014769	1161.25	1126.59	1243.78	1103.61	1203.75	826.235	1113.35	1002.65	1131.87
Pdcd2	ENSMUSG00000014771	126.886	110.99	125.398	111.774	124.749	127.791	167.631	114.235	130.774
Dll1	ENSMUSG00000014773	95.566	85.9544	111.125	96.9992	90.7266	107.961	103.372	93.3951	122.882
Nol3	ENSMUSG00000014776	141.341	166.902	130.495	146.462	121.509	233.549	169.028	165.95	121.755
Fhod1	ENSMUSG00000014778	28.1077	42.5599	26.5068	30.1918	35.6426	24.2362	36.32	33.9618	34.9481
Plekhg4	ENSMUSG00000014782	34.5323	33.3803	26.5068	39.1851	30.7822	22.0329	53.0831	29.3307	27.0566
Slc9a5	ENSMUSG00000014786	268.227	271.215	263.029	316.693	316.733	224.736	364.597	313.375	325.807
Elmo3	ENSMUSG00000014791	20.88	26.7043	23.4483	30.8342	20.2515	33.0494	13.9692	23.1558	22.5472
Stc1	ENSMUSG00000014813	70.6707	75.9403	86.6569	57.1717	84.2461	134.401	82.4185	100.342	75.5331
4931428F04Rik	ENSMUSG00000014837	233.695	223.648	203.899	224.19	204.135	372.357	293.354	259.345	236.745
Tppp3	ENSMUSG00000014846	369.415	335.472	354.784	391.209	311.063	398.796	363.2	348.109	321.297
Msh3	ENSMUSG00000014850	552.516	585.825	562.76	593.558	613.215	522.181	569.945	554.196	529.859
Tmem208	ENSMUSG00000014856	176.677	203.62	161.08	192.071	158.772	99.1483	139.692	159.775	146.557
E2f4	ENSMUSG00000014859	197.557	221.979	192.684	226.117	221.956	253.379	275.194	288.676	252.528
Surf4	ENSMUSG00000014867	777.377	840.35	829.867	792.695	787.377	652.175	678.905	699.305	807.189
Surf2	ENSMUSG00000014873	226.467	251.187	223.269	225.475	241.398	317.274	231.889	216.893	248.019
Dnajb9	ENSMUSG00000014905	1225.49	1241.75	1228.49	1079.84	1218.33	1418.92	1240.47	1345.35	1370.87
Naf1	ENSMUSG00000014907	309.987	362.177	370.076	341.745	310.253	370.153	329.674	345.021	330.316
Yes1	ENSMUSG00000014932	506.741	516.561	563.78	485.638	483.605	707.258	519.656	477.01	461.09
Ppp1cb	ENSMUSG00000014956	6390.07	6407.36	6952.94	6219.51	6961.65	6431.42	5935.53	6695.11	7163.24
Gorasp2	ENSMUSG00000014959	879.368	1012.26	1040.9	918.601	898.355	687.428	828.376	969.456	873.703
Tsen15	ENSMUSG00000014980	233.695	228.655	266.088	240.892	252.738	178.467	243.065	260.117	252.528
Oc90	ENSMUSG00000015001	1.60615	5.00705	4.07797	1.92714	5.67041	0	1.39692	4.63116	0
Efr3a	ENSMUSG00000015002	1944.25	1752.47	1942.13	1639.99	1859.9	1740.6	1462.58	1720.48	1694.42
Trappc2l	ENSMUSG00000015013	187.92	235.331	200.84	200.422	192.794	204.906	173.219	211.49	182.632
Acsf3	ENSMUSG00000015016	130.901	105.983	85.6374	123.337	120.699	94.7417	159.249	126.585	128.519
Ddx19a	ENSMUSG00000015023	259.393	252.022	260.99	250.528	251.928	317.274	222.111	248.539	252.528
Galns	ENSMUSG00000015027	53.003	69.2642	43.8382	59.0988	51.0337	28.6428	64.2585	65.6081	56.368
Gata2	ENSMUSG00000015053	30.5169	41.7254	38.7407	39.1851	32.4024	44.0659	20.9539	33.19	40.5849
C8g	ENSMUSG00000015083	3.2123	5.00705	10.1949	9.63568	4.86035	13.2198	6.98462	5.40302	9.01887
Entpd2	ENSMUSG00000015085	79.5045	62.5881	100.93	79.0126	64.8047	101.352	89.4032	87.9921	91.3161
Rabl6	ENSMUSG00000015087	1011.07	1143.28	1058.23	1124.8	1145.42	1482.82	1280.98	1383.17	1263.77
Ptgds	ENSMUSG00000015090	943.614	766.079	1375.3	1373.41	918.607	632.346	733.385	1101.44	983.057
Edf1	ENSMUSG00000015092	309.987	380.536	384.349	352.023	379.108	308.461	498.702	481.641	379.92
Clic3	ENSMUSG00000015093	0.803076	7.51058	2.03899	5.78141	1.62012	0	1.39692	2.31558	1.12736
Npdc1	ENSMUSG00000015094	970.116	939.657	1016.43	916.032	891.065	1033.35	1093.79	1031.21	975.166
Fbxw5	ENSMUSG00000015095	494.695	598.343	619.852	608.332	520.058	453.879	634.204	601.279	639.213
Slc25a13	ENSMUSG00000015112	166.237	131.852	141.71	124.621	142.57	79.3186	72.6401	98.7981	112.736
Ube2i	ENSMUSG00000015120	954.054	888.752	1063.33	977.7	986.652	909.961	895.428	1062.85	1005.6
Tsr3	ENSMUSG00000015126	107.612	121.838	107.047	120.767	114.218	94.7417	124.326	92.6232	101.462
Unkl	ENSMUSG00000015127	236.907	225.317	230.405	197.21	219.526	312.868	271.003	257.029	259.293
Lrrk1	ENSMUSG00000015133	61.0338	69.2642	45.8772	52.0327	51.0337	61.6922	79.6247	45.5397	52.9859
Aldh1a3	ENSMUSG00000015134	18.4707	17.5247	16.3119	8.9933	14.5811	13.2198	47.4954	26.2432	19.1651
Actn1	ENSMUSG00000015143	650.491	853.702	752.386	885.198	859.473	793.186	921.97	757.195	910.906
Sirt2	ENSMUSG00000015149	1233.52	1220.05	1223.39	1182.62	1166.48	989.279	1187.39	1201.79	1162.31
Hnrnpl	ENSMUSG00000015165	1773.19	1980.29	1974.76	2066.53	1975.73	2152.62	2300.73	2145	2006.7
Nolc1	ENSMUSG00000015176	573.396	695.98	699.372	634.67	631.036	868.098	759.927	737.126	660.632
Casd1	ENSMUSG00000015189	2030.98	2017.84	2275.51	2076.81	2262.49	1930.09	2019.95	2190.54	2290.79
Magi1	ENSMUSG00000015202	84.323	83.4509	85.6374	89.933	74.5254	52.8791	79.6247	66.38	39.4576
Mtmr1	ENSMUSG00000015214	831.987	785.273	789.088	844.085	830.31	533.197	716.622	695.446	742.93
Hmgb3	ENSMUSG00000015217	313.2	309.603	378.232	291.64	314.303	438.456	336.659	297.166	355.118
Map2	ENSMUSG00000015222	28316.5	26648.4	28694.7	26420.4	29156.5	39346.4	31669.7	34737.6	32056.5
Cyp2j9	ENSMUSG00000015224	604.716	519.064	581.111	515.83	524.108	528.791	477.748	621.347	570.444
Abca1	ENSMUSG00000015243	1575.63	1624.79	1671.97	1699.73	1529.39	1332.99	1470.96	1351.53	1724.86
Nipsnap3b	ENSMUSG00000015247	158.206	141.866	161.08	132.972	128.799	136.604	139.692	149.741	135.283
Lage3	ENSMUSG00000015289	71.4737	80.1128	89.7154	85.4363	90.7266	79.3186	78.2278	86.4483	86.8066
Ubl4a	ENSMUSG00000015290	480.239	469.828	444.499	480.499	473.074	502.351	487.527	439.188	523.095
Gdi1	ENSMUSG00000015291	6206.97	5796.5	6406.49	5848.86	6174.27	6431.42	6029.13	6895.8	6737.1
Sash1	ENSMUSG00000015305	2705.56	2316.6	2414.16	2116.64	2293.28	2575.65	2152.66	2462.23	2371.96
Gadd45b	ENSMUSG00000015312	26.5015	24.2008	25.4873	24.4104	36.4527	8.81318	22.3508	20.8402	16.9104
Slamf6	ENSMUSG00000015314	3.2123	0.834509	1.01949	2.56951	1.62012	4.40659	0	0	0
Slamf1	ENSMUSG00000015316	0	1.66902	1.01949	0.642378	1.62012	0	1.39692	0	1.12736
Zdhhc12	ENSMUSG00000015335	20.88	26.7043	37.7212	25.6951	22.6817	30.8461	27.9385	17.7528	38.3302
Endog	ENSMUSG00000015337	48.9876	45.898	56.0721	59.0988	80.1958	26.4395	50.2893	55.5739	33.8208
Cybb	ENSMUSG00000015340	7.22768	4.17254	13.2534	19.9137	4.05029	6.60988	6.98462	4.63116	5.6368
Golga7	ENSMUSG00000015341	1738.66	1552.19	1712.75	1406.81	1539.11	1324.18	1124.52	1272.03	1226.57
Xk	ENSMUSG00000015342	714.737	742.713	830.887	688.63	798.718	570.653	740.37	805.822	821.845
Pcolce2	ENSMUSG00000015354	106.809	230.324	151.904	220.978	107.738	61.6922	69.8462	64.8362	90.1887
Cd48	ENSMUSG00000015355	6.42461	0	5.09747	3.21189	3.24024	13.2198	9.77847	6.94674	5.6368
Clpx	ENSMUSG00000015357	511.559	569.135	639.222	577.498	572.712	550.824	535.022	537.215	527.604
Trabd	ENSMUSG00000015363	153.387	137.694	114.183	133.615	123.129	88.1318	162.043	135.847	122.882
Mov10l1	ENSMUSG00000015365	0.803076	0	0	0.642378	0	0	0	0	0
Dennd6b	ENSMUSG00000015377	349.338	322.12	362.94	386.712	369.387	456.082	442.825	399.824	282.967
Cd83	ENSMUSG00000015396	189.526	161.06	152.924	156.098	159.582	145.417	176.012	204.543	173.613
Tmem27	ENSMUSG00000015401	5.62153	12.5176	9.17544	11.5628	1.62012	0	0	0	0
Ace2	ENSMUSG00000015405	20.88	22.5317	20.3899	12.2052	12.9609	28.6428	15.3662	10.0342	15.783
C4a	ENSMUSG00000015451	35.3353	50.905	25.4873	43.0394	50.2237	22.0329	68.4493	38.593	32.6934
Ager	ENSMUSG00000015452	0	1.66902	2.03899	1.28476	0.810059	2.20329	2.79385	1.54372	2.25472
Atf6b	ENSMUSG00000015461	273.849	292.913	243.659	288.428	286.761	295.241	314.308	306.428	308.896
Egfl8	ENSMUSG00000015467	6.42461	4.17254	0	3.85427	8.91065	0	2.79385	9.26232	4.50944
Notch4	ENSMUSG00000015468	107.612	84.2854	91.7544	113.059	118.269	79.3186	110.357	106.517	103.717
Ppt2	ENSMUSG00000015474	138.932	153.55	110.105	144.535	124.749	215.923	139.692	122.726	129.646
Prrt1	ENSMUSG00000015476	1059.26	1290.15	1004.2	1158.21	988.272	1355.03	1627.42	1453.41	1317.88
Rnf5	ENSMUSG00000015478	344.52	375.529	369.056	357.162	349.135	407.609	414.887	324.953	381.047
Fam163a	ENSMUSG00000015484	108.415	109.321	88.6959	89.933	93.1568	127.791	99.1816	84.1328	77.7878
Cacfd1	ENSMUSG00000015488	387.886	383.874	392.505	407.268	416.37	389.983	371.582	407.542	412.613
Hivep2	ENSMUSG00000015501	3916.6	4003.14	4150.36	4040.56	4651.36	2994.28	4498.1	4654.32	4617.66
2310057J18Rik	ENSMUSG00000015519	0	0	0	1.28476	0	0	0	0	0
Arnt	ENSMUSG00000015522	503.529	493.195	428.187	556.3	524.108	570.653	458.191	456.169	368.646
Itga2	ENSMUSG00000015533	7.22768	16.6902	15.2924	12.8476	15.3911	13.2198	5.5877	8.49046	14.6557
Mocs2	ENSMUSG00000015536	473.012	463.987	443.479	479.857	356.426	500.148	548.991	514.059	468.981
Nat9	ENSMUSG00000015542	60.2307	55.9121	60.1501	57.1717	60.7544	39.6593	65.6554	66.38	58.6227
Lpl	ENSMUSG00000015568	61.0338	75.9403	95.8323	219.693	127.989	220.329	141.089	133.532	197.288
Atp6v0e	ENSMUSG00000015575	276.258	315.444	278.322	321.832	288.381	129.994	182.997	240.82	252.528
Zfp318	ENSMUSG00000015597	1160.44	1055.65	1081.68	1119.67	1082.24	1211.81	1142.68	1135.41	1033.79
Ttbk1	ENSMUSG00000015599	1615.79	1611.44	1639.34	1535.28	1471.88	2000.59	1635.8	1939.68	1623.4
Srf	ENSMUSG00000015605	421.615	418.089	390.466	382.858	383.968	284.225	483.336	410.63	401.34
Lama5	ENSMUSG00000015647	204.784	268.712	200.84	253.097	144.19	118.978	173.219	153.6	166.849
Steap1	ENSMUSG00000015652	10.44	52.574	26.5068	52.675	9.72071	0	6.98462	0.77186	9.01887
Steap2	ENSMUSG00000015653	543.682	879.572	508.727	682.206	689.36	786.576	574.136	521.006	498.293
Hspa8	ENSMUSG00000015656	13276.4	12193	10043	10571.6	11794.5	14281.8	12098.8	12608.3	12269
Serac1	ENSMUSG00000015659	318.018	282.898	235.503	265.302	302.962	299.648	310.117	349.653	333.698
Pdzd11	ENSMUSG00000015668	253.772	230.324	220.21	245.389	237.347	215.923	180.203	234.645	206.307
Psma2	ENSMUSG00000015671	875.353	852.033	880.842	862.072	959.11	879.115	899.619	842.871	899.632
Mrpl32	ENSMUSG00000015672	296.335	337.141	347.647	310.269	326.454	533.197	399.52	365.09	357.373
Setdb1	ENSMUSG00000015697	642.461	655.924	567.858	628.246	635.896	784.373	666.333	639.1	625.684
Anxa9	ENSMUSG00000015702	13.6523	12.5176	11.2144	19.2714	8.10059	17.6264	11.1754	14.6653	5.6368
Arnt2	ENSMUSG00000015709	2434.93	2146.36	2073.65	2227.77	2452.86	2401.59	2494.91	2481.53	2685.37
Prune1	ENSMUSG00000015711	285.895	300.423	256.912	267.872	264.079	288.632	326.88	272.467	285.222
Cers2	ENSMUSG00000015714	1001.44	958.016	1120.42	994.402	822.21	528.791	518.259	680.781	553.533
Capza2	ENSMUSG00000015733	3298.23	3524.96	3417.34	3235.66	3838.87	3089.02	3191.97	3226.38	3342.62
Plekho1	ENSMUSG00000015745	110.021	146.039	130.495	127.833	129.609	176.264	155.059	153.6	189.396
Vps45	ENSMUSG00000015747	403.947	417.254	414.934	362.944	439.052	553.027	391.139	439.188	420.505
Prpf3	ENSMUSG00000015748	270.637	287.905	206.957	253.097	248.688	370.153	314.308	287.132	267.184
Anp32e	ENSMUSG00000015749	1807.72	1792.52	1822.85	1825	1812.1	1808.9	1494.71	1566.1	1556.88
Aph1a	ENSMUSG00000015750	267.424	256.194	305.848	242.819	258.409	154.231	196.966	206.859	236.745
Tab2	ENSMUSG00000015755	1990.82	1950.25	1958.45	1811.51	1831.54	2406	2119.13	2139.6	2020.23
Ppil4	ENSMUSG00000015757	711.525	737.706	751.366	687.345	776.036	1332.99	970.862	779.579	886.104
Cnih1	ENSMUSG00000015759	1024.72	1070.67	1093.92	1074.7	1059.56	969.45	1002.99	1031.21	989.821
Eps8	ENSMUSG00000015766	1988.42	1571.38	1975.78	1565.48	1671.96	2035.84	1621.83	1698.86	2004.44
Med22	ENSMUSG00000015776	205.587	201.117	221.23	219.693	217.906	138.808	223.508	179.072	228.854
Surf1	ENSMUSG00000015790	364.596	322.955	321.14	303.203	336.174	251.176	447.016	337.303	384.429
Med28	ENSMUSG00000015804	656.113	533.251	638.203	617.968	583.242	691.834	560.167	790.385	614.411
Qdpr	ENSMUSG00000015806	2477.49	2198.1	2259.2	2016.43	2098.86	1683.32	1380.16	1629.4	1424.98
Gnrh1	ENSMUSG00000015812	48.1845	40.8909	21.4094	23.768	31.5923	112.368	58.6708	31.6463	22.5472
Tnr	ENSMUSG00000015829	4529.35	4299.39	4625.44	4361.11	4619.77	4135.58	4458.98	4635.79	4668.39
Sqstm1	ENSMUSG00000015837	2454.2	2364.16	2207.2	2111.5	2061.6	2553.62	2510.27	2515.49	2399.02
Nfe2l2	ENSMUSG00000015839	322.033	380.536	353.764	334.679	310.253	442.862	364.597	327.269	386.684
Rxrg	ENSMUSG00000015843	62.6399	50.905	69.3255	116.913	92.3467	96.945	128.517	142.794	143.175
Rxra	ENSMUSG00000015846	208.8	247.849	266.088	254.382	223.576	251.176	196.966	242.364	298.75
Adamtsl4	ENSMUSG00000015850	138.932	110.155	168.216	150.317	118.269	79.3186	121.532	108.06	81.1698
Fcrls	ENSMUSG00000015852	138.932	138.528	150.885	138.754	152.291	57.2857	74.037	132.76	152.193
Prpsap1	ENSMUSG00000015869	414.387	369.687	374.154	382.858	413.13	374.56	328.277	334.987	295.368
Fam184b	ENSMUSG00000015879	198.36	223.648	185.548	276.865	247.878	255.582	300.339	294.079	299.877
Ncapg	ENSMUSG00000015880	32.123	7.51058	34.6628	43.0394	22.6817	121.181	30.7323	64.8362	27.0566
Lcorl	ENSMUSG00000015882	1283.32	1313.52	1481.32	1165.92	1368.19	1643.66	1505.88	1393.98	1448.66
Lta4h	ENSMUSG00000015889	341.307	352.997	318.082	370.652	360.476	264.395	381.36	342.706	344.972
Amdhd1	ENSMUSG00000015890	1.60615	0.834509	1.01949	0	0	0	0	1.54372	1.12736
Dstn	ENSMUSG00000015932	2652.56	3211.19	3332.72	2917.04	2767.16	2271.6	2172.22	2368.84	2350.54
H2afy	ENSMUSG00000015937	770.953	780.266	741.171	718.179	719.332	929.79	813.01	828.978	864.684
Gtf2ird2	ENSMUSG00000015942	180.692	153.55	135.593	168.946	164.442	165.247	176.012	172.125	181.505
Bola1	ENSMUSG00000015943	73.883	69.2642	69.3255	67.4497	63.9947	79.3186	78.2278	56.3458	75.5331
Gatsl2	ENSMUSG00000015944	1668.79	1585.57	1510.89	1386.25	1639.56	2392.78	1765.71	1878.71	1875.93
Fcgr1	ENSMUSG00000015947	12.0461	8.34509	16.3119	18.629	8.10059	46.2692	22.3508	16.2091	14.6557
Ncf1	ENSMUSG00000015950	38.5476	52.574	53.0136	63.5955	48.6035	79.3186	54.48	47.0835	80.0425
Wnt11	ENSMUSG00000015957	2.40923	5.84156	2.03899	3.21189	3.24024	0	4.19077	3.08744	6.76415
Adss	ENSMUSG00000015961	1239.15	1205.86	1156.11	1217.95	1277.46	1573.15	1199.96	1180.17	1266.02
1700016C15Rik	ENSMUSG00000015962	0	5.00705	2.03899	2.56951	0	0	2.79385	0.77186	0
Il17rb	ENSMUSG00000015966	49.7907	49.236	58.1111	41.1122	34.8325	28.6428	32.1293	30.1025	23.6745
Cacna1d	ENSMUSG00000015968	900.248	811.977	759.522	818.39	831.931	920.977	921.97	886.095	762.095
Chdh	ENSMUSG00000015970	190.329	181.088	159.041	158.667	136.9	85.9285	79.6247	99.57	94.6982
Actr8	ENSMUSG00000015971	580.624	559.955	558.682	597.412	559.751	678.615	551.785	557.283	521.967
Lrrc27	ENSMUSG00000015980	67.4584	51.7395	56.0721	69.3769	67.2349	52.8791	82.4185	70.2393	65.3868
Stk32c	ENSMUSG00000015981	173.464	212.8	252.834	251.812	255.169	182.873	398.123	354.284	383.302
Fnta	ENSMUSG00000015994	705.904	763.575	734.035	713.04	703.131	718.274	624.425	665.343	673.033
Skiv2l2	ENSMUSG00000016018	1031.15	1086.53	1008.28	1024.59	1078.19	1139.1	1114.75	1147.76	1110.45
Lbp	ENSMUSG00000016024	143.751	464.821	238.561	404.056	167.682	127.791	74.037	60.9769	116.118
Celsr1	ENSMUSG00000016028	97.9752	154.384	170.255	186.932	158.772	127.791	177.409	117.323	222.09
Fli1	ENSMUSG00000016087	74.6861	60.9191	77.4815	79.6549	64.8047	72.7087	97.7847	66.38	74.4057
Stard13	ENSMUSG00000016128	434.464	505.712	414.934	490.777	368.577	323.884	335.262	361.231	386.684
Tenm1	ENSMUSG00000016150	3527.11	2780.58	3250.14	2736.53	3041.77	4113.55	3295.34	4047.63	3742.83
Camk1g	ENSMUSG00000016179	228.877	242.008	252.834	264.018	272.99	273.209	414.887	327.269	392.321
Diexf	ENSMUSG00000016181	192.738	212.8	185.548	207.488	190.364	145.417	203.951	194.509	163.467
Hsd11b1	ENSMUSG00000016194	126.886	121.004	148.846	106.635	130.419	44.0659	103.372	98.0262	96.9529
Syt14	ENSMUSG00000016200	1055.24	1088.2	1036.82	1077.91	1123.55	1244.86	1093.79	1228.03	1234.46
H2-M3	ENSMUSG00000016206	16.0615	11.6831	10.1949	17.3442	8.91065	17.6264	13.9692	15.4372	16.9104
Lonrf3	ENSMUSG00000016239	257.787	255.36	189.626	253.74	250.308	226.939	244.462	281.729	317.915
Atp5e	ENSMUSG00000016252	403.947	515.726	350.706	472.148	390.448	506.758	473.557	430.698	472.363
Nelfcd	ENSMUSG00000016253	240.923	286.236	273.224	290.997	264.079	218.126	238.874	265.52	252.528
Tubb1	ENSMUSG00000016255	0	0	1.01949	1.28476	0	0	1.39692	0.77186	0
Ctsz	ENSMUSG00000016256	167.04	210.296	192.684	220.978	171.732	138.808	166.234	163.634	174.741
Prelid3b	ENSMUSG00000016257	411.978	481.511	443.479	412.407	443.102	623.532	501.496	502.481	457.708
Sertad4	ENSMUSG00000016262	222.452	224.483	270.166	251.812	231.677	469.302	248.653	294.079	325.807
Ube2a	ENSMUSG00000016308	563.759	564.962	590.286	589.703	630.226	469.302	452.603	564.23	586.227
Slc25a5	ENSMUSG00000016319	2683.88	2617.85	2560.97	2634.39	2788.22	1683.32	2096.78	2281.62	2545.58
Ppdpf	ENSMUSG00000016344	142.947	170.24	182.489	167.018	169.302	116.775	177.409	214.577	232.236
Kcnq2	ENSMUSG00000016346	3964.79	4359.47	4421.54	4696.43	4804.46	4219.31	4831.96	4992.39	5093.41
Eef1a2	ENSMUSG00000016349	4865.03	4511.35	4506.16	4473.52	4641.64	5801.27	5529.03	5683.21	5261.38
Col20a1	ENSMUSG00000016356	23.2892	51.7395	33.6433	52.0327	35.6426	19.8297	27.9385	40.1367	33.8208
Pls3	ENSMUSG00000016382	1590.09	1472.91	1763.72	1289.9	1671.96	1434.34	1118.94	1515.16	1281.81
Mpped2	ENSMUSG00000016386	460.162	465.656	460.811	414.334	482.795	685.225	685.89	536.443	642.595
Nkap	ENSMUSG00000016409	442.495	436.448	508.727	434.248	488.466	647.769	374.376	451.538	467.854
Ndufa1	ENSMUSG00000016427	232.089	267.043	183.509	253.74	218.716	341.511	296.148	209.174	165.722
Wt1	ENSMUSG00000016458	0	0	0	0	0	0	0	0	3.38208
E2f3	ENSMUSG00000016477	661.734	644.241	711.606	714.325	715.282	566.247	758.53	666.115	754.203
Cr1l	ENSMUSG00000016481	542.879	535.755	487.318	528.677	529.779	434.049	546.197	460.8	508.439
Ppfibp1	ENSMUSG00000016487	505.938	491.526	483.24	364.871	480.365	315.071	335.262	326.497	436.288
Cd46	ENSMUSG00000016493	125.28	113.493	133.554	145.178	104.498	207.11	61.4647	120.41	93.5708
Cd34	ENSMUSG00000016494	187.117	140.197	199.821	159.31	196.844	123.384	121.532	155.916	179.25
Plgrkt	ENSMUSG00000016495	166.237	157.722	142.729	161.237	162.012	165.247	176.012	149.741	151.066
Cd274	ENSMUSG00000016496	36.9415	45.0635	47.9162	90.5754	46.1734	57.2857	57.2739	55.5739	47.3491
Pdcd1lg2	ENSMUSG00000016498	2.40923	0	2.03899	0.642378	1.62012	0	0	0	1.12736
Gtf3a	ENSMUSG00000016503	90.7476	85.1199	92.7739	111.131	115.028	101.352	100.579	102.657	95.8255
Mtif3	ENSMUSG00000016510	167.843	167.736	162.099	154.171	175.783	156.434	223.508	189.106	199.543
Lnx2	ENSMUSG00000016520	62.6399	65.9262	56.0721	76.443	44.5532	99.1483	81.0216	62.5207	69.8963
Il19	ENSMUSG00000016524	0	0	0	0.642378	0.810059	2.20329	0	0	0
Dyrk3	ENSMUSG00000016526	57.8215	86.7889	91.7544	80.9397	68.855	96.945	99.1816	109.604	118.373
Mapkapk2	ENSMUSG00000016528	232.892	227.821	237.542	230.614	260.029	290.835	189.982	218.436	229.981
Il10	ENSMUSG00000016529	0	0.834509	0	1.28476	0	0	0	0	0
Lamp2	ENSMUSG00000016534	1830.21	2098.79	2001.26	1999.08	1682.49	1518.07	1482.14	1457.27	1741.77
Atxn10	ENSMUSG00000016541	3286.99	3191.16	3617.16	2933.74	3282.36	3313.75	3027.13	3585.29	3599.66
Foxred2	ENSMUSG00000016552	190.329	160.226	183.509	175.369	173.353	304.055	224.905	202.227	223.217
Eif3d	ENSMUSG00000016554	570.184	535.755	631.066	570.432	539.499	453.879	727.798	620.576	629.066
H3f3b	ENSMUSG00000016559	1915.34	1848.44	2324.44	2194.36	1940.09	1932.29	1804.83	1869.45	1975.13
Nup50	ENSMUSG00000016619	741.239	742.713	653.495	732.954	687.74	718.274	744.561	638.328	741.802
Phf21b	ENSMUSG00000016624	114.84	99.3065	99.9103	129.76	118.269	176.264	178.806	98.0262	112.736
Ift27	ENSMUSG00000016637	114.84	110.155	69.3255	96.3568	103.688	143.214	162.043	120.41	99.2076
Pacsin2	ENSMUSG00000016664	707.51	746.885	630.047	688.63	650.477	727.087	762.721	697.762	738.42
Cmah	ENSMUSG00000016756	7.22768	6.67607	5.09747	9.63568	3.24024	4.40659	4.19077	2.31558	2.25472
Ttll12	ENSMUSG00000016757	163.024	165.233	186.567	164.449	187.124	163.044	192.776	146.653	236.745
Bik	ENSMUSG00000016758	0.803076	0.834509	1.01949	0.642378	0	0	0	0	1.12736
Scube1	ENSMUSG00000016763	150.175	144.37	143.749	114.343	148.241	105.758	209.539	165.95	144.302
Tox4	ENSMUSG00000016831	730.799	743.547	733.015	677.067	725.003	641.159	702.653	789.613	717
Mrps18c	ENSMUSG00000016833	157.403	196.944	228.366	159.31	201.705	169.654	199.76	176.756	197.288
Sulf1	ENSMUSG00000016918	436.873	1069.84	717.723	838.304	431.761	409.813	395.33	406.77	392.321
Srsf6	ENSMUSG00000016921	1535.48	1593.91	1637.31	1715.15	1664.67	1612.81	1616.24	1610.87	1471.2
Plcg1	ENSMUSG00000016933	1111.46	1044.8	1089.84	1190.97	1072.52	733.697	962.481	1084.46	986.439
Kctd2	ENSMUSG00000016940	269.833	298.754	325.218	318.62	324.834	211.516	349.231	279.413	296.495
Tmprss6	ENSMUSG00000016942	4.01538	3.33803	1.01949	1.28476	2.43018	2.20329	5.5877	1.54372	7.89151
Kctd5	ENSMUSG00000016946	193.541	213.634	224.288	194.641	200.895	215.923	212.332	192.965	268.311
Etaa1	ENSMUSG00000016984	215.224	237	254.873	205.561	219.526	332.697	229.096	261.661	276.203
Matn4	ENSMUSG00000016995	147.766	114.328	125.398	143.25	111.788	48.4725	94.9909	101.886	100.335
Slpi	ENSMUSG00000017002	10.44	16.6902	11.2144	9.63568	19.4414	6.60988	2.79385	8.49046	4.50944
Rbpjl	ENSMUSG00000017007	25.6984	19.1937	30.5848	26.3375	22.6817	35.2527	18.16	17.7528	10.1462
Sdc4	ENSMUSG00000017009	641.658	764.41	691.216	775.351	703.131	581.67	652.364	664.572	737.293
Il13ra1	ENSMUSG00000017057	277.061	277.057	270.166	247.958	271.37	226.939	194.172	263.204	220.962
Nbr1	ENSMUSG00000017119	2142.61	2327.44	2309.15	2359.46	2274.65	2253.97	1952.9	2266.18	2241.19
Cyth1	ENSMUSG00000017132	662.538	645.075	617.813	664.862	670.729	608.109	603.471	517.146	541.132
Rnd3	ENSMUSG00000017144	391.098	360.508	386.388	343.672	455.253	577.263	578.327	479.325	565.934
Brca1	ENSMUSG00000017146	34.5323	50.0705	40.7797	44.3241	55.084	39.6593	43.3047	40.9086	60.8774
Gast	ENSMUSG00000017165	0	0.834509	0	2.56951	2.43018	2.20329	1.39692	1.54372	3.38208
Cntnap1	ENSMUSG00000017167	2046.24	1720.76	1607.74	1702.3	1970.06	1687.72	2032.52	1982.91	1759.81
Nt5c3b	ENSMUSG00000017176	206.39	235.331	244.678	229.971	222.766	226.939	230.493	237.733	244.637
Coa3	ENSMUSG00000017188	180.692	203.62	226.327	200.422	222.766	226.939	251.446	285.588	254.783
Zpbp2	ENSMUSG00000017195	1.60615	0	0	2.56951	0.810059	0	2.79385	2.31558	0
Gsdma	ENSMUSG00000017204	0	0	0	0.642378	0.810059	0	0	0.77186	0
Med24	ENSMUSG00000017210	718.753	736.871	742.191	793.337	791.428	588.28	748.751	775.719	859.048
Psmd3	ENSMUSG00000017221	877.762	937.988	997.064	911.535	910.506	784.373	877.268	885.324	898.505
Exosc10	ENSMUSG00000017264	474.618	527.409	524.019	531.247	498.186	356.934	553.182	569.633	535.496
Glod4	ENSMUSG00000017286	555.728	495.698	550.526	481.141	509.527	467.098	494.511	477.01	472.363
Vps53	ENSMUSG00000017288	879.368	911.283	942.012	917.959	959.11	848.268	1061.66	948.616	1018.01
Taok1	ENSMUSG00000017291	9415.26	9369.03	9818.74	9189.87	10036.6	11637.8	9638.78	9774.84	9803.51
Dnttip1	ENSMUSG00000017299	165.434	159.391	137.632	161.879	165.252	103.555	185.791	127.357	152.193
Acot8	ENSMUSG00000017307	57.8215	75.1058	61.1696	72.5888	77.7657	26.4395	68.4493	82.589	86.8066
Cd300lg	ENSMUSG00000017309	4.81845	5.84156	2.03899	4.49665	0.810059	0	0	0.77186	1.12736
Mpp2	ENSMUSG00000017314	910.688	977.21	939.973	896.76	959.92	1399.09	1082.62	1067.48	1146.52
Vtn	ENSMUSG00000017344	440.086	375.529	437.363	440.029	341.845	213.72	279.385	384.386	298.75
Nlk	ENSMUSG00000017376	928.356	861.213	831.906	810.682	893.495	1194.19	1039.31	941.669	930.071
Traf4	ENSMUSG00000017386	119.658	114.328	113.164	118.198	102.877	74.912	106.166	110.376	125.137
Aldoc	ENSMUSG00000017390	3666.84	4172.54	3635.51	3953.2	3576.41	2780.56	3347.03	3637	3457.61
Stac2	ENSMUSG00000017400	754.891	1014.76	788.068	1116.45	794.668	363.544	771.102	669.975	674.161
Rpl19	ENSMUSG00000017404	1970.75	1989.47	2124.62	1886.67	2068.08	1022.33	2401.31	2241.48	2406.91
Nek8	ENSMUSG00000017405	18.4707	25.8698	33.6433	34.0461	34.8325	28.6428	22.3508	39.3649	24.8019
Cacnb4	ENSMUSG00000017412	4396.04	4580.62	4914.98	4720.84	5296.98	5076.39	5069.44	4777.04	5491.37
Plxdc1	ENSMUSG00000017417	72.2768	73.4368	75.4425	83.5092	88.2964	55.0824	92.197	80.2735	105.972
Arl5b	ENSMUSG00000017418	695.464	642.572	585.189	571.074	670.729	550.824	616.044	575.808	588.481
Zfp207	ENSMUSG00000017421	2569.84	2612.01	2303.03	2566.94	2679.67	2778.35	2886.05	2656.74	2669.59
Psmd11	ENSMUSG00000017428	1026.33	1051.48	968.518	972.561	954.249	1000.3	814.407	943.985	972.911
C1qtnf1	ENSMUSG00000017446	29.7138	26.7043	35.6823	25.0528	35.6426	37.456	15.3662	16.9809	20.2925
Pipox	ENSMUSG00000017453	44.1692	30.8768	53.0136	41.1122	43.7432	44.0659	48.8923	34.7337	27.0566
Timp2	ENSMUSG00000017466	4950.16	5617.91	5651.05	5286.13	5304.27	5790.26	5619.83	5909.36	6410.16
Zc3h18	ENSMUSG00000017478	380.658	418.923	399.641	441.314	412.32	502.351	495.908	442.276	446.434
Top2b	ENSMUSG00000017485	2947.29	3015.08	3463.22	2971	3053.11	3785.26	3095.58	3104.42	2866.87
Rarb	ENSMUSG00000017491	107.612	156.888	153.943	348.169	262.459	255.582	368.788	266.292	480.255
Igfbp4	ENSMUSG00000017493	145.357	192.771	302.789	117.555	186.314	79.3186	258.431	199.14	206.307
Cdc6	ENSMUSG00000017499	9.63691	10.8486	12.2339	12.2052	14.5811	4.40659	4.19077	5.40302	4.50944
Suz12	ENSMUSG00000017548	1282.51	1246.76	1526.18	1302.74	1350.37	1383.67	1261.42	1353.84	1386.65
Atad5	ENSMUSG00000017550	123.674	141.032	178.411	181.793	163.632	330.494	156.456	154.372	154.448
Crlf3	ENSMUSG00000017561	218.437	181.088	199.821	165.734	171.732	200.5	189.982	161.319	187.142
Tns4	ENSMUSG00000017607	6.42461	24.2008	10.1949	12.2052	5.67041	2.20329	2.79385	0	1.12736
Tnfaip1	ENSMUSG00000017615	385.476	388.881	370.076	332.752	362.096	403.203	382.757	372.037	378.793
Abr	ENSMUSG00000017631	6597.27	6868.84	7392.34	7327.61	7503.58	6363.11	6512.46	7089.54	7150.84
Rab11fip4	ENSMUSG00000017639	3624.28	3391.44	3439.77	3404.61	3595.04	2989.87	3060.66	3310.51	3657.15
Cd40	ENSMUSG00000017652	3.2123	4.17254	3.05848	7.70854	5.67041	0	0	3.08744	7.89151
Slc35c2	ENSMUSG00000017664	252.969	210.296	311.965	241.534	260.839	248.972	236.08	247.767	264.929
Zfp334	ENSMUSG00000017667	740.436	684.297	696.314	627.604	671.539	702.851	807.422	835.153	845.519
Elmo2	ENSMUSG00000017670	1517.01	1776.67	1866.69	1787.1	1842.07	1200.8	1648.37	1692.69	1590.7
Wsb1	ENSMUSG00000017677	1176.51	1047.31	1283.54	1244.29	1350.37	1240.45	1023.95	1134.63	1201.76
Ttpal	ENSMUSG00000017679	870.534	803.632	825.789	810.039	870.813	621.329	656.554	824.347	853.411
Rhot1	ENSMUSG00000017686	1432.69	1477.08	1592.45	1391.39	1566.65	1313.16	1402.51	1479.66	1508.41
Hnf4g	ENSMUSG00000017688	0.803076	1.66902	0	0.642378	2.43018	4.40659	0	0	0
Rhbdl3	ENSMUSG00000017692	241.726	209.462	204.918	219.051	238.157	231.346	264.019	202.227	296.495
Ada	ENSMUSG00000017697	3.2123	5.00705	11.2144	10.9204	0.810059	17.6264	5.5877	5.40302	9.01887
Serinc3	ENSMUSG00000017707	3629.1	3758.63	3800.67	3400.11	3624.2	3545.1	3281.38	3309.74	3588.38
Tha1	ENSMUSG00000017713	10.44	25.8698	27.5263	26.9799	22.6817	17.6264	26.5416	27.0151	24.8019
Pgs1	ENSMUSG00000017715	408.766	436.448	393.524	421.4	426.091	286.428	400.917	378.211	412.613
Birc5	ENSMUSG00000017716	6.42461	9.17959	12.2339	10.2781	8.10059	15.4231	20.9539	13.1216	19.1651
Afmid	ENSMUSG00000017718	19.2738	8.34509	15.2924	13.4899	10.5308	11.0165	15.3662	7.7186	9.01887
Trp53tg5	ENSMUSG00000017720	0	0	0	0.642378	0	0	0	0.77186	0
Pigt	ENSMUSG00000017721	768.544	870.393	798.263	727.172	764.696	733.697	989.022	852.905	860.175
Wfdc2	ENSMUSG00000017723	7.22768	34.2149	29.5653	27.6223	9.72071	0	1.39692	0	0
Etv4	ENSMUSG00000017724	63.443	69.2642	80.5399	82.2244	58.3242	152.027	69.8462	86.4483	60.8774
Dbndd2	ENSMUSG00000017734	1024.72	684.297	1084.74	1117.1	1039.31	1013.52	845.139	789.613	677.543
Mmp9	ENSMUSG00000017737	4.01538	3.33803	9.17544	5.13903	2.43018	0	6.98462	7.7186	6.76415
Slc12a5	ENSMUSG00000017740	4872.26	4580.62	4768.17	4467.74	4820.66	3529.68	5068.04	5283.38	5273.79
Ghdc	ENSMUSG00000017747	57.0184	51.7395	57.0916	54.6022	38.0728	121.181	61.4647	47.8553	47.3491
Pltp	ENSMUSG00000017754	402.341	553.279	543.39	535.101	387.208	599.296	428.856	419.892	570.444
Slc12a7	ENSMUSG00000017756	61.8368	104.314	93.7934	111.774	73.7154	44.0659	65.6554	68.6955	64.2595
Ctsa	ENSMUSG00000017760	562.153	640.903	576.014	646.875	563.801	420.829	620.234	584.298	556.915
Zswim1	ENSMUSG00000017764	322.836	363.846	371.095	337.249	363.716	253.379	338.056	365.862	324.679
Slc12a4	ENSMUSG00000017765	194.344	283.733	222.249	227.402	170.112	143.214	155.059	153.6	158.958
Spata25	ENSMUSG00000017767	2.40923	0	0	3.21189	0	4.40659	2.79385	0.77186	2.25472
Myo1c	ENSMUSG00000017774	144.554	143.535	155.982	153.528	155.531	138.808	141.089	191.421	176.995
Crk	ENSMUSG00000017776	2662.2	2577.8	2723.07	2579.15	2833.59	2346.51	2191.77	2419.78	2570.38
Cox7c	ENSMUSG00000017778	810.303	766.079	691.216	641.736	716.092	667.598	684.493	579.667	689.944
Pitpna	ENSMUSG00000017781	3663.63	4186.73	3654.88	3237.59	3790.27	3241.05	3324.68	3685.63	3375.31
Mlx	ENSMUSG00000017801	249.757	245.346	242.639	219.051	266.509	209.313	297.545	249.311	220.962
Retreg3	ENSMUSG00000017802	580.624	617.536	528.097	583.922	624.555	528.791	621.631	532.583	553.533
Jph2	ENSMUSG00000017817	7.22768	3.33803	14.2729	6.42378	8.91065	4.40659	6.98462	13.1216	6.76415
Dhx58	ENSMUSG00000017830	11.2431	8.34509	5.09747	14.1323	9.72071	2.20329	13.9692	9.26232	6.76415
Rab5a	ENSMUSG00000017831	1549.13	1652.33	1748.43	1508.95	1628.22	1720.77	1605.07	1569.96	1309.99
Hspb9	ENSMUSG00000017832	0	0	0	0.642378	0	0	2.79385	0	1.12736
Nkiras2	ENSMUSG00000017837	64.2461	68.4297	73.4035	89.2906	81.816	68.3021	92.197	77.9579	76.6604
Ppp2r5c	ENSMUSG00000017843	2645.33	2600.33	2643.55	2512.34	2650.51	2884.11	2721.21	2968.57	2653.8
Ift52	ENSMUSG00000017858	375.036	372.191	396.583	397.632	383.158	312.868	359.01	375.124	372.028
Mybl2	ENSMUSG00000017861	6.42461	12.5176	11.2144	12.2052	6.48047	4.40659	13.9692	11.5779	12.4009
Sgk2	ENSMUSG00000017868	41.7599	29.2078	44.8577	37.9003	34.0225	4.40659	20.9539	13.1216	12.4009
Eya2	ENSMUSG00000017897	12.8492	15.8557	20.3899	19.9137	6.48047	77.1153	16.7631	27.0151	27.0566
B4galt5	ENSMUSG00000017929	667.356	653.42	585.189	606.405	673.969	592.686	712.431	754.879	757.585
Gdap1l1	ENSMUSG00000017943	560.547	537.424	518.922	495.916	501.426	451.675	537.816	565.773	528.731
Ptgis	ENSMUSG00000017969	21.683	65.0917	32.6238	50.1055	19.4414	13.2198	15.3662	18.5246	11.2736
Cadps2	ENSMUSG00000017978	672.978	651.751	951.187	549.234	704.751	954.027	935.939	1096.81	1043.93
Ddx27	ENSMUSG00000017999	203.981	237.835	221.23	244.746	192.794	242.362	226.302	241.592	214.198
Cyth3	ENSMUSG00000018001	367.809	377.198	367.017	371.937	371.817	376.763	296.148	369.721	351.736
Cyth4	ENSMUSG00000018008	52.1999	92.6305	77.4815	95.7144	85.8662	94.7417	68.4493	56.3458	95.8255
Rac3	ENSMUSG00000018012	81.9137	61.7536	62.1891	57.8141	69.6651	55.0824	75.4339	87.2202	90.1887
Rrp7a	ENSMUSG00000018040	558.941	646.744	563.78	630.173	571.092	517.774	666.333	717.058	702.345
Cyb5r3	ENSMUSG00000018042	419.206	683.463	465.908	379.646	444.722	1313.16	857.712	680.781	530.986
Ints2	ENSMUSG00000018068	402.341	509.05	465.908	538.956	498.186	394.39	462.382	483.184	487.019
Med13l	ENSMUSG00000018076	1455.98	1543.84	1553.71	1589.24	1586.1	1577.56	1669.32	1622.45	1745.15
Hist1h2bc	ENSMUSG00000018102	314.003	377.198	312.984	382.858	267.319	535.401	367.391	296.394	269.439
Baiap2l2	ENSMUSG00000018126	3.2123	5.84156	8.15594	2.56951	2.43018	0	2.79385	1.54372	5.6368
Mafk	ENSMUSG00000018143	76.2922	95.9685	95.8323	93.1449	102.877	94.7417	99.1816	94.1669	78.9151
Med1	ENSMUSG00000018160	1106.64	1179.16	1169.36	1203.82	1183.5	1130.29	994.61	1126.92	1148.78
Erbb3	ENSMUSG00000018166	473.815	446.462	405.758	360.374	390.448	343.714	229.096	307.972	219.835
Stard3	ENSMUSG00000018167	171.858	155.219	140.69	158.025	166.872	107.961	115.945	113.463	117.245
Ikzf3	ENSMUSG00000018168	0	1.66902	3.05848	2.56951	0.810059	0	0	0	0
Mfng	ENSMUSG00000018169	28.9107	20.0282	15.2924	16.7018	29.1621	8.81318	30.7323	30.8744	31.5661
Vmp1	ENSMUSG00000018171	1384.5	1335.21	1340.63	1239.15	1323.64	1123.68	1107.76	1122.28	1205.15
Uchl5	ENSMUSG00000018189	469.799	477.339	486.298	420.758	430.951	837.252	505.687	480.869	425.014
Glrx2	ENSMUSG00000018196	504.332	497.367	494.454	490.135	557.321	594.89	476.351	463.116	482.51
Trove2	ENSMUSG00000018199	2703.96	2496.85	2515.09	2414.7	2741.24	2751.91	2328.67	2348.77	2318.98
Stk4	ENSMUSG00000018209	703.494	760.237	699.372	681.564	754.975	605.906	653.761	754.107	810.571
Pmp22	ENSMUSG00000018217	300.35	298.754	337.452	270.441	225.196	218.126	180.203	206.859	240.127
Gdf9	ENSMUSG00000018238	0	0.834509	2.03899	0.642378	2.43018	0	2.79385	0	1.12736
Zcchc10	ENSMUSG00000018239	96.3691	96.803	95.8323	91.8601	83.4361	112.368	90.8001	69.4674	90.1887
Prl8a2	ENSMUSG00000018259	0.803076	0	0	0	0.810059	0	0	0	0
Psmb6	ENSMUSG00000018286	365.399	362.177	374.154	353.308	374.247	271.005	328.277	365.09	384.429
Spag7	ENSMUSG00000018287	345.323	384.708	412.895	415.619	405.84	416.423	431.65	402.911	411.486
Pfn1	ENSMUSG00000018293	909.885	1090.7	1029.69	995.687	916.987	1141.31	1132.91	1180.17	1078.88
Tomm34	ENSMUSG00000018322	652.901	767.748	798.263	793.337	806.819	610.313	874.475	861.396	986.439
Ywhab	ENSMUSG00000018326	6043.15	6586.78	6736.81	6211.16	6869.3	7103.42	6076.62	6712.1	6604.07
Ksr1	ENSMUSG00000018334	717.147	791.114	832.926	780.49	845.702	530.994	860.505	774.948	782.387
Gpx3	ENSMUSG00000018339	259.393	230.324	294.633	203.634	214.666	508.961	414.887	445.363	388.939
Anxa6	ENSMUSG00000018340	675.387	618.371	537.273	583.28	543.55	605.906	610.456	782.666	625.684
Il12rb2	ENSMUSG00000018341	8.03076	21.6972	14.2729	23.1256	21.8716	2.20329	12.5723	4.63116	14.6557
Zkscan6	ENSMUSG00000018347	72.2768	78.4438	89.7154	79.0126	96.397	68.3021	62.8616	73.3267	64.2595
Kpna2	ENSMUSG00000018362	268.227	239.504	296.672	244.104	312.683	244.566	314.308	325.725	297.623
Smurf2	ENSMUSG00000018363	1273.68	1334.38	1267.23	1336.79	1432.18	912.164	1198.56	1291.32	1316.76
Cep95	ENSMUSG00000018372	163.024	136.859	163.119	170.23	173.353	187.28	170.425	167.494	133.028
Vezf1	ENSMUSG00000018377	1122.7	1159.13	1193.83	1108.75	1049.03	1249.27	1141.29	1190.98	1176.96
Cuedc1	ENSMUSG00000018378	304.366	375.529	361.92	352.023	321.593	405.406	353.422	328.812	335.953
Srsf1	ENSMUSG00000018379	2922.39	2914.94	2832.15	3049.37	2995.6	3772.04	2599.68	2776.38	2722.57
Abi3	ENSMUSG00000018381	34.5323	23.3662	37.7212	43.0394	36.4527	22.0329	46.0985	32.4181	29.3113
Shroom1	ENSMUSG00000018387	77.8984	58.4156	58.1111	57.8141	59.1343	26.4395	37.717	45.5397	42.8396
Kif3a	ENSMUSG00000018395	1901.68	1894.33	1756.59	1754.98	1886.63	2328.88	1839.75	1931.97	1772.21
Sept8	ENSMUSG00000018398	2040.62	2195.59	2303.03	2071.67	2141.8	2238.55	2049.29	2299.37	2197.22
Mtmr4	ENSMUSG00000018401	1904.09	1829.24	1352.87	1535.93	1731.91	1462.99	1556.17	1617.82	1683.15
Mrm1	ENSMUSG00000018405	97.9752	77.6093	97.8713	83.5092	112.598	26.4395	51.6862	85.6765	86.8066
Mapt	ENSMUSG00000018411	4281.2	4283.53	4102.44	4017.44	4178.28	4895.72	4253.63	4632.7	4091.19
Kansl1	ENSMUSG00000018412	1700.11	1612.27	1726	1607.87	1653.33	1733.99	1937.53	2031.54	1985.28
Gid4	ENSMUSG00000018415	950.842	882.076	977.694	948.151	828.69	830.642	761.324	788.841	720.382
Myo1b	ENSMUSG00000018417	326.852	297.92	371.095	299.348	394.499	530.994	370.185	385.93	357.373
Dhx40	ENSMUSG00000018425	534.848	549.107	639.222	583.28	569.471	817.422	571.342	626.75	594.118
Ypel2	ENSMUSG00000018427	889.808	778.597	744.23	797.192	792.238	1059.78	882.856	823.575	794.788
Akap1	ENSMUSG00000018428	415.993	438.117	447.557	408.553	452.013	312.868	386.948	395.964	510.694
Nol11	ENSMUSG00000018433	534.848	484.015	579.072	536.386	568.661	438.456	472.16	510.2	613.283
Derl2	ENSMUSG00000018442	631.218	600.846	501.591	502.982	582.432	467.098	480.542	476.238	516.33
C1qbp	ENSMUSG00000018446	436.07	404.737	419.012	366.798	427.711	451.675	488.923	470.835	463.345
Rpain	ENSMUSG00000018449	83.5199	99.3065	86.6569	85.4363	114.218	35.2527	81.0216	69.4674	68.7689
6330403K07Rik	ENSMUSG00000018451	2057.48	1930.22	1978.84	1634.85	2149.09	2207.7	2303.53	2719.26	2941.28
Slc13a3	ENSMUSG00000018459	138.129	131.852	190.645	142.608	128.799	125.588	149.471	128.129	127.392
Kcnab3	ENSMUSG00000018470	228.074	191.937	145.788	150.959	153.101	191.687	127.12	109.604	102.59
Chd3	ENSMUSG00000018474	5030.47	5470.2	5634.74	5296.41	5467.9	8546.58	7595.08	6895.03	6858.85
Kdm6b	ENSMUSG00000018476	444.904	468.994	425.129	443.241	422.851	817.422	850.727	768.001	565.934
1700125H20Rik	ENSMUSG00000018479	0	0.834509	2.03899	1.92714	0.810059	0	2.79385	0.77186	0
Appbp2	ENSMUSG00000018481	2955.32	2624.53	2879.05	2510.42	2827.92	3166.13	2399.92	2678.35	2543.32
Wnt9b	ENSMUSG00000018486	1.60615	1.66902	1.01949	0	1.62012	0	1.39692	0.77186	1.12736
Adora2b	ENSMUSG00000018500	73.0799	79.2783	47.9162	89.2906	98.0171	114.571	72.6401	115.779	113.863
Ncor1	ENSMUSG00000018501	4028.23	4397.03	4398.09	4146.55	4141.02	5398.07	5083.41	4780.9	4825.1
Trpv2	ENSMUSG00000018507	220.043	235.331	199.821	154.813	118.269	92.5384	136.899	168.266	102.59
Cenpv	ENSMUSG00000018509	132.508	127.68	130.495	156.098	139.33	134.401	166.234	145.882	139.793
Pcgf2	ENSMUSG00000018537	131.704	125.176	130.495	143.25	103.688	345.917	230.493	136.619	148.811
Cwc25	ENSMUSG00000018541	206.39	227.821	224.288	242.177	217.906	213.72	230.493	212.262	216.453
1700001P01Rik	ENSMUSG00000018543	9.63691	7.51058	5.09747	5.78141	4.86035	0	11.1754	4.63116	12.4009
Pip4k2b	ENSMUSG00000018547	1112.26	1166.64	1139.79	1158.21	1178.64	1595.19	1241.87	1358.47	1382.14
Trim37	ENSMUSG00000018548	4939.72	4939.46	4974.11	4942.46	5458.18	5184.35	4492.51	4951.48	4743.93
Ybx2	ENSMUSG00000018554	16.0615	20.0282	9.17544	14.1323	17.0112	30.8461	9.77847	16.2091	12.4009
Ctdnep1	ENSMUSG00000018559	420.009	494.864	447.557	468.936	406.65	484.725	438.634	460.029	494.911
Elp5	ENSMUSG00000018565	418.402	351.328	357.842	362.301	409.89	244.566	402.314	412.173	473.491
Slc2a4	ENSMUSG00000018566	7.22768	8.34509	8.15594	4.49665	20.2515	26.4395	2.79385	3.08744	7.89151
Gabarap	ENSMUSG00000018567	1068.89	1141.61	1232.57	1053.5	1087.1	1478.41	1000.2	1095.27	1090.16
2810408A11Rik	ENSMUSG00000018570	1.60615	2.50353	4.07797	5.78141	2.43018	30.8461	1.39692	1.54372	6.76415
Phf23	ENSMUSG00000018572	348.535	409.744	338.472	352.023	343.465	530.994	426.062	394.421	385.557
Acadvl	ENSMUSG00000018574	233.695	260.367	227.347	271.726	243.018	273.209	252.843	209.946	162.34
Dnah11	ENSMUSG00000018581	183.904	312.941	250.795	356.52	246.258	156.434	160.646	125.813	224.344
G3bp1	ENSMUSG00000018583	1027.13	989.727	959.343	1032.94	1049.03	808.609	968.069	1026.57	1061.97
Atox1	ENSMUSG00000018585	126.083	170.24	151.904	165.734	152.291	88.1318	113.151	118.095	135.283
Glra2	ENSMUSG00000018589	818.334	648.413	846.179	684.133	776.847	1244.86	935.939	1015.77	1039.43
Sparc	ENSMUSG00000018593	3380.95	3037.61	2707.77	2445.53	2511.99	5210.79	3076.03	3841.55	2730.46
Glra4	ENSMUSG00000018595	20.88	25.8698	25.4873	20.5561	27.542	50.6758	27.9385	16.9809	24.8019
Mief2	ENSMUSG00000018599	81.1107	80.1128	97.8713	89.2906	97.2071	94.7417	104.769	81.0453	86.8066
Tbx3	ENSMUSG00000018604	56.2153	47.567	46.8967	45.6089	45.3633	74.912	55.877	42.4523	42.8396
Crhr1	ENSMUSG00000018634	92.3537	71.7677	82.5789	64.2378	81.816	24.2362	68.4493	64.0644	83.4246
Dusp14	ENSMUSG00000018648	110.021	161.895	150.885	159.31	166.872	114.571	167.631	199.14	201.797
Tada2a	ENSMUSG00000018651	318.821	222.814	282.4	271.084	296.482	367.95	247.256	263.204	276.203
Ikzf1	ENSMUSG00000018654	62.6399	69.2642	37.7212	73.8735	58.3242	52.8791	55.877	39.3649	58.6227
Pnpo	ENSMUSG00000018659	362.187	436.448	419.012	375.791	448.773	330.494	423.268	380.527	337.08
Cog1	ENSMUSG00000018661	513.165	544.934	581.111	575.571	550.84	392.186	581.12	659.169	592.991
Cbx1	ENSMUSG00000018666	373.43	376.363	367.017	324.401	315.923	610.313	363.2	390.561	376.538
Cdk5rap3	ENSMUSG00000018669	121.264	157.722	186.567	154.813	159.582	158.637	131.311	138.935	144.302
Copz2	ENSMUSG00000018672	15.2584	24.2008	25.4873	26.9799	15.3911	13.2198	13.9692	12.3498	14.6557
Slc25a39	ENSMUSG00000018677	518.787	578.314	526.058	478.572	465.784	396.593	542.007	454.626	514.076
Sp2	ENSMUSG00000018678	153.387	174.412	195.743	175.369	127.989	367.95	206.745	212.262	182.632
Aatf	ENSMUSG00000018697	167.04	131.018	142.729	141.323	141.76	169.654	156.456	142.022	139.793
Lhx1	ENSMUSG00000018698	69.8676	47.567	55.0526	64.2378	41.313	169.654	46.0985	64.0644	57.4953
Dync1h1	ENSMUSG00000018707	13753.5	11724.8	12243.1	12100.5	13015.2	9538.06	11788.6	12733.4	12003
Cpsf4l	ENSMUSG00000018727	0.803076	1.66902	1.01949	0	0.810059	4.40659	0	0	0
Pex12	ENSMUSG00000018733	97.1722	115.997	137.632	118.84	100.447	141.011	68.4493	126.585	103.717
Ndel1	ENSMUSG00000018736	943.614	915.456	843.121	792.053	899.165	1370.45	996.007	939.354	836.5
Slc25a35	ENSMUSG00000018740	76.2922	80.1128	65.2476	75.1583	80.1958	79.3186	79.6247	61.7488	62.0047
Zbtb4	ENSMUSG00000018750	1431.88	1461.22	1386.51	1368.27	1457.3	2187.87	1529.63	1486.6	1428.36
Tnfsfm13	ENSMUSG00000018752	5.62153	5.00705	6.11696	5.78141	3.24024	13.2198	1.39692	3.08744	3.38208
Mpdu1	ENSMUSG00000018761	199.163	211.965	221.23	213.912	232.487	167.45	180.203	196.824	200.67
Fxr2	ENSMUSG00000018765	1076.12	1088.2	1048.04	1021.38	1129.22	991.483	1012.77	1040.47	990.949
Atp5g3	ENSMUSG00000018770	1561.18	1619.78	1492.54	1541.07	1834.78	1615.01	1356.41	1382.4	1616.63
Cd68	ENSMUSG00000018774	34.5323	38.3874	36.7017	45.6089	38.8828	37.456	58.6708	34.7337	55.2406
Slc35g3	ENSMUSG00000018776	4.81845	1.66902	2.03899	2.56951	0	17.6264	0	2.31558	5.6368
Acsl1	ENSMUSG00000018796	673.781	628.385	741.171	702.762	672.349	612.516	695.668	636.785	588.481
Abca5	ENSMUSG00000018800	1783.63	1607.26	1691.34	1597.6	1618.5	2141.6	1346.64	1527.51	1511.79
Smyd4	ENSMUSG00000018809	119.658	113.493	132.534	129.118	124.749	129.994	108.96	125.041	126.264
Lsp1	ENSMUSG00000018819	4.81845	15.8557	17.3314	9.63568	6.48047	11.0165	2.79385	8.49046	16.9104
Zfyve27	ENSMUSG00000018820	570.184	572.473	574.994	660.365	656.148	383.373	532.228	514.059	492.656
Avpi1	ENSMUSG00000018821	65.0491	55.9121	55.0526	55.8869	75.3355	35.2527	72.6401	70.2393	71.0236
Sfrp5	ENSMUSG00000018822	22.4861	25.0353	20.3899	21.8409	9.72071	35.2527	5.5877	27.0151	9.01887
Myh11	ENSMUSG00000018830	226.467	195.275	195.743	75.1583	213.856	167.45	224.905	223.068	232.236
Rad51d	ENSMUSG00000018841	191.935	200.282	168.216	170.873	188.744	202.703	177.409	187.562	157.83
Fndc8	ENSMUSG00000018844	0	0.834509	0	1.28476	0	0	0	0	0
Unc45b	ENSMUSG00000018845	11.2431	13.3521	12.2339	8.9933	7.29053	0	13.9692	11.5779	9.01887
Pank3	ENSMUSG00000018846	2357.03	2277.37	2523.25	2155.18	2524.95	1925.68	1799.24	1776.82	2004.44
Rars	ENSMUSG00000018848	703.494	741.044	656.554	673.855	674.779	652.175	691.478	829.75	739.548
Wwc1	ENSMUSG00000018849	772.559	970.534	869.628	921.171	889.445	1000.3	1113.35	1038.15	1100.3
Mrpl58	ENSMUSG00000018858	256.984	247.849	260.99	244.746	260.839	215.923	269.606	245.452	267.184
Fdxr	ENSMUSG00000018861	79.5045	51.7395	50.9747	52.675	48.6035	44.0659	71.2431	48.6272	59.75
Otop3	ENSMUSG00000018862	0	0.834509	0	0	0.810059	0	0	0	0
Sult4a1	ENSMUSG00000018865	1692.08	1701.56	1698.48	1573.83	1775.65	1482.82	1814.6	1917.3	1865.78
Mrpl45	ENSMUSG00000018882	341.307	327.962	311.965	312.196	310.253	345.917	340.85	350.424	360.755
Mb	ENSMUSG00000018893	0.803076	2.50353	4.07797	3.85427	5.67041	4.40659	5.5877	4.63116	0
Irf1	ENSMUSG00000018899	28.1077	39.2219	29.5653	54.6022	29.1621	15.4231	47.4954	30.8744	23.6745
Slc22a5	ENSMUSG00000018900	111.628	131.852	118.261	115.628	100.447	101.352	68.4493	94.1669	109.354
P4ha2	ENSMUSG00000018906	106.809	104.314	83.5984	102.138	88.2964	165.247	135.502	125.813	102.59
Alox12e	ENSMUSG00000018907	1.60615	0	1.01949	0.642378	0	0	1.39692	0	5.6368
Arrb1	ENSMUSG00000018909	3405.04	3560.01	3514.19	3818.3	3630.68	2870.89	3155.65	3134.52	3307.67
Tm4sf5	ENSMUSG00000018919	0.803076	2.50353	1.01949	3.85427	5.67041	6.60988	5.5877	5.40302	10.1462
Cxcl16	ENSMUSG00000018920	9.63691	13.3521	16.3119	16.7018	16.2012	2.20329	1.39692	9.26232	7.89151
Pelp1	ENSMUSG00000018921	330.064	336.307	301.77	347.527	307.822	711.664	325.483	303.341	297.623
Med11	ENSMUSG00000018923	24.8954	48.4015	44.8577	43.0394	40.5029	28.6428	48.8923	43.996	41.7123
Alox15	ENSMUSG00000018924	0.803076	0	1.01949	0	0	0	2.79385	0	0
Ccl6	ENSMUSG00000018927	2.40923	5.84156	16.3119	5.78141	1.62012	17.6264	2.79385	2.31558	1.12736
Ccl4	ENSMUSG00000018930	0	1.66902	0	0.642378	2.43018	0	0	0.77186	2.25472
Natd1	ENSMUSG00000018931	159.009	182.757	165.158	152.886	147.431	107.961	163.44	158.231	138.665
Map2k3	ENSMUSG00000018932	91.5506	112.659	73.4035	91.2177	66.4248	50.6758	75.4339	65.6081	78.9151
Ywhah	ENSMUSG00000018965	5410.32	4953.64	5487.93	4930.9	5565.91	6473.28	4714.62	5200.02	5255.75
Sart3	ENSMUSG00000018974	375.839	376.363	422.07	443.241	414.75	376.763	412.093	447.679	422.76
E2f2	ENSMUSG00000018983	7.22768	3.33803	6.11696	5.78141	8.91065	0	8.38155	3.8593	7.89151
Slfn3	ENSMUSG00000018986	13.6523	9.17959	8.15594	7.70854	11.3408	15.4231	12.5723	2.31558	7.89151
Nars2	ENSMUSG00000018995	228.877	226.152	211.035	235.753	257.599	211.516	275.194	197.596	226.599
Slc35b4	ENSMUSG00000018999	1362.02	1282.64	1459.91	1408.74	1496.99	956.23	1218.12	1292.09	1519.68
Dnah1	ENSMUSG00000019027	281.88	307.099	392.505	343.672	310.253	352.527	423.268	456.941	482.51
Dalrd3	ENSMUSG00000019039	495.498	492.36	506.688	554.373	469.024	361.34	445.619	512.515	508.439
Fis1	ENSMUSG00000019054	778.18	811.142	881.861	783.702	832.741	502.351	699.859	718.602	757.585
Plod1	ENSMUSG00000019055	446.51	430.606	310.945	351.381	328.884	308.461	322.69	365.862	350.609
Rab3d	ENSMUSG00000019066	14.4554	13.3521	22.4288	18.629	26.7319	24.2362	20.9539	20.8402	36.0755
Mfsd3	ENSMUSG00000019080	46.5784	29.2078	42.8187	37.258	24.3018	24.2362	32.1293	24.6995	25.9293
Slc25a22	ENSMUSG00000019082	916.31	1068.17	1018.47	970.634	1015	940.807	1088.2	1162.42	1116.09
Atp6ap1	ENSMUSG00000019087	3255.67	3287.96	3681.39	3257.5	3328.53	1881.61	2733.78	3147.65	3415.9
Dnase1l1	ENSMUSG00000019088	14.4554	18.3592	15.2924	17.9866	10.5308	15.4231	18.16	6.17488	12.4009
Aldh3a1	ENSMUSG00000019102	0	0.834509	1.01949	1.92714	0.810059	2.20329	2.79385	0	6.76415
Ccl9	ENSMUSG00000019122	8.03076	10.0141	14.2729	8.35092	12.1509	6.60988	2.79385	8.49046	10.1462
Scrn1	ENSMUSG00000019124	3186.6	3097.7	3183.88	3196.48	3261.3	3983.56	3208.74	3564.45	3681.95
BC005537	ENSMUSG00000019132	3470.89	3708.56	3785.38	3696.25	3837.25	3582.56	3200.35	3453.3	3560.2
Isyna1	ENSMUSG00000019139	390.295	373.86	367.017	314.123	340.225	224.736	368.788	411.401	458.835
Hars2	ENSMUSG00000019143	289.107	275.388	240.6	255.667	304.582	244.566	234.683	265.52	248.019
Cacng2	ENSMUSG00000019146	476.224	402.233	388.427	374.507	400.979	1377.06	509.877	592.789	478
Tmem160	ENSMUSG00000019158	68.2614	58.4156	41.7992	62.9531	55.8941	28.6428	40.5108	42.4523	28.184
Rab5c	ENSMUSG00000019173	648.082	682.628	713.645	643.021	625.365	790.983	811.613	807.366	830.864
Styxl1	ENSMUSG00000019178	4.01538	9.17959	8.15594	11.5628	5.67041	0	8.38155	4.63116	7.89151
Mdh2	ENSMUSG00000019179	1999.66	2043.71	2169.48	1913.65	2005.71	1844.16	2145.68	2204.43	2125.07
H13	ENSMUSG00000019188	689.039	626.716	628.008	589.061	642.377	561.84	590.899	598.192	634.703
Rnf145	ENSMUSG00000019189	1207.02	1164.14	1087.8	1135.73	1314.73	1020.13	899.619	1059.76	1172.45
Scn1b	ENSMUSG00000019194	787.817	597.508	633.105	553.73	703.941	608.109	592.296	652.994	733.911
Atp6v1e1	ENSMUSG00000019210	3471.7	3734.43	3865.92	3509.96	3751.38	4038.64	3861.1	3688.72	3742.83
Chtf18	ENSMUSG00000019214	10.44	19.1937	25.4873	20.5561	18.6314	6.60988	8.38155	15.4372	14.6557
Lhx9	ENSMUSG00000019230	72.2768	55.9121	39.7602	44.3241	50.2237	220.329	61.4647	55.5739	84.5519
Etnppl	ENSMUSG00000019232	429.646	398.895	281.38	379.646	351.566	436.252	332.468	358.915	351.736
Rps6kl1	ENSMUSG00000019235	171.858	140.197	163.119	175.369	152.291	110.165	178.806	205.315	166.849
Ppp1r12c	ENSMUSG00000019254	457.753	502.374	482.22	499.77	506.287	332.697	551.785	515.603	489.274
Ahr	ENSMUSG00000019256	93.1568	100.141	154.963	100.853	96.397	83.7252	108.96	105.745	85.6793
Map1s	ENSMUSG00000019261	401.538	398.061	416.973	377.719	430.141	310.665	454	435.329	445.307
Dpep1	ENSMUSG00000019278	0	7.51058	6.11696	3.21189	2.43018	0	0	0	0
Tmem129	ENSMUSG00000019295	223.255	240.338	260.99	231.899	229.247	185.077	244.462	227.699	223.217
Nop9	ENSMUSG00000019297	131.704	133.521	134.573	139.396	140.14	63.8955	103.372	107.289	111.609
Hsd17b1	ENSMUSG00000019301	4.01538	5.84156	1.01949	3.21189	1.62012	6.60988	2.79385	1.54372	0
Atp6v0a1	ENSMUSG00000019302	5492.24	5247.39	5545.02	5302.83	5592.65	3829.33	5232.88	5707.91	5529.7
Psmc3ip	ENSMUSG00000019303	14.4554	18.3592	25.4873	16.0595	82.626	35.2527	104.769	103.429	25.9293
Grb7	ENSMUSG00000019312	10.44	9.17959	11.2144	10.9204	13.771	22.0329	18.16	6.17488	5.6368
Noxo1	ENSMUSG00000019320	13.6523	25.0353	24.4678	18.629	18.6314	17.6264	16.7631	23.1558	32.6934
Aoc3	ENSMUSG00000019326	20.88	19.1937	16.3119	7.70854	12.9609	4.40659	5.5877	8.49046	13.5283
Zfp687	ENSMUSG00000019338	320.427	330.465	383.329	371.937	331.314	387.78	414.887	385.158	355.118
Gdpd2	ENSMUSG00000019359	93.9599	125.176	106.027	109.847	109.358	187.28	159.249	158.231	137.538
D8Ertd738e	ENSMUSG00000019362	195.147	287.071	230.405	209.415	210.615	185.077	220.714	220.752	188.269
Sec14l4	ENSMUSG00000019368	5.62153	8.34509	5.09747	10.9204	3.24024	6.60988	0	3.08744	5.6368
Calm3	ENSMUSG00000019370	7320.04	7901.96	7985.69	7153.53	8365.48	8859.45	7553.17	8331.46	8385.3
Cops3	ENSMUSG00000019373	909.885	949.671	1017.45	925.025	937.238	943.01	1096.59	1065.17	1037.17
Fkbp8	ENSMUSG00000019428	1000.63	1131.59	1125.52	1014.32	1066.04	863.691	1382.96	1338.41	1247.99
Ddx39b	ENSMUSG00000019432	1305	1399.47	1473.17	1571.26	1516.43	1324.18	1558.97	1532.91	1626.78
Gipc1	ENSMUSG00000019433	163.024	167.736	155.982	158.667	148.241	123.384	166.234	147.425	137.538
Tlcd1	ENSMUSG00000019437	232.892	242.842	243.659	225.475	222.766	211.516	195.569	216.121	204.052
Plscr3	ENSMUSG00000019461	110.824	83.4509	122.339	96.3568	110.978	63.8955	107.563	85.6765	85.6793
Ptger1	ENSMUSG00000019464	18.4707	16.6902	7.13645	18.629	10.5308	22.0329	6.98462	10.806	6.76415
Arhgef25	ENSMUSG00000019467	683.418	771.92	780.932	768.927	818.97	735.9	701.256	701.621	648.231
Xab2	ENSMUSG00000019470	354.156	360.508	346.628	387.997	331.314	255.582	325.483	381.299	412.613
Cdc37	ENSMUSG00000019471	752.482	852.033	773.795	777.278	695.841	872.505	866.093	815.856	758.713
Rab4a	ENSMUSG00000019478	589.458	554.948	600.481	506.194	524.918	500.148	431.65	443.82	461.09
Trip10	ENSMUSG00000019487	53.003	52.574	39.7602	39.1851	41.313	24.2362	33.5262	34.7337	23.6745
Cd70	ENSMUSG00000019489	0.803076	1.66902	2.03899	1.92714	0.810059	0	2.79385	3.08744	5.6368
Cops6	ENSMUSG00000019494	586.245	682.628	637.183	616.041	622.125	504.554	701.256	631.382	643.722
Ubb	ENSMUSG00000019505	8945.46	9351.5	9315.11	7485.64	6406.76	9066.56	10031.3	10375.3	8932.07
Ap4m1	ENSMUSG00000019518	154.994	176.081	195.743	202.349	201.705	121.181	170.425	185.246	193.906
Gyg	ENSMUSG00000019528	334.08	327.127	337.452	296.779	310.253	401	339.453	351.196	347.227
Rcn3	ENSMUSG00000019539	25.6984	25.8698	21.4094	22.4832	21.8716	6.60988	27.9385	16.9809	31.5661
Slc6a8	ENSMUSG00000019558	1203.01	1244.25	1234.61	1198.04	1140.56	1205.2	1074.23	1220.31	1220.93
Arid3a	ENSMUSG00000019564	74.6861	62.5881	71.3645	52.675	63.1846	83.7252	65.6554	67.9237	66.5142
Pdk4	ENSMUSG00000019577	281.88	322.12	353.764	318.62	244.638	334.901	257.034	223.068	376.538
Ubxn6	ENSMUSG00000019578	482.649	483.18	525.039	539.598	503.857	460.489	600.677	541.074	592.991
Mydgf	ENSMUSG00000019579	151.781	192.771	169.236	183.72	146.621	248.972	143.883	180.615	172.486
Cyb561	ENSMUSG00000019590	303.563	438.117	375.173	366.798	316.733	401	326.88	316.463	395.703
Sema6a	ENSMUSG00000019647	1254.4	1038.13	1148.97	964.21	1020.67	1568.75	1063.06	1332.23	1118.34
Ccdc12	ENSMUSG00000019659	101.991	126.011	120.3	113.701	93.9668	61.6922	88.0062	85.6765	84.5519
Fmc1	ENSMUSG00000019689	104.4	110.155	129.476	118.198	103.688	72.7087	106.166	102.657	105.972
Akt3	ENSMUSG00000019699	2866.18	2892.41	3076.83	2938.24	3154.37	4437.44	3407.1	3347.56	3359.53
Mrpl24	ENSMUSG00000019710	323.64	370.522	361.92	342.388	375.867	350.324	356.216	389.017	312.278
Gle1	ENSMUSG00000019715	381.461	378.867	372.115	384.142	405.84	365.747	363.2	403.683	359.628
L3hypdh	ENSMUSG00000019718	30.5169	47.567	98.8908	64.8802	51.0337	39.6593	46.0985	50.1709	33.8208
Lyst	ENSMUSG00000019726	2062.3	1975.28	1958.45	2038.27	2306.24	1579.76	2119.13	2035.4	2108.16
Slc35e1	ENSMUSG00000019731	692.251	729.361	641.261	700.193	712.042	605.906	796.247	694.674	649.359
Calr3	ENSMUSG00000019732	12.0461	19.1937	10.1949	13.4899	17.0112	24.2362	27.9385	10.806	10.1462
Tmc4	ENSMUSG00000019734	52.1999	37.5529	16.3119	39.8275	32.4024	52.8791	71.2431	57.1176	23.6745
Syne4	ENSMUSG00000019737	42.563	42.5599	15.2924	22.4832	40.5029	44.0659	50.2893	32.4181	20.2925
Polr2i	ENSMUSG00000019738	69.8676	75.1058	93.7934	82.8668	68.045	68.3021	136.899	81.0453	105.972
Krt10	ENSMUSG00000019761	42.563	40.8909	42.8187	45.6089	48.6035	59.489	47.4954	54.8021	43.967
Iyd	ENSMUSG00000019762	3.2123	2.50353	1.01949	1.92714	3.24024	0	2.79385	3.08744	2.25472
Rmnd1	ENSMUSG00000019763	351.747	287.905	281.38	317.977	308.632	279.818	312.911	260.889	271.694
Ccdc170	ENSMUSG00000019767	45.7753	51.7395	66.267	77.0854	60.7544	85.9285	40.5108	33.9618	114.991
Esr1	ENSMUSG00000019768	101.991	80.9473	114.183	74.5159	106.928	143.214	122.929	171.353	136.41
Vip	ENSMUSG00000019772	81.1107	46.7325	75.4425	48.1784	54.2739	33.0494	57.2739	94.1669	77.7878
Fbxo5	ENSMUSG00000019773	24.0923	18.3592	16.3119	27.6223	27.542	13.2198	25.1446	21.6121	15.783
Mtrf1l	ENSMUSG00000019774	124.477	137.694	113.164	119.482	106.118	107.961	136.899	126.585	121.755
Rgs17	ENSMUSG00000019775	3430.74	3149.44	3438.75	3291.55	3319.62	5475.19	3468.56	3843.09	3554.56
Hdac2	ENSMUSG00000019777	1184.54	1361.92	1379.37	1304.67	1392.49	1941.1	1216.72	1258.13	1243.48
Frk	ENSMUSG00000019779	10.44	17.5247	19.3704	19.9137	20.2515	2.20329	0	9.26232	10.1462
Rwdd1	ENSMUSG00000019782	630.415	681.794	754.425	597.412	667.489	925.384	833.964	859.852	714.746
Clvs2	ENSMUSG00000019785	470.602	470.663	474.064	404.698	486.035	634.549	449.81	496.306	509.566
[truncated: 28,447 more rows]

## Sheet: SFCmExtp_vs_SFCpExtpmin
gene_name	ID	SFCmExtp	SFCpExtpmin	baseMean	log2FoldChange	lfcSE	stat	pvalue	padj	chr	start	end	strand
Gnai3	ENSMUSG00000000001	612.249	586.711	576.328	0.0560679	0.106272	0.527591	0.597784	1	3	108107280	108146146	-
Cdc45	ENSMUSG00000000028	20.8998	22.6107	23.7702	-0.0645568	0.198294	-0.325561	0.744756	1	16	18780447	18811987	-
H19	ENSMUSG00000000031	0.803076	2.61417	1.46098	-0.0798306	0.0829206	-0.962736	0.33568	1	7	142575529	142578143	-
Scml2	ENSMUSG00000000037	22.9355	28.6143	28.5227	-0.131896	0.196836	-0.67008	0.502807	1	X	161117193	161258213	+
Apoh	ENSMUSG00000000049	4.05728	3.77574	4.49838	-0.00539835	0.130537	-0.041355	0.967013	1	11	108343354	108414396	+
Narf	ENSMUSG00000000056	460.223	412.582	418.205	0.152958	0.111463	1.37227	0.169979	0.924579	11	121237253	121255856	+
Cav2	ENSMUSG00000000058	391.525	439.754	392.196	-0.12423	0.168982	-0.735164	0.46224	1	6	17281185	17289115	+
Klf6	ENSMUSG00000000078	704.758	749.145	692.035	-0.0693784	0.138438	-0.501153	0.616263	1	13	5861482	5870394	+
Scmh1	ENSMUSG00000000085	631.89	540.725	605.598	0.18736	0.130766	1.43278	0.15192	0.910104	4	120405281	120530186	+
Cox5a	ENSMUSG00000000088	1413.64	1303.65	1319.59	0.109264	0.0954077	1.14523	0.252113	0.975924	9	57521274	57532426	+
Tbx2	ENSMUSG00000000093	13.9235	17.7556	15.6339	-0.159508	0.192804	-0.827308	0.408063	1	11	85832551	85841948	+
Tbx4	ENSMUSG00000000094	4.89529	3.56262	3.54124	0.0901058	0.134513	0.669868	0.502942	1	11	85886422	85916097	+
Ngfr	ENSMUSG00000000120	227.427	223.023	201.026	0.0286029	0.189493	0.150945	0.880019	1	11	95568818	95587735	-
Wnt3	ENSMUSG00000000125	34.8001	40.9605	36.0002	-0.114312	0.19784	-0.5778	0.563399	1	11	103774150	103817957	+
Wnt9a	ENSMUSG00000000126	29.2879	22.6441	26.778	0.174389	0.197942	0.88101	0.378312	1	11	59306928	59333552	+
Fer	ENSMUSG00000000127	514.703	672.729	580.784	-0.33174	0.129412	-2.56344	0.0103641	0.55633	17	63896018	64139494	+
Xpo6	ENSMUSG00000000131	1597.83	1391.16	1526.1	0.177323	0.115151	1.53992	0.123581	0.886861	7	126101715	126200501	-
Tfe3	ENSMUSG00000000134	359.229	366.478	371.96	-0.0356063	0.13029	-0.273286	0.784634	1	X	7762560	7775202	+
Axin2	ENSMUSG00000000142	323.276	365.129	351.734	-0.149393	0.125231	-1.19294	0.232893	0.967148	11	108920349	108950783	+
Brat1	ENSMUSG00000000148	151.092	147.051	144.953	0.0307332	0.151746	0.20253	0.839503	1	5	140705011	140719379	+
Gna12	ENSMUSG00000000149	1230.9	1057.54	1150.11	0.17019	0.159816	1.06491	0.286915	0.991724	5	140758408	140830431	-
Slc22a18	ENSMUSG00000000154	6.81686	4.90477	4.60348	0.0799856	0.133708	0.598209	0.5497	1	7	143473736	143499334	+
Itgb2l	ENSMUSG00000000157	0	0	0.142751	0	0.0382315	0	1	1	16	96422288	96443619	-
Igsf5	ENSMUSG00000000159	13.7432	8.12666	9.9565	0.110432	0.138881	0.795158	0.426522	1	16	96361668	96525580	+
Pih1d2	ENSMUSG00000000167	49.7618	72.9183	61.8502	-0.3588	0.188035	-1.90816	0.0563712	0.792122	9	50617321	50625000	+
Dlat	ENSMUSG00000000168	1545.06	1388.8	1440.75	0.143788	0.0999299	1.43889	0.150183	0.910104	9	50634633	50659780	-
Sdhd	ENSMUSG00000000171	642.12	591.189	614.008	0.108434	0.100576	1.07813	0.280977	0.990401	9	50596357	50603812	-
Fgf23	ENSMUSG00000000182	2.97721	0.339831	2.07138	0.110057	0.095988	1.14657	0.251558	0.975924	6	127072902	127081408	+
Ccnd2	ENSMUSG00000000184	1286.37	1159.51	1255.03	0.121716	0.14911	0.816283	0.414338	1	6	127125162	127152193	-
Gpr107	ENSMUSG00000000194	688.117	605.312	638.941	0.160292	0.111716	1.43481	0.151342	0.910104	2	31152316	31218775	+
Nalcn	ENSMUSG00000000197	3509.67	3406.18	3494.24	0.0409138	0.097236	0.420769	0.673924	1	14	123276634	123627144	-
Btbd17	ENSMUSG00000000202	95.3382	80.0452	89.1191	0.12962	0.193153	0.671075	0.502173	1	11	114791217	114795945	-
Slfn4	ENSMUSG00000000204	0	1.27111	0.423705	-0.0357563	0.0386721	-0.924602	0.355173	1	11	83175186	83190216	+
Th	ENSMUSG00000000214	26.0663	26.2811	26.7474	-0.0155441	0.19776	-0.0786006	0.93735	1	7	142892752	142931128	-
Ins2	ENSMUSG00000000215	3.28448	0.679662	2.66002	0.0778436	0.0941068	0.827184	0.408133	1	7	142678656	142743381	-
Scnn1g	ENSMUSG00000000216	0	0	0.157138	0	0.0382315	0	1	1	7	121734479	121768475	+
Drp2	ENSMUSG00000000223	1011.46	926.075	966.883	0.117979	0.119617	0.986309	0.323982	1	X	134404551	134456573	+
Tspan32	ENSMUSG00000000244	2.16482	1.87973	1.8986	0.0212456	0.10908	0.194771	0.845572	1	7	143005046	143019644	+
Lhx2	ENSMUSG00000000247	312.293	368.729	361.203	-0.200283	0.15797	-1.26785	0.204851	0.946863	2	38339281	38369733	+
Clec2g	ENSMUSG00000000248	0	0	0.157138	0	0.0382315	0	1	1	6	128934381	128984707	+
Gmpr	ENSMUSG00000000253	212.247	171.375	197.284	0.244408	0.142852	1.71092	0.0870956	0.836294	13	45507444	45553800	+
Glra1	ENSMUSG00000000263	71.687	73.1211	69.8332	-0.00244917	0.194936	-0.012564	0.989976	1	11	55514238	55608198	-
Mid2	ENSMUSG00000000266	1196.59	1155.4	1210.29	0.0457234	0.087398	0.523163	0.600861	1	X	140664599	140767715	+
Trim25	ENSMUSG00000000275	95.0252	96.7788	94.3283	-0.0204262	0.180509	-0.113159	0.909905	1	11	88999376	89020293	+
Dgke	ENSMUSG00000000276	1416.77	1462.06	1434.97	-0.0413549	0.109651	-0.377148	0.706063	1	11	89035179	89066850	-
Scpep1	ENSMUSG00000000278	93.0838	161.065	110.238	-0.329103	0.19528	-1.68529			11	88924020	88955465	-
Mnt	ENSMUSG00000000282	275.179	404.752	346.443	-0.382769	0.181282	-2.11145	0.0347337	0.734752	11	74830920	74845725	+
Itgb2	ENSMUSG00000000290	31.7786	28.5332	31.84	0.0454648	0.198274	0.229303	0.818633	1	10	77530252	77565708	+
Hddc2	ENSMUSG00000000295	133.692	135.56	132.809	-0.0152539	0.1544	-0.0987953	0.921301	1	10	31313383	31328204	+
Tpd52l1	ENSMUSG00000000296	356.384	350.58	357.251	0.00781516	0.146424	0.0533735	0.957434	1	10	31332376	31445958	-
Pemt	ENSMUSG00000000301	12.4861	11.1689	11.6056	0.038114	0.186445	0.204425	0.838021	1	11	59970614	60046489	-
Cdh1	ENSMUSG00000000303	1.38037	0.339831	0.959051	0.043903	0.0706733	0.62121	0.534461	1	8	106603351	106670246	+
Cdh4	ENSMUSG00000000305	303.642	378.028	360.736	-0.268413	0.145432	-1.84563	0.0649467	0.803196	2	179442431	179899373	+
Ckmt1	ENSMUSG00000000308	1502.82	1460.69	1493.34	0.0378997	0.104813	0.361594	0.717655	1	2	121357714	121363737	+
Bcl6b	ENSMUSG00000000317	17.6083	25.3302	20.2345	-0.1963	0.19171	-1.02394	0.305864	0.997185	11	70224128	70229798	-
Clec10a	ENSMUSG00000000318	3.23675	1.69916	2.70663	0.0568344	0.112164	0.506709	0.612359	1	11	70156197	70170834	+
Alox12	ENSMUSG00000000320	5.64248	3.43591	4.00846	0.0650312	0.11485	0.566229	0.571238	1	11	70241457	70255353	-
Arvcf	ENSMUSG00000000325	262.837	278.739	286.651	-0.0816657	0.133503	-0.611714	0.540727	1	16	18348182	18407076	+
Comt	ENSMUSG00000000326	348.034	391.138	388.797	-0.142282	0.147605	-0.963938	0.335077	1	16	18406886	18426852	-
Rtca	ENSMUSG00000000339	448.385	422.815	439.189	0.0586387	0.146556	0.400113	0.689073	1	3	116488963	116508208	-
Dbt	ENSMUSG00000000340	320.728	350.373	330.483	-0.103007	0.127202	-0.809791	0.41806	1	3	116513070	116549981	+
Dazap2	ENSMUSG00000000346	1235	1193.61	1210.36	0.0419488	0.118744	0.353271	0.723885	1	15	100615349	100620761	+
Mcts1	ENSMUSG00000000355	489.171	421.918	460.478	0.189905	0.117751	1.61277	0.106795	0.867008	X	38600578	38613426	+
Rem1	ENSMUSG00000000359	4.34477	4.81746	5.59791	-0.00640874	0.148256	-0.0432274	0.96552	1	2	152626951	152635198	+
Rnf17	ENSMUSG00000000365	27.7481	10.3462	18.0075	0.546078	0.194698	2.80475	0.00503562	0.492843	14	56402581	56525032	+
Trappc10	ENSMUSG00000000374	1596.21	1515.16	1572.39	0.0699804	0.080936	0.86464	0.387237	1	10	78186725	78244641	-
Ccm2	ENSMUSG00000000378	187.803	167.923	181.284	0.138293	0.161194	0.857929	0.390932	1	11	6546887	6596744	+
Tbrg4	ENSMUSG00000000384	258.881	233.983	247.995	0.108016	0.152309	0.709185	0.47821	1	11	6615598	6626067	-
Mx1	ENSMUSG00000000386	1.9076	0.679662	2.19232	0.0498114	0.107508	0.463326	0.643131	1	16	97447035	97462907	-
Fap	ENSMUSG00000000392	36.5739	15.4395	27.0627	0.097047	0.111435	0.870883			2	62500943	62574075	-
Ndufa9	ENSMUSG00000000399	673.806	543.933	602.026	0.266301	0.123998	2.14762	0.0317438	0.710897	6	126821721	126849136	-
Egfl6	ENSMUSG00000000402	27.1208	27.6857	26.9964	0.0207154	0.194472	0.106522	0.915169	1	X	166523007	166585720	-
Lck	ENSMUSG00000000409	13.5895	10.4182	14.7928	0.0910459	0.182757	0.49818	0.618357	1	4	129548344	129573641	-
Tssk3	ENSMUSG00000000411	0.813553	1.73676	1.57966	-0.0570688	0.091589	-0.623097	0.533221	1	4	129489014	129491022	-
Cttnbp2	ENSMUSG00000000416	2111.04	1849.39	1992.93	0.154625	0.154068	1.00362	0.315563	1	6	18366478	18514843	-
Galnt1	ENSMUSG00000000420	897.527	882.349	883.916	0.023035	0.0976866	0.235805	0.813584	1	18	24205344	24286818	+
Mkrn2	ENSMUSG00000000439	444.022	387.319	424.864	0.17305	0.10976	1.57662	0.114882	0.876039	6	115601902	115622624	+
Pparg	ENSMUSG00000000440	15.5145	10.7571	11.2266	0.16458	0.1842	0.893486	0.371597	1	6	115360951	115490399	+
Raf1	ENSMUSG00000000441	930.261	756.009	855.737	0.252151	0.134442	1.87553	0.0607197	0.794814	6	115618067	115676635	-
Sept1	ENSMUSG00000000486	23.2962	12.9441	19.1268	0.333039	0.194777	1.70985	0.0872943	0.836294	7	127214447	127233130	-
Pdgfb	ENSMUSG00000000489	140.185	130.567	131.665	0.058518	0.176872	0.33085	0.740758	1	15	79995874	80014977	-
Acvrl1	ENSMUSG00000000530	105.818	94.6131	100.755	0.120711	0.161153	0.749048	0.453828	1	15	101128522	101145336	+
Grasp	ENSMUSG00000000531	50.5474	61.1808	60.1518	-0.170655	0.191216	-0.892473	0.372139	1	15	101224188	101232756	+
Acvr1b	ENSMUSG00000000532	964.405	998.62	998.47	-0.0478246	0.106549	-0.448852	0.653538	1	15	101174067	101213684	+
Tom1l2	ENSMUSG00000000538	2625.96	2603.01	2650.44	0.00971488	0.0918773	0.105738	0.915791	1	11	60226714	60352905	-
Gpa33	ENSMUSG00000000544	0	0.339831	0.184652	-0.0169159	0.0382315	-0.44246	0.658156	1	1	166130238	166166510	+
Zfp385a	ENSMUSG00000000552	380.467	546.09	439.693	-0.334544	0.189326	-1.76703	0.0772233	0.818042	15	103313895	103340093	-
Itga5	ENSMUSG00000000555	27.499	27.215	28.9308	0.0287577	0.198309	0.145015	0.884699	1	15	103344286	103366763	-
Gabra2	ENSMUSG00000000560	6814.63	9392.83	7858.89	-0.387584	0.146187	-2.65129	0.00801854	0.53932	5	70957597	71095849	-
Wdr77	ENSMUSG00000000561	518.715	439.323	485.334	0.19802	0.13218	1.49811	0.134106	0.89779	3	105959369	105970037	+
Adora3	ENSMUSG00000000562	10.0536	5.65548	7.28764	0.188691	0.170851	1.10442	0.269412	0.986195	3	105870858	105908926	+
Atp5f1	ENSMUSG00000000563	2830.31	3101.32	2939.84	-0.121393	0.102882	-1.17992	0.238033	0.970523	3	105942698	105960099	-
Sox9	ENSMUSG00000000567	630.631	709.647	669.92	-0.158717	0.100952	-1.57221	0.115901	0.87667	11	112782224	112787760	+
Hnrnpd	ENSMUSG00000000568	3082.2	3851.52	3393.19	-0.274009	0.138961	-1.97183	0.0486288	0.783309	5	99955935	99978938	-
Dynlt1c	ENSMUSG00000000579	43.6735	58.2304	50.403	-0.208484	0.197118	-1.05766	0.29021	0.991724	17	6601671	6609774	+
C1d	ENSMUSG00000000581	712.308	798.057	738.283	-0.143535	0.117295	-1.22371	0.221061	0.956094	11	17257579	17269176	+
Gm2a	ENSMUSG00000000594	834.464	653.22	750.975	0.281873	0.153878	1.83179	0.0669821	0.803341	11	55098115	55113029	+
Krit1	ENSMUSG00000000600	1437.79	1444.41	1403.84	-0.00187805	0.124723	-0.0150578	0.987986	1	5	3803184	3845564	+
Clcn4	ENSMUSG00000000605	1863.74	1851.69	1837.66	0.00977573	0.0870582	0.11229	0.910594	1	7	7282309	7300851	-
Sema4f	ENSMUSG00000000627	256.432	271.774	272.882	-0.0686893	0.128625	-0.534026	0.593324	1	6	82911885	82939769	-
Hk2	ENSMUSG00000000628	42.292	27.5847	33.9546	0.259302	0.197535	1.31269	0.189288	0.936008	6	82725025	82774454	-
Myo18a	ENSMUSG00000000631	1487.39	1325.74	1412.67	0.156975	0.0820615	1.9129	0.0557607	0.792122	11	77763246	77865980	+
Sez6	ENSMUSG00000000632	1809.08	2126.07	2042.04	-0.203992	0.133792	-1.52469	0.127336	0.888968	11	77930800	77979048	+
Haao	ENSMUSG00000000673	0.540039	0	0.180013	0.0101178	0.0382315	0.264647	0.791282	1	17	83831356	83846790	-
Cd52	ENSMUSG00000000682	4.07475	2.73998	3.02173	0.0744943	0.118343	0.629479	0.529035	1	4	134082448	134095082	-
Abhd15	ENSMUSG00000000686	8.72912	7.33836	8.47519	0.0474029	0.174904	0.271022	0.786374	1	11	77515121	77538607	+
Loxl3	ENSMUSG00000000693	34.6325	33.6162	32.8942	0.0108237	0.197606	0.0547739	0.956319	1	6	83034173	83052562	+
Btn1a1	ENSMUSG00000000706	1.61896	0.339831	0.79568	0.0619812	0.0684841	0.905045	0.365441	1	13	23456992	23465901	-
Kat2b	ENSMUSG00000000708	785.472	663.473	705.962	0.200895	0.142442	1.41036	0.158432	0.912981	17	53566861	53672720	+
Rab5b	ENSMUSG00000000711	1208.67	1219.73	1187.29	-0.00833668	0.114073	-0.0730819	0.941741	1	10	128677175	128696264	-
Dnmt3l	ENSMUSG00000000730	0.27817	0	0.249861	0.00114	0.0387988	0.0293823	0.97656	1	10	78041947	78063622	+
Aire	ENSMUSG00000000731	2.47675	2.32821	1.7444	0.00684146	0.0800024	0.0855157	0.931851	1	10	78030022	78043610	-
Icosl	ENSMUSG00000000732	36.3061	34.9411	38.0324	0.00927699	0.198344	0.0467723	0.962695	1	10	78069302	78083913	+
Spg7	ENSMUSG00000000738	462.896	405.828	432.831	0.157278	0.126178	1.24648	0.212587	0.950739	8	123062942	123097760	+
Sult5a1	ENSMUSG00000000739	2.45812	0	1.26201	0.116428	0.0816551	1.42585	0.153913	0.910498	8	123140192	123158315	-
Rpl13	ENSMUSG00000000740	1223.48	1988.42	1594.15	-0.505473	0.177339	-2.85032	0.00436753	0.483676	8	123102350	123105244	+
Chmp1a	ENSMUSG00000000743	441.851	425.1	435.17	0.0411516	0.122976	0.33463	0.737904	1	8	123204264	123212763	-
Rpa1	ENSMUSG00000000751	472.329	469.121	463.553	0.00285806	0.110805	0.0257936	0.979422	1	11	75298166	75348324	-
Serpinf1	ENSMUSG00000000753	123.583	84.7392	108.711	0.28074	0.197366	1.42244	0.1549	0.910751	11	75409769	75422701	-
Tubgcp3	ENSMUSG00000000759	627.388	580.055	610.371	0.0903557	0.131641	0.68638	0.492474	1	8	12614277	12672248	-
Oprm1	ENSMUSG00000000766	209.734	250.74	232.537	-0.162034	0.189607	-0.854579	0.392784	1	10	6758506	7038198	+
Polr3d	ENSMUSG00000000776	175.027	200.455	187.76	-0.153894	0.142782	-1.07782	0.281112	0.990401	14	70438757	70443447	-
Tcf7	ENSMUSG00000000782	38.3464	66.6537	51.9575	-0.318939	0.195343	-1.63271	0.102529	0.859621	11	52252371	52283014	-
Ddx3x	ENSMUSG00000000787	4906.95	4555.66	4622.94	0.0957874	0.121581	0.787846	0.430787	1	X	13280970	13294052	+
Il12rb1	ENSMUSG00000000791	8.45444	9.21809	8.73091	-0.0403035	0.172992	-0.232979	0.815777	1	8	70808449	70821424	+
Slc5a5	ENSMUSG00000000792	35.7498	21.283	25.7479	0.265008	0.190678	1.38982	0.164582	0.917068	8	70882889	70892757	-
Kcnn3	ENSMUSG00000000794	1992.89	1775.73	1891.66	0.14694	0.121157	1.2128	0.225206	0.959044	3	89520164	89675132	+
Usp32	ENSMUSG00000000804	3606.27	3743.58	3620.83	-0.0475687	0.10994	-0.432677	0.665249	1	11	84984442	85140161	-
Car4	ENSMUSG00000000805	87.8172	82.9099	85.545	0.0567232	0.175149	0.323856	0.746047	1	11	84957786	84966044	+
Txnrd3	ENSMUSG00000000811	37.0138	37.9926	37.6714	-0.00919717	0.19181	-0.0479495	0.961756	1	6	89643988	89675529	+
Fasl	ENSMUSG00000000817	2.70486	0	1.21589	0.143142	0.0839957	1.70415	0.0883521	0.839111	1	161780689	161788495	-
Zfp512b	ENSMUSG00000000823	489.994	541.533	537.655	-0.125531	0.14817	-0.847208	0.396879	1	2	181582103	181592803	-
Dnajc5	ENSMUSG00000000826	4707.67	3993.53	4413.97	0.211461	0.119984	1.76241	0.0780003	0.821071	2	181520485	181555133	+
Tpd52l2	ENSMUSG00000000827	471.93	430.301	457.652	0.115216	0.112576	1.02344	0.306098	0.997185	2	181497142	181517966	+
Fmr1	ENSMUSG00000000838	1601.26	1652.96	1597.22	-0.0380491	0.111019	-0.342727	0.731804	1	X	68678541	68717963	+
Bcl11a	ENSMUSG00000000861	997.53	1024.98	1004.21	-0.0360979	0.0926583	-0.389581	0.696846	1	11	24078056	24174123	+
Il4	ENSMUSG00000000869	1.35825	0.339831	0.637402	0.0401469	0.0571613	0.702344	0.482465	1	11	53602982	53618669	-
Pxmp4	ENSMUSG00000000876	131.157	115.101	122.001	0.11785	0.173003	0.681202	0.495744	1	2	154585758	154603708	-
Dlg3	ENSMUSG00000000881	2245.25	2184.13	2221.62	0.0340065	0.119706	0.284084	0.776346	1	X	100767722	100818410	+
Gnb1l	ENSMUSG00000000884	24.4299	11.4326	18.9543	0.279104	0.182048	1.53313	0.125243	0.886861	16	18498768	18566679	+
Dbh	ENSMUSG00000000889	0.267692	0.931283	0.471034	-0.0241691	0.0460322	-0.525047	0.599551	1	2	27165233	27183200	+
Mmp11	ENSMUSG00000000901	21.5318	17.6358	18.9843	0.143579	0.194925	0.736587	0.461374	1	10	75923222	75936496	-
Smarcb1	ENSMUSG00000000902	488.902	492.586	502.788	-0.013181	0.121131	-0.108816	0.913348	1	10	75896769	75921617	-
Vpreb3	ENSMUSG00000000903	1.65272	0.339831	0.789445	0.0530999	0.0617111	0.860459	0.389536	1	10	75943057	75949657	+
Hip1r	ENSMUSG00000000915	625.796	543.348	594.439	0.151945	0.164086	0.926009	0.354441	1	5	123973628	124005558	+
Nsun5	ENSMUSG00000000916	92.638	78.4368	87.5469	0.197703	0.172297	1.14746	0.251192	0.975799	5	135369953	135376805	+
Top1mt	ENSMUSG00000000934	221.338	227.685	233.946	-0.0512615	0.15404	-0.33278	0.739301	1	15	75657035	75678800	-
Hoxa4	ENSMUSG00000000942	0	0	0.142751	0	0.0382315	0	1	1	6	52189671	52191753	-
Gm38393	ENSMUSG00000000948	2400.72	2610.91	2406.82	-0.0969726	0.154101	-0.629278	0.529167	1	7	59974149	60005064	-
Mmp14	ENSMUSG00000000957	183.641	184.321	182.172	-0.00682111	0.168031	-0.0405944	0.967619	1	14	54431612	54445364	+
Slc7a7	ENSMUSG00000000958	13.0029	11.6851	15.8773	0.013407	0.176313	0.0760411	0.939386	1	14	54369442	54417780	-
Oxa1l	ENSMUSG00000000959	470.554	454.654	474.767	0.0306879	0.145955	0.210256	0.833468	1	14	54360834	54369673	+
Heatr6	ENSMUSG00000000976	378.067	353.496	373.632	0.0815273	0.12922	0.630917	0.528095	1	11	83753696	83783754	+
Ccl3	ENSMUSG00000000982	22.0474	14.8034	16.9752	0.225531	0.19118	1.17968	0.238127	0.970523	11	83647844	83649355	-
Wfdc18	ENSMUSG00000000983	21.4841	22.9008	21.9506	-0.020661	0.198038	-0.104328	0.916909	1	11	83709015	83711348	+
Icam4	ENSMUSG00000001014	0.826359	0.679662	0.644758	0.000503029	0.0576275	0.00872897	0.993035	1	9	21029373	21030595	+
Ilf2	ENSMUSG00000001016	595.643	553.997	582.429	0.0923052	0.102673	0.899025	0.36864	1	3	90476126	90488379	+
Chtop	ENSMUSG00000001017	2085.2	1919.2	2022	0.105042	0.116764	0.899611	0.368327	1	3	90498956	90509498	-
Snapin	ENSMUSG00000001018	584.621	611.937	568.268	-0.0546661	0.113462	-0.481801	0.629947	1	3	90488026	90491033	-
S100a4	ENSMUSG00000001020	4.33196	4.76269	5.00159	-0.00960042	0.142177	-0.0675244	0.946164	1	3	90603771	90606045	+
S100a3	ENSMUSG00000001021	2.98535	1.73676	2.21021	0.072584	0.116889	0.620963	0.534624	1	3	90560578	90602702	+
S100a6	ENSMUSG00000001025	72.9707	49.8532	58.4469	0.345035	0.189671	1.81913	0.0688922	0.803341	3	90612882	90624181	+
Icam2	ENSMUSG00000001029	15.1712	11.1893	12.8315	0.132732	0.184968	0.717598	0.473005	1	11	106377656	106388075	-
Mapk7	ENSMUSG00000001034	125.032	110.151	118.437	0.122674	0.166212	0.738058	0.460479	1	11	61488812	61494406	-
Epn2	ENSMUSG00000001036	1646.27	1573.86	1639.04	0.0547323	0.115715	0.472994	0.636217	1	11	61517249	61579687	-
B9d1	ENSMUSG00000001039	107.304	106.016	114.537	-0.00344741	0.159153	-0.021661	0.982718	1	11	61505144	61512931	+
Sec24b	ENSMUSG00000001052	1236.87	1222.42	1245.27	0.0174063	0.0852968	0.204068	0.8383	1	3	129982759	130061553	-
N4bp3	ENSMUSG00000001053	123.117	96.2396	105.222	0.166626	0.198404	0.839833	0.401002	1	11	51643063	51650842	-
Rmnd5b	ENSMUSG00000001054	255.568	240.131	254.321	0.0656077	0.138367	0.474158	0.635387	1	11	51623671	51635896	-
Nhp2	ENSMUSG00000001056	157.249	134.625	152.728	0.114264	0.195264	0.585176	0.558429	1	11	51619735	51623714	+
Vps9d1	ENSMUSG00000001062	263.407	317.704	290.41	-0.221882	0.138638	-1.60045	0.1095	0.871416	8	123242356	123254348	-
Zfp276	ENSMUSG00000001065	196.233	159.813	183.512	0.239235	0.14312	1.67157	0.0946097	0.846199	8	123254195	123269745	+
Mfsd10	ENSMUSG00000001082	69.5407	88.5956	78.8497	-0.282208	0.168089	-1.67893	0.0931665	0.846199	5	34633642	34637212	-
Luzp1	ENSMUSG00000001089	1699.99	1543.24	1541.83	0.129004	0.122873	1.04989	0.293769	0.992799	4	136469761	136554780	+
Kctd10	ENSMUSG00000001098	537.426	502.333	532.494	0.0796182	0.121223	0.656793	0.511314	1	5	114363567	114380508	-
Poldip2	ENSMUSG00000001100	627.652	540.894	588.128	0.188113	0.11437	1.64478	0.100015	0.855358	11	78512193	78522736	+
Sebox	ENSMUSG00000001103	2.46627	2.50463	2.3394	-0.017709	0.112482	-0.157439	0.874899	1	11	78503447	78505081	+
Ift20	ENSMUSG00000001105	304.846	371.678	323.217	-0.230407	0.14112	-1.63271	0.10253	0.859621	11	78536361	78541737	+
Col6a1	ENSMUSG00000001119	97.9685	249.413	195.639	-0.402875	0.185945	-2.16663	0.0302629	0.701189	10	76708792	76726168	-
Pcbp3	ENSMUSG00000001120	372.135	438.455	414.623	-0.215529	0.117189	-1.83915	0.0658926	0.803196	10	76761857	76961887	-
Lgals9	ENSMUSG00000001123	25.0211	31.7131	28.2717	-0.12342	0.196989	-0.626534	0.530965	1	11	78962974	78984946	-
Araf	ENSMUSG00000001127	2116.95	2406.33	2196.2	-0.160165	0.128051	-1.25079	0.21101	0.950197	X	20797814	20860519	+
Cfp	ENSMUSG00000001128	61.2179	65.1395	60.0524	-0.0484568	0.19773	-0.245066	0.806406	1	X	20925454	20931555	-
Timp1	ENSMUSG00000001131	2.44532	0.679662	2.125	0.087106	0.110153	0.790774	0.429076	1	X	20870166	20874735	+
Uxt	ENSMUSG00000001134	39.6686	30.7578	38.4906	0.180406	0.197623	0.912879	0.361306	1	X	20941722	20962017	-
Cnnm3	ENSMUSG00000001138	386.972	360.277	371.312	0.0718261	0.156497	0.45896	0.646263	1	1	36511867	36528237	+
Lman2l	ENSMUSG00000001143	599.061	581.855	620.734	0.0282262	0.129358	0.218202	0.827272	1	1	36419871	36445271	-
Mcm3ap	ENSMUSG00000001150	828.219	681.935	767.625	0.239159	0.127655	1.87347	0.0610034	0.797067	10	76468927	76515857	+
Pcnt	ENSMUSG00000001151	516.391	513.52	532.975	-0.000938419	0.116359	-0.00806486	0.993565	1	10	76351263	76442786	-
Ftcd	ENSMUSG00000001155	0.27002	0	0.50077	0.00310209	0.0474088	0.0654327	0.947829	1	10	76575648	76590338	+
Mxd1	ENSMUSG00000001156	387.003	379.213	390.249	0.0183917	0.129121	0.142438	0.886734	1	6	86647042	86669161	-
Gmcl1	ENSMUSG00000001157	608.258	559.475	573.88	0.119031	0.10942	1.08784	0.276665	0.987885	6	86691768	86733383	-
Snrnp27	ENSMUSG00000001158	335.068	426.95	370.22	-0.282908	0.14562	-1.94278	0.0520432	0.786216	6	86675151	86684522	-
Oas1c	ENSMUSG00000001166	5.18509	7.16104	6.99098	-0.0666237	0.135499	-0.491693	0.622937	1	5	120800194	120812514	-
Ocrl	ENSMUSG00000001173	1466.82	1405.49	1476.2	0.0516746	0.113652	0.454675	0.649343	1	X	47912387	47965868	+
Calm1	ENSMUSG00000001175	35927.4	34947	35753.3	0.0377433	0.0859697	0.43903	0.66064	1	12	100199435	100209814	+
Agpat3	ENSMUSG00000001211	2411.52	2426.97	2421.64	-0.00887408	0.0710112	-0.124967	0.900549	1	10	78269178	78352489	-
Slc26a3	ENSMUSG00000001225	13.8933	6.96509	15.5162	0.212905	0.179983	1.18292	0.236843	0.97016	12	31390871	31473917	+
Sema6b	ENSMUSG00000001227	744.436	732.68	754.064	0.0127829	0.126913	0.100722	0.919771	1	17	56123085	56140343	-
Uhrf1	ENSMUSG00000001228	17.1358	25.0665	23.3435	-0.207577	0.19551	-1.06172	0.288362	0.991724	17	56303321	56323486	+
Dpp9	ENSMUSG00000001229	678.838	690.104	690.322	-0.0211661	0.128679	-0.164488	0.869347	1	17	56186807	56218889	-
Ramp2	ENSMUSG00000001240	71.8523	73.4002	69.6045	-0.0206855	0.171767	-0.120427	0.904145	1	11	101246028	101259546	+
Lsr	ENSMUSG00000001247	63.825	82.524	66.3414	-0.214618	0.191943	-1.11813	0.26351	0.983745	7	30957770	30973464	-
Gramd1a	ENSMUSG00000001248	695.337	696.458	700.025	-0.00642233	0.130004	-0.049401	0.9606	1	7	31130127	31155896	-
Hpn	ENSMUSG00000001249	5.99283	2.27434	4.54122	0.145604	0.128873	1.12982	0.258551	0.979424	7	31098725	31115290	-
Gabrg1	ENSMUSG00000001260	2478.17	2825.34	2617.37	-0.169153	0.116598	-1.45074	0.146852	0.909503	5	70751047	70842617	-
Ckb	ENSMUSG00000001270	6371.04	6086.94	6380.16	0.0576812	0.121922	0.473097	0.636144	1	12	111669361	111672338	-
Sp1	ENSMUSG00000001280	854.588	776.952	813.476	0.121068	0.139006	0.87095	0.383781	1	15	102406143	102436404	+
Itgb7	ENSMUSG00000001281	4.12947	1.66571	2.98319	0.101081	0.108552	0.931175	0.351763	1	15	102215995	102231944	-
Myg1	ENSMUSG00000001285	151.135	157.766	155.584	-0.0681727	0.159404	-0.427672	0.66889	1	15	102331709	102338139	+
Rarg	ENSMUSG00000001288	67.1222	71.4583	69.2292	-0.0556954	0.194494	-0.286361	0.774601	1	15	102234938	102257517	-
Pfdn5	ENSMUSG00000001289	674.45	603.073	660.491	0.124211	0.152274	0.815707	0.414668	1	15	102326116	102331873	+
Efnb2	ENSMUSG00000001300	466.335	753.171	627.017	-0.51973	0.169884	-3.05933	0.00221835	0.445254	8	8617434	8661242	-
Rrp15	ENSMUSG00000001305	82.2609	111.455	94.0632	-0.289937	0.188877	-1.53506	0.124769	0.886861	1	186720978	186749358	-
Rnd2	ENSMUSG00000001313	711.128	728.233	725.589	-0.0342985	0.135175	-0.253734	0.799701	1	11	101464999	101471853	+
Srr	ENSMUSG00000001323	1254.1	1255.57	1311.05	-0.00472806	0.116149	-0.040707	0.967529	1	11	74906359	74925948	-
Sync	ENSMUSG00000001333	12.1917	8.37918	9.84881	0.177561	0.180476	0.983843	0.325193	1	4	129287617	129308559	+
Fndc5	ENSMUSG00000001334	939.754	770.028	813.774	0.256449	0.118867	2.15744	0.0309718	0.705382	4	129136999	129144593	+
Acp5	ENSMUSG00000001348	5.52614	3.09608	4.25898	0.0555835	0.104371	0.532557	0.59434	1	9	22126727	22135711	-
Cnn1	ENSMUSG00000001349	6.54102	4.92104	6.55552	0.0357526	0.137362	0.260281	0.794647	1	9	22099216	22109630	+
Fbxo9	ENSMUSG00000001366	859.034	895.724	850.243	-0.0537481	0.092606	-0.580396	0.561648	1	9	78081499	78109065	-
Vps50	ENSMUSG00000001376	1171.55	1215.3	1175.16	-0.0481334	0.0869313	-0.553694	0.579788	1	6	3498382	3603531	+
Hars	ENSMUSG00000001380	805.775	931.479	863.335	-0.189147	0.102158	-1.85152	0.0640945	0.802432	18	36766530	36783205	-
Zmat2	ENSMUSG00000001383	1182.92	1435.61	1270.29	-0.236264	0.137603	-1.71699	0.0859807	0.833496	18	36793923	36799660	+
Ube2c	ENSMUSG00000001403	6.78892	17.6905	12.4788	-0.339278	0.175395	-1.93437	0.053068	0.786473	2	164769898	164778822	+
Smg5	ENSMUSG00000001415	835.222	721.714	772.177	0.191193	0.103961	1.83909	0.0659025	0.803196	3	88336260	88362338	+
Cct3	ENSMUSG00000001416	1321.4	1298.82	1293.41	0.0274082	0.0967282	0.283353	0.776907	1	3	88297116	88321767	+
Glmp	ENSMUSG00000001418	231.295	189.349	211.296	0.211974	0.160248	1.32279	0.185905	0.934896	3	88325023	88331313	+
Mef2d	ENSMUSG00000001419	1882.35	2195.46	2068.85	-0.193775	0.130013	-1.49043	0.13611	0.901596	3	88142372	88172086	+
Tmem79	ENSMUSG00000001420	8.73611	5.71025	6.86673	0.144321	0.170193	0.847981	0.396449	1	3	88328655	88336148	-
Snd1	ENSMUSG00000001424	778.101	664.547	751.95	0.184539	0.143009	1.2904	0.196912	0.941817	6	28475139	28935162	+
Col18a1	ENSMUSG00000001435	96.5976	87.2869	93.4088	0.0778214	0.196083	0.39688	0.691456	1	10	77052178	77166548	-
Slc19a1	ENSMUSG00000001436	112.284	100.858	107.867	0.0800026	0.186666	0.428587	0.668224	1	10	77032241	77061002	+
Kpnb1	ENSMUSG00000001440	3366.91	3336.63	3359.19	0.0129868	0.0735298	0.176619	0.859808	1	11	97159714	97187881	-
Npepps	ENSMUSG00000001441	2507.21	2642.86	2545.21	-0.0638644	0.13364	-0.477884	0.632733	1	11	97205842	97280638	-
Tbx21	ENSMUSG00000001444	0	5.14102	1.79944	-0.092456	0.0573658	-1.61169			11	97098071	97115331	-
Mrpl10	ENSMUSG00000001445	458.865	411.854	453.335	0.12579	0.123533	1.01827	0.308548	0.99856	11	97041560	97049213	+
Cyp51	ENSMUSG00000001467	1037.48	965.663	979.39	0.0857583	0.126898	0.675805	0.499165	1	5	4081145	4104746	-
Tcf25	ENSMUSG00000001472	4971.48	4871.72	4970.45	0.0267981	0.0919651	0.291394	0.77075	1	8	123373753	123403835	+
Tubb6	ENSMUSG00000001473	4.08988	4.65315	4.53285	-0.0418456	0.147547	-0.283608	0.77671	1	18	67390717	67402748	+
Def8	ENSMUSG00000001482	372.491	379.254	370.946	-0.0225929	0.128215	-0.176211	0.860128	1	8	123423527	123463270	+
Meox1	ENSMUSG00000001493	14.1202	9.66241	11.9485	0.118231	0.174938	0.675846	0.499138	1	11	101877510	101894374	-
Sost	ENSMUSG00000001494	39.7384	19.1827	27.7188	0.336075	0.186816	1.79896	0.0720246	0.806852	11	101962458	101967015	-
Nkx2-1	ENSMUSG00000001496	84.1044	209.782	133.294	-0.326139	0.170424	-1.9137			12	56531958	56536908	-
Irx2	ENSMUSG00000001504	7.06011	1.95078	4.02545	0.271066	0.145493	1.86309	0.0624501	0.798547	13	72628820	72634198	+
Col1a1	ENSMUSG00000001506	143.227	112.515	127.226	0.269205	0.156851	1.71631	0.0861056	0.833496	11	94936224	94953042	+
Itga3	ENSMUSG00000001507	329.013	356.695	339.382	-0.100801	0.129615	-0.777698	0.436747	1	11	95044474	95076801	-
Sgca	ENSMUSG00000001508	0.27002	2.597	1.4491	-0.11659	0.084175	-1.38509	0.166026	0.919616	11	94962791	94976327	-
Dlx3	ENSMUSG00000001510	1.35592	2.66894	1.41299	-0.041289	0.0813265	-0.507694	0.611668	1	11	95120119	95125296	+
Foxm1	ENSMUSG00000001517	26.9462	41.8263	34.3875	-0.316557	0.198369	-1.5958	0.110534	0.87458	6	128362967	128376146	+
Itfg2	ENSMUSG00000001518	191.787	239.481	238.124	-0.280908	0.130575	-2.15131	0.031452	0.709932	6	128409444	128424931	-
Nrip2	ENSMUSG00000001520	219.371	203.129	220.098	0.0800579	0.152192	0.526033	0.598865	1	6	128399296	128416427	+
Tulp3	ENSMUSG00000001521	305.898	304.542	292.781	0.0119325	0.137261	0.0869334	0.930724	1	6	128321161	128355851	-
Gtf2h4	ENSMUSG00000001524	78.8227	89.0193	83.3507	-0.103729	0.182306	-0.568981	0.569369	1	17	35667730	35673739	-
Tubb5	ENSMUSG00000001525	4654.48	4454.93	4683.79	0.0534401	0.136103	0.392644	0.694583	1	17	35833921	35838306	-
Ell2	ENSMUSG00000001542	368.85	356.892	365.508	0.0484045	0.135304	0.357745	0.720534	1	13	75706757	75772364	+
Jup	ENSMUSG00000001552	401.897	422.003	414.57	-0.0584592	0.145733	-0.401138	0.688319	1	11	100368958	100397763	-
Fkbp10	ENSMUSG00000001555	23.1415	21.1084	22.4278	0.0610709	0.197721	0.308874	0.757418	1	11	100415697	100424824	+
Klhl10	ENSMUSG00000001558	4.8592	2.21957	3.59554	0.132674	0.133956	0.990427	0.321965	1	11	100441917	100457022	+
Nom1	ENSMUSG00000001569	386.895	384.303	372.601	0.00556905	0.11667	0.0477332	0.961929	1	5	29434664	29457843	+
Ergic1	ENSMUSG00000001576	1286.62	1373.63	1326.78	-0.0869071	0.0923024	-0.941548	0.346424	1	17	26561489	26656931	+
Tnk1	ENSMUSG00000001583	0.548189	3.61739	1.78856	-0.125632	0.0879931	-1.42774	0.153366	0.910498	11	69851005	69858730	-
Tcea3	ENSMUSG00000001604	3.28448	2.37882	3.34857	0.01933	0.107633	0.179592	0.857473	1	4	136247729	136274898	+
Ifrd1	ENSMUSG00000001627	588.411	570.265	595.676	0.0400219	0.101033	0.396127	0.692012	1	12	40201567	40248504	-
Stk38l	ENSMUSG00000001630	508.735	527.378	508.302	-0.0431938	0.113086	-0.381956	0.702494	1	6	146724995	146778812	+
Brpf1	ENSMUSG00000001632	382.027	378.242	393.949	0.00363323	0.139645	0.0260176	0.979243	1	6	113307137	113324860	+
Akr1b3	ENSMUSG00000001642	188.265	194.03	191.141	-0.0208343	0.158513	-0.131437	0.89543	1	6	34302434	34317478	-
Gstt1	ENSMUSG00000001663	78.9613	82.6035	81.0857	-0.0537885	0.180056	-0.298732	0.765144	1	10	75783813	75798584	-
Gstt3	ENSMUSG00000001665	31.5959	42.686	36.0168	-0.194546	0.198331	-0.980918	0.326633	1	10	75774115	75781414	-
Ddt	ENSMUSG00000001666	120.384	121.055	121.038	-0.00871732	0.165691	-0.0526118	0.958041	1	10	75771230	75773414	-
Tat	ENSMUSG00000001670	1.62827	3.54545	2.9013	-0.0802027	0.108438	-0.739621	0.45953	1	8	109990437	109999803	+
Marveld3	ENSMUSG00000001672	14.4729	12.9441	12.2685	0.0555325	0.174798	0.317695	0.750716	1	8	109947914	109962203	-
Ddx18	ENSMUSG00000001674	339.62	365.931	356.083	-0.100007	0.121099	-0.82583	0.408901	1	1	121553835	121567989	-
Ubl3	ENSMUSG00000001687	2403.81	2481.53	2407.29	-0.0402379	0.0934345	-0.430653	0.66672	1	5	148504635	148552789	-
Gramd3	ENSMUSG00000001700	246.481	156.017	201.274	0.484148	0.168027	2.88137	0.00395945	0.471827	18	56432132	56503792	+
Eef1e1	ENSMUSG00000001707	326.164	362.293	337.758	-0.1253	0.122207	-1.02532	0.305214	0.997004	13	38644207	38659058	-
Akt1	ENSMUSG00000001729	925.057	970.849	976.081	-0.0635962	0.124536	-0.510664	0.609586	1	12	112653821	112674884	-
Cldn15	ENSMUSG00000001739	1.0859	0.339831	1.12891	0.0363812	0.0883706	0.411689	0.680567	1	5	136966616	136975858	+
Il16	ENSMUSG00000001741	60.5172	56.7966	57.8157	0.0263792	0.19721	0.133762	0.893591	1	7	83642825	83745726	-
Tcirg1	ENSMUSG00000001750	111.815	90.5872	101.403	0.224335	0.162416	1.38123	0.167207	0.920463	19	3896050	3907133	-
Naglu	ENSMUSG00000001751	57.7542	43.2312	54.8034	0.241741	0.186839	1.29384	0.19572	0.939543	11	101070012	101077672	+
Ppat	ENSMUSG00000001755	157.856	129.142	146.742	0.217336	0.153163	1.41899	0.155902	0.911189	11	101082565	101086619	+
Smo	ENSMUSG00000001761	249.472	251.709	254.531	-0.00860793	0.150454	-0.057213	0.954375	1	6	29735503	29761365	+
Tspan33	ENSMUSG00000001763	282.536	254.981	275.225	0.103992	0.16652	0.6245	0.532299	1	6	29694222	29718559	+
Crnkl1	ENSMUSG00000001767	561.212	586.387	560.591	-0.0517352	0.120463	-0.429469	0.667582	1	2	145917479	145935014	-
Rin2	ENSMUSG00000001768	512.889	486.463	512.425	0.0621745	0.128202	0.484972	0.627696	1	2	145784734	145887616	+
Folh1	ENSMUSG00000001773	280.329	258.102	260.495	0.0961419	0.151239	0.635696	0.524974	1	7	86718977	86775943	-
Chordc1	ENSMUSG00000001774	2376.22	2337.09	2317.1	0.0219184	0.154627	0.14175	0.887277	1	9	18292125	18317442	+
Rtcb	ENSMUSG00000001783	1051.48	1114.92	1061.62	-0.0764507	0.0891259	-0.857783	0.391012	1	10	85938637	85957823	-
Pwp1	ENSMUSG00000001785	271.531	244.53	257.959	0.113537	0.14283	0.794914	0.426664	1	10	85829494	85889096	+
Fbxo7	ENSMUSG00000001786	405.4	361.405	382.795	0.131055	0.155225	0.844292	0.398506	1	10	86021972	86051873	+
Capns1	ENSMUSG00000001794	1223.48	1238.09	1250.91	-0.0163249	0.117394	-0.13906	0.889402	1	7	30186936	30198811	-
Lrp3	ENSMUSG00000001802	545.859	548.221	564.757	-0.0110611	0.138226	-0.080022	0.93622	1	7	35200027	35215498	-
Folr1	ENSMUSG00000001827	168.406	74.6625	113.66	0.0704446	0.0938212	0.750838			7	101858331	101870788	-
Clpb	ENSMUSG00000001829	766.789	774.629	779.277	-0.0183434	0.10348	-0.177265	0.859301	1	7	101663633	101795506	+
Sept7	ENSMUSG00000001833	7924.31	8895.15	8024.07	-0.153069	0.107184	-1.4281	0.153263	0.910498	9	25252439	25308571	+
Zdhhc4	ENSMUSG00000001844	172.395	131.58	164.713	0.251785	0.178416	1.41123	0.158177	0.912981	5	143316489	143329256	-
Rac1	ENSMUSG00000001847	5064.43	5042.37	5154.47	0.00446174	0.111458	0.0400308	0.968069	1	5	143503634	143528036	-
Nup214	ENSMUSG00000001855	708.228	681.016	697.015	0.0527022	0.0959018	0.549544	0.582632	1	2	31974436	32053975	+
Aif1l	ENSMUSG00000001864	164.302	128.839	142.129	0.232991	0.179249	1.29982	0.193664	0.938492	2	31950139	31973442	+
Ltbp1	ENSMUSG00000001870	209.591	200.821	207.383	0.0486303	0.149648	0.324965	0.745208	1	17	75005568	75392512	+
Ugp2	ENSMUSG00000001891	1781.06	1667.11	1687.31	0.0920593	0.0926776	0.993329	0.32055	1	11	21321138	21371201	-
Kcnh6	ENSMUSG00000001901	68.5887	98.6956	80.0404	-0.326566	0.190439	-1.71481	0.0863804	0.833496	11	106008124	106034549	+
Trmt1	ENSMUSG00000001909	345.789	295.166	319.351	0.17674	0.14893	1.18673	0.235334	0.968534	8	84686307	84699808	+
Nacc1	ENSMUSG00000001910	1034.38	1185.52	1135.18	-0.174478	0.124744	-1.39869	0.161905	0.91518	8	84670483	84687862	-
Nfix	ENSMUSG00000001911	1330.15	1900	1610.61	-0.442315	0.135268	-3.26992	0.00107579	0.402075	8	84699876	84800344	-
Slc1a5	ENSMUSG00000001918	14.687	11.8699	14.1434	0.102352	0.189122	0.541196	0.588373	1	7	16781340	16798274	+
Uba1	ENSMUSG00000001924	3683.6	3181.13	3546.69	0.182775	0.13159	1.38898	0.16484	0.917114	X	20658326	20683179	+
Vwf	ENSMUSG00000001930	111.532	120.705	121.862	-0.103533	0.179489	-0.576822	0.56406	1	6	125546774	125686679	+
Siae	ENSMUSG00000001942	246.919	206.878	232.369	0.21797	0.130857	1.66572	0.0957701	0.846199	9	37555698	37649655	+
Vsig2	ENSMUSG00000001943	19.033	9.79148	16.6769	0.228614	0.181307	1.26092	0.207337	0.948267	9	37539255	37544205	+
Esam	ENSMUSG00000001946	85.5849	46.2846	70.8341	0.504125	0.191343	2.63467	0.00842198	0.541233	9	37528078	37538319	+
Spa17	ENSMUSG00000001948	38.2614	46.642	41.7979	-0.156778	0.197454	-0.793996	0.427198	1	9	37603290	37613722	-
Fam50a	ENSMUSG00000001962	141.928	158.935	148.621	-0.136259	0.151243	-0.900925	0.367628	1	X	74313033	74320149	+
Emd	ENSMUSG00000001964	260.244	265.819	270.607	-0.0295939	0.122068	-0.242437	0.808442	1	X	74254687	74261548	+
Taco1	ENSMUSG00000001983	105.088	86.2093	100.023	0.194629	0.172356	1.12923	0.258803	0.979885	11	106066061	106073612	+
Grik3	ENSMUSG00000001985	1854.96	1998.4	1987.52	-0.0989454	0.106272	-0.931058	0.351824	1	4	125490700	125714173	+
Gria3	ENSMUSG00000001986	3017.75	3255.9	3112.86	-0.101744	0.0965915	-1.05334	0.292186	0.991965	X	41400854	41678601	+
Npas1	ENSMUSG00000001988	13.8467	11.53	12.8405	0.10054	0.189909	0.529412	0.59652	1	7	16455721	16477728	-
Sipa1l2	ENSMUSG00000001995	700.814	655.092	692.972	0.0889356	0.120257	0.739545	0.459576	1	8	125418063	125569808	-
Ap4e1	ENSMUSG00000001998	273.721	264.212	269.802	0.0426266	0.141156	0.301983	0.762665	1	2	127008717	127067909	+
Blvra	ENSMUSG00000001999	111.3	107.806	110.699	0.0363891	0.167194	0.217646	0.827705	1	2	127070665	127097084	+
Pdzd4	ENSMUSG00000002006	855.191	969.961	943.691	-0.155407	0.145592	-1.06741	0.285785	0.991183	X	73793359	73824969	-
Srpk3	ENSMUSG00000002007	43.6968	22.3582	32.5576	0.450849	0.198233	2.27434	0.0229459	0.6664	X	73774405	73778925	+
Idh3g	ENSMUSG00000002010	1134.84	1079.45	1139.63	0.0615588	0.114065	0.53968	0.589418	1	X	73778963	73786897	-
Pnck	ENSMUSG00000002012	617.073	912.179	765.658	-0.429477	0.166991	-2.57186	0.0101153	0.55633	X	73655994	73660117	-
Ssr4	ENSMUSG00000002014	307.287	229.53	267.788	0.309562	0.167232	1.8511	0.0641556	0.802432	X	73787028	73790830	+
Bcap31	ENSMUSG00000002015	636.262	631.169	629.179	0.011969	0.139284	0.0859325	0.93152	1	X	73686178	73716175	-
Fam98a	ENSMUSG00000002017	504.15	438.051	454.757	0.179121	0.116289	1.54031	0.123484	0.886861	17	75537086	75551946	-
Ltbp2	ENSMUSG00000002020	4.07126	4.61971	5.37652	-0.0297731	0.155831	-0.19106	0.848479	1	12	84783212	84876532	-
Kmt2a	ENSMUSG00000002028	4246.98	4732.45	4597.08	-0.136122	0.130204	-1.04545	0.295815	0.993519	9	44803355	44881296	-
Ift46	ENSMUSG00000002031	390.149	307.026	358.977	0.272965	0.149767	1.82259	0.0683649	0.803341	9	44767908	44793447	+
Tmem25	ENSMUSG00000002032	332.138	269.154	305.248	0.214526	0.174003	1.23288	0.217619	0.955141	9	44793769	44799307	-
Cd3g	ENSMUSG00000002033	0.27002	0	0.332906	0.00145772	0.0422452	0.0345062	0.972473	1	9	44969572	44980431	-
Trappc6a	ENSMUSG00000002043	23.9329	14.3017	17.2579	0.243832	0.188658	1.29246	0.196199	0.940242	7	19508395	19516145	+
Supt6	ENSMUSG00000002052	2748.76	3123.06	2947.16	-0.169695	0.0997308	-1.70153	0.0888429	0.839636	11	78206746	78245987	-
Spag5	ENSMUSG00000002055	30.5077	35.6969	38.9667	-0.15539	0.192999	-0.805131	0.420744	1	11	78301529	78322457	+
Foxn1	ENSMUSG00000002057	0.267692	0.339831	0.416634	-0.00974699	0.0445963	-0.218561	0.826992	1	11	78357577	78386558	-
Unc119	ENSMUSG00000002058	198.158	177.71	192.62	0.0951565	0.177778	0.535254	0.592475	1	11	78343482	78349164	+
Rab34	ENSMUSG00000002059	100.344	93.088	101.298	0.075344	0.177035	0.425589	0.670408	1	11	78188430	78192193	+
Sdf2	ENSMUSG00000002064	385.303	336.959	366.487	0.159704	0.127696	1.25066	0.211059	0.950197	11	78245746	78255496	+
Ccne1	ENSMUSG00000002068	80.6395	93.2278	81.9929	-0.138906	0.182404	-0.761531	0.44634	1	7	38097984	38107534	-
Hsf2bp	ENSMUSG00000002076	2.19625	9.36613	4.6937	-0.267448	0.132573	-2.01737	0.0436565	0.770322	17	31944769	32034508	-
Bbc3	ENSMUSG00000002083	5.43067	15.8818	9.20623	-0.421151	0.176764	-2.38256	0.0171926	0.634824	7	16308393	16318205	+
Mybpc3	ENSMUSG00000002100	0.537712	0	0.493512	0.0178212	0.0548371	0.324984	0.745193	1	2	91118144	91136516	+
Psmc3	ENSMUSG00000002102	704.281	698.833	696.559	0.00954184	0.103266	0.0924007	0.92638	1	2	91054009	91066369	+
Acp2	ENSMUSG00000002103	844.41	924.652	878.737	-0.123866	0.0952065	-1.30102	0.193251	0.938111	2	91202885	91214098	+
Rapsn	ENSMUSG00000002104	3.25305	1.69916	2.29001	0.0613699	0.105664	0.580801	0.561375	1	2	91035620	91045729	+
Slc39a13	ENSMUSG00000002105	215.317	186.911	202.99	0.143256	0.163683	0.875202	0.381464	1	2	91061791	91070417	-
Celf2	ENSMUSG00000002107	8780.14	9282.36	9206.82	-0.0757863	0.0919649	-0.824079	0.409895	1	2	6539694	7509563	-
Nr1h3	ENSMUSG00000002108	14.9384	16.1447	18.3023	-0.0841285	0.196303	-0.428565	0.66824	1	2	91184061	91202834	-
Ddb2	ENSMUSG00000002109	86.5951	71.5489	81.4697	0.166853	0.187595	0.889435	0.373769	1	2	91211572	91236982	-
Spi1	ENSMUSG00000002111	12.4593	17.906	14.3959	-0.161836	0.182207	-0.888198	0.374434	1	2	91082390	91115756	+
Sf3a1	ENSMUSG00000002129	1036.52	1077.43	1062.94	-0.0515818	0.105548	-0.488703	0.625052	1	11	4160350	4182541	+
Stat6	ENSMUSG00000002147	75.6966	56.9971	70.0384	0.246252	0.186952	1.31719	0.187774	0.935559	10	127642986	127660957	+
Clgn	ENSMUSG00000002190	177.684	185.811	171.061	-0.0438525	0.1631	-0.268869	0.78803	1	8	83389867	83428552	+
Napsa	ENSMUSG00000002204	0.27002	0.679662	0.316561	-0.0169159	0.0382315	-0.44246	0.658156	1	7	44572380	44586862	+
Vrk3	ENSMUSG00000002205	199.14	207.692	212.755	-0.0359447	0.15289	-0.235102	0.81413	1	7	44748413	44777515	+
Smg9	ENSMUSG00000002210	152.068	171.917	166.523	-0.147953	0.159179	-0.929475	0.352643	1	7	24399619	24422778	+
Paxip1	ENSMUSG00000002221	515.107	508.516	518.192	0.0087939	0.112949	0.0778571	0.937942	1	5	27740080	27791691	-
Rmnd5a	ENSMUSG00000002222	2991.26	2702.34	2848.37	0.139389	0.0839486	1.66041	0.0968328	0.847581	6	71388634	71440637	-
Mov10	ENSMUSG00000002227	87.2539	107.89	98.8414	-0.215687	0.173616	-1.24232	0.214118	0.953131	3	104794836	104818563	-
Ppm1j	ENSMUSG00000002228	0.815881	0.679662	0.881063	-0.00131937	0.07387	-0.0178607	0.98575	1	3	104781056	104786018	+
Rhoc	ENSMUSG00000002233	50.4893	37.7024	43.3211	0.220477	0.197973	1.11367	0.26542	0.984899	3	104788375	104794459	+
Tead3	ENSMUSG00000002249	24.4462	25.0801	26.3092	-0.0451029	0.198016	-0.227774	0.819822	1	17	28331671	28350805	-
Ppard	ENSMUSG00000002250	191.375	210.187	197.981	-0.109767	0.150762	-0.728081	0.466564	1	17	28232754	28301469	+
Def6	ENSMUSG00000002257	19.6056	19.0285	19.3241	0.020471	0.195052	0.104951	0.916414	1	17	28207778	28228608	+
Peg3	ENSMUSG00000002265	16552.2	19262.3	18126.8	-0.190298	0.132921	-1.43167	0.152239	0.910104	7	6703892	6730431	-
Zim1	ENSMUSG00000002266	367.768	593.156	494.945	-0.414106	0.193595	-2.13904	0.0324328	0.71483	7	6671269	6696450	-
Metrn	ENSMUSG00000002274	373.543	335.756	346.786	0.114865	0.151125	0.760061	0.447218	1	17	25794571	25797136	-
Lmf1	ENSMUSG00000002279	146.171	133.843	145.527	0.0724894	0.166352	0.435759	0.663011	1	17	25579174	25662826	+
Narfl	ENSMUSG00000002280	153.289	146.011	164.352	0.0294977	0.163679	0.180217	0.856982	1	17	25773776	25783332	+
Angptl4	ENSMUSG00000002289	13.0459	14.4302	14.3308	-0.0354626	0.191161	-0.185512	0.852828	1	17	33773750	33781575	-
Dbf4	ENSMUSG00000002297	28.8643	36.9698	33.7942	-0.192654	0.195982	-0.98302	0.325598	1	5	8396973	8422716	-
Daxx	ENSMUSG00000002307	156.761	163.826	161.938	-0.0553178	0.149932	-0.368952	0.712164	1	17	33909414	33915589	+
Cd320	ENSMUSG00000002308	129.568	134.771	124.019	-0.0159167	0.185057	-0.0860101	0.931458	1	17	33843091	33849774	+
Ipo4	ENSMUSG00000002319	271.826	249.185	265.741	0.0820834	0.169793	0.483433	0.628788	1	14	55625400	55635957	-
Tm9sf1	ENSMUSG00000002320	292.724	255.557	276.701	0.138001	0.162311	0.850226	0.395199	1	14	55635965	55643806	-
Rec8	ENSMUSG00000002324	2.19625	0.931283	1.92779	0.0464144	0.0898744	0.516436	0.60555	1	14	55618037	55625395	+
Irf9	ENSMUSG00000002325	113.795	85.7706	101.039	0.286701	0.174923	1.63901	0.101211	0.858223	14	55603571	55610030	+
Gmpr2	ENSMUSG00000002326	198.105	213.679	196.92	-0.0559935	0.19274	-0.290513	0.771424	1	14	55671941	55679200	+
Mdp1	ENSMUSG00000002329	245.712	207.788	235.775	0.186284	0.150062	1.24138	0.214464	0.953131	14	55657879	55660508	-
Dhrs1	ENSMUSG00000002332	388.643	326.116	353.201	0.211423	0.132219	1.59904	0.109812	0.872791	14	55739020	55745690	-
Ncan	ENSMUSG00000002341	2119.67	2516.54	2326.58	-0.222905	0.114953	-1.93909	0.05249	0.786216	8	70093085	70120873	-
Tmem161a	ENSMUSG00000002342	174.493	155.865	166.861	0.12055	0.143718	0.838792	0.401586	1	8	70172356	70183681	+
Armc6	ENSMUSG00000002343	152.009	145.858	153.8	0.0256228	0.176228	0.145395	0.884399	1	8	70220172	70234466	-
Borcs8	ENSMUSG00000002345	117.602	105.259	120.687	0.0967736	0.166936	0.579704	0.562115	1	8	70139499	70147319	+
Slc25a42	ENSMUSG00000002346	241.365	289.361	262.381	-0.194596	0.161656	-1.20376	0.228681	0.962944	8	70184340	70212305	-
Snx9	ENSMUSG00000002365	211.598	227.477	220.07	-0.0881065	0.149658	-0.588719	0.55605	1	17	5841328	5931033	+
Ranbp3	ENSMUSG00000002372	532.723	597.263	588.071	-0.149479	0.12138	-1.23149	0.21814	0.955141	17	56673225	56711769	+
Ndufa11	ENSMUSG00000002379	473.563	382.524	405.174	0.234696	0.162998	1.43987	0.149903	0.910104	17	56717762	56724248	+
Bmp8b	ENSMUSG00000002384	2.43251	1.61094	3.04532	0.0259423	0.125876	0.206094	0.836717	1	4	123105165	123132099	+
Nr2f6	ENSMUSG00000002393	156.34	146.163	151.326	0.0580454	0.186156	0.31181	0.755185	1	8	71374123	71381960	-
Use1	ENSMUSG00000002395	284.588	297.394	290.681	-0.0636196	0.118831	-0.53538	0.592387	1	8	71366848	71369732	+
Ocel1	ENSMUSG00000002396	65.1332	63.6771	64.3672	0.0103289	0.191616	0.0539043	0.957011	1	8	71371298	71379361	+
Dyrk1b	ENSMUSG00000002409	351.837	429.439	407.888	-0.243074	0.142705	-1.70333	0.0885062	0.839558	7	28179469	28187294	+
Braf	ENSMUSG00000002413	4205.73	4282.33	4206.9	-0.0234145	0.0935258	-0.250354	0.802314	1	6	39603237	39725463	-
Ndufb2	ENSMUSG00000002416	678.115	559.582	616.481	0.248931	0.114074	2.18218	0.0290961	0.697591	6	39592574	39603382	+
Hltf	ENSMUSG00000002428	649.568	703.84	673.462	-0.0942016	0.128695	-0.731976	0.464183	1	3	20057811	20118490	+
Prpf6	ENSMUSG00000002455	688.354	672.341	687.503	0.0331301	0.102936	0.321852	0.747565	1	2	181591868	181655660	+
Rgs19	ENSMUSG00000002458	134.307	166.077	155.563	-0.247161	0.155591	-1.58853	0.112167	0.875942	2	181688419	181693977	-
Rgs20	ENSMUSG00000002459	314.861	419.224	386.682	-0.324594	0.156657	-2.072	0.0382651	0.740917	1	4909576	5070285	-
Abhd3	ENSMUSG00000002475	980.818	972.888	930.601	0.0162475	0.129969	0.125011	0.900515	1	18	10644411	10706771	-
Snrpd1	ENSMUSG00000002477	309.681	357.974	330.179	-0.172928	0.133146	-1.29878	0.194018	0.938909	18	10617796	10628230	+
Tchp	ENSMUSG00000002486	115.277	113.526	114.802	0.0148303	0.15989	0.0927529	0.9261	1	5	114707760	114722327	+
Tiam1	ENSMUSG00000002489	1805.52	1767.07	1812.96	0.0259055	0.111984	0.231332	0.817057	1	16	89787111	89980080	-
Tsc2	ENSMUSG00000002496	1266.91	1351.75	1308.07	-0.0841906	0.101701	-0.827821	0.407772	1	17	24595816	24632630	-
Rpl3l	ENSMUSG00000002500	1.89945	1.07426	1.40566	0.0530101	0.0916341	0.578498	0.562928	1	17	24727820	24736143	+
Slc9a3r2	ENSMUSG00000002504	291.389	300.821	302.082	-0.0453467	0.128998	-0.351529	0.725191	1	17	24639282	24650305	-
Puf60	ENSMUSG00000002524	1095.35	1057.19	1099.65	0.039048	0.125763	0.31049	0.756189	1	15	76070182	76080924	-
Golga2	ENSMUSG00000002546	910.346	969.025	930.638	-0.0826218	0.0877997	-0.941026	0.346691	1	2	32287384	32307921	+
Uck1	ENSMUSG00000002550	245.488	241.377	239.882	0.0138716	0.139651	0.0993309	0.920876	1	2	32255002	32260159	-
Scin	ENSMUSG00000002565	0.27817	3.93915	2.44199	-0.183131	0.104685	-1.74934	0.0802316	0.825891	12	40059769	40134228	-
Ikzf4	ENSMUSG00000002578	187.152	254.785	222.758	-0.344331	0.161553	-2.13138	0.0330575	0.719014	10	128630843	128645991	-
Mien1	ENSMUSG00000002580	218.77	269.868	238.233	-0.248887	0.144076	-1.72747	0.0840834	0.833227	11	98437708	98438991	-
Pon1	ENSMUSG00000002588	1.93671	0.339831	1.30163	0.0600812	0.0752719	0.798189	0.424761	1	6	5168090	5193946	-
Axl	ENSMUSG00000002602	466.842	554.346	495.905	-0.210147	0.129632	-1.62111	0.104994	0.863516	7	25757273	25788705	-
Tgfb1	ENSMUSG00000002603	47.9461	42.9675	49.1844	0.0863651	0.192507	0.448633	0.653697	1	7	25687002	25705077	+
Ccdc97	ENSMUSG00000002608	387.654	477.448	442.183	-0.245472	0.144997	-1.69294	0.0904667	0.841822	7	25711106	25719088	-
Zfp40	ENSMUSG00000002617	338.605	468.937	384.849	-0.3606	0.162723	-2.21604	0.0266888	0.682733	17	23173869	23193252	-
Akap8l	ENSMUSG00000002625	824.696	929.932	898.775	-0.134618	0.163504	-0.823331	0.41032	1	17	32321425	32350581	-
Shh	ENSMUSG00000002633	99.4409	97.1587	86.0431	0.0505696	0.194198	0.260403	0.794553	1	5	28456815	28467256	-
Pdcd2l	ENSMUSG00000002635	84.9447	90.2803	88.9167	-0.0658872	0.172919	-0.381028	0.703182	1	7	34184499	34196661	-
Gtf2f1	ENSMUSG00000002658	395.569	496.662	447.093	-0.271805	0.142178	-1.91172	0.0559117	0.792122	17	57003405	57011288	-
Clpp	ENSMUSG00000002660	249.326	298.341	276.217	-0.225369	0.134681	-1.67335	0.0942585	0.846199	17	56990264	56996371	+
Alkbh7	ENSMUSG00000002661	62.5423	60.0514	61.9348	0.00566552	0.187739	0.0301776	0.975925	1	17	56997339	56999322	+
Dennd1c	ENSMUSG00000002668	4.92206	3.7047	4.70201	0.04712	0.149859	0.31443	0.753195	1	17	57066056	57078510	-
Med6	ENSMUSG00000002679	193.854	201.902	203.047	-0.034562	0.145633	-0.237323	0.812406	1	12	81573557	81595008	-
Prkd1	ENSMUSG00000002688	208.901	181.075	199.295	0.163737	0.148381	1.10349	0.269815	0.986195	12	50341231	50649098	-
Lcp2	ENSMUSG00000002699	31.2316	44.5639	40.9066	-0.300465	0.191525	-1.56881	0.116693	0.878611	11	34046920	34092295	+
Cse1l	ENSMUSG00000002718	1454.15	1338.61	1402.31	0.0993222	0.133701	0.742867	0.457562	1	2	166906040	166946389	+
Naa20	ENSMUSG00000002728	462.6	411.441	425.593	0.156278	0.123028	1.27026	0.203991	0.946334	2	145902099	145916425	+
Prkra	ENSMUSG00000002731	236.377	200.148	222.167	0.17934	0.147039	1.21967	0.222589	0.956395	2	76629898	76648015	-
Fkbp7	ENSMUSG00000002732	24.1377	26.9992	25.211	-0.0703306	0.197906	-0.355374	0.722309	1	2	76663044	76673116	-
Plekha3	ENSMUSG00000002733	823.646	796.593	802.403	0.0476942	0.105809	0.450755	0.652166	1	2	76675281	76696828	+
Ykt6	ENSMUSG00000002741	500.953	482.212	477.568	0.0382469	0.133848	0.285748	0.775071	1	11	5955693	5967780	+
Baz1b	ENSMUSG00000002748	2322.03	2548.07	2387.15	-0.119555	0.111491	-1.07233	0.283572	0.990598	5	135187264	135246129	+
Pex6	ENSMUSG00000002763	391.692	337.356	374.06	0.166429	0.144776	1.14956	0.250327	0.975697	17	46711463	46725541	+
Mrpl2	ENSMUSG00000002767	133.466	130.456	127.633	0.00233878	0.174004	0.013441	0.989276	1	17	46646229	46650139	+
Mea1	ENSMUSG00000002768	241.756	244.69	249.508	-0.0237392	0.14192	-0.167271	0.867157	1	17	46681137	46683105	+
Gnmt	ENSMUSG00000002769	8.95956	6.66196	7.10751	0.0677038	0.140547	0.481715	0.630008	1	17	46725664	46729168	-
Grin2d	ENSMUSG00000002771	364.747	540.956	440.31	-0.445618	0.158802	-2.80613	0.00501407	0.492843	7	45831883	45878378	-
Kdelr1	ENSMUSG00000002778	418.078	390.482	413.37	0.0731107	0.135083	0.541228	0.588351	1	7	45872772	45883732	+
Tmem143	ENSMUSG00000002781	124.393	99.9577	116.27	0.19488	0.182146	1.06992	0.284657	0.990681	7	45896941	45917413	+
Pdxk-ps	ENSMUSG00000002791	2.96557	2.47119	2.57679	0.0233351	0.104406	0.223504	0.823143	1	17	32076083	32107350	-
Ggct	ENSMUSG00000002797	176.756	208.334	185.885	-0.175623	0.160154	-1.09659	0.272821	0.98647	6	54982580	54992950	-
Jag2	ENSMUSG00000002799	336.237	342.77	352.533	-0.0295192	0.138305	-0.213436	0.830987	1	12	112907819	112929776	-
Btbd6	ENSMUSG00000002803	409.912	380.671	409.368	0.0756131	0.147382	0.513042	0.607922	1	12	112976482	112978945	+
Nudt14	ENSMUSG00000002804	34.0098	27.762	29.2685	0.126629	0.198305	0.638557	0.523111	1	12	112934291	112942124	-
Epdr1	ENSMUSG00000002808	1105.36	1055.33	1096.32	0.0624903	0.0982528	0.636015	0.524767	1	13	19591706	19619927	-
Flii	ENSMUSG00000002812	684.252	660.264	686.984	0.0427434	0.113644	0.376118	0.70683	1	11	60714123	60727263	-
Top3a	ENSMUSG00000002814	83.4642	71.5762	76.9507	0.159027	0.185424	0.857641	0.391091	1	11	60740058	60777365	-
Atg4d	ENSMUSG00000002820	190.474	151.929	168.838	0.22861	0.172471	1.3255	0.185005	0.934777	9	21265293	21277772	+
Qtrt1	ENSMUSG00000002825	81.9175	80.5242	84.7748	-0.000832643	0.189903	-0.00438458	0.996502	1	9	21411837	21420274	+
Plin4	ENSMUSG00000002831	34.0796	61.9448	61.6672	-0.411464	0.19835	-2.07444	0.0380386	0.740917	17	56100591	56109803	-
Hdgfl2	ENSMUSG00000002833	411.23	446.17	425.788	-0.101953	0.110152	-0.925566	0.354672	1	17	56079634	56100607	+
Chaf1a	ENSMUSG00000002835	22.3407	38.2744	33.4239	-0.4359	0.196393	-2.21953	0.0264506	0.682733	17	56040416	56068026	+
Adprh	ENSMUSG00000002844	328.649	303.926	313.395	0.0812066	0.136712	0.593997	0.552514	1	16	38445399	38452689	-
Tmem39a	ENSMUSG00000002845	172.682	142.749	152.002	0.212618	0.156117	1.36191	0.173225	0.928567	16	38558698	38592162	+
Timmdc1	ENSMUSG00000002846	195.063	166.44	188.694	0.186051	0.150188	1.23879	0.215423	0.953183	16	38498347	38522663	-
Pla1a	ENSMUSG00000002847	1.9076	4.36719	3.5067	-0.154309	0.132039	-1.16866	0.242542	0.972138	16	38396119	38433145	-
Mcm2	ENSMUSG00000002870	36.724	31.3057	38.5234	0.0700588	0.198039	0.353762	0.723517	1	6	88883474	88898780	-
Tpra1	ENSMUSG00000002871	176.463	201.437	192.342	-0.16573	0.153367	-1.08061	0.279869	0.989072	6	88902251	88912238	+
Nab1	ENSMUSG00000002881	1122.44	1156.84	1110.42	-0.0397911	0.0889347	-0.44742	0.654572	1	1	52457294	52500679	-
Adgre5	ENSMUSG00000002885	133.441	111.319	123.347	0.203797	0.155857	1.30759	0.191012	0.936568	8	83723251	83741326	-
Il17ra	ENSMUSG00000002897	64.8038	59.2673	63.704	0.0587137	0.185514	0.316492	0.751629	1	6	120463247	120487559	+
Lamb1	ENSMUSG00000002900	407.803	360.03	390.712	0.120501	0.183573	0.656418	0.511555	1	12	31265234	31329644	+
Kcnn1	ENSMUSG00000002908	85.1182	76.586	78.7883	0.0971538	0.172433	0.56343	0.573142	1	8	70842049	70863258	-
Arrdc2	ENSMUSG00000002910	53.8225	44.3519	47.7603	0.129904	0.197859	0.656548	0.511472	1	8	70835129	70839720	-
Ppp1r17	ENSMUSG00000002930	9.51473	14.3804	11.7787	-0.121198	0.171547	-0.706503	0.479875	1	6	56017497	56032689	+
Cd36	ENSMUSG00000002944	8.12971	11.9776	12.7649	-0.171025	0.181455	-0.942516	0.345928	1	5	17781690	17888801	-
Map2k7	ENSMUSG00000002948	351.287	396.368	372.139	-0.139165	0.136036	-1.023	0.306306	0.997554	8	4238740	4247897	+
Timm44	ENSMUSG00000002949	290.667	330.05	298.697	-0.121043	0.176808	-0.684601	0.493596	1	8	4259731	4275913	-
Ap2a2	ENSMUSG00000002957	2445.1	2244.9	2444.2	0.103904	0.135316	0.767856	0.442573	1	7	141562173	141633011	+
Pnkp	ENSMUSG00000002963	102.585	87.7377	95.4799	0.149892	0.170389	0.879705	0.379019	1	7	44857139	44862992	+
Med25	ENSMUSG00000002968	505.175	631.685	587.954	-0.274897	0.141856	-1.93786	0.0526402	0.786216	7	44876765	44892712	-
Bcam	ENSMUSG00000002980	127.58	89.2266	110.765	0.285136	0.195178	1.4609	0.144042	0.908507	7	19756131	19771016	-
Clptm1	ENSMUSG00000002981	1840.31	1849.04	1907.2	-0.00987991	0.105889	-0.0933043	0.925662	1	7	19631571	19665033	-
Relb	ENSMUSG00000002983	47.0616	38.4351	40.5921	0.162067	0.192286	0.842846	0.399315	1	7	19606217	19629438	-
Tomm40	ENSMUSG00000002984	294.708	280.588	295.822	0.0421748	0.166509	0.253288	0.800046	1	7	19701313	19715438	-
Apoe	ENSMUSG00000002985	8811.38	8265.55	8476.72	0.0842155	0.108573	0.775655	0.437953	1	7	19696109	19699188	-
Hbp1	ENSMUSG00000002996	620.083	610.467	614.069	0.0240735	0.112675	0.213654	0.830817	1	12	31926254	31950535	-
Prkar2b	ENSMUSG00000002997	1311.24	1504.84	1431.32	-0.173505	0.122999	-1.41062	0.158357	0.912981	12	31958476	32061296	-
Cdkn1b	ENSMUSG00000003031	748.691	826.671	754.676	-0.119212	0.125331	-0.95118	0.341513	1	6	134920401	134925513	+
Klf4	ENSMUSG00000003032	46.2888	61.3957	52.0926	-0.251804	0.189549	-1.32844	0.184033	0.93438	4	55527143	55532466	-
Ap1m1	ENSMUSG00000003033	446.964	414.273	440.143	0.0839418	0.128515	0.653165	0.51365	1	8	72240018	72257385	+
Rab8a	ENSMUSG00000003037	308.645	301.781	296.346	0.0178505	0.149043	0.119767	0.904667	1	8	72161200	72183904	+
Hmgn2	ENSMUSG00000003038	197.114	356.648	254.001	-0.513171	0.194082	-2.6441	0.00819092	0.54048	4	133964738	133968650	-
Fam32a	ENSMUSG00000003039	760.449	806.584	754.359	-0.0708352	0.130191	-0.544088	0.586381	1	8	72219730	72224418	+
Elf3	ENSMUSG00000003051	0.548189	0.339831	0.453144	0.00160403	0.0587402	0.0273071	0.978215	1	1	135253575	135258568	-
Stard3nl	ENSMUSG00000003062	353.219	333.593	343.762	0.0766098	0.122717	0.624281	0.532443	1	13	19357676	19395795	-
Stk11	ENSMUSG00000003068	398.016	393.038	405.962	0.00273508	0.146904	0.0186181	0.985146	1	10	80115803	80130682	+
Efna2	ENSMUSG00000003070	50.8186	66.2226	58.3881	-0.262332	0.188694	-1.39025	0.164454	0.917068	10	80179482	80190010	+
Atp5d	ENSMUSG00000003072	952.197	825.008	900.192	0.16195	0.155558	1.04109	0.297834	0.993999	10	80138632	80145818	+
Ppp5c	ENSMUSG00000003099	969.986	963.787	989.274	0.00372566	0.123661	0.0301279	0.975965	1	7	17004640	17027924	-
Cdk12	ENSMUSG00000003119	952.799	979.252	958.585	-0.0310166	0.0940874	-0.329658	0.741659	1	11	98203059	98278504	+
Lipe	ENSMUSG00000003123	129.064	114.684	135.165	0.0908103	0.184387	0.492498	0.622367	1	7	25379527	25398710	-
Pafah1b2	ENSMUSG00000003131	4042.5	4014.13	3975.21	0.0101298	0.0907565	0.111616	0.911128	1	9	45962859	46012690	-
Tbc1d8	ENSMUSG00000003134	303.915	348.788	353.359	-0.164954	0.136127	-1.21177	0.2256	0.959152	1	39371492	39478755	-
Cnot11	ENSMUSG00000003135	408.158	407.751	421.83	-0.00630968	0.113362	-0.0556596	0.955613	1	1	39534992	39546889	+
Slc2a3	ENSMUSG00000003153	1334.84	1276.54	1315.31	0.0577129	0.118685	0.486271	0.626775	1	6	122727809	122801640	-
Foxj2	ENSMUSG00000003154	471.741	450.156	461.758	0.0642825	0.116608	0.551271	0.581448	1	6	122819914	122845366	+
Sri	ENSMUSG00000003161	532.837	651.582	588.851	-0.225853	0.160604	-1.40627	0.159643	0.913636	5	8046078	8069379	+
Dgcr2	ENSMUSG00000003166	699.334	692.025	701.113	0.00723317	0.107656	0.0671878	0.946432	1	16	17839482	17894145	-
Irf3	ENSMUSG00000003184	146.74	143.734	136.427	0.0227775	0.181482	0.125508	0.900121	1	7	44997648	45002848	+
Bcl2l12	ENSMUSG00000003190	10.0978	5.18983	8.54082	0.194622	0.17489	1.11282	0.265785	0.984899	7	44991222	44998712	-
Zfp959	ENSMUSG00000003198	97.2354	113.495	105.271	-0.152167	0.177452	-0.857509	0.391164	1	17	55892093	55898928	+
Mpnd	ENSMUSG00000003199	366.696	391.485	378.933	-0.0849436	0.111089	-0.764645	0.444483	1	17	56005711	56016790	+
Sh3gl1	ENSMUSG00000003200	195.631	216.77	212.357	-0.127365	0.140136	-0.908867	0.36342	1	17	56016753	56036637	-
Ebi3	ENSMUSG00000003206	2.44764	2.48836	2.09926	0.00967282	0.110381	0.087631	0.93017	1	17	55952623	55957021	+
Ccdc94	ENSMUSG00000003208	59.9411	92.314	78.6638	-0.414036	0.1816	-2.27994	0.0226112	0.661767	17	55959187	55967949	+
Ranbp2	ENSMUSG00000003226	5470.99	5613.52	5573.39	-0.0344323	0.0837679	-0.411044	0.68104	1	10	58446920	58494356	+
Edar	ENSMUSG00000003227	5.68905	8.42889	9.27486	-0.129572	0.164137	-0.789415	0.42987	1	10	58600789	58675654	-
Grk5	ENSMUSG00000003228	934.803	805.605	880.955	0.17964	0.1361	1.31991	0.186865	0.935219	19	60889749	61092553	+
Dvl3	ENSMUSG00000003233	460.667	422.901	455.934	0.0927843	0.153122	0.605951	0.544547	1	16	20516982	20532520	+
Abcf3	ENSMUSG00000003234	510.82	440.959	477.646	0.193197	0.102591	1.88317	0.0596768	0.793059	16	20548577	20561379	+
Eif2b5	ENSMUSG00000003235	462.322	412.59	441.019	0.132186	0.125827	1.05054	0.293472	0.99257	16	20498817	20509955	+
Cyth2	ENSMUSG00000003269	350.266	403.154	358.301	-0.158061	0.14264	-1.10811	0.267812	0.985444	7	45806637	45814581	-
Sult2b1	ENSMUSG00000003271	18.7548	21.9088	23.1838	-0.117679	0.195136	-0.60306	0.546469	1	7	45729983	45784669	-
Car11	ENSMUSG00000003273	412.005	509.146	457.633	-0.243381	0.151831	-1.60297	0.10894	0.870075	7	45699843	45704682	+
Dlgap1	ENSMUSG00000003279	4586.65	4919.04	4808.45	-0.0938135	0.102491	-0.915335	0.360016	1	17	69969073	70821413	+
Plag1	ENSMUSG00000003282	94.0428	81.6536	85.1087	0.161629	0.167406	0.965488	0.3343	1	4	3900996	3938423	-
Hck	ENSMUSG00000003283	5.99399	7.48044	7.78689	-0.104497	0.169151	-0.617771	0.536726	1	2	153108468	153151441	+
Mrpl4	ENSMUSG00000003299	258.495	249.955	260.439	0.0455369	0.128557	0.354215	0.723178	1	9	21002738	21008839	+
Keap1	ENSMUSG00000003308	372.052	401.647	397.414	-0.0916056	0.163695	-0.55961	0.575745	1	9	21229730	21239361	-
Ap1m2	ENSMUSG00000003309	4.62876	7.82623	5.24176	-0.0927473	0.138933	-0.667571	0.504408	1	9	21294275	21312337	-
Glg1	ENSMUSG00000003316	4884.52	5297.42	5113.37	-0.111501	0.0808343	-1.37938	0.167778	0.921086	8	111154421	111259216	-
Atp8b3	ENSMUSG00000003341	5.94975	7.43163	6.05837	-0.0302483	0.150395	-0.201126	0.8406	1	10	80519584	80539124	-
Btbd2	ENSMUSG00000003344	495.678	584.662	546.498	-0.209066	0.132862	-1.57356	0.115589	0.87641	10	80642617	80657071	-
Csnk1g2	ENSMUSG00000003345	709.273	678.481	740.119	0.0499998	0.132359	0.377758	0.70561	1	10	80622838	80640749	+
Abhd17a	ENSMUSG00000003346	410.559	423.275	458.695	-0.0377005	0.178636	-0.211046	0.832851	1	10	80583654	80590341	-
Mob3a	ENSMUSG00000003348	122.751	157.219	129.683	-0.193529	0.195508	-0.989879	0.322233	1	10	80685253	80701977	-
Cacnb3	ENSMUSG00000003352	347.675	410.095	383.995	-0.216179	0.122363	-1.7667	0.0772781	0.818335	15	98630840	98644529	+
Ccdc65	ENSMUSG00000003354	109.639	130.264	121.85	-0.183582	0.159747	-1.14921	0.250471	0.975697	15	98708207	98723336	+
Fkbp11	ENSMUSG00000003355	5.70767	6.28543	5.22237	-0.00708108	0.1412	-0.0501491	0.960004	1	15	98724366	98728198	-
Ddx23	ENSMUSG00000003360	867.519	994.457	919.377	-0.177838	0.101947	-1.74443	0.081085	0.828519	15	98645134	98662894	-
Pld3	ENSMUSG00000003363	3793.26	4059.81	4156.74	-0.0819949	0.149174	-0.549658	0.582554	1	7	27532000	27553218	-
Grik5	ENSMUSG00000003378	1196.91	1582.29	1411.48	-0.339403	0.142865	-2.37569	0.017516	0.637308	7	25009849	25072346	-
Cd79a	ENSMUSG00000003379	1.37455	0	0.543945	0.0457707	0.0491486	0.931271	0.351713	1	7	24897381	24902197	+
Rabac1	ENSMUSG00000003380	463.489	362.7	428.515	0.298057	0.127221	2.34283	0.0191381	0.640897	7	24969752	24972754	-
Etv3	ENSMUSG00000003382	438.726	426.475	421.159	0.0413208	0.121628	0.339731	0.734059	1	3	87525407	87540156	+
Prkcsh	ENSMUSG00000003402	609.716	603.663	610.232	0.00920409	0.11695	0.0787011	0.93727	1	9	22002806	22014222	+
Elavl3	ENSMUSG00000003410	2337.75	3299.05	2736.65	-0.384928	0.165287	-2.32884	0.0198675	0.643476	9	22015005	22052023	-
Rab3b	ENSMUSG00000003411	584.161	475.778	503.672	0.253012	0.134164	1.88585	0.0593158	0.793059	4	108879063	108943324	+
St8sia6	ENSMUSG00000003418	801.06	811.127	788.507	-0.0108352	0.138583	-0.0781859	0.93768	1	2	13651021	13794064	-
Fcgrt	ENSMUSG00000003420	84.3186	90.9241	83.5652	-0.0684741	0.181923	-0.37639	0.706627	1	7	45092990	45103851	-
Nosip	ENSMUSG00000003421	245.45	308.805	275.73	-0.250211	0.158378	-1.57984	0.114144	0.876039	7	45062429	45078210	+
Pih1d1	ENSMUSG00000003423	94.9029	102.504	100.779	-0.0992597	0.167419	-0.59288	0.553261	1	7	45154303	45160065	+
Rps11	ENSMUSG00000003429	904.35	882.024	898.35	0.0255047	0.137937	0.184901	0.853307	1	7	45122379	45124439	-
Supt5	ENSMUSG00000003435	1124.57	1364.17	1245.9	-0.231358	0.143436	-1.61297	0.10675	0.866876	7	28314891	28338746	-
Dll3	ENSMUSG00000003436	22.2441	25.89	21.3062	-0.0557418	0.193107	-0.288658	0.772843	1	7	28293553	28302238	-
Paf1	ENSMUSG00000003437	510.026	612.081	539.601	-0.194539	0.168056	-1.15759	0.247033	0.973246	7	28392951	28399388	+
Timm50	ENSMUSG00000003438	191.199	183.61	188.649	0.0413443	0.14423	0.286656	0.774375	1	7	28305516	28312072	-
Med29	ENSMUSG00000003444	144.469	113.401	133.4	0.164882	0.198299	0.831484	0.405701	1	7	28386146	28392708	-
Bicd1	ENSMUSG00000003452	2615.22	2742.49	2583.78	-0.0620376	0.0928138	-0.668409	0.503873	1	6	149408886	149563329	+
Ncstn	ENSMUSG00000003458	560.249	596.294	587.072	-0.0827106	0.1288	-0.642162	0.520768	1	1	172066013	172082795	-
Pex19	ENSMUSG00000003464	594.549	491.87	534.129	0.21426	0.155469	1.37816	0.168155	0.921086	1	172126755	172136493	+
Phyhip	ENSMUSG00000003469	1810.23	2185.31	2115.4	-0.225439	0.147405	-1.52939	0.126169	0.887518	14	70457476	70468832	+
Crhr2	ENSMUSG00000003476	98.7683	166.031	142.475	-0.511516	0.181017	-2.82579	0.00471646	0.483717	6	55090049	55133016	-
Inmt	ENSMUSG00000003477	7.66418	6.46185	6.3015	0.0485707	0.146582	0.331356	0.740376	1	6	55170626	55175043	-
Impdh1	ENSMUSG00000003500	218.411	235.455	226.59	-0.0846426	0.138471	-0.611267	0.541023	1	6	29200434	29216364	-
Dusp3	ENSMUSG00000003518	1812.2	1813.97	1773.25	0.000119664	0.0952964	0.0012557	0.998998	1	11	101971143	101987013	-
Prodh	ENSMUSG00000003526	136.614	137.525	142.8	-0.00653242	0.161123	-0.040543	0.96766	1	16	18060357	18090203	-
Dgcr14	ENSMUSG00000003527	194.967	241.068	214.891	-0.261884	0.136828	-1.91396	0.0556249	0.792122	16	17900711	17911348	-
Slc25a1	ENSMUSG00000003528	292.283	294.859	281.946	-0.000792042	0.144667	-0.00547492	0.995632	1	16	17925211	17928219	-
Dgcr6	ENSMUSG00000003531	113.208	125.255	125.015	-0.11088	0.177559	-0.624468	0.53232	1	16	18052860	18071632	+
Ddr1	ENSMUSG00000003534	692.259	639.272	655.194	0.0889374	0.145435	0.611526	0.540852	1	17	35681567	35704621	-
Ier3	ENSMUSG00000003541	38.9109	27.3005	30.7489	0.259893	0.198149	1.3116	0.189654	0.936044	17	35821684	35822923	+
Fosb	ENSMUSG00000003545	71.5845	111.422	112.285	-0.246352	0.195937	-1.2573	0.208645	0.948423	7	19302696	19310051	-
Klc4	ENSMUSG00000003546	149.888	146.209	149.751	0.0298145	0.140176	0.212693	0.831566	1	17	46630631	46645144	-
Ercc1	ENSMUSG00000003549	93.6797	81.1003	93.0453	0.134436	0.177316	0.758169	0.44835	1	7	19344778	19356524	+
Cyp17a1	ENSMUSG00000003555	0.27817	0	0.264248	0.00110659	0.0382315	0.0289444	0.976909	1	19	46667165	46672974	-
As3mt	ENSMUSG00000003559	171.134	156.847	161.914	0.0862639	0.167507	0.514988	0.606561	1	19	46707443	46741095	+
Homer3	ENSMUSG00000003573	54.9457	39.9504	49.2471	0.247668	0.191516	1.2932	0.195943	0.939713	8	70282827	70294361	+
Crtc1	ENSMUSG00000003575	931.065	1230.28	1118.29	-0.289218	0.177946	-1.62531	0.104096	0.860456	8	70382355	70439579	-
Rnf215	ENSMUSG00000003581	130.446	142.841	137.515	-0.120177	0.153104	-0.78494	0.432489	1	11	4135202	4141172	+
Sec14l2	ENSMUSG00000003585	208.913	231.48	212.262	-0.113394	0.136575	-0.830266	0.406388	1	11	4097039	4123415	-
Aven	ENSMUSG00000003604	61.6089	72.7395	68.7402	-0.149776	0.18529	-0.808332	0.4189	1	2	112492964	112634573	+
Cp	ENSMUSG00000003617	248.893	288.245	257.937	-0.151909	0.173556	-0.875276	0.381424	1	3	19957054	20009145	+
Crot	ENSMUSG00000003623	445.366	454.49	449.479	-0.024352	0.141784	-0.171754	0.863631	1	5	8966033	8997324	-
Rps6ka1	ENSMUSG00000003644	133.551	129.492	129.155	0.0125024	0.174515	0.0716407	0.942888	1	4	133847290	133887797	-
Calb2	ENSMUSG00000003657	1463.78	1574.19	1448.29	-0.0842491	0.152934	-0.550886	0.581712	1	8	110137502	110168210	-
Snrnp200	ENSMUSG00000003660	2342.61	2147.22	2288.8	0.107186	0.129764	0.826007	0.4088	1	2	127208386	127240451	+
Ciao1	ENSMUSG00000003662	354.044	340.989	353.065	0.0526292	0.132697	0.396611	0.691654	1	2	127240938	127247816	-
Has1	ENSMUSG00000003665	9.73353	16.5118	11.8751	-0.16009	0.167241	-0.957244	0.338444	1	17	17843328	17855188	-
Taf6l	ENSMUSG00000003680	151.399	152.417	149.675	-0.0162969	0.155194	-0.10501	0.916368	1	19	8772522	8786417	-
Insig2	ENSMUSG00000003721	936.702	857.283	917.987	0.107013	0.127319	0.840516	0.400619	1	1	121304353	121332589	-
Kpna6	ENSMUSG00000003731	1751.25	1697.37	1750.9	0.0390836	0.0853758	0.457783	0.647108	1	4	129643980	129672767	-
Man1a	ENSMUSG00000003746	3450.31	2942.7	3264.83	0.180388	0.160579	1.12337	0.261282	0.98172	10	53904785	54076609	-
Itpkc	ENSMUSG00000003752	61.4541	65.5912	65.9103	-0.0848633	0.175603	-0.483266	0.628907	1	7	27207172	27228661	-
Coq8b	ENSMUSG00000003762	212.699	194.878	209.634	0.0894489	0.147629	0.605905	0.544578	1	7	27233023	27257950	+
Brd8	ENSMUSG00000003778	803.013	904.584	847.465	-0.145412	0.126993	-1.14504	0.252191	0.975924	18	34598615	34624601	-
Kif20a	ENSMUSG00000003779	10.2771	18.115	16.9774	-0.220212	0.17635	-1.24872	0.211767	0.950739	18	34624624	34633265	+
Farsa	ENSMUSG00000003808	243.674	242.053	233.769	0.0178496	0.12649	0.141115	0.887779	1	8	84856989	84869257	+
Gcdh	ENSMUSG00000003809	220.337	199.833	216.203	0.100939	0.139407	0.72406	0.469029	1	8	84886393	84893921	-
Mast2	ENSMUSG00000003810	1339.35	1407.2	1419.87	-0.0629656	0.123519	-0.509763	0.610218	1	4	116306762	116464183	-
Dnase2a	ENSMUSG00000003812	55.8722	46.9898	47.9683	0.129394	0.195439	0.662068	0.507928	1	8	84908560	84922915	+
Rad23a	ENSMUSG00000003813	434.794	547.84	492.047	-0.291382	0.125563	-2.3206	0.0203083	0.646065	8	84834019	84840665	-
Calr	ENSMUSG00000003814	3990.94	5144.8	4364.9	-0.24361	0.187469	-1.29947	0.193782	0.938592	8	84841850	84846934	-
Syce2	ENSMUSG00000003824	17.1312	15.1302	15.7777	0.0891348	0.19222	0.463712	0.642854	1	8	84872111	84888221	+
Nfat5	ENSMUSG00000003847	3754.01	3463.39	3537.55	0.107014	0.107158	0.998647	0.317966	1	8	107293470	107379517	+
Nob1	ENSMUSG00000003848	155.649	158.392	161.827	-0.0251066	0.163134	-0.153902	0.877687	1	8	107412486	107425051	-
Nqo1	ENSMUSG00000003849	46.0152	45.8105	46.5905	0.00546974	0.198309	0.0275819	0.977996	1	8	107388225	107403206	-
Ppfia3	ENSMUSG00000003863	883.998	1037.18	979.719	-0.199977	0.12995	-1.53888	0.123834	0.886861	7	45339122	45367019	-
Gys1	ENSMUSG00000003865	197.561	161.067	181.194	0.214691	0.159735	1.34404	0.178934	0.931579	7	45434844	45456619	+
Ruvbl2	ENSMUSG00000003868	194.176	187.024	199.212	0.0275221	0.171564	0.160419	0.872551	1	7	45421760	45438096	-
Lin7b	ENSMUSG00000003872	150.954	141.141	146.152	0.0683779	0.14753	0.463485	0.643017	1	7	45367891	45370583	-
Bax	ENSMUSG00000003873	131.807	149.723	134.367	-0.111461	0.176165	-0.632705	0.526926	1	7	45461697	45466898	-
Il7r	ENSMUSG00000003882	17.9331	12.4056	16.2394	0.161516	0.191388	0.843919	0.398715	1	15	9505788	9530176	-
Tfam	ENSMUSG00000003923	473.231	555.684	484.211	-0.181337	0.151042	-1.20058	0.229916	0.964612	10	71225464	71238280	-
Zfp81	ENSMUSG00000003929	629.938	701.939	663.1	-0.140684	0.111859	-1.25769	0.208506	0.948396	17	33329342	33358878	-
Efnb3	ENSMUSG00000003934	1525.26	1716.33	1604.53	-0.159522	0.0893401	-1.78555	0.0741714	0.810851	11	69554092	69560205	-
Mmd	ENSMUSG00000003948	1483.43	1453.31	1501.07	0.0219415	0.127684	0.171842	0.863562	1	11	90249456	90278589	+
Hlf	ENSMUSG00000003949	1504.65	2117.43	1804.18	-0.372509	0.169497	-2.19773	0.0279685	0.691	11	90336536	90390895	-
Fam162a	ENSMUSG00000003955	200.789	222.369	205.182	-0.113918	0.154079	-0.739345	0.459698	1	16	36043844	36071515	-
Rpl8	ENSMUSG00000003970	1141.35	1067.12	1133.43	0.0740545	0.154175	0.480326	0.630996	1	15	76904078	76906314	+
Grm3	ENSMUSG00000003974	1278.5	1112.38	1248.29	0.165695	0.140931	1.17572	0.239708	0.971729	5	9485541	9725170	-
Ssbp2	ENSMUSG00000003992	1377.6	1666.41	1474.84	-0.217227	0.158045	-1.37447	0.169296	0.923092	13	91460283	91703429	+
Fancl	ENSMUSG00000004018	120.717	153.533	132.362	-0.277556	0.150457	-1.84475	0.0650737	0.803196	11	26386135	26471876	+
Brinp2	ENSMUSG00000004031	789.059	687.348	744.114	0.169041	0.121669	1.38936	0.164725	0.917096	1	158245269	158356326	-
Gstm5	ENSMUSG00000004032	844.822	727.872	813.211	0.174189	0.142778	1.22	0.222466	0.956262	3	107895821	107898686	+
Gstm7	ENSMUSG00000004035	286.427	260.882	271.14	0.113674	0.145058	0.783643	0.43325	1	3	107926334	107931817	-
Gstm3	ENSMUSG00000004038	0.815881	2.09376	1.12702	-0.0794524	0.0842635	-0.942904	0.34573	1	3	107963696	107969283	-
Stat3	ENSMUSG00000004040	665.344	655.702	660.132	0.0256174	0.104522	0.245091	0.806386	1	11	100885098	100939540	-
Stat5a	ENSMUSG00000004043	39.4288	40.6454	41.2397	-0.0502593	0.198249	-0.253517	0.799869	1	11	100859351	100885169	+
Cavin1	ENSMUSG00000004044	191.004	194.507	189.37	-0.0294852	0.152671	-0.193129	0.846858	1	11	100956733	100970887	-
Map3k11	ENSMUSG00000004054	171.737	186.625	175.048	-0.0959916	0.140896	-0.681295	0.495685	1	19	5689131	5702862	+
Akt2	ENSMUSG00000004056	511.426	490.857	519.442	0.0445526	0.126054	0.353441	0.723758	1	7	27591552	27640826	+
Dnaja3	ENSMUSG00000004069	690.593	674.786	680.188	0.0316998	0.0925285	0.342594	0.731904	1	16	4639989	4707695	+
Hmox2	ENSMUSG00000004070	493.684	444.886	454.02	0.143486	0.113896	1.2598	0.207742	0.948267	16	4726361	4766742	+
Cdip1	ENSMUSG00000004071	2013.97	1986.99	2014.13	0.0152783	0.109549	0.139465	0.889083	1	16	4750348	4790292	-
Map3k20	ENSMUSG00000004085	675.796	672.283	694.408	0.00821261	0.103385	0.0794373	0.936685	1	2	72285637	72442610	+
Cwc15	ENSMUSG00000004096	659.543	788.861	704.809	-0.221183	0.126808	-1.74424	0.0811172	0.828519	9	14500617	14510577	+
Col5a3	ENSMUSG00000004098	31.8811	28.6282	31.156	0.0847847	0.198288	0.427583	0.668955	1	9	20770050	20815067	-
Dnmt1	ENSMUSG00000004099	699.958	789.256	754.062	-0.157224	0.119165	-1.31938	0.187042	0.935219	9	20907209	20959888	-
Ppan	ENSMUSG00000004100	67.9427	76.872	74.2999	-0.145124	0.176643	-0.821565	0.411325	1	9	20888175	20892178	+
Angptl2	ENSMUSG00000004105	61.2192	33.2834	48.5489	0.126808	0.1429	0.887389	0.374869	1	2	33216069	33247717	+
Cacna1e	ENSMUSG00000004110	7482.05	6769.68	7293.93	0.126634	0.127169	0.995794	0.31935	1	1	154390731	154884501	-
Cacna1b	ENSMUSG00000004113	1979.75	2020.78	2031.59	-0.0259864	0.118785	-0.218769	0.82683	1	2	24603887	24763152	-
Trmt10a	ENSMUSG00000004127	143.892	142.75	148.803	-0.00209497	0.14574	-0.0143746	0.988531	1	3	138143448	138159821	+
Etv1	ENSMUSG00000004151	1213.55	1142.52	1170.28	0.0755885	0.117104	0.645483	0.518614	1	12	38779380	38870484	+
Kifc2	ENSMUSG00000004187	1173.38	1666.7	1405.26	-0.390014	0.165837	-2.3518	0.018683	0.640897	15	76659858	76668196	+
Psap	ENSMUSG00000004207	11968.9	10719.5	11490.8	0.142402	0.119203	1.19462	0.232236	0.96676	10	60277627	60302597	+
Ikbkg	ENSMUSG00000004221	591.15	550.082	579.479	0.0829154	0.132286	0.626791	0.530796	1	X	74393290	74453854	+
Pax2	ENSMUSG00000004231	0.810059	1.07426	0.799632	-0.00452605	0.0585622	-0.0772863	0.938396	1	19	44756045	44837871	+
Wars2	ENSMUSG00000004233	166.76	185.978	176.101	-0.131299	0.145881	-0.900039	0.368099	1	3	99141068	99239186	+
Atn1	ENSMUSG00000004263	155.656	269.125	217.388	-0.495277	0.190637	-2.59801	0.00937651	0.554491	6	124742544	124756524	-
Phb2	ENSMUSG00000004264	374.482	390.098	373.757	-0.0468009	0.117576	-0.398048	0.690595	1	6	124712336	124716950	+
Ptpn6	ENSMUSG00000004266	26.4341	24.5443	25.3739	0.0423956	0.198187	0.213918	0.830611	1	6	124720707	124738714	-
Eno2	ENSMUSG00000004267	4382.37	4605.23	4441.73	-0.063798	0.112052	-0.569361	0.569111	1	6	124760053	124769673	-
Emg1	ENSMUSG00000004268	246.483	250.669	250.632	-0.0245689	0.122447	-0.200649	0.840973	1	6	124704085	124712178	-
Lpcat3	ENSMUSG00000004270	187.716	208.516	201.24	-0.113491	0.157359	-0.721224	0.470771	1	6	124663027	124704418	+
Atp6v1f	ENSMUSG00000004285	506.499	408.878	465.744	0.249356	0.143463	1.73812	0.0821901	0.829776	6	29467718	29470512	+
Clcn5	ENSMUSG00000004317	682.35	691.893	662.495	-0.0101847	0.137548	-0.0740451	0.940975	1	X	7153810	7319358	-
Clcn3	ENSMUSG00000004319	3770.23	3645.94	3676.38	0.0467769	0.0888378	0.526542	0.598512	1	8	60910389	60983300	-
Hif3a	ENSMUSG00000004328	80.2428	140.404	126.104	-0.329352	0.196737	-1.67407	0.0941167	0.846199	7	17031507	17062427	-
Gpx6	ENSMUSG00000004341	0.537712	0	0.633161	0.0218643	0.0646325	0.338287	0.735147	1	13	21312125	21319624	+
Pde1c	ENSMUSG00000004347	686.602	916.303	812.202	-0.360102	0.131748	-2.73327	0.00627087	0.515183	6	56069804	56569103	-
Utp20	ENSMUSG00000004356	642.647	566.874	615.485	0.151974	0.120178	1.26458	0.206023	0.948177	10	88746607	88826804	-
Spic	ENSMUSG00000004359	0.545861	0	0.181954	0.0101178	0.0382315	0.264647	0.791282	1	10	88674772	88685015	-
9330159F19Rik	ENSMUSG00000004360	1777.62	2152.93	1998.16	-0.239879	0.129929	-1.84623	0.0648591	0.803196	10	29211606	29230779	+
Cul3	ENSMUSG00000004364	3741.48	4874.5	4196.48	-0.331936	0.132088	-2.51299	0.0119713	0.582748	1	80264923	80340480	-
Sst	ENSMUSG00000004366	656.22	900.212	852.139	-0.376874	0.149475	-2.52131	0.011692	0.57836	16	23889573	23890958	-
Il11	ENSMUSG00000004371	2.9644	3.36487	3.29634	-0.0324946	0.132095	-0.245993	0.805687	1	7	4772373	4782857	-
Large1	ENSMUSG00000004383	1226.75	1126.88	1236.63	0.0957495	0.151699	0.631181	0.527922	1	8	72814599	73353540	-
Ddx56	ENSMUSG00000004393	279.795	214.267	253.852	0.281986	0.164105	1.71833	0.0857372	0.833496	11	6258919	6267772	-
Tmed4	ENSMUSG00000004394	614.94	623.247	630.872	-0.0235893	0.118499	-0.199067	0.84221	1	11	6270369	6274870	-
Col26a1	ENSMUSG00000004415	52.7459	47.9619	50.1437	0.0600199	0.197011	0.304653	0.760631	1	5	136741759	136883209	-
Bid	ENSMUSG00000004446	79.0252	81.8575	78.4262	-0.0496722	0.185539	-0.267719	0.788916	1	6	120891930	120916853	-
Ralb	ENSMUSG00000004451	176.442	187.656	173.951	-0.0795123	0.136036	-0.584495	0.558887	1	1	119470305	119504794	-
Ppp1cc	ENSMUSG00000004455	1010.03	895.245	935.271	0.143068	0.140867	1.01562	0.309809	0.99856	5	122158278	122175273	+
Dnajb11	ENSMUSG00000004460	538.341	544.223	511.501	-0.00262141	0.157149	-0.016681	0.986691	1	16	22857845	22879634	+
Tbccd1	ENSMUSG00000004462	185.809	206.628	196.344	-0.110764	0.144069	-0.768832	0.441993	1	16	22813215	22857569	-
Clec11a	ENSMUSG00000004473	46.6949	40.7814	41.3693	0.114711	0.192459	0.596029	0.551156	1	7	44302687	44306902	-
Zfp324	ENSMUSG00000004500	131.29	158.892	144.03	-0.224066	0.148951	-1.50429	0.132506	0.897529	7	12965838	12974236	+
Gab2	ENSMUSG00000004508	346.703	376.524	366.4	-0.0992322	0.12429	-0.798389	0.424645	1	7	97081586	97308946	+
Coro1c	ENSMUSG00000004530	1415.66	1263.55	1329.65	0.143678	0.117598	1.22177	0.221795	0.956165	5	113842436	113908758	-
Tax1bp1	ENSMUSG00000004535	3422.04	4108.96	3647.07	-0.221753	0.143631	-1.54391	0.122611	0.884824	6	52713729	52766780	+
Ctse	ENSMUSG00000004552	1.61779	1.01949	1.62162	0.0152823	0.0776347	0.196849	0.843946	1	1	131638306	131675505	+
Ndrg2	ENSMUSG00000004558	5090.29	5057.47	5240.11	0.00869083	0.103752	0.0837658	0.933243	1	14	51905271	51914158	-
Mettl17	ENSMUSG00000004561	146.26	130.64	137.33	0.132665	0.149891	0.885079	0.376114	1	14	51884842	51893039	+
Arhgef40	ENSMUSG00000004562	302.788	314.464	302.203	-0.0436935	0.151483	-0.288438	0.773012	1	14	51984719	52006251	+
Pnpla6	ENSMUSG00000004565	690.93	528.683	615.527	0.309451	0.150477	2.05647	0.039737	0.746635	8	3515384	3544267	+
Mcoln1	ENSMUSG00000004567	511.282	454.514	495.844	0.144054	0.111717	1.28945	0.19724	0.942339	8	3500457	3515232	+
Arhgef18	ENSMUSG00000004568	668.528	596.001	647.375	0.141034	0.119808	1.17717	0.239129	0.971729	8	3393006	3456601	+
Pkn2	ENSMUSG00000004591	806.398	898.732	831.927	-0.139198	0.105614	-1.31799	0.187506	0.935219	3	142790902	142882004	-
Cd33	ENSMUSG00000004609	142.553	119.964	120.053	0.192333	0.168612	1.14069	0.254	0.977244	7	43524216	43544428	-
Etfb	ENSMUSG00000004610	103.392	87.1788	95.3273	0.14353	0.188385	0.761895	0.446123	1	7	43444083	43457800	+
Nkg7	ENSMUSG00000004612	0	0.339831	0.612905	-0.0123606	0.0420468	-0.293973	0.768778	1	7	43437073	43438249	+
Stxbp2	ENSMUSG00000004626	199.41	176.855	202.794	0.108564	0.173726	0.624916	0.532026	1	8	3630955	3643644	+
Pcp2	ENSMUSG00000004630	0	0.734431	0.441448	-0.0237884	0.0452501	-0.525708	0.599091	1	8	3623371	3625545	-
Sgce	ENSMUSG00000004631	459.897	514.697	494.087	-0.140545	0.126691	-1.10935	0.267279	0.985444	6	4674350	4747207	-
Chn2	ENSMUSG00000004633	2184.72	1903.12	2105.7	0.164405	0.144562	1.13726	0.255429	0.978322	6	54039554	54301810	+
Wwox	ENSMUSG00000004637	188.147	192.789	185.678	-0.0333013	0.144997	-0.229669	0.818349	1	8	114439655	115352708	+
Slbp	ENSMUSG00000004642	299.982	365.886	326.572	-0.22735	0.148423	-1.53177	0.125579	0.886861	5	33634952	33652574	-
Tyr	ENSMUSG00000004651	13.0657	10.7246	9.95174	0.115591	0.180057	0.641968	0.520894	1	7	87424771	87493512	-
Ghrhr	ENSMUSG00000004654	0.27817	0	0.164099	0.00110659	0.0382315	0.0289444	0.976909	1	6	55376295	55388530	+
Aqp1	ENSMUSG00000004655	72.4216	34.2347	50.5003	0.0461549	0.0800984	0.576227			6	55336432	55348555	+
Arid3b	ENSMUSG00000004661	67.5098	72.6519	68.2176	-0.07685	0.178329	-0.430945	0.666509	1	9	57790353	57836793	-
Cnn2	ENSMUSG00000004665	82.361	58.6187	69.5578	0.27228	0.195658	1.39161	0.16404	0.91706	10	79988584	79996062	+
Polr2e	ENSMUSG00000004667	256.694	260.427	259.615	-0.0292987	0.162501	-0.180299	0.856918	1	10	80035949	80039795	-
Abca13	ENSMUSG00000004668	2.44764	2.1648	1.89126	0.00488343	0.108589	0.0449717	0.96413	1	11	9191942	9684259	+
Myo9b	ENSMUSG00000004677	647.135	592.3	607.028	0.112239	0.115584	0.971063	0.331517	1	8	71272714	71360713	+
Hdac9	ENSMUSG00000004698	1466.41	1399.36	1427.59	0.0631772	0.0851928	0.74158	0.458342	1	12	34047580	34917095	-
Ly9	ENSMUSG00000004707	1.63991	6.16051	3.01091	-0.142622	0.101682	-1.40263	0.160727	0.914609	1	171588624	171607410	-
Cd244	ENSMUSG00000004709	0.537712	0	0.429761	0.0125908	0.0439885	0.286231	0.774701	1	1	171559193	171609746	+
Adgre1	ENSMUSG00000004730	49.8013	34.5243	45.6565	0.209228	0.197781	1.05787	0.290113	0.991724	17	57358686	57483529	+
Mtfp1	ENSMUSG00000004748	221.453	216.488	224.125	0.0143469	0.163083	0.087973	0.929898	1	11	4091480	4095445	-
Rab23	ENSMUSG00000004768	531.758	510.958	510.505	0.048495	0.113663	0.426657	0.669629	1	1	33719887	33742564	+
Rab11a	ENSMUSG00000004771	2673.8	2612.69	2616.14	0.0320902	0.0986321	0.325352	0.744914	1	9	64715299	64737758	-
Eif2b2	ENSMUSG00000004788	185.566	186.415	189.898	-0.0130965	0.134751	-0.0971903	0.922575	1	12	85219481	85226628	+
Dlst	ENSMUSG00000004789	1228.02	1081.62	1150.61	0.169223	0.0897864	1.88473	0.0594657	0.793059	12	85110833	85134845	+
Pgf	ENSMUSG00000004791	12.5746	12.1395	11.7984	0.0393939	0.177047	0.222505	0.82392	1	12	85166635	85177790	-
Ulk2	ENSMUSG00000004798	2348.44	2072.95	2242.98	0.157787	0.121525	1.29839	0.194154	0.938909	11	61775649	61855073	-
Ccl24	ENSMUSG00000004814	2.17297	0	1.29675	0.0711968	0.0676142	1.05299	0.292348	0.992092	5	135569937	135573049	-
Dgkq	ENSMUSG00000004815	683.234	560.827	633.925	0.248025	0.122425	2.02594	0.0427711	0.76452	5	108646693	108669672	-
Grap	ENSMUSG00000004837	17.1812	10.8666	15.5496	0.21463	0.191837	1.11881	0.26322	0.983434	11	61653265	61672784	+
Chmp2b	ENSMUSG00000004843	693.608	916.488	786.521	-0.326866	0.150089	-2.17781	0.0294198	0.69826	16	65539133	65562697	-
Plod3	ENSMUSG00000004846	246.943	210.952	222.4	0.198029	0.140436	1.41009	0.158512	0.912981	5	136987019	136996648	+
Ap1s1	ENSMUSG00000004849	591.941	634.287	621.451	-0.0867397	0.13011	-0.666666	0.504985	1	5	137034993	137046135	-
Mapk13	ENSMUSG00000004864	0.815881	0.339831	0.796001	0.0192018	0.0725901	0.264524	0.791376	1	17	28769307	28778698	+
Srpk1	ENSMUSG00000004865	849.652	894.666	879.044	-0.0627386	0.101921	-0.615563	0.538183	1	17	28587648	28622521	-
Pax3	ENSMUSG00000004872	0.805404	0.339831	0.381745	0.0115147	0.0438543	0.262567	0.792884	1	1	78101267	78197134	-
Lbr	ENSMUSG00000004880	354.693	285.84	317.027	0.260971	0.138796	1.88025	0.0600746	0.793323	1	181815335	181843046	-
Crabp2	ENSMUSG00000004885	3.80124	5.08535	3.527	-0.0480752	0.13988	-0.34369	0.731079	1	3	87948666	87953376	+
Nes	ENSMUSG00000004891	158.543	185.766	167.652	-0.156144	0.171435	-0.910807	0.362397	1	3	87971078	87980451	+
Bcan	ENSMUSG00000004892	1800.26	1841.11	1814.97	-0.0318728	0.092714	-0.343776	0.731015	1	3	87987531	88000230	-
Hapln2	ENSMUSG00000004894	305.568	275.222	277.604	0.0884994	0.192783	0.459062	0.64619	1	3	88021750	88027583	-
Prcc	ENSMUSG00000004895	359.35	389.017	376.376	-0.105723	0.125051	-0.845437	0.397867	1	3	87858903	87885608	-
Rrnad1	ENSMUSG00000004896	218.55	242.508	222.861	-0.103951	0.162577	-0.639393	0.522567	1	3	87922601	87930717	-
Hdgf	ENSMUSG00000004897	741.458	893.724	798.599	-0.220095	0.146027	-1.50722	0.131753	0.894987	3	87906321	87916132	+
Slc25a18	ENSMUSG00000004902	397.836	397.369	408.276	-0.00224245	0.125937	-0.0178061	0.985794	1	6	120773578	120794336	+
Thop1	ENSMUSG00000004929	247.679	247.442	257.241	-0.0124449	0.131359	-0.0947391	0.924522	1	10	81070035	81082559	+
Apba3	ENSMUSG00000004931	98.7286	111.287	108.298	-0.129312	0.181876	-0.710993	0.477089	1	10	81266960	81273246	+
Matk	ENSMUSG00000004933	616.432	617.563	623.956	-0.00900245	0.131085	-0.0686765	0.945247	1	10	81252935	81263365	+
Pias4	ENSMUSG00000004934	177.83	158.365	171.917	0.0961652	0.190438	0.504969	0.613581	1	10	81153266	81167923	-
Map2k1	ENSMUSG00000004936	1753.58	1787.4	1792.31	-0.0255402	0.100609	-0.253856	0.799607	1	9	64185770	64253631	-
Sgta	ENSMUSG00000004937	1018.38	1191.38	1075.67	-0.181186	0.157414	-1.15102	0.249726	0.975069	10	81044075	81060181	-
Nmrk2	ENSMUSG00000004939	1.39085	1.27111	1.37312	0.0017778	0.074056	0.0240062	0.980848	1	10	81198170	81202051	-
Tmem242	ENSMUSG00000004945	308	312.214	307.114	-0.0187882	0.122535	-0.153329	0.878139	1	17	5410870	5440259	-
Dtx2	ENSMUSG00000004947	71.6846	55.0839	66.8985	0.244902	0.179126	1.3672	0.171561	0.926841	5	135994800	136032872	+
Zp3	ENSMUSG00000004948	0.537712	2.66804	1.8619	-0.125024	0.0996153	-1.25506	0.209455	0.949103	5	135980099	135988624	+
Hspb1	ENSMUSG00000004951	93.7356	83.8605	91.7832	0.0900678	0.198353	0.454079	0.649772	1	5	135887919	135889563	+
Rasa4	ENSMUSG00000004952	83.1465	65.9295	73.1246	0.217637	0.190084	1.14495	0.252231	0.975924	5	136083916	136111860	+
Syt5	ENSMUSG00000004961	879.038	1278.83	1127.62	-0.433363	0.157411	-2.75307	0.005904	0.514317	7	4539765	4547541	-
Hnrnpa2b1	ENSMUSG00000004980	6059	7705.1	6473.8	-0.268592	0.165896	-1.61904	0.105438	0.863516	6	51460932	51469894	-
Fxyd4	ENSMUSG00000004988	0.818209	0	0.540749	0.0311469	0.0551048	0.565229	0.571918	1	6	117933559	117937692	-
Ccdc130	ENSMUSG00000004994	103.58	99.0383	103.619	0.043364	0.159193	0.272398	0.785316	1	8	84257795	84270380	-
Mri1	ENSMUSG00000004996	67.433	47.1301	60.5138	0.21743	0.1981	1.09758	0.272389	0.98647	8	84249906	84257326	-
Prkacb	ENSMUSG00000005034	8798.63	10231.6	9684.07	-0.196467	0.116634	-1.68448	0.0920892	0.846021	3	146729574	146812990	-
Sgsh	ENSMUSG00000005043	66.7685	87.5462	75.5578	-0.237978	0.191647	-1.24175	0.214328	0.953131	11	119343425	119355536	-
Chd5	ENSMUSG00000005045	2315.17	2667.84	2470.29	-0.179216	0.125732	-1.42538	0.154048	0.910524	4	152338651	152390194	+
Cstb	ENSMUSG00000005054	118.589	111.29	118.77	0.0527099	0.180907	0.291364	0.770773	1	10	78425669	78427622	+
Sh2b2	ENSMUSG00000005057	54.7665	77.6852	66.413	-0.339773	0.181329	-1.87379	0.0609593	0.797067	5	136218147	136246556	-
Pex5	ENSMUSG00000005069	273.697	233.174	262.206	0.188071	0.137744	1.36536	0.172138	0.92718	6	124396816	124415067	-
Jkamp	ENSMUSG00000005078	484.841	524.706	515.964	-0.0908021	0.139529	-0.650778	0.51519	1	12	72085589	72101461	+
Cd44	ENSMUSG00000005087	71.0433	85.4149	80.6539	-0.177301	0.179509	-0.987695	0.323302	1	2	102811141	102901665	-
Slc1a2	ENSMUSG00000005089	52691.9	55104.7	54655.8	-0.0600308	0.10235	-0.586527	0.557522	1	2	102658659	102790784	+
Eif2ak4	ENSMUSG00000005102	521.83	517.679	516.607	0.00267412	0.115647	0.0231231	0.981552	1	2	118388618	118475234	+
Wdr1	ENSMUSG00000005103	2264.05	1982.24	2167.58	0.161249	0.138663	1.16288	0.244878	0.973246	5	38526813	38563221	-
Slc2a9	ENSMUSG00000005107	9.51706	6.6202	7.94127	0.0835202	0.163525	0.510748	0.609527	1	5	38349273	38503143	-
Wisp1	ENSMUSG00000005124	26.9916	22.5689	22.6901	0.0916295	0.192242	0.476635	0.633622	1	15	66891320	66923201	+
Ndrg1	ENSMUSG00000005125	1906.93	1542.17	1674.49	0.22448	0.175519	1.27895	0.200913	0.944492	15	66929318	66969640	-
4930550C14Rik	ENSMUSG00000005131	5.95092	3.49068	5.07011	0.115946	0.152144	0.762078	0.446014	1	9	53402325	53434402	+
Man2b1	ENSMUSG00000005142	289.126	241.654	260.652	0.201448	0.157865	1.27608	0.201928	0.944915	8	85083270	85098282	+
Klf5	ENSMUSG00000005148	110.067	200.725	170.677	-0.47837	0.196675	-2.43228	0.0150039	0.618058	14	99298691	99315036	+
Wdr83	ENSMUSG00000005150	142.069	153.009	140.878	-0.0669004	0.166834	-0.400999	0.688421	1	8	85075035	85081306	-
Prdx2	ENSMUSG00000005161	1317.1	1137.29	1247.39	0.180809	0.129324	1.39811	0.16208	0.91518	8	84969587	84974834	+
Polr2a	ENSMUSG00000005198	1651.57	2426.21	1976.17	-0.434453	0.162675	-2.67068	0.00756983	0.538559	11	69733997	69758637	-
Shbg	ENSMUSG00000005202	0.548189	0.339831	0.296007	0.00125424	0.0406766	0.0308345	0.975402	1	11	69614804	69617905	-
Senp3	ENSMUSG00000005204	452.087	498.034	479.806	-0.125215	0.112589	-1.11215	0.266075	0.984899	11	69673115	69682084	-
Corin	ENSMUSG00000005220	118.481	94.5408	97.2876	0.189234	0.194112	0.974871	0.329624	1	5	72300025	72504473	-
Plekha8	ENSMUSG00000005225	363.917	282.858	315.491	0.320767	0.125326	2.55945	0.0104837	0.55633	6	54595111	54645839	+
Spc25	ENSMUSG00000005233	13.6489	21.6315	15.556	-0.167286	0.177193	-0.94409	0.345124	1	2	69193895	69206194	-
Dnah2	ENSMUSG00000005237	197.442	179.321	197.38	0.102646	0.176053	0.583042	0.559865	1	11	69420809	69549110	-
Ripk4	ENSMUSG00000005251	63.5585	69.8065	66.2541	-0.0883404	0.191458	-0.461408	0.644506	1	16	97741933	97763737	-
Ufd1	ENSMUSG00000005262	646.705	706.49	652.044	-0.104362	0.131575	-0.793173	0.427677	1	16	18811779	18835261	+
Zfp287	ENSMUSG00000005267	300.733	351.918	323.608	-0.188506	0.124606	-1.51282	0.130326	0.891771	11	62700356	62731905	-
Prlr	ENSMUSG00000005268	1888.37	1305.83	1565.13	0.13716	0.17333	0.791323	0.428755	1	15	10177238	10349180	+
Letm1	ENSMUSG00000005299	820.599	894.887	848.457	-0.121335	0.0975881	-1.24333	0.213745	0.952508	5	33739673	33782817	-
Ubqln1	ENSMUSG00000005312	3391.74	3553.19	3468.88	-0.0607601	0.0982574	-0.618377	0.536327	1	13	58176156	58215653	-
Fgfr4	ENSMUSG00000005320	2.9644	2.41642	2.73643	0.0162097	0.111113	0.145884	0.884013	1	13	55152640	55168759	+
Cadm3	ENSMUSG00000005338	2570.34	2988.68	2751.43	-0.203794	0.0921369	-2.21186	0.0269764	0.682733	1	173333258	173367695	-
Txn2	ENSMUSG00000005354	510.501	525.482	519.346	-0.0335581	0.107775	-0.311371	0.755519	1	15	77915047	77929006	-
Slc1a6	ENSMUSG00000005357	75.4079	94.3622	81.4267	-0.183818	0.190104	-0.966938	0.333575	1	10	78780496	78814765	+
Slc1a3	ENSMUSG00000005360	8005.26	9299.74	8691.57	-0.199184	0.105598	-1.88625	0.0592618	0.793059	15	8634124	8710764	-
Crbn	ENSMUSG00000005362	1156.29	1260.03	1217.2	-0.111809	0.105118	-1.06366	0.287484	0.991724	6	106780201	106800077	-
Il5ra	ENSMUSG00000005364	0.27817	0.805472	0.446976	-0.0311303	0.0528208	-0.589356	0.555622	1	6	106710357	106749037	-
Msh6	ENSMUSG00000005370	352.258	323.786	331.932	0.10689	0.114234	0.935708	0.349424	1	17	87975050	87990883	+
Fbxo11	ENSMUSG00000005371	2995.68	3696.57	3324.08	-0.257584	0.139913	-1.84102	0.0656179	0.803196	17	87990859	88065291	-
Mlxipl	ENSMUSG00000005373	14.2029	23.6832	18.282	-0.309803	0.193394	-1.60193	0.109171	0.870253	5	135089890	135138382	+
Tbl2	ENSMUSG00000005374	352.644	310.775	327.901	0.147739	0.132361	1.11618	0.264344	0.984284	5	135149657	135165760	+
Bud23	ENSMUSG00000005378	154.651	158.126	162.301	-0.0425826	0.147263	-0.289159	0.772459	1	5	135052957	135064959	-
Nid1	ENSMUSG00000005397	292.479	214.561	248.257	0.362718	0.14922	2.43076	0.015067	0.618058	13	13437551	13512269	+
Mcm5	ENSMUSG00000005410	24.7697	30.8368	33.2536	-0.164678	0.196845	-0.83659	0.402823	1	8	75109569	75128439	+
Hmox1	ENSMUSG00000005413	40.2249	21.159	33.3721	0.484637	0.196239	2.46962	0.0135256	0.604015	8	75093621	75100589	+
Mprip	ENSMUSG00000005417	4288.38	4187.75	4374.48	0.0310351	0.0961082	0.322918	0.746757	1	11	59661305	59780860	+
Cic	ENSMUSG00000005442	1353.87	1569.87	1502.37	-0.202073	0.0885633	-2.28168	0.0225084	0.660676	7	25267704	25294159	+
Pafah1b3	ENSMUSG00000005447	31.4748	49.6484	42.8817	-0.384229	0.193917	-1.9814	0.0475459	0.781149	7	25295049	25297986	-
Il27ra	ENSMUSG00000005465	2.97953	1.73676	2.3829	0.0620593	0.115109	0.539134	0.589795	1	8	84030294	84042589	-
Prkaca	ENSMUSG00000005469	2171.34	2265.55	2195.65	-0.056404	0.0860489	-0.655488	0.512154	1	8	83972993	83996443	+
[truncated: 29,645 more rows]

## Sheet: SFCmExtp_vs_SFCpExtpplus
gene_name	ID	SFCmExtp	SFCpExtpplus	baseMean	log2FoldChange	lfcSE	stat	pvalue	padj	chr	start	end	strand
[truncated: 30,446 more rows]

[truncated: 1 more sheets: SFCpExtpmin_vs_SFCpExtpplus]
