# Supplementary material for: Transcriptome and chromatin alterations in social fear indicate association of MEG3 with successful extinction of fear
Source: Mol Psychiatry. 2022 Mar 25;27(10):4064–76. doi: 10.1038/s41380-022-01481-2 (PMC9718683; doi:10.1038/s41380-022-01481-2)
Supplement: Supplementary file 12 — Supplementary Data 3_Transcript_based_SFC_SFCp combined [file 41380_2022_1481_MOESM12_ESM.xlsx]

## Sheet: Explanation groups
Analysis:
StringTie_DESeq2
Abbreviations:
m	minus
p	plus
Groups:
Day1: Acquisition (Extm)
SFCmExtm	unconditined animals, killed 90 min after acquisition (not subjected to extinction training the day after)
SFCpExtm	conditined animals, killed 90 min after acquisition (not subjected to extinction training the day after)
context	Animals only exposed to fear conditioning chamber and empty cages, killed after 90 min
shock	Animals only exposed to fear conditioning chamber and randomly given shocks, killed after 90 min
Day2: Extinction (Extp)
SFCmExtp	unconditined animals, killed 90 min after extinction
SFCpExtp	conditined animals, killed 90 min after extinction (includes animals with successful and unsuccessful extinction outcome

## Sheet: count_table
UCSC code	Gene_name	LS01	LS03	LS04	LS05	LS06	LS07	LS08	LS09	LS10	LS11	LS12	LS13	LS14	LS15	LS16	LS17	LS18	LS19	LS20
uc008pmq.1	Sis	0	0	0	0	0	0	0	0	0	0	0	0	0	0	6	0	0	0	0
uc008koo.2	Olfr1140	0	0	0	0	0	0	0	0	20	0	0	0	0	0	0	0	0	0	0
uc009elk.1	Gsg1	0	0	0	0	0	0	8	0	0	0	0	0	0	0	0	0	0	0	0
uc009mmf.1	Nanos3	0	0	0	0	0	0	0	0	0	6	0	0	0	0	0	0	0	0	0
uc033hof.1	Mybpc3	0	0	0	1	16	0	0	0	0	0	0	0	0	0	8	0	0	8	0
uc009hfl.1	Otud7a	2760	1875	2091	2584	2000	2411	2182	3281	3324	2741	3063	3822	2706	3521	2110	3562	3359	3512	2789
uc012hfd.1	Mir222	2	2	1	4	2	2	3	2	3	2	5	15	6	3	1	5	4	3	2
uc011ziv.1		307	183	205	238	64	237	61	103	86	139	181	197	113	281	174	176	78	233	170
uc008sqo.1	Npr2	140	81	44	27	59	99	57	71	65	110	113	39	28	58	97	407	131	80	127
uc012fsn.1	Pik3c2a	0	226	6	0	0	0	13	776	297	0	0	0	0	0	260	0	24	0	4
uc007fmp.1	Rhobtb1	0	140	0	0	0	0	0	0	355	0	0	0	0	0	0	0	0	0	0
uc011wob.1	Daw1	0	0	0	19	0	0	0	0	0	0	0	0	0	0	12	0	0	0	0
uc007gvj.2	Vezt	23	11	6	24	22	24	43	86	34	22	54	37	33	34	148	15	37	27	23
uc009bfr.2	Cep41	1294	1041	903	1291	995	796	812	45	992	1282	710	1527	1411	1308	0	0	831	1704	106
uc009tdp.1	6720401G13Rik	1502	1431	875	1495	1645	863	748	1700	1357	2005	1780	1843	2063	2301	1569	1918	1967	1304	1124
uc029trl.1		0	1	0	0	0	0	1	0	0	0	0	0	0	0	0	0	0	0	0
uc007mhj.1	Ict1	537	441	878	924	602	716	417	886	495	816	708	1187	539	993	637	879	896	1075	844
uc012bei.2	Afg3l2	8	10	18	15	8	22	6	16	21	15	11	18	19	15	11	0	8	8	1
uc008bwa.3	Brd4	12752	4031	8746	10783	2787	9021	7881	11170	13268	10735	13197	13026	10517	14805	9348	27541	19031	20678	14816
uc009tzu.2	Ftx	218	481	325	201	207	238	188	563	220	353	221	299	332	277	561	561	373	217	110
uc009aek.1	Zkscan1	2274	0	0	0	6226	0	0	6593	3992	2217	0	5646	2576	0	0	0	0	3003	7547
uc033iel.1		8	14	9	9	8	10	9	9	13	10	8	8	12	9	10	8	9	9	8
uc007rhq.1	Gpr98	3	0	0	31	0	0	5	0	0	4	0	66	8	0	4	175	0	0	39
uc009pvu.1	Arid3b	21	98	2	5	21	0	0	15	21	101	50	44	10	23	98	0	0	3	22
uc029suo.1	Shank3	23	12	6	3	14	13	1	5	25	3	4	4	1	6	8	1	1	35	25
uc008ukb.2	Elovl1	0	5	2	169	18	64	78	0	1	0	367	334	63	57	27	0	1	12	0
uc007wjw.2	Maf1	2674	1934	1809	2246	1589	1666	1510	1674	1814	1856	2184	2928	3006	2616	1618	1290	2398	2593	2646
uc008lry.1	Eif2ak4	320	440	188	1164	403	677	622	763	50	724	1393	498	744	1060	760	0	566	732	711
uc009tay.1	Stag2	7	6	12	12	30	30	19	26	3	18	3	15	50	26	9	76	17	15	6
uc009sqs.2	Bcor	260	421	785	354	264	194	153	257	198	179	240	314	356	882	275	1297	0	1036	586
uc007hww.1	Urgcp	121	113	296	337	132	136	104	191	127	69	155	33	306	429	106	0	255	0	287
uc008zow.1	Abcb9	124	70	141	127	128	141	145	165	170	129	92	133	211	167	102	18	173	135	110
uc057ayw.1	Pitpnm3	388	191	106	334	224	229	278	297	183	363	364	304	326	441	289	0	310	222	185
uc008qjz.3	Ctss	5065	2929	3021	4979	3654	3804	2230	3422	2523	3657	3600	5965	4887	3379	2386	3680	4347	3253	3876
uc008wlk.1	9330182L06Rik	7241	4352	4039	5776	5554	5290	3417	5553	5341	6898	6012	6485	8974	5874	4339	9398	7915	7984	4520
uc007tii.2	Fbxo34	19	0	4	10	9	21	28	16	13	32	34	13	11	5	26	6	21	40	3
uc012bsj.1	Gpsm1	0	0	0	197	0	0	149	0	0	0	0	184	0	0	204	0	0	0	0
uc007orb.2	Spata7	359	222	146	73	81	0	0	0	536	319	0	257	484	779	1049	0	0	169	0
uc008agg.2	Tulp4	6087	3633	3549	5819	4350	5427	2366	5835	3170	6498	5999	4926	5203	5824	2893	4961	5864	7029	4856
uc008obk.1	Zfp64	1005	266	488	779	738	630	670	1090	1097	1018	1128	1334	1040	1183	700	856	952	1382	1351
uc008fqi.1	Zbtb7c	637	592	726	732	558	380	728	565	922	774	917	619	1091	206	558	149	853	1041	0
uc009gaj.2	Eif3k	186	34	162	115	188	226	24	88	165	264	99	197	98	162	56	84	117	134	163
uc008ijv.1	C1ql3	2009	1441	2395	1513	1442	1284	1011	1621	1408	2882	2349	6042	7378	3436	7683	2049	2721	3976	3612
uc012fux.2	Fgfr2	34	0	0	75	0	0	0	0	0	0	0	0	38	0	75	0	1	55	20
uc057cay.1	Gm9905	186	84	130	120	89	82	73	157	159	137	115	105	186	124	68	29	263	107	119
uc008wei.2	B930041F14Rik	2185	1243	1189	1446	1317	1456	1641	2483	2685	2604	2124	2950	2448	1971	1296	1080	1178	2485	1475
uc008uax.2	Zyg11b	55500	37705	37339	47076	42310	36528	32803	55066	45643	51597	47925	54767	62925	50788	39242	57291	48040	67075	53586
uc009fvt.2	Ltbp4	929	2237	177	910	466	792	1027	350	947	1695	2611	2731	538	1471	889	2450	578	1600	924
uc007wpu.1	Cyth4	0	0	227	37	370	347	79	0	0	0	0	346	363	0	0	0	135	101	566
uc009dkh.1	Olfr214	0	0	4	0	0	0	0	0	0	0	0	0	28	0	0	0	0	0	0
uc009nji.1	Atxn1l	2716	1823	0	2420	0	0	1568	1325	1902	2256	2267	2600	3105	2352	1928	0	0	0	0
uc057bkq.1		100	17	6	25	24	3	14	92	83	19	42	54	12	15	72	2	7	62	77
uc009abe.2	4933404O12Rik	0	1	0	3	0	0	1	5	7	0	61	3	2	2	31	0	0	0	0
uc007vhd.2	Npr3	0	0	0	98	0	10	0	0	0	2	0	0	4	487	290	0	55	119	8
uc009qjc.1		0	0	0	0	0	1	0	0	0	0	0	0	1	0	0	0	0	0	0
uc007nfa.1	Kidins220	31404	22677	16457	29071	27607	21700	19464	31203	26739	35745	29836	33367	33651	33534	21613	27261	28277	37033	31951
uc007irn.2	Rnf130	12952	9377	8702	12102	8888	9495	8333	12789	11808	12438	11703	18701	14272	14785	11220	14720	11554	15035	11537
uc008jic.1		54	69	36	70	52	123	31	71	50	70	54	180	45	50	31	4	63	95	25
uc008nxq.1	Zfp334	6332	4078	4081	4864	4094	3440	3411	5454	5098	5118	5584	6604	6265	5543	4204	5713	6133	7895	6438
uc009qoh.1	Sltm	204	213	136	177	256	187	193	215	234	399	220	241	336	191	291	134	449	290	133
uc008zev.1	Cit	2376	1207	1089	2084	1935	374	1675	1309	3408	2426	3479	5067	3260	1419	3056	1035	3958	4245	3275
uc029vkl.1	C130026L21Rik	17	32	30	31	28	2	22	44	36	42	39	44	13	77	5	5	9	28	2
uc007dzr.1	A430105J06Rik	139	70	59	91	54	72	52	71	61	82	83	154	82	93	80	232	119	71	23
uc009pjd.1	Ttc12	29	64	70	103	4	29	27	53	87	47	74	60	43	117	74	286	7	76	11
uc008ufn.2	Mknk1	0	0	0	0	0	0	0	0	140	0	0	0	0	0	0	0	0	0	0
uc007llz.2	Kat2a	170	376	15	21	181	313	9	16	240	12	13	399	15	14	457	0	5	2	173
uc008wpm.1	Reln	69	1	11	8	1	1	40	68	1	67	44	13	32	22	2	0	1	56	63
uc009ecp.1	Tspan9	1808	808	2430	3229	779	2055	1106	3493	2946	3339	3394	4546	3835	3094	2353	0	2983	3236	637
uc011xpc.1		0	3	0	0	0	0	0	0	0	0	0	0	7	0	0	0	0	0	6
uc007hyi.2	Ogdh	908	774	785	4271	1955	384	1142	630	1891	1275	2144	1927	3654	1149	1086	82	1659	4121	1827
uc007ers.1	Epb4.1l2	0	0	14	26	0	0	50	52	0	38	63	44	28	0	0	18	0	0	13
uc009cqw.1		0	0	0	0	0	2	0	0	0	1	0	0	0	0	0	0	0	0	0
uc009tqe.2	Rab39b	8187	5555	5318	7090	5961	5763	4626	7553	6223	6973	7119	7980	8274	7720	5802	12586	8287	10000	7807
uc008qgq.2	Celf3	1017	1006	534	759	526	882	483	1003	1398	877	928	1770	769	1312	933	4928	1383	1386	531
uc029vyp.1		0	2	1	1	0	1	1	2	1	1	1	3	0	2	2	6	0	1	0
uc009jou.1	Prkcb	91564	72913	74984	115037	91449	84083	64033	120723	68679	87155	99907	100769	90993	110227	60599	101536	107049	123673	109349
uc007fyq.2	Ppap2c	0	0	0	108	0	0	0	0	0	298	0	0	26	0	0	0	0	0	0
uc057bxp.1		399	356	244	404	275	310	306	412	369	467	451	326	476	506	204	372	631	391	372
uc012dhn.1	Pde4b	14	87	2	3	3	7	118	3	1	7	5	121	12	111	216	0	0	16	194
uc009crn.1	Snrpg	11	47	9	21	83	82	51	92	61	98	85	79	58	101	159	38	126	66	33
uc009trg.1	Dmd	148	82	76	135	111	69	115	124	110	110	103	96	145	147	69	312	149	171	66
uc007hdu.2	Mdm1	0	0	0	0	0	52	53	0	0	0	0	0	0	0	31	0	0	0	0
uc009blk.2	Slc37a3	13	87	60	57	90	24	79	6	32	6	31	24	99	12	16	161	3	18	36
uc029sed.1	Gm11109	6	4	0	2	2	0	1	3	6	1	1	2	5	3	2	0	5	0	2
uc057aar.1		382	293	342	442	492	300	270	358	295	406	355	550	500	370	283	598	392	522	361
uc008qql.1	Tbx15	28	49	14	19	8	38	21	30	13	35	29	55	56	31	22	0	0	41	26
uc007bpe.1	Gmppa	780	735	741	553	930	556	545	909	536	572	567	837	759	831	486	1796	835	1121	734
uc012esx.1	Ntf3	0	1	31	1	0	0	0	80	0	11	1	2	0	0	0	0	0	0	58
uc009mud.2	Irx6	20	0	0	0	7	0	0	0	0	12	4	19	28	0	4	0	0	0	0
uc009gsb.2	Cpt1c	5961	3427	4588	3446	3030	3089	3027	6186	6204	3778	4856	5236	4681	3672	4405	4930	6729	7625	4594
uc007ius.2	Cdkn2aipnl	3999	2334	2408	2803	2188	2503	1784	3361	2860	2726	2656	3111	3817	3049	2166	3873	3223	3957	3326
uc029rxn.1	D130020L05Rik	102	30	74	151	68	87	70	90	90	182	56	246	59	112	107	78	67	175	171
uc007liu.2	Krt20	0	0	0	0	8	0	0	0	4	0	0	0	0	0	0	0	0	0	20
uc009ezj.1	Zfp524	18	8	3	6	5	0	0	1	15	0	26	32	7	19	29	0	0	19	4
uc008kwf.1	Ckap5	25	12	22	43	34	24	20	29	21	41	18	24	31	26	27	20	23	18	350
uc008crz.1	Xpo5	233	75	51	110	145	167	170	68	99	242	299	227	255	126	173	44	195	204	82
uc008vup.1	Ubiad1	1087	854	785	1264	1010	792	617	1171	1263	1068	1200	1563	1247	1112	855	1817	1172	1361	952
uc007edv.2		279	224	132	303	184	162	185	121	138	191	306	247	411	221	232	56	263	316	67
uc009nef.1	Cenpt	508	501	499	661	584	547	397	688	568	526	670	827	739	740	494	377	485	756	643
uc007wbw.2	Ptk2	1684	4306	290	1569	1301	216	122	1123	1286	422	1484	767	201	202	204	3012	571	1134	189
uc008lji.1	Fbxo3	417	476	415	655	526	402	251	762	537	472	671	699	541	576	312	56	487	729	421
uc057bmf.1		154	128	94	128	67	79	100	98	71	223	146	117	226	69	121	264	82	122	40
uc011wzx.1	Pcmt1	22	11	13	36	4	10	5	9	9	25	38	28	6	8	23	1	0	9	16
uc033ifg.1		0	2	0	6	0	3	2	3	1	9	5	0	7	4	2	0	0	5	0
uc009bcl.1	Grm8	558	261	274	350	281	292	255	219	487	882	429	458	775	572	350	316	208	351	475
uc008enu.1	Ankhd1	425	166	361	718	181	809	531	1009	189	881	909	1088	355	227	526	115	154	510	342
uc029rai.1		2	4	3	5	3	5	9	2	3	2	8	5	14	6	9	0	4	2	0
uc009bkd.1		11	37	44	30	24	13	52	41	29	50	56	93	59	45	33	112	46	103	72
uc009qbd.4	Iqch	34	40	39	32	8	2	0	0	12	16	0	28	92	8	22	59	24	0	48
uc009nbo.1	Ces4a	0	8	15	0	0	0	0	0	0	0	0	0	0	0	0	0	24	0	0
uc007vpc.2	Angpt1	296	232	0	494	348	471	343	546	660	986	149	144	484	905	0	568	1208	1068	558
uc008lxp.2	Adal	1377	1134	635	213	1139	389	404	107	187	1599	350	363	381	1127	911	9	561	354	208
uc008cij.2	Ddr1	819	1052	760	1606	698	1136	716	523	850	1212	1040	1242	893	434	1125	0	889	870	608
uc007fwg.2	Tspear	15	0	13	80	35	0	50	0	0	27	0	96	0	78	0	0	0	0	48
uc007mhx.2	Nup85	2607	1711	1760	2556	1826	1924	1697	2384	2159	2426	2369	2607	2863	2456	1890	1633	2123	2582	2132
uc007bvw.2	Dis3l2	2792	1450	1425	1883	1751	1848	1507	2462	2045	2296	2787	2380	2366	2229	1896	3267	3220	3812	1839
uc012fkp.1		40	39	0	23	9	39	20	15	7	47	11	42	15	47	30	0	18	23	7
uc009baa.2	St7	1	0	0	65	0	0	0	0	0	0	0	0	0	0	0	0	0	0	0
uc008peq.1	Lhfp	0	0	85	0	74	0	0	0	238	134	0	0	0	0	159	0	0	454	0
uc007yvs.3	Fgf12	413	697	727	321	330	654	903	265	588	2048	301	385	817	544	575	0	113	2536	224
uc008edc.1	Zfp521	7223	5860	2068	1357	3682	4434	6457	5262	7901	9363	7838	4410	8392	7065	5094	2788	7186	5969	4451
uc011ymi.1	Mdga2	4598	2569	3435	3059	5443	3554	2226	5772	2752	6240	2029	3421	6103	2658	5785	8367	567	4573	4272
uc008hze.2	Adrb1	808	644	587	824	724	639	729	1137	839	935	790	1084	936	863	633	888	940	981	834
uc007rrv.1		680	381	256	482	463	300	400	322	253	480	411	382	454	278	196	81	244	531	446
uc007fjw.1		12	14	0	12	0	8	5	0	0	0	14	3	0	3	10	0	0	7	0
uc008viq.1	C1qc	998	756	725	1043	769	882	541	1020	780	820	899	1544	1339	899	561	892	1455	1144	1089
uc012fjg.1	Cd33	307	5	232	21	5	16	181	13	34	12	8	11	31	7	18	233	402	311	9
uc009ofe.1		4	1	0	2	1	0	1	1	0	0	1	0	1	0	2	0	2	0	0
uc009rka.1	Parp3	0	0	0	0	0	0	0	0	0	0	0	0	0	0	0	0	0	0	2
uc007tlq.1	Parp2	802	769	805	698	353	273	654	645	718	774	920	854	749	928	670	575	938	715	935
uc007ivp.1	Fstl4	929	382	753	696	1000	700	296	1340	1048	787	930	1196	1202	1516	729	1020	846	656	1510
uc007hwe.2	Rhbdd3	128	9	9	13	7	2	69	73	62	219	23	37	19	46	24	59	2	0	15
uc008imi.1	4921504E06Rik	0	0	8	0	0	1	4	0	0	12	3	4	0	0	0	0	0	0	5
uc008mcr.1	Fbn1	64	49	30	81	33	26	45	86	51	42	69	101	71	111	75	210	0	116	47
uc012axw.1	Mta3	461	236	446	664	208	770	301	430	539	760	422	1002	667	990	355	166	726	672	865
uc029rbt.1		6	0	0	2	0	3	1	3	1	0	2	2	0	3	2	0	1	5	2
uc007ktf.1	Gm11479	7	0	0	0	2	0	0	0	0	0	0	0	0	0	0	0	0	0	0
uc011wws.1	Aim2	528	416	348	406	531	554	551	516	351	536	413	535	541	564	191	178	554	609	453
uc007ohn.2	Tgfb3	1115	668	660	935	401	661	647	677	727	802	938	954	1197	1035	564	2010	1036	1236	879
uc009qsh.1	Leo1	2847	2124	1912	2674	2051	2030	1894	3002	2438	2667	3025	3711	3215	3950	2226	6744	3028	3967	2701
uc008esv.1	Arhgap26	20	10	9	9	6	20	5	12	22	8	3	18	14	19	11	2	36	21	3
uc009jhv.2	Spon1	10980	7069	7905	10564	6797	6737	6725	12022	9360	10079	9267	11840	11786	12392	7478	7397	6853	14505	8243
uc009feo.2	Zscan22	67	0	17	0	40	0	0	75	13	0	0	0	86	0	0	0	0	0	0
uc009ouo.1	Ccdc15	0	0	0	20	19	0	0	6	24	0	6	2	44	130	14	0	71	0	33
uc008typ.1	Pars2	74	181	67	0	223	155	0	238	92	197	120	136	119	168	70	0	0	142	0
uc009otl.1	Pate2	18	35	24	23	0	28	61	38	34	0	0	29	18	14	13	0	8	28	16
uc009vex.2	mt-Nd2	955827	928045	875704	1048115	884260	965944	836990	1244190	919132	1187521	1146101	1310983	1344609	1149628	911762	1697335	1519444	1999736	1547823
uc007aqu.2		0	30	0	5	0	0	0	0	56	26	0	20	19	0	0	0	0	0	0
uc008fez.1	Malt1	0	0	0	245	0	0	0	0	0	0	0	0	0	0	0	0	0	0	0
uc007kqa.3	Synrg	14133	9648	9552	12861	10744	9778	8906	13004	12172	13114	12262	15602	14285	13628	9776	16156	13057	18280	14641
uc009dct.1	Cntn4	191	19	46	67	58	3	35	43	15	152	49	67	90	55	125	5	0	40	0
uc029vxf.1	C87436	43	22	8	20	12	4	8	9	26	7	20	0	35	16	20	0	60	33	6
uc009hqx.1		0	0	0	0	0	0	0	0	0	2	0	0	0	0	12	0	0	0	0
uc009qig.2		0	0	0	0	0	0	0	0	0	0	2	0	0	0	0	0	0	0	0
uc007bfm.1	Nrp2	3769	1551	1236	2401	2280	3298	3236	2338	4123	3782	5178	5896	6916	6144	2088	1024	3938	3838	2541
uc009fuv.1	Cyp2a5	0	0	0	4	32	0	0	0	0	8	0	14	13	0	21	0	78	0	0
uc007wqu.2		13	1	0	1	3	2	1	2	4	3	3	8	1	2	2	0	0	1	0
uc007ujk.2	Elp3	158	262	145	170	395	368	519	476	417	501	807	408	245	422	23	477	18	260	195
uc008zed.2	Rplp0	9829	6681	6214	8516	6761	6452	5700	8482	8459	8301	8834	11946	9767	8890	6517	24514	9660	9725	8723
uc007wnr.1	Apol10a	0	0	0	11	0	0	0	0	0	0	0	0	0	0	0	0	0	0	0
uc011ynl.1	Trim9	379	1794	1575	2079	0	0	840	1575	1110	170	1812	1242	0	1416	1683	0	0	0	1676
uc008gef.1	Rela	0	0	0	128	0	0	0	0	133	0	0	127	0	0	0	0	0	126	69
uc007mbf.1		3	0	0	0	0	0	0	0	0	0	0	0	0	0	0	0	0	0	0
uc009edj.2	Rhno1	323	401	236	140	301	284	311	236	517	639	487	437	589	379	215	890	940	471	84
uc008ays.1	Spsb3	9	8	111	8	8	1	0	25	38	13	40	131	41	4	17	0	48	8	8
uc009bnc.1	Clec5a	31	0	0	0	0	0	0	0	0	4	0	0	0	0	0	0	0	0	0
uc008htp.2	Sufu	659	237	286	0	624	0	406	762	299	520	379	520	1185	1074	344	1354	0	621	453
uc007elv.1	Txlnb	252	135	203	130	162	199	41	122	163	301	185	163	277	237	217	0	184	340	275
uc009rcq.1	Zbtb38	1290	1764	616	481	278	537	997	1480	666	1607	1112	1127	524	302	2	0	1390	421	2442
uc008ylg.2	Lrrc8d	483	277	462	779	405	283	196	513	226	519	420	404	445	383	437	819	316	399	580
uc007aut.1	2610017I09Rik	235	199	81	218	90	57	211	225	108	66	114	101	139	182	118	298	235	264	137
uc008llq.1	Arl14ep	9	7	6	14	205	1400	2	6	3392	4428	7	3	5391	5	2	25	544	574	2
uc008fzy.1	Kdm2a	601	84	126	234	93	52	139	215	63	221	116	317	79	104	171	117	130	54	32
uc007egq.2	Syne1	26438	15887	15919	25616	19374	19172	15750	25374	22669	26801	25940	30901	30252	29342	22677	22028	25075	36254	27850
uc008evu.1	Atg12	8689	6159	5167	7093	6300	5156	4481	7454	5504	7145	6005	7521	8363	6550	5179	8093	7648	8624	8378
uc009bmr.1	Ssbp1	493	212	224	382	95	272	244	204	222	346	228	323	282	154	145	103	96	153	198
uc007eyt.1	Nr2e1	1271	871	1078	822	1281	1101	1006	1882	782	1326	927	1535	1206	1590	1058	1203	1319	2228	1234
uc007pbj.2		835	364	329	439	410	404	431	397	656	659	620	729	941	525	395	286	683	438	353
uc007jxn.1	Mis12	0	0	0	0	59	45	0	0	49	0	17	42	0	0	0	0	0	0	11
uc009kon.2	Tspan32	24	0	16	0	0	22	4	3	0	8	0	39	22	12	5	0	0	0	0
uc008zvn.3	Gtf2i	1065	1123	5559	1184	1991	6007	2337	2413	1572	4396	1865	1231	5705	2015	1387	19198	1556	3755	9546
uc007iue.1	N4bp3	853	739	860	1152	868	772	756	1263	999	821	1008	1104	889	1237	742	545	1095	808	486
uc007sys.1		178	91	88	128	126	82	36	63	70	74	116	82	104	99	76	284	100	126	62
uc033grv.1	Sorbs3	294	187	396	911	596	511	235	213	598	203	444	221	227	585	429	1582	69	228	372
uc007czw.2	E330020D12Rik	45	27	0	24	9	14	10	24	1	26	24	16	35	3	5	0	0	51	3
uc008sot.2	Fancg	0	0	0	0	0	84	0	288	0	0	53	12	105	79	294	18	529	0	0
uc007lig.2	Tns4	56	138	59	126	33	0	0	32	31	37	8	10	65	43	20	0	9	0	0
uc008kak.2	Dync1i2	7643	3292	5646	6904	3653	4447	2750	4652	2483	3750	5619	5096	4550	5611	3225	6731	4558	6314	4468
uc029utk.1		0	0	1	1	0	0	0	0	0	0	1	1	0	0	0	0	0	0	0
uc008aov.1	Chd1	400	213	125	521	352	465	462	102	271	728	565	341	149	304	178	31	82	566	86
uc007rtb.2	Cenpk	4	0	3	0	28	0	1	0	0	0	0	0	0	0	0	0	5	3	0
uc029rpo.1	Kcnj16	0	5	0	0	0	0	0	8	13	4	0	0	11	17	0	0	3	3	9
uc009meq.2	Insl3	0	0	3	0	0	0	0	0	7	0	0	2	0	2	2	0	0	0	0
uc008atd.1	Kremen2	33	26	30	42	14	12	42	66	32	51	30	46	66	45	23	9	0	31	7
uc009aoq.2	Mtus2	1	0	0	2	0	0	0	1	1	1	0	7	2	5	0	0	8	0	5
uc007ueu.1	Atp8a2	148	42	24	106	124	80	59	6	89	96	27	115	138	121	39	9	49	81	52
uc007rno.2	Gcnt4	2346	1348	1524	2432	1828	2063	1171	2341	1455	2147	1612	2033	1846	2227	1073	0	1642	1793	1147
uc007yhr.2	Mcm4	2399	1720	1592	2351	1727	1589	1284	1868	1712	2021	2218	2292	2952	2033	1727	2890	1744	2447	2187
uc029wck.2	Slco1a5	0	0	0	2	0	0	0	0	0	0	0	0	0	0	0	0	0	0	8
uc009ldt.2	Ikbkb	65	20	24	61	29	48	32	70	28	83	51	50	101	126	76	0	81	74	63
uc056yuv.1		621	329	312	480	331	322	306	353	365	445	549	506	591	532	435	432	233	336	237
uc007wgv.2	Ly6h	9748	4972	3210	5326	3778	3740	5570	4191	7541	5982	4860	5419	5832	10409	6318	5919	5593	6946	3977
uc029vqi.1		6	1	1	1	7	1	7	1513	7	1	1	1839	1	1	1165	279	8	1	1461
uc057aqo.1	Ppp1r3f	0	0	121	64	59	136	1	0	86	107	29	75	164	99	209	10	513	0	0
uc007gzk.1	Nav3	3597	351	715	4282	3139	2487	270	5110	3674	3879	4633	5418	4870	1162	920	59	550	6249	5383
uc008xvo.2	Paics	12575	8685	7981	10399	8106	7843	6271	9958	7644	9834	9391	11298	12222	10298	6842	14006	10818	12488	10053
uc011zgz.2	Kcnma1	0	0	0	172	326	195	0	0	0	175	111	192	0	132	0	0	0	0	145
uc007hnm.1	Erbb3	2455	1439	1291	1650	1459	1388	1198	1514	1662	1855	2014	2980	2218	1162	1637	1628	1026	1755	842
uc009lgi.1	Letm2	174	52	83	345	151	106	59	200	102	126	299	217	255	263	54	561	133	253	209
uc008azf.2	Mapk8ip3	1277	1467	2176	2219	2579	2900	1125	2736	2478	1938	3150	2913	1665	1722	1401	5333	4745	5219	5355
uc007axh.1		91	14	14	10	0	91	11	13	9	7	80	4	12	6	5	0	0	0	0
uc008ida.2	Taf1a	16	0	94	33	33	0	4	0	2	0	85	784	0	0	201	805	0	0	0
uc007jpn.2	Gucy2e	281	143	223	309	145	204	179	249	266	360	283	429	427	229	336	412	107	193	186
uc009eqd.1		0	0	0	0	0	0	0	0	0	0	0	8	0	0	0	0	0	0	0
uc033hzg.1	Olfm3	390	10	105	88	0	141	53	0	0	737	25	385	2	235	2	22	0	188	246
uc007wwe.1	Mkl1	82	48	61	96	77	50	48	64	74	10	45	213	9	60	41	1	328	196	58
uc008vid.3	Htr1d	121	34	41	40	41	74	1	132	113	65	32	186	241	125	0	66	0	143	30
uc008sgb.2	Orc3	3205	3202	2906	2697	2890	2435	3229	3149	2615	3218	2404	5114	3815	3083	3058	3143	1951	3732	4246
uc007lyk.2	Ddx42	10040	7260	6790	9574	7361	7350	6421	9745	8152	9285	10163	10649	10987	10553	6865	13725	9268	10799	8976
uc007qdq.2	Txndc5	0	0	0	0	0	0	148	316	302	0	0	278	0	0	0	0	0	0	0
uc009kct.2	2510016G02Rik	0	11	0	8	0	29	23	52	8	0	77	40	24	25	33	0	0	4	0
uc012axy.1	Thada	5430	2800	3119	3961	3418	3025	2534	3628	3546	4075	3729	4990	4430	4177	3072	3152	4430	4627	3994
uc008yph.2	Crlf2	33	61	43	24	61	151	93	2	5	1	4	0	1	1	1	0	59	274	26
uc033iep.1		7	3	4	9	12	16	4	4	15	1	13	8	2	5	4	0	39	12	22
uc033ibu.1		8	0	0	0	0	0	0	0	4	9	12	2	4	0	0	0	8	0	0
uc008nhg.1	Tm9sf4	375	338	602	461	585	1311	525	531	2099	344	1984	390	658	490	293	2564	641	167	296
uc009ijw.1	Pak1	141	70	0	64	114	64	178	68	0	244	0	384	109	0	114	206	176	0	0
uc012fmt.2	Asb7	67	291	420	534	57	17	180	442	42	53	433	537	45	577	22	565	12	1	50
uc033ioe.1	Thsd7a	11484	7473	7895	11714	9372	3735	7158	13561	8450	10130	10433	11790	9410	9381	9042	10352	11140	14917	10490
uc033gby.1	Hmga1-rs1	150	136	71	112	122	112	130	268	360	163	265	340	201	199	83	216	204	275	141
uc007kth.2	Prr11	158	125	110	182	208	56	172	180	97	143	146	249	138	87	159	78	290	197	428
uc033how.1		14	12	30	59	16	6	13	11	32	6	19	19	8	4	12	0	7	48	40
uc012blz.1	Pyroxd2	0	0	0	0	103	0	0	0	0	0	0	0	198	0	0	0	0	0	0
uc007rzh.2	4833420G17Rik	435	744	668	1139	607	675	685	1075	797	644	450	787	918	322	726	653	336	1182	2043
uc008esd.2	Rnf14	17	16	32	45	76	33	42	19	16	101	127	13	38	15	16	19	77	14	9
uc029xet.1		0	0	2	0	0	0	0	0	2	0	0	0	3	0	2	0	0	3	0
uc012gfg.1	Pik3r2	85	12	8	44	27	18	23	93	25	91	43	70	77	22	48	0	21	33	15
uc007mrc.1	Rptor	171	121	187	22	128	53	72	29	83	227	47	27	78	28	119	7	130	17	68
uc008jbd.1	Zdhhc12	150	127	204	1	115	220	142	82	78	179	146	288	160	0	1	4	94	125	203
uc007zrj.1	Robo2	261	123	997	104	141	257	616	222	473	263	152	131	133	243	1050	0	2113	1210	778
uc007qnk.2	Sptlc1	3431	2215	2376	3198	2653	2014	2194	2912	2237	3367	3067	3522	3631	3065	1924	2860	2030	3448	2330
uc011yuy.1	Apopt1	103	34	149	52	25	50	31	83	0	119	55	137	212	98	93	0	158	219	111
uc007ehl.2	Plekhg1	304	230	0	544	97	1065	277	0	373	90	297	0	2	0	380	0	1	0	1155
uc007awl.2	Gulp1	39	137	28	119	146	21	27	44	30	0	14	38	159	81	123	379	186	269	21
uc009bkn.3	Luc7l2	807	543	438	1607	858	398	777	1335	1130	1205	1465	679	375	769	589	4377	723	2145	1350
uc009kmd.1	Tollip	14658	10332	9371	12605	11389	9939	8521	13284	13228	13448	12752	16471	15228	13947	10584	14156	13728	15967	11830
uc033jee.1		17	18	25	30	15	15	13	13	13	12	10	12	15	11	11	973	12	12	7
uc007kgj.1	Efcab5	329	207	179	216	394	427	384	521	317	323	274	171	388	449	134	537	426	538	579
uc011yke.2	Gen1	119	0	0	0	0	0	0	0	0	0	0	0	0	0	0	0	0	0	0
uc012gca.1	Wrn	2227	1569	1729	2409	762	610	1381	2072	1838	2054	2196	2624	2762	2231	932	2040	2479	2435	1430
uc007tuw.4	Trac	6	23	21	20	0	27	0	0	25	59	0	24	0	0	2	0	0	36	32
uc008jwf.1	Cobll1	242	120	67	104	118	119	49	151	160	103	243	330	279	597	313	144	73	39	78
uc009srg.1	Usp9x	3280	1927	2105	2132	1792	1879	1765	2187	2034	2145	2607	3631	2644	2579	1665	3494	1891	3763	2756
uc008qak.2	Hax1	0	0	0	65	0	0	0	0	0	0	0	0	0	0	0	0	0	0	0
uc012dym.1	Uso1	16	53	26	58	20	58	158	83	159	28	94	134	195	105	92	32	55	37	41
uc011ynb.1	L2hgdh	4009	2717	2890	3402	2728	2457	2286	3092	2678	3168	3372	3375	3738	3317	2241	2489	2933	4679	3506
uc029xcb.1		0	0	0	0	0	0	0	0	0	1	0	0	1	0	0	0	0	0	0
uc008gni.2	Bscl2	3633	706	2235	3387	2276	2453	1535	1147	2333	3045	3090	3711	4013	2344	1997	1385	3676	2484	3451
uc007mbp.2	Apoh	12	8	30	14	36	0	0	17	52	36	39	8	38	29	0	0	32	20	102
uc012cms.1	Znf512b	1230	1802	1880	4560	3385	3238	3104	4453	5192	4680	4311	5163	5794	6001	3054	3977	5878	6112	3626
uc009ili.1	Map6	163	68	38	130	100	40	112	117	203	133	115	51	103	0	38	60	101	166	71
uc007fgz.2	Hk1	48	47	63	52	40	39	49	328	62	203	178	163	134	170	159	20	118	103	192
uc007giy.2	Sirt6	644	482	538	703	495	544	520	644	800	609	853	1084	972	1064	452	323	810	1129	518
uc007tix.1		385	485	92	434	173	506	220	850	348	231	450	221	653	685	522	177	669	263	119
uc008ttt.2	Nfia	316	51	170	196	107	259	317	122	301	284	155	436	644	308	331	1587	335	25	93
uc007jns.2	Pik3r6	0	0	0	0	0	0	0	31	0	86	0	2	0	0	28	0	0	0	0
uc007ksm.1	Rnft1	3016	2266	1528	2925	1236	1399	870	719	1263	1915	1872	2563	2583	2437	1707	1654	2049	906	846
uc012edw.1	5930412G12Rik	8	0	24	6	4	10	42	6	56	10	0	33	48	26	0	0	60	54	0
uc007dvo.1	Cnst	6816	6061	4757	6627	4869	4350	3782	7395	5114	5701	5031	6521	7009	6576	5086	7574	7069	8226	6422
uc009lds.2	Ikbkb	68	48	58	94	97	63	38	83	47	117	108	21	115	71	64	36	25	67	72
uc009grk.1	Ptov1	4070	2989	3248	3943	2805	3121	3095	4180	4297	4012	4265	6093	4710	4512	3320	8754	5278	5808	4295
uc007srn.3	Zmiz1	7921	4717	2196	4886	2090	4313	2872	3669	3276	4280	2214	5274	4106	4104	3287	18145	12077	3840	3179
uc007jkv.1	Arhgap44	6012	4923	5293	8476	6781	4872	3429	7966	4753	6621	5855	10621	5509	8407	4307	7041	5065	11270	7764
uc008tif.3	Tle1	3043	654	1107	2189	1930	1103	1362	2335	1637	2231	1962	1888	2321	2179	1644	2255	1979	1404	1323
uc009lhp.1	Rnf170	324	391	125	333	271	172	142	440	167	376	660	179	264	120	150	810	500	787	347
uc008alq.1	Acat2	2535	1330	1469	2295	1388	1938	1025	1745	1469	2098	2343	2224	1789	2696	1603	1971	1701	3009	1304
uc009emk.1	Art4	0	0	2	6	0	0	0	0	8	6	0	6	0	0	4	0	0	0	0
uc008art.1	Zfp946	2678	2185	1454	2706	1449	1872	1591	2537	2301	2630	2313	2365	2143	2763	1712	6658	4384	3945	2339
uc011zua.1	Bai1	148	328	232	23	206	54	333	26	349	29	179	413	595	44	25	0	171	165	47
uc007vxu.2	Nsmce2	1681	870	1176	1479	1350	1250	872	1803	1365	1582	1396	2206	1546	1339	1319	924	1476	1953	1867
uc007aly.1	Rims1	627	431	355	540	353	368	355	417	454	569	398	537	576	443	349	74	501	694	434
uc009ozo.1	Gramd1b	2370	1881	1202	992	1827	1130	929	1423	1604	1178	1849	1734	1444	1401	974	5756	2156	2132	2166
uc008zlj.2	Atp2a2	222518	165347	155136	222756	189343	180655	143171	214992	149308	194281	199968	195396	211142	195437	136153	198091	182410	247419	191064
uc008hrt.2	Kcnip2	1499	1776	823	1315	913	741	1394	1466	650	782	711	2848	1259	865	1961	2357	550	1180	1689
uc012aok.1	Brpf3	1199	587	1492	649	0	0	15	664	523	0	759	345	1099	0	948	0	1511	0	929
uc008wns.1	Gnai1	52022	39136	40881	47971	42651	40027	30258	46415	31120	45514	46543	45584	51184	44598	33826	46140	47504	64308	52945
uc007llk.2	Acly	126	79	242	35	378	252	382	319	123	162	164	350	434	197	166	731	233	133	332
uc029tgo.1	Ppard	2	0	3	6	12	5	5	3	3	0	0	0	25	4	7	0	3	8	4
uc009qps.2	Zfp280d	105	94	424	570	86	0	158	95	290	138	286	142	495	115	137	557	0	329	0
uc008eyb.2	Redrum	0	0	0	0	0	0	0	0	0	0	0	0	0	0	0	0	0	0	15
uc033irp.1		0	0	0	0	0	0	0	0	1	0	0	0	0	5	0	0	0	0	0
uc008alw.1	Sod2	2458	1782	1307	1740	1734	1450	1353	2260	2549	2362	1447	2680	2489	2606	1462	1745	2358	2806	2146
uc009ics.1	Hdgfrp3	415	448	309	554	429	565	337	453	505	565	687	540	517	706	516	1697	382	746	392
uc056zkg.1	Gm25285	2	1	0	1	1	0	0	0	0	1	0	1	3	5	0	0	0	1	1
uc007ilu.2	Hmmr	0	0	0	0	6	0	0	0	0	0	0	0	0	0	0	0	0	0	0
uc007oil.1	Gstz1	4	31	27	67	17	9	31	31	56	57	51	135	64	54	58	1	188	75	34
uc012dpu.1	Mir34a	0	0	0	0	0	1	2	0	3	3	1	0	1	1	1	0	0	3	0
uc009uuf.2	Rbbp7	114	185	145	312	241	160	193	108	103	433	410	40	300	135	366	20	769	114	164
uc012gia.1	Nkd1	7	2	2	55	0	2	0	0	0	4	0	0	0	2	0	0	0	0	6
uc012chx.1	Tldc2	36	0	0	7	0	0	10	0	0	5	0	9	9	13	20	0	0	0	0
uc009fpc.2	Zfp108	745	472	446	548	454	518	507	637	616	675	767	845	866	830	572	1658	613	795	587
uc007wrb.1		0	0	0	2	2	3	1	0	0	0	1	0	2	2	0	0	0	0	2
uc009nel.2	Edc4	5131	3316	2770	3841	3903	2668	3845	5883	5628	5580	4642	6763	4576	5142	2931	6528	5344	6130	5396
uc009sad.1	Vill	0	0	0	0	0	2	0	0	0	1	4	0	0	0	0	0	0	0	0
uc012dwc.3	Slit2	2628	1737	2670	2649	2069	3980	3893	1363	2226	3205	5182	1941	4125	5187	4076	175	6282	4745	4643
uc009jqo.1	D430042O09Rik	203	0	0	101	1	0	0	0	1	184	0	8	3	12	17	0	0	234	2
uc008pyb.2	Gba	272	0	104	266	90	233	141	346	369	171	174	196	73	188	88	0	19	70	0
uc009mom.2	Prdx2	11691	7715	8073	10950	9279	7260	6896	11472	10277	10631	10478	13845	11624	10274	6493	9398	10673	12491	10090
uc009dyn.1		0	0	0	1	0	0	0	0	0	3	0	0	1	0	0	0	0	0	0
uc033fqx.1	mmu-mir-6910	1	1	0	4	1	0	2	6	4	3	6	4	1	8	1	0	0	2	2
uc008iax.1	Hspa12a	12979	13968	8330	13348	5623	7899	7638	11794	5941	7064	8726	17693	9390	10473	4510	14399	11864	12815	7727
uc008qnu.2	Pias3	241	262	0	185	0	269	158	0	0	0	336	0	678	0	0	0	0	111	0
uc008mrx.2	Naa20	378	200	338	167	190	356	287	312	458	536	501	501	663	240	415	83	288	421	240
uc007gbl.2	Gpx4	259	152	143	195	288	132	134	165	196	166	128	200	367	209	159	0	83	156	179
uc007wgx.2	Zfp41	623	393	345	337	439	61	1	144	326	328	204	327	526	357	518	593	0	0	190
uc008pco.1	Sclt1	1003	171	14	86	671	28	97	0	646	15	751	495	69	790	3	0	143	699	347
uc056yud.1		0	0	12	10	0	0	0	0	0	0	0	0	0	0	0	0	0	0	0
uc012gtx.1	Sin3a	2867	2378	1901	3823	2922	2770	3092	4397	1918	3250	2980	4023	5657	1508	2241	10115	6263	7422	6470
uc008kal.1	Dync1i2	2024	766	493	847	795	843	631	980	967	1045	1184	688	1299	1152	818	131	1164	645	640
uc011ycb.1	Bzrap1	0	4	0	0	8	0	0	35	0	6	6	6	36	0	0	106	0	0	0
uc007ozn.1	Hhipl1	413	248	238	456	281	184	321	313	467	441	400	479	530	384	445	574	378	632	350
uc008cek.2	1110038B12Rik	498	280	359	456	422	304	323	498	295	718	577	646	577	495	301	191	485	640	611
uc011zgh.1	Nek10	432	354	513	637	399	263	271	472	388	461	553	876	994	684	821	652	462	678	823
uc008xem.1	Psapl1	0	0	0	0	0	0	3	0	0	0	9	4	0	0	4	0	0	0	0
uc007zjz.2	Dzip3	2588	1203	1167	2091	1450	1667	1730	5569	1673	1450	2105	1672	2547	2607	1573	18386	2847	4179	1720
uc008kgc.3	Cwc22	1709	1489	971	1584	1059	893	1087	1747	812	816	1626	1289	3677	1698	1817	1671	2875	1906	1782
uc009ayx.1	Foxp2	90	74	40	75	26	32	49	177	34	88	109	185	116	252	83	27	91	74	97
uc033gmd.1	mmu-mir-6369	1	1	1	1	1	1	1	1	1	1	1	2	1	1	1	0	0	1	1
uc033guq.1	mmu-mir-6953	3	3	5	5	3	4	4	4	8	2	2	13	5	3	2	0	32	1	3
uc033iis.1	Slbp	1711	0	111	157	121	173	574	92	151	137	150	0	118	152	106	0	154	1298	437
uc008uvd.2	Zscan20	1162	683	735	976	814	693	688	953	788	1001	948	1298	1439	1059	765	50	264	1147	780
uc007vkr.1	Sema5a	60	50	25	72	649	15	58	78	371	457	672	372	476	47	50	88	47	298	442
uc009gat.1	Rasgrp4	0	0	0	0	0	1	0	16	0	0	0	0	0	0	0	0	0	21	0
uc056ydt.1		850	461	455	666	543	373	413	581	425	732	563	590	876	637	545	593	272	682	393
uc009bml.2	Agk	131	78	55	140	139	101	122	94	114	88	248	217	177	131	149	374	83	75	38
uc012hac.1		0	0	0	0	0	0	0	0	0	0	0	0	7	0	0	0	0	0	0
uc009lla.1	Mfhas1	4735	4166	2706	2340	2750	3783	3668	5598	5552	4062	4339	6489	6266	5087	3696	4705	3553	5722	6050
uc033gxr.1		31	39	8	20	15	18	16	12	8	20	10	40	6	12	2	1	2	15	10
uc009mfk.1	Rab8a	1059	887	838	947	797	677	568	813	662	784	970	1087	1126	961	686	912	870	1002	970
uc012dzt.1	Helq	663	89	104	193	111	0	83	101	166	0	0	208	603	204	0	0	228	0	0
uc008fmv.2	Ptpn2	3775	2100	2273	3468	3206	2209	1642	3067	2138	2878	2977	2786	3635	3099	2202	2931	3148	3510	1894
uc033hoa.1	Olfr1213	0	0	0	3	0	0	0	0	0	0	0	0	0	0	0	0	0	0	0
uc029vwe.2		399	338	501	535	432	405	292	599	556	686	485	499	409	479	359	344	589	504	410
uc008pwh.2	Rit1	2125	1435	1393	1601	1216	1223	1088	1761	1634	1204	1272	2114	2068	1725	1139	1442	1268	1681	1072
uc009mci.1	Myo9b	500	752	723	1050	0	814	1159	0	0	608	2018	2749	0	889	1169	0	2275	2550	0
uc009cnt.2	Stambp	3434	2791	2552	3276	2583	2966	2384	3854	3165	3695	3883	4830	4548	3429	2665	3374	3639	4747	622
uc033gjg.1		8	6	2	6	9	1	0	1	1	0	2	0	4	9	3	0	0	0	3
uc012gyq.1	Zbtb38	12	7	11	13	9	0	2	11	5	0	0	24	4	1	11	28	18	23	0
uc008uuk.2	Zmym6	19	50	49	35	72	505	26	34	21	34	23	95	73	41	38	3370	11	24	26
uc008acl.2	Brwd1	1574	669	964	1145	844	950	658	1128	884	1294	1386	1474	1407	1401	999	1018	1128	1993	979
uc033gdn.1	Npas3	32	25	0	26	43	31	37	30	31	39	48	86	24	75	28	22	53	16	52
uc008mfy.1	Nphp1	27	69	0	175	42	6	20	16	114	85	61	4	37	72	11	0	0	0	29
uc008dtc.1	Lrpprc	16287	10570	10193	15022	12329	11306	9105	15017	13421	15185	14244	16886	18006	14723	10531	18553	15120	19892	15881
uc009aqc.1	B3galtl	3070	1911	2262	2591	2164	1881	1610	2853	2527	2465	2578	2907	3495	3009	1988	1073	2810	3471	876
uc009mpb.1	A230103J11Rik	151	122	225	100	52	141	98	436	376	54	113	505	457	275	110	34	95	0	41
uc007sef.3	Gm3752	45	49	47	106	25	10	15	70	92	91	118	66	72	71	7	13	105	60	54
uc008uum.1	Zmym6	154	110	86	227	147	139	90	145	149	157	224	202	200	146	103	22	44	210	145
uc008jpz.1	Lypd6b	52	0	18	11	4	523	122	0	11	0	678	314	20	4	286	395	583	2	630
uc009lpv.1	4933411K20Rik	134	36	86	90	82	24	33	124	62	6	221	74	114	40	87	148	12	129	85
uc008omx.2	Samd10	1526	187	450	957	841	772	294	1002	1445	1430	1519	819	1206	173	325	0	1430	1927	290
uc009taf.1	Mcts1	726	755	456	806	808	432	776	708	222	815	589	938	637	967	544	738	757	965	1049
uc007jwm.1	Kif1c	799	954	3015	3661	428	2833	705	517	290	1167	136	2141	2074	1644	11	3752	3556	3578	4176
uc007wjt.1	Cyc1	1170	1290	1226	1517	1065	1249	1014	1798	1677	2087	1323	2283	2034	3186	891	2344	325	1836	2300
uc007prx.1		2	5	4	12	9	5	9	18	9	7	19	13	11	1	9	2	2	3	15
uc008cvy.1	Tomm6	157	81	109	144	117	122	116	66	101	104	116	72	104	213	105	116	78	221	183
uc008dbv.2	Kdm4b	3280	3007	2842	4084	3087	1799	2871	3799	4408	3443	3375	3788	2404	2879	1719	3787	3585	6289	3271
uc009mqe.2	Neto2	11856	8720	10293	14162	10918	9663	1642	14737	11164	15123	10661	11006	3286	11568	1300	3764	8555	3506	12157
uc007giw.2	BC025920	0	134	146	232	115	160	0	0	0	195	223	172	371	206	82	4	0	201	0
uc009rkp.2	Vprbp	7211	4869	4735	6663	5517	4475	3962	6117	5488	6087	6152	7045	7289	7196	5024	6339	5601	7996	5987
uc033fww.1		0	2	0	6	0	0	0	0	0	1	1	7	1	3	1	11	2	0	0
uc008mni.2	Mcm8	0	29	0	0	0	0	6	69	0	0	0	0	22	0	0	0	0	265	0
uc007jna.1	Glp2r	26	6	0	15	0	0	25	11	15	38	22	36	3	12	28	0	61	0	12
uc012gky.1	Tmem231	10	8	0	6	4	7	11	15	5	5	32	46	2	4	3	0	5	0	5
uc008iji.2	Ankrd16	276	249	177	499	261	311	179	280	294	485	160	539	451	365	429	161	111	366	195
uc033hua.1	mmu-mir-8120	11	4	0	4	0	0	0	0	0	0	0	0	0	0	0	0	0	3	0
uc007ucy.2	Gjb6	3965	2515	2453	3204	2116	2686	2388	3370	2670	2835	2438	3598	3689	2802	2286	3352	4669	4845	4363
uc008wen.2	Atad3a	2419	1792	1539	2296	1818	2072	1592	2371	2233	2179	2706	3107	2689	2811	1429	2033	2761	2663	2211
uc029tqz.1		67	72	38	46	42	46	39	16	55	32	39	24	32	58	12	0	47	130	0
uc009dvj.1	Rad51ap1	175	7	0	0	23	0	0	0	0	70	0	0	110	0	0	26	0	22	0
uc007rqz.1	Ocln	1829	928	923	2380	1724	477	173	1102	506	1054	795	1537	2002	0	160	12	604	509	509
uc007ole.2		3	2	0	0	0	0	0	0	6	0	0	0	1	0	0	0	0	0	0
uc007shm.1		0	0	0	0	0	0	0	0	0	0	0	0	48	0	0	0	0	0	0
uc009qrz.1		16	16	18	54	82	48	14	74	15	40	25	28	40	32	5	0	64	52	83
uc009bso.2	Arhgef5	381	609	330	599	294	247	240	386	233	226	250	510	426	328	711	977	257	264	330
uc007rak.1	Zfp455	496	410	367	385	407	427	329	387	372	431	313	384	420	396	280	125	462	537	472
uc007cqj.1	Sox13	714	106	407	170	368	224	229	364	436	345	347	535	386	236	416	12	399	199	163
uc007zfm.2	Upk1b	0	25	28	0	30	0	21	38	26	17	19	0	50	20	24	0	28	0	24
uc009ghh.2	Usf2	2015	2854	2881	3181	2512	2386	2082	3191	2392	3034	2489	2968	2559	4192	1572	3577	3377	5069	2494
uc007ujz.2	Ptk2b	0	1456	0	0	0	0	0	0	0	0	2740	0	0	10211	0	0	0	0	0
uc029tvq.1		4	1	2	0	3	1	2	4	2	2	2	2	1	5	1	0	0	1	1
uc009skm.1		0	0	0	0	0	0	0	0	0	0	0	0	0	1	0	0	1	0	0
uc009igb.1	1700019G06Rik	0	0	0	0	0	17	7	3	6	5	0	0	7	0	0	0	0	0	0
uc007yin.2	Dnm1l	4468	8270	2689	5356	5753	5802	2904	6110	4513	6190	8362	5715	1407	6648	2806	16556	1996	7632	6932
uc033gur.1	mmu-mir-6954	18	5	8	11	11	8	2	5	6	9	9	13	6	4	1	0	13	8	16
uc057ame.1		208	130	83	152	82	161	143	166	111	163	172	191	198	109	220	232	233	181	37
uc033jcd.1	Spn	0	0	0	0	0	0	0	0	0	0	0	0	16	0	3	0	0	0	0
uc033foq.1		0	11	15	4	48	15	0	0	12	8	4	3	24	13	8	2	4	0	0
uc007hvo.2	Ap1b1	7735	4886	4658	5619	4187	4317	4519	5195	8786	5828	5750	7436	6898	6831	5426	7760	3942	10325	4860
uc007biq.2		131	82	65	269	180	82	60	97	100	134	243	121	135	183	22	37	203	54	88
uc009cdn.2	Snca	3777	1803	3257	4032	3728	2141	2248	4146	1373	2706	502	4103	3257	1899	3178	6369	3654	2513	2103
uc007pws.1	Gpld1	6423	3617	2915	4474	3888	2920	2925	5055	5739	5497	4668	7155	6377	5278	3934	5957	4391	5827	4417
uc008wzt.2	Yes1	4592	3271	3561	4012	2364	3077	2422	4263	2866	2850	2272	4004	5306	3495	2900	1193	2011	4817	4438
uc007erl.2	Epb4.1l2	10631	7400	7321	3593	7070	6931	3961	2092	3164	5901	4123	1961	4788	3522	3004	7305	10779	12195	3641
uc007cwp.2	Cfhr2	0	21	0	0	25	15	18	0	8	0	14	0	33	24	16	0	15	34	35
uc008two.2	Sgip1	1409	2218	1526	1299	901	1763	1218	2772	2065	1919	3355	2293	2430	1948	2468	19782	9307	3621	1258
uc007jcv.1	Trim17	52	0	13	62	11	7	10	14	18	24	81	49	99	73	15	0	70	52	0
uc009nbj.2	Ces2g	28	0	14	10	0	0	0	0	8	0	0	4	0	0	0	0	0	0	0
uc008eea.2	Dsc3	79	46	94	121	53	36	10	99	34	48	49	148	143	118	65	105	93	159	187
uc007hyj.2	Ogdh	635	408	354	9403	107	484	205	910	994	424	484	453	14401	372	552	139	13141	849	479
uc007ixe.1	Slc22a4	794	392	495	481	445	308	280	485	395	715	634	612	760	698	619	179	658	831	177
uc009nsc.2	Slc7a5	6116	3992	3618	4574	4161	4054	3026	5891	5188	5164	5140	7842	6042	5149	3844	4579	4917	5528	5119
uc008vrr.1	Vps13d	242	167	151	122	214	181	114	174	146	203	224	213	267	236	205	68	101	158	131
uc009itt.1	Olfr606	0	0	0	0	0	0	0	0	0	3	0	0	0	0	0	0	0	0	0
uc008dga.1	Tmem232	0	5	0	55	0	0	0	0	0	0	0	9	11	0	0	0	0	0	0
uc009rzc.2	Rbms3	6	0	0	15	62	0	42	0	64	66	18	46	0	75	29	28	12	0	0
uc009nvh.1	Fanca	0	0	2	11	10	0	0	0	0	0	0	0	0	7	0	0	0	0	0
uc057bpo.1		150	137	102	138	74	75	38	67	80	163	182	91	239	87	144	1	98	140	65
uc009prn.2	Wdr61	134	185	138	342	89	74	148	91	78	181	180	288	125	208	133	266	323	223	350
uc007xmc.2	Olfr287	96	151	55	69	80	72	64	103	75	86	84	85	93	72	19	388	1	101	45
uc008yck.2	G3bp2	6204	6094	4335	5119	6092	3037	3409	6413	4582	4394	4345	5995	6066	1889	2966	6014	7754	8862	3529
uc009mgc.2	Cherp	24	43	36	114	40	8	5	64	63	38	78	25	137	34	6	1	52	23	92
uc007dci.2	Axdnd1	24	17	36	28	13	0	12	69	0	0	24	10	14	36	0	0	0	68	28
uc007ggq.2	Zfr2	444	476	279	880	489	598	467	718	652	792	998	914	832	758	527	1007	698	850	422
uc056yhf.1		0	0	13	0	0	0	0	0	0	0	0	0	0	0	0	0	0	0	0
uc007dyp.2	Marc1	16	34	21	57	64	6	14	71	36	34	0	78	100	64	12	0	54	15	95
uc007kye.1		26	24	1	14	14	2	14	32	1	1	1	1	1	8	19	1	1	23	1
uc007hbd.1	Tmem19	903	1188	730	792	806	395	720	871	349	879	750	1083	1159	776	742	134	1718	616	923
uc007rik.2	Mef2c	6	39	884	0	123	0	391	0	0	0	0	0	0	6	0	0	3	1635	3880
uc007obp.1	Srsf5	3695	2733	2398	4624	2919	3969	2850	4593	2832	5044	5427	5597	5910	5146	3947	4975	3687	3272	2898
uc008gki.1	Otub1	13913	9425	9524	11408	10403	10602	8830	14083	14761	12698	13578	17521	14444	14151	9372	14622	14974	16338	12311
uc008bad.2	Gnptg	276	183	300	211	220	277	208	393	425	220	600	470	246	126	758	0	229	663	631
uc056zhh.1	Dpf2	2525	1387	1523	1740	1414	2319	956	2306	1702	2881	1630	2134	3040	1569	1253	2993	1738	1674	1672
uc009scx.2	Ulk4	43	27	67	70	25	3	2	2	24	7	136	58	56	99	7	401	0	72	44
uc008xjl.2	Lcorl	2099	1563	1411	1920	1533	2111	1851	1399	1284	3516	2282	2743	3405	2671	1201	5230	2934	4900	377
uc007nec.1		117	90	82	161	117	110	78	196	141	152	142	180	199	158	159	11	45	164	90
uc011zoi.1	Cysltr2	23	74	35	0	0	0	0	24	0	0	0	0	0	0	0	0	0	0	0
uc008efn.2	Nol4	224	394	1204	386	419	136	96	160	411	140	146	31	307	443	85	6034	89	190	167
uc007ocg.2	Gm20498	11	10	14	14	13	18	16	0	21	25	18	23	52	12	20	40	11	14	11
uc009suy.1	Wdr44	3	0	1	2	2	4	74	0	0	4	2	0	0	0	0	0	0	0	1
uc007txf.1	Bcl2l2	478	451	684	965	1118	548	167	2155	1049	177	511	1695	1649	538	915	952	88	244	62
uc009ucw.1	Cylc1	0	0	0	0	0	0	0	0	12	0	0	8	0	8	0	0	0	0	0
uc057azg.1	Unc119	1	41	33	2	2	2	43	0	0	2	9	48	2	2	3	0	1	4	3
uc008qkt.2	Tars2	0	0	110	0	175	0	0	0	195	159	0	0	187	0	0	8	0	188	0
uc007bsw.1	Dner	38339	23997	25249	28246	26829	24496	21767	36420	32948	37259	33951	40797	41323	35683	24974	39658	39658	49065	41564
uc029syv.1		3	30	10	49	5	4	20	3	5	8	24	29	24	21	7	1	26	30	43
uc007xyt.1	Zfp174	1453	857	872	1194	933	1067	848	1511	1060	1278	1402	1468	1562	1124	698	2790	1007	1493	1357
uc033hfq.1	Crem	0	0	46	50	67	51	63	99	48	70	268	45	0	133	3	0	0	69	96
uc009rgn.1	Cdv3	7582	5754	4714	5608	4225	2047	2766	6264	4891	4943	3149	7354	7070	7982	4158	4364	3440	7124	4421
uc008tls.3	Adamtsl1	489	1011	453	1248	0	471	54	460	556	372	16	978	120	30	39	0	0	22	0
uc007kmn.1	1700071K01Rik	111	45	34	46	13	66	81	51	77	87	122	83	107	73	44	0	51	18	39
uc033jcg.1	mmu-mir-7060	10	1	0	1	1	5	4	1	11	16	3	15	7	4	2	1	1	2	19
uc029ulm.1	Rps23-ps	255	219	164	219	186	200	166	277	170	255	234	260	299	263	202	260	220	318	250
uc007vcr.2	Card6	277	274	269	375	197	209	186	256	197	279	273	374	400	328	254	1118	454	350	259
uc007sfu.1	Cadps	39539	21533	21699	29551	26327	25509	22085	34417	36337	34389	29729	33038	36724	33520	21099	37727	31499	39658	24421
uc008tzn.1	Hspb11	329	245	198	210	108	231	170	291	265	165	325	336	417	274	149	1	67	324	190
uc007ciz.1	Ptpn4	19466	12790	12952	16226	14493	12639	11716	17634	12901	16915	16314	20061	19937	17125	24097	19648	15659	22177	17934
uc009cxq.2	Iqsec1	4833	2506	3295	4806	2588	1928	2822	4318	4646	5046	831	9365	6768	4642	3599	1037	2824	8218	7199
uc012aqj.2	Atf6b	119	0	0	0	0	389	238	1157	116	111	284	154	211	0	0	0	0	134	170
uc029uzq.1	Serinc2	180	0	161	247	0	41	3	96	32	66	61	133	158	66	146	0	72	117	137
uc007efs.1	Ipcef1	90	34	16	16	32	17	28	37	28	19	47	51	57	34	31	0	62	24	36
uc011zbn.1	Gm20554	46	20	0	22	15	4	10	56	34	30	12	80	25	30	6	0	4	10	10
uc009suv.2	Klhl13	5445	1820	1323	1891	1847	2732	2577	6275	3067	2440	4651	4372	4336	2188	2673	2207	6769	5085	6235
uc009pxe.1	Nptn	26132	19570	17634	22627	22241	18984	16151	26653	20871	47825	42719	23992	24738	26306	14502	52004	23756	34974	52172
uc007mnq.1	Tmc6	0	0	0	0	0	0	0	0	12	0	0	0	0	0	0	0	0	0	0
uc009rkf.1	Iqcf5	9	0	9	15	0	0	9	7	0	0	10	8	0	0	0	0	0	0	26
uc008vox.1	Slc25a34	390	301	216	458	189	287	229	294	377	349	319	514	370	530	165	633	239	754	446
uc008dbx.3	Ptprs	6098	7822	4	10512	4710	14726	4659	7740	2447	11073	13241	28790	3	6067	6312	69	29422	9207	0
uc008cvw.1	Gm20517	798	331	279	200	165	154	206	300	265	488	479	324	431	431	235	1514	184	349	252
uc011wwp.1		0	0	0	0	0	0	0	0	0	0	0	0	0	0	8	0	0	0	0
uc009hwp.1	Akap13	23	28	13	23	1	6	4	19	4	18	12	18	0	7	33	0	174	0	23
uc009kri.1	Arhgef18	527	384	442	1193	1056	287	466	981	516	397	982	1485	305	1052	817	2040	279	654	224
uc008qhy.3	Pip5k1a	2762	1915	1776	3102	2388	1233	958	2398	1713	1645	1600	1785	2722	2901	2700	476	4440	2421	3480
uc007ibn.1	Egfr	11	38	139	180	330	32	14	101	63	28	11	65	249	126	23	97	10	30	37
uc007nva.2	Daam1	203	222	206	95	84	389	115	127	316	6	110	149	62	205	182	120	351	378	308
uc007jer.2	Mprip	262	858	231	1823	513	150	388	2189	262	267	2494	3224	484	2963	453	270	444	1416	168
uc008xqk.2	Yipf7	0	8	0	0	6	24	0	0	0	0	0	0	0	0	0	0	0	0	0
uc008eky.2	Brd8	4440	3157	2817	3969	3596	3996	2869	4781	3083	4530	5046	5017	5729	5260	3802	321	3307	5156	4239
uc008hap.1	Pip5k1b	4907	4426	3489	4674	4335	4000	3046	4436	3441	4143	3863	5134	4531	3448	2525	3824	5173	6050	4675
uc029rqi.1	BC017643	267	107	223	302	283	242	12	224	206	188	206	937	133	236	3	0	461	506	974
uc008plk.1	Mlf1	1	0	51	2	0	0	0	0	2	0	4	2	1	49	2	0	53	0	0
uc008ejn.2	Wdr36	141	326	317	343	375	522	445	262	239	282	212	448	509	576	342	1016	245	253	203
uc008oky.2	Kcnq2	2477	11782	7333	13427	12205	9171	1697	16137	3407	14298	18154	5519	5431	3883	18772	19437	34624	6620	7325
uc008jww.1	Ttc21b	60	128	51	128	53	137	104	80	167	69	162	124	160	131	140	145	115	144	71
uc007tuf.2	Trac	0	16	3	0	0	0	0	0	0	0	0	15	0	0	0	0	0	0	0
uc007ujt.1	Gulo	0	0	0	0	8	0	4	0	0	8	0	0	0	4	0	0	0	0	7
uc008mbn.1	Sema6d	440	157	83	222	238	151	119	135	264	282	184	325	481	196	112	29	6	116	93
uc012csm.1	Flad1	168	130	146	192	249	202	123	102	219	233	127	202	254	234	185	30	302	290	236
uc033fln.1		359	293	312	412	280	200	266	371	367	324	324	629	401	363	189	592	408	369	323
uc009hez.2		4514	3048	3299	3829	3224	3012	2983	4819	3300	4424	4054	4650	4783	4314	4380	11696	7475	8833	7313
uc057bjz.1		4	12	3	36	34	9	31	20	22	9	31	25	9	30	19	5	27	61	23
uc007hva.2	Ascc2	1915	988	1159	1420	1129	1149	700	1425	1612	1656	1613	2030	1938	2075	958	1633	1527	1735	1384
uc009pue.1	Man2c1	0	0	0	0	0	0	0	0	0	0	0	0	0	0	0	0	0	0	160
uc008vjs.2	Ece1	185	81	55	108	81	104	110	103	116	80	125	159	169	89	131	13	111	97	129
uc007pwa.2	Fam65b	610	543	432	822	515	310	646	643	470	217	713	436	646	815	303	321	839	1673	31
uc009vag.1	Med7	574	338	346	562	538	357	320	468	427	397	470	602	512	459	365	123	617	514	325
uc029ren.1	4933408J17Rik	0	0	0	0	0	0	0	19	0	0	0	0	0	0	0	0	0	0	0
uc007apd.1		0	0	0	1	0	0	0	0	0	0	0	0	1	0	0	0	0	0	0
uc057cgm.1		23	8	16	19	24	0	4	7	14	15	20	8	12	12	28	104	19	15	35
uc008ayl.1	Fahd1	1105	749	678	1021	683	771	672	928	1043	932	1019	1045	1039	938	549	2543	894	1345	534
uc011yfc.1	Zfp385c	18	0	6	21	12	23	47	0	59	57	8	21	45	63	14	0	0	34	0
uc009ckw.2		0	0	0	0	5	0	0	0	5	0	3	0	1	0	0	0	0	7	0
uc007hge.1	Avpr1a	743	738	569	1057	860	719	522	1210	655	975	795	693	787	879	515	775	772	751	1042
uc057bae.1		208	183	61	189	151	210	126	224	192	181	276	152	226	307	164	23	184	261	232
uc007ooq.2		0	0	0	0	0	0	0	0	0	0	0	0	0	2	0	0	0	0	0
uc009acb.2	Srrt	3294	2247	2526	2681	2204	2294	1476	3267	3365	5234	3659	4743	4381	3345	2405	4433	4699	5757	2901
uc007rbd.1	9430065F17Rik	15	18	1	9	5	0	0	0	5	36	16	39	26	12	11	0	0	30	20
uc009umq.2	Dcx	438	209	189	436	257	230	219	219	208	210	450	400	524	394	268	19	85	278	324
uc007pbu.1		326	160	110	175	179	180	131	212	99	245	246	324	204	323	240	56	119	359	101
uc007jxi.2	Derl2	20	11	6	50	64	23	12	15	15	19	30	58	37	6	184	0	0	17	20
uc008bvi.2	Pknox1	2058	1304	879	1061	1660	1525	1497	2065	1721	2373	1702	2310	1919	1960	731	0	2501	2152	2112
uc008cxq.2	Nfya	425	6	0	253	133	182	195	67	120	239	0	92	0	0	0	579	116	0	8
uc009jde.1		132	76	19	73	101	46	49	89	90	103	134	91	122	100	80	1	114	69	51
uc009twg.1	Pdzd11	402	276	125	363	279	366	229	460	293	366	355	459	439	220	106	649	92	459	271
uc056zma.1	Ttc16	0	0	0	91	0	0	0	0	0	0	0	20	0	0	5	4	0	0	0
uc033ioh.1	Cadps2	3844	1152	1770	1577	935	1664	1533	2706	1489	3697	2216	4547	4718	1562	2643	557	1904	3657	2075
uc009bvp.1	Gimap1	64	38	69	38	29	11	46	76	24	51	78	104	71	14	78	0	100	81	24
uc007czt.1		0	0	0	0	8	0	0	0	0	0	0	0	0	0	4	0	0	0	0
uc007hbv.2	Ptprb	10460	6964	6826	7309	7544	7761	7244	9556	9145	9738	9784	12254	11951	8537	7778	10029	9470	11220	8433
uc011yqv.1	Prima1	187	115	33	26	0	0	22	20	16	21	0	60	103	0	0	0	0	38	14
uc033fjx.1		2322	1442	1257	1808	1503	1345	1019	1521	2300	1608	1857	2768	2026	2056	1515	816	2250	2853	1696
uc007jby.1	Trim58	32	0	9	29	26	0	28	24	12	19	12	0	15	0	14	0	0	0	0
uc008xfs.2	Evc2	754	396	648	682	426	219	309	414	624	700	815	752	711	643	389	905	523	1190	636
uc008kqy.1	Olfr1221	0	0	0	0	0	0	2	0	0	0	0	0	0	0	0	0	0	0	0
uc007cgf.3		3528	2038	3462	4343	3019	2881	2280	4698	2825	4555	4199	3892	5931	3709	2404	4198	3657	1978	2256
uc009ouj.2	Tmem218	891	835	685	1043	999	914	601	1129	486	938	857	898	1085	759	542	1075	908	867	1088
uc008zud.3	Tpst1	3287	2433	2118	2887	2323	2261	2013	2858	2445	2701	2967	4050	3444	3154	2516	3970	3108	4011	2355
uc007jsd.2	Kctd11	335	168	128	240	152	86	120	220	124	157	62	145	229	140	162	134	206	167	135
uc008yjb.2	Mapk10	155	112	17	1251	127	269	892	2465	7	2005	164	10	17	1056	698	0	9	269	10
uc009uaj.2	Zdhhc15	1280	686	1163	1108	991	1095	953	1378	1476	1248	1329	1339	1688	1286	1014	2067	2231	1980	1708
uc012fmg.1		1536	881	664	1030	944	1018	968	1125	1157	1126	1157	1169	1598	1431	889	1442	1565	1892	1303
uc007bsy.1	Trip12	54886	38904	34303	46685	39447	36771	29961	45954	37393	42494	46388	50722	54673	47615	37815	67228	47008	59920	47052
uc007txt.1	Myh6	0	0	0	0	0	0	0	0	0	0	0	0	0	0	2	0	0	0	0
uc007svi.1	Prkcd	10	42	11	22	38	27	17	32	12	17	20	16	55	66	12	0	40	27	47
uc007odt.1	Papln	0	0	0	0	7	0	5	0	12	11	23	20	0	14	0	0	0	34	0
uc008zsv.1	Sfswap	2353	1635	1426	1489	1164	1295	1422	1886	1669	2009	1778	1870	2131	3017	1770	1599	2669	2910	2185
uc012fvn.1	Tcerg1l	4905	4250	3215	4952	3822	4217	3238	5026	3800	4406	4468	4348	4155	5568	2269	4631	4949	5354	5142
uc007kyf.1	Tob1	4401	3185	3271	3610	3121	2313	2119	3358	2049	3726	2898	3315	4071	3005	2758	11742	3964	4519	2989
uc007pdg.2	Eif5	7	0	4309	5584	462	6835	5111	7164	5895	644	547	1287	740	2021	124	0	9	1265	2149
uc007gzh.2	Syt1	17844	16646	10593	14995	10171	18257	15726	21228	15450	18113	16763	19700	27174	20773	11195	27311	30174	26981	30507
uc008ntt.1	Stk4	7014	5110	4393	6141	5106	4543	3864	6363	4868	5386	5358	5895	6100	5957	3803	7957	6498	8832	6896
uc012dnq.2	Capzb	118	126	298	1166	1340	244	366	378	132	208	183	326	219	128	219	752	3922	4435	2206
uc007drq.2	Pydc4	0	0	0	0	0	0	0	0	0	0	0	5	0	0	0	0	0	0	0
uc007woi.2	Foxred2	493	50	68	47	31	241	15	29	16	33	110	286	14	165	509	0	648	76	10
uc011zgy.2	Kcnma1	0	233	356	116	0	311	0	198	157	124	0	99	146	0	1	0	0	580	0
uc008hcx.1	Ak3	12002	8651	7076	10646	7804	7532	5914	8350	7137	8998	8412	10167	11195	8242	6688	9687	8152	12664	8736
uc007zut.1		16	0	0	15	12	0	15	0	4	10	0	6	33	4	8	0	0	0	15
uc008wqu.2	Fam126a	96	67	13	29	8	63	44	2	13	5	0	102	62	115	10	6	72	48	64
uc007toa.1	Olfr221	0	0	0	3	0	0	0	0	0	0	0	4	0	0	0	0	0	0	2
uc009eug.3	Bicd1	370	226	167	271	179	213	142	247	86	358	228	286	285	291	192	204	326	248	111
uc009ngx.2	Pdf	3088	2098	1730	2363	2031	2075	1369	2458	1890	2729	2607	3071	2622	2552	1903	3032	2811	2897	2717
uc007qok.1	Nop16	1398	744	645	818	773	716	443	1026	605	904	852	1053	880	854	686	1397	1199	981	983
uc008ams.1	Mllt4	826	460	499	597	486	543	302	671	604	655	651	680	658	453	426	792	366	753	998
uc007iee.1	Tmem17	612	537	608	703	533	381	317	455	400	608	458	728	806	388	491	351	410	689	537
uc007ahv.2	Prex2	4	4	0	0	1	1	2	0	4	0	4	1	10	6	2	0	3	0	0
uc009oum.1	Ccdc15	332	377	268	521	269	391	234	345	259	300	296	250	311	313	352	512	483	412	401
uc009fpi.2	Tescl	0	0	0	4	0	0	0	4	45	32	0	0	0	27	0	0	0	0	0
uc056yly.1	Mpdu1	0	64	46	53	82	27	0	66	0	63	0	0	29	37	0	49	26	0	0
uc008ypo.2	Plcxd1	712	268	385	477	477	508	439	398	311	479	537	385	242	393	299	231	264	329	572
uc007yzv.2	Rpl35a	39	12	26	75	97	77	29	29	10	25	26	68	100	6	38	0	22	101	91
uc009qzr.1		998	763	769	1089	676	828	785	868	883	925	1044	1051	956	1081	724	1168	1139	1235	667
uc007cbu.1	Dusp28	2109	1328	1565	1575	1646	1465	1346	1801	2356	2265	1791	2633	2147	2213	1440	1669	1731	2063	1796
uc009fll.2	Ercc1	90	60	44	131	193	180	195	155	93	91	181	92	141	90	107	360	112	45	192
uc009juw.2	Dctpp1	173	194	87	214	134	156	64	157	143	154	129	265	131	119	93	0	151	197	140
uc007iwa.2	Gdf9	0	0	8	0	15	0	0	0	0	0	0	14	0	0	0	0	8	0	10
uc007hhl.2	Avil	63	11	23	110	21	39	4	34	11	38	28	42	42	42	35	0	45	38	17
uc029ves.1	CCL27	282	135	123	244	168	144	155	274	189	228	296	290	222	287	154	405	339	351	246
uc008lyj.2	Map1a	112559	87647	73710	75801	64852	90115	73447	133065	134452	120098	114378	138565	126871	123490	90998	143942	135445	159484	111511
uc012djn.1	Mutyh	0	0	0	0	24	0	0	0	0	0	0	0	0	0	0	0	0	0	0
uc012bly.1	Pyroxd2	264	1	216	8	27	144	170	347	284	315	317	486	131	401	238	218	291	194	222
uc009gxg.1	Cyth2	987	518	541	751	407	590	654	385	996	1096	1026	1067	1074	1104	319	625	942	873	684
uc033iru.1		0	0	0	0	0	0	12	0	0	0	0	0	0	0	0	0	0	0	0
uc007now.1	Ralgapa1	808	173	221	282	222	836	258	445	466	386	596	336	682	953	419	105	249	295	204
uc007iyr.2	Anxa6	5369	2042	1915	2244	1786	2776	1530	3463	2462	2397	2922	4177	2628	3220	1426	3381	4861	5543	2879
uc007jie.2	Prpsap2	1814	2524	2337	2445	1582	2040	1605	2245	2350	1964	1628	2227	1937	3098	1113	673	1954	3500	3081
uc033hez.1		554	54	22	19	17	341	483	646	537	686	23	29	36	19	29	896	407	609	34
uc008lki.2	Prrg4	0	189	182	187	0	68	21	224	78	205	141	262	0	0	0	179	262	0	185
uc011ykf.1	Vsnl1	116647	91984	84830	99459	94114	99504	86764	108804	90081	115885	113504	112608	115999	120226	60510	134573	143378	158248	126594
uc007mgt.2	Tmem104	104	124	69	80	40	18	43	110	62	26	57	119	57	121	36	0	180	18	88
uc011zyr.1	Asb8	252	0	0	0	0	369	0	0	0	0	0	0	0	0	0	19	0	0	0
uc009ncu.1	Slc9a5	2497	1560	1555	2612	2035	1762	1686	2693	2335	2375	2477	3123	2188	3219	1689	2622	3278	3174	2552
uc007vqy.2	Trps1	0	934	1032	1151	873	1779	640	2183	646	1538	492	2199	0	2666	0	0	4240	2045	4357
uc008qat.2	Ubap2l	533	920	285	635	582	807	461	1155	738	498	743	700	514	1277	920	762	1142	1653	695
uc007tuh.3		0	5	2	0	5	0	0	0	0	0	0	3	0	0	0	0	0	0	0
uc008jwy.1	Ttc21b	239	162	120	151	139	57	105	158	18	115	79	147	397	117	170	12	26	470	125
uc012fld.1	Htatip2	0	93	0	0	0	0	0	181	0	199	93	51	0	0	78	0	0	0	0
uc057cfr.1	Apool	0	37	0	0	0	0	17	0	0	0	0	0	0	0	0	0	0	0	0
uc007bdk.2		0	0	26	7	13	0	35	0	0	0	0	0	0	0	0	0	0	45	0
uc007pri.2	Hist1h1b	372	316	399	670	406	164	302	300	253	237	297	354	307	349	272	299	877	677	648
uc007zge.2	Zbtb20	796	347	1083	768	639	299	1106	759	2346	1580	1222	1225	664	488	627	81	1866	698	1467
uc009vai.1	Neurod2	3	0	347	0	0	0	213	0	0	0	3	0	409	160	161	280	430	885	0
uc008hin.1	Kif11	514	350	457	601	472	269	249	473	240	191	341	360	402	329	434	822	886	562	688
uc009bzy.1	Fkbp14	2018	1421	1303	2308	1673	1424	874	1639	1332	1831	1714	2064	2093	1888	1201	1015	2264	1124	1415
uc033ftp.1		2	0	4	0	4	2	0	0	16	18	4	12	28	14	12	0	11	17	35
uc009etd.1	Ergic2	8058	5336	3483	5120	5586	4961	4493	6513	4893	6034	3564	6574	5121	6023	4533	8722	4315	7856	6492
uc007miv.1	Myo15b	3	0	0	0	0	0	0	0	0	0	0	0	0	0	0	0	0	0	0
uc007dyb.1	Fbxo28	8924	5926	4659	1965	5671	6096	4534	7627	6188	7202	6913	7548	8341	7139	5030	4123	1782	6836	6489
uc007dnl.1	Fcer1g	392	156	229	286	193	207	186	285	251	347	259	305	242	150	139	327	213	267	243
uc011wtk.1		14	27	22	22	10	19	17	95	19	103	39	29	48	75	28	3	13	56	14
uc008kop.1	Olfr1141	0	0	0	0	0	0	0	0	0	5	0	0	0	0	0	0	0	0	0
uc008ygm.1	Rasgef1b	1144	686	783	1251	867	810	860	1044	1023	1353	895	1409	960	1510	1365	0	1264	1324	1980
uc007grj.1	Dram1	0	66	10	20	39	70	0	109	120	144	16	124	0	181	71	6	203	145	194
uc008nqa.1	Lbp	1184	3006	1470	3345	1088	199	69	1390	332	939	277	1485	1526	511	1868	1822	590	588	851
uc009tqh.2	4933407K13Rik	341	308	223	386	306	443	240	373	393	341	594	499	673	524	379	561	579	385	330
uc012dvc.1	Sh3tc1	0	14	0	0	0	0	0	0	0	0	0	0	86	4	0	0	0	0	4
uc008pod.1		10913	8357	5981	12237	7536	12029	9394	10795	10038	15338	14996	13171	13816	29342	8166	14368	11378	12012	7422
uc029qpz.1		0	0	0	0	0	0	3	1	0	0	0	0	0	0	0	0	0	0	0
uc007lcx.1		5	3	7	4	5	10	4	5	12	6	3	8	5	6	8	1	3	5	9
uc009nqo.2	Usp10	1888	2551	1837	2941	1561	1612	1237	1970	3477	1760	2026	2759	3624	2813	1345	3058	3143	3202	3547
uc029vvq.1	Rps15-ps2	0	1	1	0	1	1	1	2	3	0	2	1	0	1	2	0	1	2	1
uc007duq.2		0	0	0	0	4	0	0	0	0	0	0	0	0	0	0	0	0	0	0
uc009com.2	Zfml	2401	1489	995	2015	1400	1209	818	1319	1603	1178	1362	1479	1625	1470	888	3067	3860	3043	1038
uc011yqd.1	Ccdc88c	0	0	4	29	0	17	0	5	51	1	165	17	2	0	23	0	0	0	0
uc009uxf.2	Frmpd4	9186	6961	5254	9385	4848	6701	4847	4891	11712	8845	5651	9204	8449	8458	4611	25	7656	7405	7323
uc009lpn.1	1700029J07Rik	0	64	16	194	0	110	0	178	0	188	24	0	89	5	80	117	48	0	40
uc007ilj.1	Wwc1	2300	0	1557	2166	2265	1123	1272	1680	1741	2766	2388	3253	2828	2913	2738	5028	0	3236	3526
uc007oik.1	Pomt2	212	169	41	273	216	116	116	182	149	249	287	295	305	380	219	119	120	109	76
uc007qaw.1	Ripk1	62	81	62	64	57	110	54	33	55	129	175	145	69	79	93	0	165	90	110
uc009csf.1	Asprv1	24	20	8	12	18	8	25	32	28	72	9	126	23	28	19	145	15	30	49
uc012dsh.1	Sema3e	10	0	0	5	16	0	0	0	0	15	24	4	0	0	18	0	24	18	15
uc007kwt.2	Hlf	186	98	692	424	274	164	297	1073	443	1534	915	1516	482	526	743	679	1629	819	704
uc007djv.1	Pou2f1	0	0	0	0	0	0	0	0	0	74	0	0	0	51	0	0	0	0	0
uc008ccv.1	Pbx2	3240	2405	2243	2955	2552	2435	2266	3130	2898	3728	3332	4564	3360	3645	2275	6331	4022	4833	3937
uc008ako.1	Map3k4	706	0	474	2904	1112	0	0	0	1232	677	438	638	753	825	1269	0	0	2601	0
uc008qve.2	Rap1a	12258	8125	6710	7965	6582	7398	6500	6885	6521	9047	8790	8480	10605	7545	7350	13891	9033	10318	7880
uc007svg.2	Prkcd	4878	5184	5125	7488	6387	5462	5111	5882	4176	6015	7249	7594	7547	7136	3434	1	161	6993	5853
uc008gnt.2	1810009A15Rik	698	553	393	737	421	536	520	589	649	530	509	682	864	652	333	906	688	803	521
uc008hsd.1	Pprc1	2131	1377	1291	2013	1104	1551	889	1781	2096	1575	2210	2133	2065	1668	1154	1761	1942	2262	953
uc009afo.2	Zfp157	4255	2638	2515	3370	2865	2360	2410	3733	2602	3315	3344	3542	4535	4298	2383	4424	4329	4897	3668
uc057ain.1	Chrdl2	0	0	0	40	0	0	0	4	0	23	0	0	9	0	0	0	0	0	0
uc008ebo.2	Rbbp8	804	520	766	705	701	718	466	828	770	801	823	885	967	1002	566	770	349	1042	798
uc007qwz.2	Zfp934	343	0	148	0	128	0	0	72	296	187	0	46	164	367	68	79	0	0	99
uc008ceh.2	Slc44a4	14	0	0	15	0	16	0	4	2	4	3	32	0	0	0	0	0	0	14
uc008vyg.1	Per3	176	119	80	128	132	155	58	250	205	264	425	133	209	220	215	8	253	237	25
uc007fci.2	Gja1	0	0	0	0	0	11	0	0	0	5	0	0	17	0	0	0	0	0	0
uc009jee.1		262	138	140	163	151	187	142	163	127	263	178	278	230	335	136	104	125	153	197
uc011xdh.1	Lace1	367	256	0	392	0	0	127	0	252	0	178	181	180	0	191	13	0	162	0
uc008odr.1	Gm14454	0	0	0	6	0	0	0	0	15	0	0	7	0	16	0	0	0	0	0
uc033gfh.1		12	22	22	10	3	0	3	7	4	13	0	6	14	4	8	69	3	3	0
uc011yrq.1	Setd3	4	7	4	4	4	6	0	0	0	14	4	5	9	4	4	0	4	0	0
uc007cyo.1	Ivns1abp	1728	542	625	2461	2026	134	426	1533	753	276	697	2207	788	1640	950	433	403	1172	99
uc033hcn.1	Cryaa	0	0	0	0	0	0	0	0	0	0	0	0	0	0	4	0	0	0	0
uc057cdn.1		0	0	0	0	0	0	0	0	0	0	0	0	0	0	0	4	0	0	0
uc011wqj.2	Cdh7	16	19	23	11	13	16	4	12	438	14	16	16	26	807	50	2	0	73	15
uc012dwh.1		416	214	121	359	251	342	235	398	583	383	262	197	413	361	302	783	505	417	209
uc011zqr.1	Fgf14	4222	3351	2872	4039	3255	2250	2370	5314	3974	1365	4068	3174	5847	2608	2133	522	526	3138	5815
uc009fie.2	Strn4	1085	831	1307	1808	1016	1262	287	861	678	1588	1679	1028	320	2027	526	0	491	526	537
uc007vii.1	Cdh10	550	277	176	337	230	260	352	303	338	444	401	303	572	421	383	260	312	410	193
uc033iya.1		1674	1087	837	1385	1174	774	987	1201	1108	1353	1341	1473	1388	1812	953	1449	1908	1999	1696
uc007mad.1	Bptf	2012	1325	1039	1453	1469	1350	1135	1335	1320	1313	1333	1335	1405	1462	1173	3136	1543	2394	1455
uc009sdz.2	Ccdc13	24	34	22	58	5	21	6	127	69	96	7	148	43	53	24	0	68	61	86
uc009flb.2	Gpr4	1904	1515	1086	1884	1336	1253	856	1468	1495	1522	1412	1911	1752	1177	869	0	1284	1362	1391
uc007xvd.2	Rarg	67	50	265	49	122	291	24	361	30	68	42	53	577	85	453	175	0	20	59
uc008fos.1	Dcc	282	182	261	188	176	286	229	171	193	346	254	229	312	218	161	104	493	182	254
uc007ecp.2	Ints7	2523	1501	1223	1952	2046	1571	1211	2247	1701	1885	2151	2700	2341	1860	1954	1287	1080	2498	1576
uc009jzl.1	Ppapdc1a	504	372	385	665	338	458	365	283	501	487	412	551	522	408	272	107	299	524	442
uc012esa.1	Bcl2l13	25	8	10	3	9	9	2	13	5	19	11	8	12	22	11	0	14	18	5
uc008tmq.2	Mllt3	290	230	106	239	265	192	242	232	222	218	256	303	499	257	250	292	140	235	156
uc007sur.2	Chdh	5	8	16	17	2	0	7	5	11	16	462	144	14	0	5	0	0	1	0
uc009nul.1	Spata33	89	119	73	142	91	81	49	106	121	120	77	175	152	114	95	80	137	127	45
uc008ifz.1	Sec61a2	47	13	17	15	19	17	18	52	15	35	22	24	32	55	24	2	13	36	15
uc007zmt.2	Abi3bp	0	0	0	0	0	0	0	0	0	0	0	0	0	4	0	0	0	0	0
uc007fpa.2	Zwint	84407	56359	52449	67757	61534	58227	52089	81622	76361	83247	66626	88926	92257	79754	55530	78158	67009	92215	77453
uc056zep.1	Ppt2	3	8	1	17	1	1	8	48	132	1	60	22	2	1	89	0	123	0	93
uc029vbp.1	Vmn2r-ps159	16	0	10	20	0	0	15	0	0	10	0	0	7	0	4	0	0	0	16
uc008thx.1	Brinp1	849	559	480	1053	443	868	571	750	570	984	790	959	900	715	703	1340	922	1050	895
uc012gpg.1	Tmed1	115	0	59	71	81	101	128	81	69	155	88	92	120	0	137	102	0	128	119
uc056yed.1		288	175	175	214	226	150	118	172	213	267	222	199	283	231	94	526	313	128	77
uc009inr.1	Fam168a	40047	23877	24565	34946	29250	28926	21621	38571	33187	36168	36923	42690	41612	33711	27083	34122	32569	41698	31888
uc008wha.1	1700109H08Rik	85	57	56	70	45	42	23	76	75	69	68	76	60	66	86	423	64	46	83
uc007dgf.1	Dnm3os	43	16	0	22	4	0	17	8	13	0	4	10	28	4	3	5	7	31	8
uc012flj.1	Herc2	150	31	320	34	41	38	80	103	93	53	146	93	109	184	111	0	135	245	26
uc009alq.1	Baiap2l1	401	876	330	921	282	143	168	510	248	353	171	260	396	578	446	301	344	510	269
uc008nwr.1	Zfp335	2562	2091	1457	2293	1893	1627	1485	2097	3860	2422	2588	2951	3346	3372	2395	4724	3282	3313	2979
uc012dcc.2	Fam219a	263	196	209	224	227	377	217	378	490	380	328	474	292	337	248	1864	582	552	458
uc029rmb.1	Ncor1	37	459	40	32	202	103	145	290	2098	361	134	644	484	391	170	8844	166	101	25
uc056ycv.1	Tyw5	89	45	3	2	6	40	2	3	2	42	36	56	67	10	72	0	2	45	9
uc012aps.1	H2-Oa	0	0	0	0	0	0	0	0	0	0	0	8	12	0	0	0	0	18	0
uc009dzi.2		0	0	0	0	0	0	0	0	0	0	0	0	1	0	0	0	0	1	3
uc009mex.2		2148	1824	1777	2195	1791	1512	1508	1947	1529	2088	1898	1959	2565	2265	1338	2257	2694	2885	2684
uc009imz.1	RP23-308M1.2	0	0	0	4	0	10	0	0	12	0	0	38	0	6	4	0	0	23	0
uc007rxo.2	Fst	144	61	113	182	75	0	138	128	154	66	107	175	155	325	0	0	302	373	2
uc056zlg.1	Slc34a3	10	16	24	55	3	0	11	0	26	0	4	19	20	0	10	0	0	7	0
uc007hme.2	Pan2	51	471	1	916	1357	113	502	913	588	818	596	939	50	0	485	975	1575	753	6
uc011wkg.1	Wdr75	317	317	405	540	351	541	301	610	488	465	327	384	263	673	492	158	674	1151	242
uc057bmt.1	Sptan1	33585	19840	2795	25132	29410	2793	24138	27002	3610	32426	4561	4076	3678	1910	17783	29	34759	6885	2811
uc009aif.1	Amz1	119	272	162	330	328	286	365	175	161	232	354	903	166	474	514	0	84	654	0
uc008xid.3	Fgfbp1	40	0	0	10	10	0	10	18	3	0	0	6	8	9	0	0	0	0	0
uc009rqy.1		380	241	0	443	135	294	117	291	266	51	0	361	0	399	169	0	100	529	0
uc008euc.2	Ppp2r2b	2322	1830	1778	1915	2103	1521	1800	2481	2511	2769	2354	2532	2736	2607	1716	2162	2272	2929	2596
uc007ctn.1	Nav1	72	46	20	92	43	40	67	64	105	83	98	120	40	90	41	296	48	48	134
uc009gmx.1		0	4	0	0	0	0	0	0	0	0	0	0	0	0	0	0	0	0	0
uc008dwg.1		635	254	180	237	124	234	221	164	287	259	268	330	513	344	430	299	88	351	107
uc007drv.1	Ifi204	20	36	0	19	0	0	0	0	0	0	0	28	0	9	24	0	25	0	0
uc008psf.1		0	0	0	0	0	0	0	0	0	0	0	7	0	0	0	0	24	0	0
uc012bya.1	Pde1a	42	1	7	32	36	0	7	0	21	0	6	1	26	0	1	1	0	0	29
uc009lhr.2	Erlin2	8439	8094	7129	10674	7040	6005	4959	8553	7696	7995	8815	10111	11504	8272	7808	10449	9399	11575	8659
uc007rah.1	Zfp759	1722	1146	1137	1551	1364	1286	1108	1701	1217	1514	1424	1776	2050	1748	975	2967	1906	2448	2218
uc012ffy.1	Axl	0	1093	951	1298	0	911	639	567	412	1118	1013	469	872	1873	1473	600	0	0	333
uc033jig.1		2	54	6	25	19	11	18	15	5	14	10	33	17	25	6	147	17	6	14
uc033ijo.1	Kcnip4	2908	2275	2848	1396	2324	1359	1946	3626	3662	2986	3018	3597	3594	4733	4822	1723	4246	4316	3644
uc008xlu.3		7073	7228	6600	8114	6050	9231	5157	9363	11467	9245	11892	15526	15734	14365	5391	0	3624	17592	12258
uc012ccl.1	Tgm7	0	0	0	8	0	0	0	0	0	0	0	0	0	0	0	0	0	0	0
uc007nwe.1	Mnat1	1454	1096	1481	1598	1459	1150	1234	1841	1291	1389	1533	1927	1718	1840	1165	3598	2085	2485	2496
uc008yfd.2	Cnot6l	0	280	634	0	770	513	345	995	438	394	463	500	432	299	0	2228	696	1883	414
uc007jlx.1	Myh3	13	65	40	63	32	39	16	0	28	12	16	54	36	96	33	0	0	24	77
uc007pks.2	Larp4b	1515	2293	2317	2914	1707	2965	2275	2112	2713	3144	3248	3906	3647	2389	1677	5442	2445	3071	2576
uc007cqi.3	Etnk2	41	40	49	31	21	34	81	59	118	214	56	164	259	139	73	18	36	196	218
uc007vrr.2	Enpp2	2227	1365	683	1636	727	708	711	600	781	905	988	1071	1195	714	1328	480	337	701	139
uc007duc.1		220	73	140	118	107	75	101	110	312	84	79	72	116	87	285	895	226	83	114
uc008mhx.1	F830045P16Rik	0	0	0	0	0	0	0	22	0	0	21	0	0	19	8	0	0	0	0
uc007ulo.1	Nefm	29311	18500	12650	17272	16324	18282	16098	21658	29654	26497	20993	23763	31003	25527	12001	61499	25278	32218	19557
uc012fam.1	Psg29	0	0	0	0	12	0	0	0	0	8	0	12	0	0	8	0	0	0	0
uc009txi.2	Gm21986	476	394	329	471	258	273	593	957	575	497	761	563	635	560	449	2462	588	701	573
uc007ovg.2	Otub2	1678	969	1227	1618	1604	1123	893	1580	1188	1203	1440	1722	1630	1431	1018	0	1163	1933	1617
uc029qnw.1	Rpl31	1150	1001	478	1484	539	1357	778	2032	547	1581	1751	2289	1286	1809	734	710	2214	401	501
uc009doe.2	Pex26	600	591	85	0	245	236	0	458	217	311	639	414	244	0	346	0	0	719	0
uc009put.1	Ppcdc	0	24	31	11	0	17	31	16	7	0	22	3	0	47	0	0	0	15	2
uc007pwp.2	Aldh5a1	19013	12131	11504	15438	13613	12721	11913	17926	17562	18553	16535	19885	21631	18152	12567	19812	15184	20855	16709
uc008oig.1	Mtg2	108	132	174	201	269	152	76	98	182	149	312	89	286	204	101	491	22	296	279
uc012cty.1	Pex11b	156	0	2	0	3	54	0	8	0	26	33	3	42	0	74	0	0	0	212
uc008hvm.2	Wdr96	0	78	86	0	0	0	0	74	0	0	0	0	73	0	111	0	0	0	85
uc008zgg.1	Hrk	665	418	743	615	652	456	435	1198	330	552	549	1029	1099	1237	913	1217	960	1708	1243
uc009jxw.1	Itgam	15	5	0	23	8	0	0	24	14	2	0	139	11	0	0	0	0	2	0
uc008hsj.3	Nolc1	1748	1195	1202	1570	2210	1066	2229	3028	1260	1384	2451	2519	3416	2552	1676	4846	1757	1655	844
uc007aew.1		0	10	0	14	14	0	0	0	0	30	0	0	0	0	11	0	0	8	32
uc007uqo.2	Lcp1	0	0	0	5	2	0	0	0	0	0	0	80	0	0	0	0	0	0	0
uc007fdf.2	Ccdc138	352	317	348	442	370	306	288	370	341	350	420	515	687	455	445	1439	596	784	389
uc008ext.1	Snx24	1109	625	516	779	599	497	479	752	606	657	807	1205	1074	869	690	242	745	797	633
uc007ype.2	A930003A15Rik	34	38	36	37	13	61	39	38	28	67	12	16	60	37	30	0	61	23	0
uc008qwk.1	Lrif1	805	880	629	954	1014	780	632	977	544	745	471	1109	1217	1082	928	2327	1507	1484	2050
uc009sed.2	Ackr2	0	0	0	0	0	0	0	0	0	0	0	5	0	0	0	0	0	0	0
uc007jgf.2	Llgl1	422	0	154	227	0	181	277	0	0	280	300	538	446	466	0	0	343	349	0
uc007tjl.1		337	272	235	375	286	330	288	329	249	296	433	267	464	445	270	440	527	352	376
uc008ulz.2	Ppih	14	32	48	15	26	14	19	11	8	50	22	38	16	47	49	0	0	13	0
uc007phn.1	Esyt2	73	55	78	366	103	96	84	4	310	140	192	79	262	135	274	38	13	8	50
uc011xdz.1	Pkib	0	0	0	0	0	0	0	283	0	0	0	0	0	0	0	0	0	0	0
uc009ufz.2	Drp2	94	52	98	76	55	72	1	1	40	105	55	173	35	73	60	97	36	3	56
uc009aju.2	Zfp12	1366	862	0	1049	537	779	204	416	604	342	495	1292	1166	1484	9	69	641	494	745
uc007ijb.2	Rhbdf1	460	438	340	631	366	414	465	617	700	521	609	842	744	640	477	0	478	800	384
uc009ihh.2	Sytl2	109	103	61	81	134	242	22	143	258	202	161	187	114	95	57	0	87	80	155
uc007hbg.1	Zfc3h1	12140	8479	8519	12278	10056	9714	7611	10920	9456	11737	12569	11995	14662	12205	8812	12328	11952	15980	10262
uc012grs.1	Cbl	323	0	330	699	0	257	189	0	0	405	383	0	253	251	207	0	344	343	287
uc009dnw.2	Mical3	10430	7776	6330	8726	8347	6575	6575	9560	8980	9954	9351	12034	10307	12800	8308	10017	11854	12702	11738
uc012bvc.2	Kynu	0	2	0	0	0	0	0	13	0	0	0	0	0	0	0	0	0	0	0
uc008lrt.1	A930104D05Rik	8	3	0	14	0	14	0	3	0	0	0	0	0	0	0	0	0	8	12
uc007ybz.1	Fam86	313	149	307	309	263	150	184	282	175	264	309	377	379	279	219	110	111	280	405
uc056zvc.1		80	84	66	148	181	89	54	126	119	175	168	169	142	152	280	58	212	204	66
uc007kjp.1	Poldip2	617	160	335	450	360	221	122	39	267	271	315	664	563	267	69	0	3	91	180
uc008tsf.1		103	115	86	137	94	105	73	142	109	130	134	104	121	130	86	100	159	105	178
uc008rja.1	Etnppl	129	52	9	13	23	57	26	53	66	87	43	76	98	74	48	41	67	171	63
uc009min.2	Mmaa	701	638	578	797	778	490	505	529	866	509	708	1085	960	690	553	329	737	818	744
uc007xvv.3	Pcbp2	140	82	132	136	106	157	150	96	76	144	160	114	106	124	92	262	181	162	137
uc008ahp.1	Sytl3	0	0	0	0	0	0	0	0	0	0	3	0	0	0	0	0	0	0	0
uc009qns.2	Gtf2a2	76	62	79	45	148	41	79	16	11	106	57	140	171	24	23	85	79	188	26
uc012bqf.1	Gm25022	9	1	1	0	0	4	0	1	0	2	1	0	0	0	1	0	3	0	0
uc008syo.1	D630039A03Rik	74	117	76	155	35	33	16	107	82	123	103	105	101	88	56	296	146	150	106
uc007dbe.1	BC034090	956	747	744	976	824	818	572	870	1132	1021	1034	1734	1293	1203	803	1365	1165	1155	873
uc008tmc.1	Dennd4c	1044	928	1113	2060	373	673	876	374	272	1453	1536	382	809	983	1045	155	237	1679	1525
uc008ggw.1	Tm7sf2	435	268	292	320	279	265	307	324	504	529	427	530	529	438	379	420	482	373	353
uc033jsr.1		12465	8708	7666	10962	10090	8872	8240	13289	10903	11702	13029	14243	14026	13661	8989	18685	13071	15284	10753
uc033hfn.1	Crem	0	74	0	121	55	82	162	58	50	73	37	220	48	63	329	164	79	225	500
uc007rhc.1		64	31	62	130	51	130	105	42	84	63	81	125	122	102	87	26	98	102	57
uc009jbj.2	Cyb5r2	14	29	0	3	0	0	0	0	0	0	0	10	0	0	0	0	0	0	0
uc008xqy.1	Gabra4	7822	9995	6432	12656	6215	2661	6701	14519	7501	9945	6366	8568	14451	12123	14082	17836	9692	12832	7429
uc033jtc.1		20296	12710	11534	16138	14614	12683	12074	18030	18186	19169	17535	20368	21708	21873	12665	29863	19909	25715	19030
uc009baw.2	Wnt16	20	16	6	4	8	0	16	0	16	12	6	6	0	12	9	0	94	22	0
uc009rnf.1	Rbm6	314	275	163	376	267	208	213	202	341	351	357	346	561	274	315	206	378	312	202
uc056yiv.1		15	0	0	6	0	10	9	0	30	8	11	4	20	0	14	0	0	0	0
uc009alc.1		308	252	240	277	202	168	307	274	486	356	348	344	462	336	252	187	137	289	219
uc007ufo.2	Sacs	165	102	521	356	47	0	55	0	116	0	242	690	557	882	188	158	645	732	162
uc009ifl.2	Nox4	8	0	16	0	0	37	0	0	124	338	427	40	19	37	0	0	0	557	0
uc008wre.1	Gm15587	48	31	38	114	47	31	0	53	52	52	23	64	74	11	58	0	44	82	70
uc012cor.1		1037	916	834	1124	1834	2011	1713	257	338	1013	2399	3140	2311	1695	1224	902	921	734	306
uc057abg.1	mmu-mir-6240	0	0	0	1	0	0	2	1	0	1	0	0	0	1	2	5	1	0	0
uc012hpg.1	Mum1l1	373	0	0	0	0	0	0	0	0	0	0	0	0	0	0	0	0	0	0
uc012ghy.1	Papd5	2146	4040	4015	5125	2830	4712	1302	5815	2978	4244	5494	5450	3907	5991	3937	8957	8272	10349	3574
uc009axr.2	A430035B10Rik	0	0	0	0	0	0	0	16	25	23	0	0	0	0	0	0	26	0	0
uc009exp.2	Eps8l1	0	0	0	0	0	0	3	0	38	0	0	34	0	0	0	0	0	0	16
uc012amd.1	Tbc1d24	11	27	8	81	18	92	37	31	132	107	1561	79	24	23	995	5934	190	210	29
uc009sge.2	Limd1	12	82	26	30	92	37	69	211	25	105	67	193	100	192	34	10	415	52	51
uc008puo.3	Cct3	12983	8247	7728	10446	8757	7290	6871	9885	8691	9006	8564	10681	10754	10746	6495	14869	10757	14557	11353
uc029rye.1		3	4	0	1	1	2	1	1	1	2	2	0	2	4	2	0	4	1	0
uc007nbw.1	Ntsr2	9033	2609	6052	7688	7063	5636	6246	10255	11056	6981	8075	13018	12264	8761	7200	8704	6290	11183	7677
uc007otu.2	Trip11	770	0	183	0	642	1200	0	968	377	0	0	826	0	586	550	0	648	372	1227
uc012afa.1	Hspbap1	0	47	2	116	11	0	295	196	118	26	130	106	12	131	451	405	289	6	47
uc007boz.1	Speg	2093	1400	1403	796	2157	1529	0	1794	0	2727	2956	3484	2719	4540	2145	0	52	3853	161
uc007oux.2	Unc79	7897	5014	6559	2827	3310	7651	3324	7490	2787	10133	6866	8816	6247	11666	5018	2518	2776	8443	6096
uc009bct.1	Snd1	6846	4670	4731	6701	5737	5258	4443	7099	6317	7275	7399	10000	7300	7838	4908	5058	6538	8658	7082
uc008plh.1	Rsrc1	1263	550	2827	1552	1964	1114	1126	766	942	635	3266	1198	832	1515	3189	5946	3062	1108	321
uc007irp.2	Tbc1d9b	16963	7546	4579	8341	8322	10796	9768	14369	9568	12658	10519	9755	9827	13996	4596	6147	15105	13285	8515
uc012drm.1	Klhl17	19	0	0	0	0	0	0	0	83	46	82	0	0	193	71	0	0	112	0
uc007sgi.2	Atxn7	5654	3622	2857	4916	4364	4312	3093	5013	4292	4557	4946	5513	5664	5836	4037	7984	4816	6559	4498
uc007xnk.1	Ccdc65	9	4	36	26	24	0	0	40	75	37	1	87	2	17	3	0	0	5	16
uc012era.1	Hnrnpf	0	0	13	34	5	12	0	14	14	19	6	0	0	61	0	24	0	0	0
uc009gsg.2	Prmt1	1863	1233	966	1179	1219	987	350	1451	1867	1956	1060	2303	1213	1917	943	1945	1410	2006	1547
uc009awk.1	Pdk4	2829	2295	2291	2958	1767	2283	1510	2290	1841	2729	2271	3064	3220	2385	1891	3000	2621	2474	3323
uc008vvs.2	Cort	26	0	10	16	28	12	32	5	20	14	24	16	63	10	9	24	0	31	0
uc008cqe.1	Supt3	118	62	67	127	124	79	36	63	48	212	141	102	152	110	88	77	197	141	93
uc009ncd.1	Nol3	1346	1133	683	1252	788	1056	934	1206	1533	1325	1442	1915	1691	1655	1101	2634	1564	1651	923
uc007vqh.2	Sybu	187	0	0	126	81	0	159	46	0	109	114	0	161	273	0	0	60	206	618
uc007fre.2	Gstt4	0	0	0	0	3	0	0	0	8	0	0	0	0	0	0	0	0	0	0
uc008qgo.2	Celf3	1094	770	827	508	1007	769	799	1540	961	1337	1796	1376	1370	1583	741	469	1047	1595	1279
uc033jfr.1	Spock3	29000	21928	20279	27478	25205	22209	19210	35130	20361	29471	27891	27283	31426	29300	18326	17083	39793	46079	39244
uc008ghq.1	Batf2	22	30	0	57	8	8	0	0	0	34	0	0	0	0	0	0	0	0	0
uc007zgt.2	Gramd1c	346	211	209	402	115	240	162	250	189	143	98	427	521	220	352	561	170	461	280
uc007dpr.2		318	143	163	266	177	275	146	163	192	421	336	279	328	353	382	2	94	219	192
uc009avs.2	Sgce	1825	1148	1399	1225	1126	1047	784	1501	1260	1803	1148	1497	1173	1965	1178	509	1741	2299	1460
uc007jdf.2	Gjc2	109	37	144	0	0	115	72	1	85	3	104	115	111	41	68	45	32	48	0
uc007khh.2	Myo18a	66	120	8	52	86	23	94	0	0	29	141	13	14	40	29	0	0	159	2
uc029xlp.1	Gm14827	463	362	168	541	375	371	322	424	386	477	583	416	716	591	344	573	577	612	288
uc008duo.2	Cript	5879	4203	3819	5062	3931	3752	3184	5559	3891	4881	4376	5043	5319	4625	3401	4120	4728	7134	6424
uc008ijx.2	Rsu1	236	134	62	151	153	133	65	126	121	155	215	193	312	119	181	483	142	305	112
uc009chj.2	Immt	2977	3858	973	2441	3265	2329	1661	5730	3636	6290	3227	6910	5952	2757	4785	5242	6599	3530	7124
uc033jga.1	mmu-mir-7067	0	2	1	10	0	6	3	1	1	7	9	1	1	4	3	0	2	12	5
uc012cnv.1	Hps3	157	160	140	1	262	0	148	4	0	7	0	148	173	150	405	958	1829	176	0
uc007wup.1	Cbx6	6858	285	5261	513	505	4270	4226	249	1675	353	1859	8531	296	342	214	2688	8332	9417	7100
uc008jnl.2	Lhx2	2038	1962	1980	2506	2079	2266	2401	3071	1795	1052	2834	2793	1338	2753	2034	2707	3243	2770	2611
uc007aey.1	Sox17	463	271	369	20	224	20	293	166	358	309	428	49	449	223	260	109	456	485	217
uc033fmz.1		7	17	6	10	5	18	10	13	13	8	4	12	4	6	3	14	15	7	7
uc008rnw.2	Rap1gds1	420	298	254	305	629	203	569	564	290	329	362	727	440	179	682	175	253	332	585
uc007qtv.2	Hnrnpk	176	99	437	535	199	588	57	275	585	304	285	284	547	469	428	60	2	442	27
uc009cmj.1	Ccdc142	95	0	64	9	0	0	48	0	0	0	0	189	0	0	0	0	0	100	55
uc008pou.2	Gucy1a3	8916	5963	6748	8601	7597	6362	6219	11985	7019	9100	7074	8961	10381	10141	3935	19948	12148	16776	16053
uc008vun.1	Ptchd2	1023	549	0	858	990	737	204	9	558	1152	1600	890	136	607	0	0	0	8	0
uc007jaa.1	Galnt10	49	26	7	27	47	10	33	32	31	35	23	28	26	57	7	56	12	10	0
uc033isy.1		67	22	30	65	22	47	33	37	27	36	43	71	98	37	38	212	14	84	54
uc033fzj.1		0	5	1	3	4	1	5	4	8	8	3	10	6	10	4	13	4	2	2
uc009kqt.1	Ccnd1	5658	3981	3685	4617	4235	3447	3000	4850	4435	4736	4443	5328	5467	5431	2884	4540	3371	5229	3001
uc008miz.2	Pced1a	214	51	0	376	80	190	72	0	165	356	0	172	197	97	0	14	131	15	157
uc029raw.1		9	2	2	6	2	5	2	3	8	6	4	8	7	6	2	23	16	10	12
uc011yhn.2	Gga3	520	267	668	286	198	321	278	0	198	443	570	0	1086	483	612	2094	0	189	0
uc008hqb.1	Fam178a	7513	4653	4519	8188	4633	3927	5758	8109	2864	6257	5582	8266	9010	8184	5381	5075	11569	8795	8913
uc007djg.1	Mpzl1	42	117	133	38	44	147	34	55	38	22	128	27	165	25	108	17	49	36	92
uc009utf.2	Gpr64	0	0	15	0	0	0	0	0	0	0	0	142	0	0	26	0	0	0	0
uc009bio.2	1810058I24Rik	104	233	5	43	62	0	103	145	93	120	27	41	125	290	3	71	343	143	109
uc008ypj.1	4930522L14Rik	82	50	29	38	52	31	37	11	20	42	25	17	74	77	64	8	12	13	18
uc012dku.1	Mir697	0	5	4	0	1	7	0	3	2	0	0	0	4	2	0	0	0	1	4
uc012gac.1	Dlgap2	580	465	469	2064	369	243	164	798	372	0	913	73	1104	0	790	0	0	281	0
uc011xti.1	Pwwp2a	170	677	463	542	457	467	1041	670	424	349	861	581	710	611	165	701	0	813	471
uc008ika.2	Trdmt1	777	751	795	958	803	898	713	945	807	910	987	1045	1322	941	782	962	926	927	938
uc007ktm.2	Trim37	49751	34107	32177	44156	39624	33940	28735	47166	37078	44378	40789	44657	51703	48381	34188	62046	44911	56706	44976
uc029wtz.1	Gm4890	0	0	0	0	67	0	0	0	0	0	0	0	0	0	0	0	0	0	0
uc009tcu.1	Gm595	0	0	0	0	0	0	0	0	0	0	0	0	0	0	0	0	0	16	0
uc009aeo.2	Zscan21	387	528	240	601	411	378	571	797	646	817	844	891	964	1070	298	235	1841	482	393
uc007eqx.2	Enpp1	1124	2093	1592	1469	2739	1315	916	2040	644	1717	1808	2454	2607	995	1779	0	673	2559	1273
uc008bwe.1	Brd4	977	618	367	1088	1080	1001	953	1367	849	1657	1756	1850	808	1223	440	816	712	1930	1785
uc007whg.1	Zc3h3	0	0	0	1	0	0	0	0	0	0	2	3	0	3	0	0	0	0	0
uc007fzf.1	Madcam1	0	0	0	0	0	0	0	0	0	0	0	24	0	0	0	0	0	0	0
uc057aww.1	Sgpl1	0	0	320	0	0	0	0	0	0	0	0	209	0	0	0	0	0	0	561
uc008liv.2	Elf5	201	100	106	147	136	141	172	262	147	260	233	273	211	357	108	32	282	253	236
uc008yth.2	Asphd2	2650	1708	1750	2525	1871	1631	1495	3078	2681	2343	2432	3422	2635	2795	1828	3342	2846	3454	2834
uc008wtp.2	Speer4b	30	0	8	7	8	0	0	0	3	12	8	18	19	0	16	0	0	28	20
uc008npc.1	Blcap	7208	4037	4424	6304	5726	4667	3491	7828	6228	6911	5932	7538	7977	7428	4698	9648	7395	9293	7035
uc009agc.2	Sun1	268	157	841	1007	1604	396	666	435	554	285	559	559	1126	232	1145	0	1247	1616	295
uc008ysy.1	Tfip11	3363	2130	1772	2500	1920	2110	2104	2946	2849	2678	3073	3940	3399	3860	2252	3979	2749	3461	2630
uc007eta.2	Rnf146	1846	2004	1051	2425	1227	1492	877	2025	1041	2029	1723	2471	1966	1375	1140	496	1866	1768	858
uc012bsn.1	Fam69b	1024	1509	1539	776	1448	1640	1617	2848	2662	2012	2113	1854	2223	2438	817	1182	2070	2520	2250
uc008rti.2	Usp33	10413	5030	6722	6241	8419	8501	3617	8718	7904	6812	4899	9793	8335	12352	8904	8095	6071	8025	6140
uc008qmo.2	Hist2h3b	581	327	753	769	498	544	619	826	1220	793	935	1066	879	901	583	801	1458	1415	922
uc008fqm.1		0	0	21	7	0	0	0	20	0	0	0	23	14	0	20	0	0	0	0
uc007oed.1	Acot4	103	52	58	95	65	66	36	57	55	104	182	68	109	94	95	0	136	57	145
uc007ker.2	Crk	12631	9757	11012	10602	9472	8013	7132	10155	10080	9596	8115	10631	12905	12107	6180	11081	11942	17158	12546
uc007pfj.1	Cdca4	283	291	233	179	155	315	170	82	0	221	269	169	243	0	128	0	228	210	0
uc012amj.2	E4f1	68	126	15	168	154	105	77	132	8	96	177	58	8	100	3	966	0	163	174
uc009mdc.3	Ankle1	0	0	0	0	0	28	0	0	0	0	1	9	0	0	0	0	0	0	0
uc007tgn.1	Psmc6	13018	9972	9207	12290	9892	9896	7568	11502	9172	11517	10606	11514	14211	12211	7573	17903	15269	17598	12691
uc009dkl.2	Zfp422	1789	777	797	1176	790	838	1921	1184	1003	1691	2508	1496	1081	1213	1182	1063	2957	1731	2654
uc029vep.1		0	0	0	0	0	1	0	0	1	0	0	0	0	0	0	0	0	0	0
uc007vha.1	Adamts12	3	20	0	46	1	6	8	38	38	60	3	29	20	27	15	0	39	102	0
uc033gsm.1		1946	32	60	37	52	24	25	48	1519	1468	1382	2160	41	1779	837	6	2672	19	1980
uc009kal.1	Tacc2	0	23	0	0	740	12	0	0	11	214	476	23	62	53	7	0	0	16	3
uc007dxr.2		2568	2502	5380	2831	2199	2596	3835	5636	5117	14193	3150	4097	2687	2392	2193	4933	6010	5530	8177
uc009lrv.1		233	219	119	306	231	169	184	211	303	262	398	360	535	304	243	167	556	230	340
uc009qmt.1	Vps13c	7078	3664	3972	7476	5088	4845	3892	5865	7216	7499	5864	6671	7282	6577	5535	4934	5366	6625	5540
uc007koa.2	Slfn5	1140	0	0	1023	172	0	166	256	0	229	752	1052	170	321	0	0	152	1199	879
uc009vej.3	Gapdhs	0	0	0	8	0	2	5	24	8	3	0	16	8	7	0	0	6	10	0
uc009fdc.2		0	0	13	0	79	0	0	0	0	0	0	0	0	0	66	0	84	22	0
uc011xnc.1	Otogl	189	101	21	58	91	78	41	180	59	44	161	74	121	135	134	0	164	182	99
uc007cjj.1	Steap3	0	410	336	0	0	0	0	303	0	0	422	0	0	24	0	395	0	716	247
uc009kdm.1		0	0	0	0	0	0	12	0	0	0	0	0	0	0	0	0	0	0	0
uc009tfb.2	Mospd1	1228	1860	991	2004	1272	1350	851	1744	1383	1308	1650	1385	2084	1896	1469	814	1524	1113	622
uc007gfi.2	Timm13	1422	1029	854	1170	1088	913	1037	1249	1263	1522	1231	1595	1515	1257	818	1177	1460	1391	1558
uc008jpg.1	Zeb2	370	309	244	323	280	220	168	275	152	268	321	498	253	162	214	363	106	217	263
uc012hcn.1	Ctnnb1	0	508	632	421	317	241	186	196	111	289	234	182	353	365	232	0	0	512	244
uc033ghv.1		18	66	8	31	16	30	25	36	47	47	23	58	33	44	25	179	12	5	0
uc007mjl.1	Itgb4	1975	1204	1335	1881	1016	1392	1260	1269	2033	1891	2239	2947	2160	1297	1585	537	387	1183	293
uc008zez.2	Hspb8	1476	1201	441	882	588	456	472	723	1053	849	572	1007	998	747	394	718	809	891	810
uc033huh.1		1	4	20	2	2	2	3	2	3	2	2	3	2	3	4	1	14	2	4
uc012djp.2	Ptch2	0	0	0	36	0	0	0	0	0	0	59	0	0	0	0	0	0	0	0
uc008hlj.2	Zfp518a	510	47	56	44	82	68	58	45	76	164	31	78	634	91	20	43	716	185	403
uc009gry.2	Tsks	0	0	0	0	0	0	0	0	0	0	0	0	0	0	0	0	0	8	0
uc007kxu.1	Nme1	8236	5292	5820	7917	6012	5107	4589	8238	6075	7618	7259	9268	7903	7136	4717	4313	6874	8746	9130
uc008wpi.1	Reln	5520	2445	6803	0	3661	2571	4788	4182	4640	8754	6746	3898	8246	8817	3158	6992	10685	7457	4991
uc007yxs.2	Dlg1	1421	1986	696	2063	3600	922	1844	1295	1301	1236	2529	4009	3067	3485	3321	2207	4106	5318	5314
uc011zym.1	Rapgef3	0	0	0	388	472	0	0	0	0	487	0	0	829	0	430	0	0	0	0
uc009jmi.1	Zp2	0	0	11	0	0	0	0	3	0	0	0	16	14	0	0	0	0	0	0
uc009ncr.1	Lrrc29	581	493	357	661	374	481	420	404	564	767	679	545	817	662	689	284	221	467	328
uc009ttw.2	Arhgef9	528	680	694	619	568	609	611	949	793	625	1058	1028	1040	967	670	178	835	875	825
uc007ccq.2		0	0	0	0	0	0	0	0	0	2	0	0	0	0	0	0	0	0	0
uc009fsv.1	Ceacam1	0	0	0	0	0	98	0	0	0	0	0	175	0	0	0	0	0	0	0
uc029sch.1	A830082K12Rik	390	237	262	284	287	286	218	237	320	270	323	234	501	382	544	103	309	426	331
uc007ntz.3	Psma3	7004	5080	4515	5922	5424	5268	4276	6074	2407	5915	5708	6875	7050	6096	4169	7915	6472	6762	5728
uc008ber.1	Kifc5b	94	47	37	54	78	48	64	124	118	159	72	123	91	68	49	52	83	42	126
uc012eun.2	Gpr19	0	0	3	0	0	0	1	1	2	0	2	3	0	6	0	0	0	3	1
uc009kpj.1	Phlda2	20	12	0	4	0	0	0	0	0	0	0	0	2	0	0	0	0	0	0
uc008kva.2	Madd	1582	191	4467	1283	1168	486	609	421	1746	1630	1551	505	1472	1417	495	3980	1508	7117	768
uc007wzp.3	Tcf20	7104	12511	6785	15496	0	5398	0	6796	8954	10709	9989	6392	11176	8292	0	502	0	5894	1849
uc008zes.1	Cit	4985	1680	1273	1989	2546	1276	1688	1247	2425	3161	2550	3062	3605	1532	2520	3700	2778	2529	1245
uc007ego.1	Syne1	10865	4293	4867	11367	6142	3366	4374	4640	5692	6044	3491	8932	11083	3883	6559	13542	7782	6288	3798
uc033fmt.1		1	0	0	0	0	0	0	1	0	0	0	0	0	0	1	0	0	0	0
uc007bpa.1	Speg	1383	914	892	911	575	598	850	679	129	757	1114	595	1549	504	253	424	1775	1338	495
uc008qza.2	Sars	4548	3326	3409	4996	3633	4573	3656	5215	5670	5975	5185	5764	5481	5921	3071	4481	3564	4777	3102
uc009fyy.1	Gmfg	6	0	48	13	0	0	51	46	35	25	0	71	0	44	0	0	0	23	0
uc007iuw.2	Cdkl3	182	0	0	105	107	305	117	115	0	0	165	0	129	0	120	0	155	0	0
uc008poc.1	Gria2	10673	8475	10141	8649	20210	8914	7612	11739	4314	8675	10471	10164	16896	2273	5412	1086	9104	9363	9062
uc033jlr.1	Fbxo9	0	198	0	0	0	0	0	0	0	0	550	0	0	0	0	0	0	94	0
uc007pkb.2		3544	2066	1485	2563	2811	2369	2251	2778	3196	3336	3580	3253	4126	3427	2323	2224	2655	2955	1665
uc008uov.1	Bmp8b	0	0	0	1	0	0	2	1	4	8	2	0	35	8	17	0	2	0	0
uc008xld.1	Sel1l3	462	218	509	441	360	254	354	239	421	169	876	559	814	735	562	1949	135	124	388
uc008zin.2	Ptpn11	356	468	252	334	469	315	266	570	330	455	917	395	696	434	429	859	75	253	57
uc007vrc.2	Utp23	723	689	499	661	527	444	378	466	587	647	683	788	802	767	400	792	793	449	758
uc008elq.1	Kdm3b	6546	4732	4386	5690	4575	3820	3839	5877	4944	5668	6218	8221	7083	6763	4935	5167	5385	7603	5737
uc007fqg.2	Specc1l	5	75	5	1	2	3	6	55	40	5	6	0	60	6	7	0	0	6	13
uc056zfp.1		243	195	108	269	176	216	166	161	124	288	393	308	444	327	268	59	139	261	199
uc033gev.1		3	12	4	2	8	0	19	42	4	1	26	0	8	4	0	0	31	20	14
uc029vys.1		0	0	2	0	4	0	0	2	0	0	7	0	0	0	0	0	0	0	0
uc008udi.1	Spata6	0	0	2	4	3	0	0	1	0	3	0	0	0	0	6	0	0	0	0
uc009jru.1	Atxn2l	10910	7029	6652	8576	8561	7915	7165	10241	12587	10610	11661	15320	13466	12461	6695	11284	15112	15731	9808
uc009cse.1	1600020E01Rik	0	37	7	9	46	22	13	65	11	24	18	0	15	26	12	0	81	25	30
uc009quf.1	Gsta2	0	4	0	0	0	0	4	0	0	0	0	0	0	0	0	0	0	0	0
uc009spy.1	Dynlt3	16663	13341	12629	15321	13616	12416	9883	16183	11782	16083	13371	14897	18318	15943	10956	21128	14983	19335	14886
uc011wxj.1		1680	754	255	980	575	1198	929	1172	1112	1268	1261	1185	1399	982	717	889	2424	1759	1437
uc007fzx.2	Palm	1767	1695	1806	2433	1895	1900	1859	3618	2284	1584	2294	3274	2635	3953	1818	2685	5061	4365	3828
uc009uth.2	Gpr64	119	0	1	0	0	0	0	0	0	0	0	20	0	0	1	0	0	0	0
uc007dji.1	Mpzl1	2148	1207	1155	1777	1232	1324	952	1212	1643	1589	2063	2038	1666	1734	1800	2906	1256	2386	1292
uc007kww.1	Stxbp4	229	142	159	202	135	159	71	114	134	178	289	205	304	271	159	316	154	266	201
uc009gek.2	Aplp1	56594	43128	39960	55012	42797	43902	39322	62830	60958	59141	56941	88773	64399	65772	44753	80009	74856	79088	62193
uc007whi.1	Naprt1	196	187	199	341	187	223	202	286	350	343	217	355	470	260	213	326	242	196	266
uc008jmw.1	Rabgap1	85	107	63	93	214	120	99	134	111	76	235	154	86	64	131	69	96	83	66
uc007fdw.2	Micu1	472	284	298	558	345	206	270	254	255	346	405	598	437	377	386	1305	415	595	292
uc029wtt.1	Colgalt1	113	21	52	159	40	85	25	27	42	27	44	49	26	21	22	696	50	18	14
uc008gby.1	B3gnt1	4175	3667	3640	1717	2251	3312	2668	5421	3957	1500	3517	1926	6945	3255	3506	8216	4642	3643	4647
uc008azx.1	Ccdc154	0	2	0	0	0	0	0	0	9	6	0	0	9	0	0	0	0	0	16
uc008qtk.1	Gm15886	6	0	2	16	33	0	7	92	52	16	33	13	56	34	18	0	0	14	0
uc008rez.1	Usp53	4546	3191	2685	3675	3217	2890	2780	4145	3153	3475	3995	4761	4171	3887	3164	6749	4666	6440	5582
uc008tab.2	E130308A19Rik	1783	1393	1277	1577	1200	1122	1531	1366	1056	2180	2084	2460	2114	1603	1360	807	2112	2702	1589
uc009pxw.1	Hexa	3273	2294	2005	3274	2374	2041	1778	2793	2167	2603	2091	3491	2656	2449	2065	2417	2803	3446	2759
uc057bnk.1	Itga4	0	16	8	34	5	0	6	0	0	0	8	10	9	8	20	0	0	24	0
uc007ixt.1	Acsl6	8870	7370	6673	9567	6614	6183	6032	9686	8373	7485	8147	10066	11516	9685	6287	12464	9819	10675	1786
uc008tfg.1	Rgs3	26	70	28	208	40	38	128	150	105	23	176	155	253	8	87	63	0	244	103
uc009eol.2	Aebp2	279	255	277	366	7	361	166	191	234	365	566	7	204	99	11	3	1	526	358
uc007myh.1	Pfn4	101	80	98	0	91	43	79	75	0	86	47	146	65	0	0	0	0	115	61
uc011xlw.1	Usp44	19	0	0	0	0	0	10	11	0	0	0	0	0	7	0	0	0	0	0
uc007zqk.2	Vgll3	488	718	459	346	323	273	281	462	375	82	377	448	537	217	229	39	115	539	312
uc007qwy.2	Zfp934	0	118	0	133	69	268	37	169	7	5	127	6	64	8	8	0	127	553	129
uc007lgg.1	Pnmt	0	4	0	0	0	0	0	0	0	0	0	0	8	0	0	4	0	0	0
uc007mdt.1	Map2k6	28	6	0	2	24	0	0	22	0	35	46	66	35	0	30	150	0	0	70
uc008otd.1		1385	848	773	987	832	887	762	1515	273	1020	1206	1508	1736	1105	1239	189	1583	979	1059
uc009fif.2	Strn4	4743	3004	3000	4070	3533	3317	3543	5461	5544	4943	4422	6850	6842	5088	4719	5380	5366	6226	4711
uc008zji.2	Tmem116	34	19	56	52	29	11	39	49	34	45	22	44	63	13	16	0	44	46	0
uc008cpp.1	Rcan2	2	2	40	2	3	36	0	0	35	35	1	5	0	1	8	0	0	4	4
uc007oej.2		50	116	100	99	89	24	89	80	71	135	103	117	218	59	111	213	103	95	133
uc009cgn.1	Krcc1	13	8	5	10	19	15	6	1	12	15	5	6	14	21	1	32	13	14	29
uc012ejw.1	9330158H04Rik	228	56	88	128	149	205	155	153	277	214	195	237	312	179	153	0	117	91	107
uc012fgt.1	Samd4b	10	10	14	11	15	14	14	18	18	9	10	26	17	28	28	60	17	22	9
uc012guc.1	Stra6	300	803	278	112	212	150	194	311	166	38	161	417	138	0	340	87	287	456	377
uc008imm.1	Etl4	492	31	724	3	369	242	612	462	501	506	354	261	383	537	18	4971	556	1430	593
uc033gsc.1		32	3	4	2	22	3	6	12	2	10	0	8	3	8	11	0	1	1	0
uc029rbp.1		2	0	2	2	1	4	3	0	1	1	0	1	3	2	2	0	0	2	0
uc008fac.2	Iigp1	6	59	0	24	0	0	0	6	0	0	0	0	0	0	40	0	0	0	3
uc007qnu.1		0	0	0	1	0	0	0	0	0	2	0	3	0	6	0	0	0	0	0
uc012hms.1	Otud6a	0	0	0	0	0	0	0	0	3	0	0	0	0	0	0	0	0	0	0
uc008dps.2	Prkd3	5882	3284	1749	874	857	3414	1056	3126	1829	3508	2682	3006	4798	2848	3288	1851	3896	4166	984
uc008cdp.1	C4a	46	15	25	97	412	27	124	71	48	81	173	187	217	0	50	0	162	0	0
uc009fsh.1	Prr19	0	0	8	0	0	0	0	16	8	0	12	0	0	0	0	0	0	0	0
uc009bad.2	St7	1204	1691	1043	462	1293	1064	893	1109	1063	988	1595	1076	1272	835	938	1850	1537	2283	2169
uc012eod.1	Spr	1142	771	918	1008	837	703	591	938	967	1023	965	1391	892	903	754	1669	988	1142	872
uc009rqx.1	Ip6k2	3856	3178	2926	2838	3028	2946	3027	3236	2936	3259	3567	3905	4369	5103	2465	5320	4963	5081	4688
uc008yxr.2		0	0	0	3	0	0	0	0	0	0	0	0	0	0	0	0	0	0	0
uc009usw.3	Sh3kbp1	204	10	40	52	5	1	28	40	5	95	62	788	16	7	18	0	29	30	59
uc007hly.1	Apon	0	0	0	4	0	0	0	2	0	0	0	0	0	0	0	0	0	0	0
uc008etc.1	Pabpc2	3	0	0	0	0	0	0	0	0	0	0	0	0	0	0	0	0	0	0
uc007qel.2	Gcnt2	133	435	232	662	201	82	113	169	190	66	122	183	234	257	221	369	146	49	157
uc007yxa.2	Xxylt1	3191	2004	2417	2726	2357	2124	1701	2908	2501	2953	2502	3273	3416	2935	2061	2944	3061	3587	2703
uc029txh.1	Gm13490	0	0	0	0	0	0	0	0	0	0	0	5	0	0	0	0	0	0	0
uc007mbb.1	Cacng5	1108	0	744	0	968	1071	853	1435	873	1178	1374	1540	1607	226	785	129	1165	1595	1100
uc009edn.2	Nrip2	2103	1166	1422	1742	1577	1496	1364	2271	2426	2346	2023	3087	2181	2260	1423	2180	1830	2816	1944
uc012coc.1	Tnik	579	1466	1429	793	1307	1902	2153	5297	2154	2195	3165	3867	4092	2593	2692	3866	451	2983	2120
uc007hjc.1	Arhgap9	0	0	63	14	21	0	6	0	0	0	26	0	38	21	11	0	0	0	0
uc007sle.2	Adk	2079	1599	1599	1909	1630	1721	1516	2479	1831	1713	1928	2826	2258	2196	1575	3288	779	2115	1484
uc007ohm.1	Ttll5	21	0	0	12	0	0	0	0	3	4	0	5	0	8	14	0	0	3	0
uc008ttj.1	Cyp2j9	5814	3240	3386	4325	3457	3236	2943	3983	3827	4214	4303	5430	5419	4418	2966	4237	4113	6676	4340
uc057byy.1		72	117	113	76	91	29	62	109	77	89	67	97	106	75	70	7	53	70	30
uc007krr.2	Bcas3	539	537	111	382	157	395	323	339	294	319	338	476	138	221	171	829	220	345	311
uc033iav.1		1368	1122	1042	1496	1335	1032	763	1495	825	1085	1086	1448	1544	860	1085	9	1054	1585	1191
uc056zdh.1		163	96	71	118	162	123	99	69	131	205	69	198	166	159	95	109	28	154	71
uc029yhf.1	Erdr1	781	591	1073	1629	807	1041	516	1644	1634	1132	2561	3849	932	1566	1303	2442	2217	6465	3011
uc007yaz.1		30	13	31	22	9	2	16	9	10	48	14	5	40	14	3	2	5	9	21
uc007ldq.1	Osbpl7	27	80	13	66	215	192	30	339	170	48	228	77	70	26	165	35	316	28	33
uc009jtl.1	Tmem219	75	49	75	79	100	44	34	66	120	96	70	118	104	118	67	89	122	140	26
uc012byb.2	Nckap1	390	238	125	255	280	191	176	199	235	217	301	321	302	179	178	36	808	229	277
uc007frh.2		0	0	0	0	0	0	0	2	0	2	2	2	1	0	0	0	0	0	0
uc057bpi.1		0	0	0	0	0	2	0	0	0	0	0	0	4	0	0	0	0	0	0
uc008alo.1	Acat3	1259	683	963	1166	856	830	857	1004	898	1119	1208	1344	1433	1427	865	934	1170	1516	1121
uc007syw.1	Chat	15	4	6	19	14	9	12	18	166	63	5	10	16	49	7	0	15	8	17
uc009awd.2	Pon1	0	30	4	17	0	0	0	0	0	0	3	0	8	0	0	0	0	0	0
uc007aix.1	Eya1	146	215	43	269	252	172	108	32	4	57	243	207	74	372	228	95	17	287	122
uc008xlr.2	Stim2	0	0	0	0	0	0	159	120	165	0	0	0	0	0	161	0	323	0	0
uc007rvb.2	Elovl7	340	267	443	0	0	0	0	363	182	0	0	0	0	244	190	0	0	0	0
uc008olc.2	Kcnq2	26	143	219	179	356	198	84	214	159	242	215	243	218	233	542	99	93	127	162
uc008vvb.2	Tardbp	2328	1145	1431	1705	1697	1178	1500	2041	1719	2114	1743	2252	2322	2792	1804	2196	3395	2722	3262
uc009amm.1	Zkscan14	433	311	277	502	347	387	370	424	579	403	526	571	498	507	299	248	383	543	323
uc007ugi.2	Dleu2	217	111	57	196	99	97	65	110	70	190	152	153	169	112	216	214	125	158	143
uc009peu.2	Ube4a	15701	10073	9068	13159	11028	10343	8569	12555	12602	13982	12460	15330	16576	12408	9439	11612	11512	15048	12169
uc012hph.1	Mum1l1	0	0	0	56	0	0	0	0	0	0	0	0	0	0	0	0	0	0	0
uc012bmo.1	Fgf8	0	4	17	0	8	0	27	8	0	0	11	0	1	0	0	0	0	78	0
uc009kyc.2		0	0	0	0	0	0	15	0	5	0	0	0	0	0	4	0	0	0	0
uc008gug.2	Gm4952	0	12	23	0	4	12	10	7	0	0	0	55	0	8	0	0	0	0	29
uc009dfz.2	Rpusd3	129	8	0	98	62	0	77	147	75	0	26	0	0	115	106	0	241	115	0
uc007aow.1	Cfc1	0	0	0	0	0	0	12	0	0	0	4	0	0	0	0	0	0	0	0
uc008iwc.1	Surf6	1658	1079	1087	1490	1255	890	929	1167	1186	1204	1578	2057	1665	1671	1129	2218	1548	1448	1437
uc009ahj.1	Mad1l1	1565	759	801	835	955	921	746	1137	1172	1236	1235	1893	1279	1335	718	1134	961	1126	548
uc009gha.1	Mag	6113	2639	3511	3777	2611	2422	4421	3265	3570	3914	2787	6194	6317	2756	2368	1912	1100	2717	3070
uc007wrp.2	Sh3bp1	0	37	0	0	0	13	0	16	16	59	108	0	0	0	0	0	18	0	26
uc012bhh.2	Dpf2	267	158	145	91	83	0	147	557	201	81	173	125	200	153	262	0	0	115	133
uc007ull.1	Dock5	6396	3421	3082	6056	3834	3355	2397	3503	2922	3663	4572	4472	3863	3025	3186	2722	2173	4203	2430
uc007les.2	Cwc25	58	75	25	48	42	56	66	51	61	92	100	114	77	79	43	4	1	14	135
uc012bbt.2	Hars2	303	524	173	143	143	489	203	257	0	539	0	705	463	1101	322	822	926	387	352
uc008hvn.1	Wdr96	13	19	93	58	19	0	0	3	0	12	2	28	33	34	28	0	0	23	20
uc056yuz.1		1104	473	221	424	246	218	336	312	248	698	518	487	835	309	531	54	155	405	209
uc029ygo.1		1	0	0	0	0	0	0	0	0	0	0	0	0	0	0	0	0	1	0
uc008lox.2	Slc12a6	5790	4181	2278	6081	3557	6140	3107	3586	5891	7678	4076	5605	6340	4475	2089	1453	9203	3385	2342
uc008fjc.2		0	0	0	0	0	0	0	2	0	0	0	0	0	0	0	0	0	0	0
uc007fda.2	Lims1	741	112	518	143	689	771	787	867	419	1046	131	681	1211	1718	311	981	2558	1587	1354
uc033fsd.1	Anks1b	11542	9854	7140	13706	7691	8226	6138	12563	3521	10504	5585	13397	13650	10000	10587	14770	4401	9426	11461
uc007src.1	Rps24	3973	3641	3087	3080	2549	3455	3309	3009	3477	3337	2664	3712	4797	3656	2096	6194	3813	5373	3263
uc008upz.1		1	1	0	0	0	0	2	0	0	0	1	0	0	5	0	0	0	0	0
uc009tns.1	Irak1	65	229	121	89	73	146	94	214	174	138	139	298	191	175	112	246	106	212	132
uc009dcn.1	Chl1	425	135	360	81	511	214	69	441	7	114	411	148	491	246	7	1297	0	64	0
uc011xov.1	Irak3	130	0	48	19	26	63	26	97	35	72	108	127	1	0	69	71	41	0	149
uc008rnf.1	Adh1	12	71	18	30	4	8	0	10	11	18	0	0	0	0	0	0	0	0	0
uc029vqm.1	Gm6408	0	0	0	12	6	0	0	0	0	0	0	6	0	0	0	0	0	0	0
uc007ldz.1	Gpr179	3	0	0	0	0	0	0	0	0	8	0	0	35	0	0	185	0	0	0
uc011zdo.1	Bdp1	878	437	234	525	157	142	577	511	391	372	229	572	527	584	385	19	417	274	234
uc008azj.1	Hn1l	1313	747	508	849	641	402	428	516	587	812	787	795	751	681	611	938	890	901	977
uc007aob.2	Zfp451	5429	3368	2913	4106	3686	3092	2860	4142	3154	4083	3914	5135	4768	4515	3054	4699	3968	5998	4599
uc009ayf.1	Phf14	1698	1533	1239	1876	1451	1586	1371	1866	1173	2032	1320	1494	1489	2176	1078	946	1742	1920	839
uc007tjo.3	Tmem260	0	1387	1898	0	2069	1829	1305	0	0	2188	2306	2506	3184	1883	1319	65	0	3743	0
uc008nfg.2	Gm14164	0	0	0	11	0	0	0	0	4	0	0	0	27	0	30	0	0	0	0
uc009fst.1	Cxcl17	0	0	4	3	0	0	0	16	3	0	15	0	0	4	0	0	34	0	6
uc029usl.1		0	1	1	1	0	0	1	1	1	1	2	2	1	0	2	0	1	1	0
uc009ern.1	1700073E17Rik	0	0	8	4	8	0	0	0	0	0	10	4	0	6	3	0	0	0	0
uc009gcq.1	Zfp74	130	69	66	16	101	90	58	93	129	48	180	143	24	128	110	9	27	74	70
uc033gmv.1		5	5	5	4	4	4	4	5	5	5	5	5	5	5	4	2	5	4	3
uc011ywc.1	Ryr2	0	15	0	14	16	5	10	0	5	17	15	3	11	41	2333	0	0	14	0
uc007phm.1	Wdr60	8	8	19	12	3	10	5	19	5	5	19	10	53	26	16	8	22	26	23
uc008uly.2	Ppih	130	222	104	270	178	157	131	273	305	350	116	282	290	374	80	5	262	467	388
uc029vcj.1		4	1	1	4	1	3	2	3	3	3	3	2	4	2	6	0	0	1	1
uc007eik.2	Ginm1	25	32	29	31	36	39	181	35	58	30	31	31	55	27	62	52	38	20	41
uc011yvp.1	Gm20658	0	0	0	0	0	0	0	0	0	0	0	0	0	0	0	0	0	10	24
uc007bzi.1	Cops8	7025	4720	4818	5965	5075	4754	4193	6693	5636	6012	5883	7338	7437	5986	4633	5846	5618	7772	5726
uc009jjk.3	Nucb2	2303	2304	1618	2739	2083	1649	1464	2236	1975	2257	2274	2638	2843	2970	1450	0	3669	3983	3087
uc012fjl.1	Snord88c	14	73	6	55	19	91	50	76	94	60	56	90	61	72	62	220	35	48	9
uc009fli.2	Rtn2	3726	1970	2203	2884	2272	2506	2210	3742	3377	3178	3016	4868	3018	3214	1999	4990	3738	3958	3742
uc009srl.2	Ddx3x	43749	29028	33292	38604	33353	31964	27992	40204	31717	41650	40232	45814	48406	43739	29881	51596	33330	42795	37271
uc011ztx.1	Ptp4a3	0	0	0	0	0	0	0	0	21	0	0	69	0	14	17	0	0	0	0
uc012dyc.1	Slc4a4	6284	3461	2988	1789	4298	2713	2869	5938	5406	2145	3873	4879	4878	4528	3892	2334	1951	4066	5678
uc012eje.2	Kcp	0	1	0	32	7	0	9	0	0	0	0	35	0	0	0	0	0	0	0
uc008eac.3	Wac	121	603	304	1212	284	0	462	0	345	231	284	157	327	805	386	5798	85	335	382
uc009ijs.1	Aqp11	618	332	457	351	373	371	289	612	532	792	569	555	611	595	319	441	379	623	431
uc008ste.1	Tmod1	1959	1258	1481	2512	1499	1740	1321	2214	1418	1371	2290	3328	2147	1818	2046	3023	1821	2808	1977
uc012etd.1	Klrb1a	0	0	0	0	0	0	0	0	12	38	0	0	0	0	0	0	0	0	0
uc007qng.1	Auh	343	298	225	191	124	246	230	268	355	202	438	209	446	264	281	175	196	166	245
uc007mro.3	Aatk	2997	3218	3016	8884	2734	7631	6355	4394	4875	4154	6282	18112	3228	5746	3439	3737	2178	8438	2566
uc007bfd.2		92	10	32	70	55	36	21	11	82	16	103	50	177	196	26	206	0	176	0
uc057bhc.1	Scn8a	2699	613	200	217	1956	171	359	2899	1499	591	629	424	2870	508	383	1611	632	774	1934
uc057aim.1		78	55	54	91	85	84	89	103	54	203	174	76	182	105	91	45	34	116	35
uc011ypj.1	Angel1	712	468	490	777	479	519	491	910	856	901	888	1112	917	717	619	969	561	599	474
uc029qtf.1		1	4	4	1	1	21	1	1	117	1	1	1	4	11	24	1	21	118	1
uc007bma.2	Mir26b	0	0	0	2	2	1	1	3	0	0	0	2	7	0	0	0	0	1	0
uc033jux.1		230	151	93	175	228	169	159	207	148	238	224	264	206	323	94	203	229	248	145
uc009gxj.2	Grwd1	0	0	67	0	15	0	12	113	0	111	91	152	94	171	46	0	166	0	54
uc008ewp.1	Dmxl1	466	110	206	145	254	130	466	98	142	238	224	171	512	121	905	22	456	234	136
uc009eew.2	Clec2g	0	0	0	8	0	0	0	0	0	0	0	0	0	0	0	0	0	0	0
uc009krd.2	Insr	12080	3400	5359	11496	5831	7464	5635	8315	9936	5988	7394	4938	13730	11178	6280	0	4465	4682	10610
uc007nrd.1	Fancm	50	33	44	0	0	0	61	0	69	109	55	76	125	182	124	0	0	0	87
uc007ifc.2	Ahsa2	953	442	601	756	360	117	387	0	1713	226	353	461	786	610	335	0	2762	850	812
uc007etp.1	Hey2	1282	1256	882	1016	792	596	446	914	589	733	823	1261	1283	761	1002	1906	1238	1228	1204
uc007ogb.2	Arel1	624	758	320	3444	1261	621	542	2392	2520	1938	1441	1865	1144	1290	1081	307	329	789	964
uc008fal.1	Rbm22	1168	419	722	579	466	582	424	401	558	555	589	671	517	563	417	298	419	480	362
uc012cbn.1	Chst14	274	161	256	193	166	137	154	148	204	273	265	232	276	176	195	132	297	166	157
uc009rbx.2		4887	2401	4292	5760	5264	3677	6	7121	5684	7415	3909	4471	6992	5450	3616	6200	6140	7287	4699
uc008tkf.3	Nfib	837	514	315	672	651	481	234	488	545	744	614	909	717	387	564	167	108	757	214
uc008mrr.1	Slc24a3	295	0	759	368	469	654	1358	429	0	164	635	890	0	1468	325	0	2409	0	0
uc007ikd.2	Npm1	18029	12824	12862	11076	14890	12615	11754	9777	13597	14524	10047	17051	19688	15756	12129	36613	17259	18544	13191
uc012gcf.1		0	6	2	7	0	2	2	0	0	4	3	6	0	9	1	13	4	0	4
uc007ddd.2	Angptl1	64	101	19	68	37	147	8	22	70	119	90	145	88	68	16	218	94	26	43
uc009ukl.2	Cldn2	850	2456	1095	2312	712	50	0	623	195	289	42	216	515	219	837	32	49	184	0
uc008agr.2		7962	5601	8410	12938	10847	1683	1280	22304	6033	11580	13148	12377	8456	12167	7413	17250	24034	19524	20206
uc057anr.1		0	0	8	12	0	8	14	0	3	0	0	4	4	16	0	0	0	0	0
uc008ttx.1	Nfia	125	67	48	91	20	47	71	48	56	132	90	125	119	57	173	137	67	57	83
uc009axq.1	A430035B10Rik	0	0	0	4	0	0	0	1	0	0	0	0	0	0	0	0	0	12	11
uc029wmx.2		114	97	66	189	127	283	82	28	123	151	224	187	262	239	88	206	5	191	40
uc033hjx.1		461	23	17	819	628	132	335	475	811	521	1115	1591	33	615	442	350	629	749	644
uc007zko.2	Bbx	7323	5721	4073	7216	7893	5731	4033	7717	6347	10294	9274	6678	10779	11028	7570	1060	5083	10677	6861
uc029ryb.2	Gm25400	0	0	0	0	1	0	2	1	0	2	0	2	0	0	0	0	0	0	0
uc007rqh.1	Smn1	1599	1263	969	1358	1197	1219	1019	1464	1244	1050	1500	1469	1745	1775	989	2951	2240	2311	1735
uc008cay.2	Rxrb	515	565	166	129	771	815	188	780	810	571	674	895	855	367	717	696	1040	1319	687
uc007ujs.3	Clu	56010	40338	37557	53584	36457	33018	28905	50190	42978	42969	44113	62979	54046	48044	36690	62537	44637	59126	50547
uc008yxq.1		0	0	0	3	0	0	0	0	0	0	0	0	0	0	0	0	0	0	0
uc007kdk.1		0	0	0	1	0	0	4	3	0	0	4	6	0	5	3	0	0	0	0
uc008mjz.2	4930402H24Rik	402	332	322	419	505	264	271	145	238	291	524	579	334	533	295	54	378	330	462
uc009lll.1	6430573F11Rik	7	113	60	11	7	220	55	25	12	312	19	65	57	33	99	1455	177	9	3
uc009drf.2	Lpcat3	1662	1303	1083	1845	1152	1232	780	1283	948	1441	1559	1955	1582	1277	1036	2667	1266	1456	1768
uc009lji.1	Mak16	3047	2429	2032	3112	2653	2188	1911	2871	2206	2824	2934	2688	3394	2982	1979	5148	4028	3837	3100
uc008lgh.2	Ext2	147	45	23	34	17	23	15	30	18	20	23	27	14	19	33	2	27	37	3
uc007vhy.2	6030458C11Rik	0	0	223	0	0	0	0	0	0	0	0	661	117	0	0	0	0	347	0
uc008wnw.2	Magi2	6829	7825	1916	6761	3025	4104	2916	5096	6329	5616	6662	5605	6224	8892	3671	1517	4032	8178	2552
uc033huy.1	Atp8b2	8080	5108	4779	6809	4933	0	4906	6284	8284	5248	6517	9146	8047	8060	5465	8104	7318	8415	6578
uc029rlx.1	Obscn	0	11	38	14	8	65	51	57	8	0	4	108	43	146	0	0	0	20	16
uc008hrp.1	Mgea5	1957	766	571	1132	762	879	647	816	694	1022	2040	1048	1418	1550	892	1399	993	1504	877
uc008ise.1	BC029214	1066	907	857	1072	880	885	784	1227	1061	1218	1383	1931	1274	1336	925	1508	1282	1418	1124
uc007yfi.2	Snx29	272	170	282	221	198	194	210	223	360	381	363	684	555	149	223	164	195	341	101
uc008yag.1		6917	5079	5033	6359	4854	4468	3742	6491	4479	6319	5552	5773	7331	5806	4667	6576	5561	7356	5354
uc008eyf.1	Zfp608	130	235	84	39	113	181	56	177	127	111	342	330	245	255	0	462	91	183	181
uc012fne.1	Mir7-2	1	2	1	1	1	3	1	3	3	0	2	1	3	1	6	0	2	3	1
uc007lov.2	Rundc1	3459	2564	2427	3769	3109	2686	2328	3658	3232	3004	3316	3956	3707	3919	2203	3964	4304	4952	3754
uc008kjn.2	Slc43a3	34	66	71	132	92	15	0	38	11	15	22	113	94	59	84	0	0	36	111
uc008qli.1	Mrps21	993	689	474	522	845	797	783	898	881	636	10	583	961	893	588	1286	888	1145	474
uc012bma.1	Cnnm1	5427	3286	4516	5879	6146	3769	4685	7330	6922	5643	7330	7960	5367	7246	4726	10126	6037	8773	6247
uc008fls.2	Gnal	17417	14457	8029	11578	12448	17283	8749	17580	21460	22313	20229	27843	22380	20715	29072	427	15275	23614	17619
uc009amc.2	Arpc1b	127	0	0	0	7	0	14	0	0	0	0	4	5	20	0	446	0	0	9
uc011xum.1	Cdkl3	14	6	8	0	11	10	5	23	0	41	18	3	34	6	6	0	32	10	4
uc029sxy.1		11	2	0	4	3	2	5	1	6	5	6	0	10	2	0	0	0	0	3
uc007ugg.1	Dleu2	3	6	111	5	1	0	2	0	1	0	12	0	0	396	4	0	10	8	9
uc012hpz.1	Mir764	62	30	23	14	13	5	18	22	34	7	28	36	26	11	5	0	1	32	10
uc008jpn.2	Acvr2a	9990	6415	6685	8085	7056	5745	5567	9368	7085	8706	8599	8400	11382	8454	5771	16451	10151	13260	11289
uc008lua.1	Nusap1	86	115	124	223	185	55	59	200	0	26	90	88	91	100	101	0	212	206	277
uc029rza.1		169	133	147	108	168	135	146	174	186	184	298	231	141	188	117	151	239	228	132
uc007xzi.1	Dnase1	0	0	0	0	0	0	0	20	20	0	0	0	0	0	0	0	0	0	0
uc011yeb.1	Grb7	69	50	49	75	80	8	0	61	41	24	36	47	25	14	0	0	0	0	62
uc033fxq.1		1230	805	918	1197	941	766	692	1106	1067	941	899	1169	1391	1378	632	854	1457	1507	1072
uc007aie.1	Sulf1	0	429	384	442	330	0	96	0	0	262	0	0	123	34	145	0	0	0	0
uc009gjh.2	Chst8	693	402	388	359	315	399	295	437	829	984	768	1434	964	838	714	271	448	690	580
uc008qgl.2	Celf3	762	564	438	401	500	434	392	1442	376	654	1274	844	676	1206	433	35	556	580	563
uc033gkr.1		34	68	19	51	36	51	22	41	65	76	75	73	39	72	34	97	33	24	11
uc033fvm.1		22	22	0	3	0	10	9	5	17	2	10	19	26	8	9	1	13	12	2
uc007uvo.2	Tbc1d4	0	89	103	65	134	239	44	94	475	57	230	109	92	63	78	0	62	51	73
uc009bbx.1	Hyal4	0	0	0	0	0	0	0	16	0	0	0	8	0	0	0	0	0	0	0
uc057bpq.1		503	470	180	515	322	348	297	265	273	478	456	451	663	484	311	304	340	485	238
uc007ozj.2	Setd3	14540	11175	10403	12987	11636	10083	9091	14141	11281	12435	12846	15446	13822	13716	8595	15747	14565	18639	14117
uc008fya.1	Tbx10	0	0	0	0	0	0	0	7	0	0	0	0	16	0	0	0	0	0	0
uc007xwp.2	ATF7	116	21	32	22	24	75	28	29	135	28	25	129	35	13	25	0	0	98	125
uc008lqa.2	C130080G10Rik	0	0	46	16	62	29	60	22	57	25	29	35	35	78	0	104	0	0	0
uc007wuw.1	Cbx7	612	77	331	164	304	829	257	123	427	182	123	143	437	115	87	52	10	224	62
uc007kcn.1	Tsr1	0	58	0	264	0	0	0	0	0	0	58	0	29	130	0	0	0	0	0
uc008awg.3	Mlst8	750	205	47	113	35	214	324	873	183	857	1112	449	400	565	501	1831	807	850	1629
uc007aop.2	Dst	4077	2572	255	2368	2061	2628	2185	2495	236	365	567	3190	3546	325	457	167	552	4360	1057
uc008bzx.2	Kifc1	3	11	0	52	63	0	6	0	0	0	0	3	0	0	0	0	0	5	0
uc007omj.2		0	0	0	0	0	0	0	0	0	0	0	0	2	0	0	0	0	0	0
uc008auy.2	Ntn3	460	174	310	488	218	396	337	766	597	441	489	697	434	230	587	415	133	636	476
uc008vum.1	Ptchd2	2840	1700	2993	2626	1100	750	2574	2170	2592	1229	1222	3963	4791	3091	2228	2388	3050	1312	3746
uc008pqt.1	Pet112	0	83	93	0	0	0	48	115	66	171	0	83	0	208	0	0	0	0	0
uc008fox.1	Me2	2800	2334	1498	3198	2246	2059	2032	2934	2372	2920	2568	2999	3818	2962	2264	2835	2360	2962	3183
uc057apa.1		319	146	132	222	279	133	164	108	180	238	309	227	334	284	173	341	38	359	153
uc008abk.1	Kcnj6	1368	929	1395	1291	1435	1397	882	1989	1734	1657	1644	1489	1580	1702	1220	1236	1428	1542	1673
uc029xfa.1	D430036J16Rik	0	0	0	0	19	0	0	0	0	7	0	489	0	0	0	0	0	0	33
uc007zyx.1	Smim11	810	623	602	594	533	385	453	773	460	574	757	823	759	562	410	1572	626	855	647
uc007wbb.1	St3gal1	4	6	255	485	221	740	858	10	502	80	0	15	876	3	0	1204	529	1	297
uc008ray.2	Amy2a3	9	0	0	0	0	18	25	0	0	17	19	36	0	0	0	31	0	8	0
uc007cpw.2		119	76	103	119	121	80	54	160	133	111	93	139	132	103	97	292	162	70	115
uc012dyq.1	Art3	11	14	1	9	19	1	0	0	13	4	12	21	17	0	0	0	4	11	0
uc033img.1		15763	13018	11243	16077	12671	14321	11996	23802	23806	19198	18743	26893	20713	19571	15722	24258	35260	25025	18444
uc009bih.2	Cnot4	7269	3484	2824	3416	3827	3244	1750	3709	2387	4352	3733	3562	5686	3681	2854	1193	2056	5348	5491
uc007rey.2	Pdcd6	4327	3180	2738	3725	3186	2388	2293	3778	2786	3763	3725	4330	3626	3756	2210	4282	3859	5435	3981
uc012gyb.1	Trim43c	0	0	0	0	0	0	0	20	0	0	0	0	0	0	0	0	0	0	0
uc029rat.1		2	1	2	3	0	3	4	2	2	2	8	6	3	0	4	0	0	5	5
uc008fmr.1	Cep76	1631	1053	1167	1442	1172	885	831	1371	1160	1496	1119	1275	1579	1271	1016	683	1216	1665	1304
uc007mws.2	Asxl2	47	23	27	84	45	69	49	45	45	86	72	56	80	35	84	0	0	0	48
uc009evo.1	Tmc4	321	120	45	170	147	131	165	196	152	135	180	185	196	128	165	670	294	200	88
uc007bfj.1	Nrp2	1834	1648	0	0	811	712	1105	863	906	1116	1362	2739	3064	636	1082	188	1331	1190	3
uc007fzi.1	Cdc34	1110	876	819	994	938	786	750	1322	1348	874	1076	1467	1121	1247	809	1875	1165	1612	1346
uc008uug.1	Zmym1	6	0	0	0	0	0	0	49	0	0	0	0	0	0	0	0	0	0	0
uc009tcv.2	Enox2	0	0	0	0	1	0	2	3	0	0	0	0	0	0	0	0	0	0	0
uc009cuz.2	Rab7	30132	21328	21830	26286	22348	20561	18285	29132	23444	28022	27983	30843	33890	28879	20968	24387	27530	35044	30370
uc009pjp.1	Pts	2449	1740	1352	2129	1267	1329	1208	1347	1420	1655	1782	2306	2126	2035	1132	1526	1729	1975	2395
uc008cgd.1	Bag6	2876	2941	2937	3517	2074	2325	2352	2546	3949	3982	3254	3046	4665	2597	2200	6644	4837	6190	3656
uc008oyp.1		0	0	0	0	0	0	0	0	2	0	0	0	0	0	0	0	0	0	0
uc012aai.1	Hnrnpa1	0	0	0	0	0	0	0	0	0	0	4792	0	0	0	0	0	0	0	0
uc012elw.2	Hnrnpa2b1	1135	524	994	912	660	1438	0	1327	604	1574	569	1088	1359	1764	479	1016	1682	2527	1598
uc007usr.1		0	0	0	0	0	0	0	0	0	0	0	0	0	0	0	0	0	6	0
uc008rvq.1	Srsf11	106	141	304	77	76	413	96	103	228	208	193	389	227	178	58	24	279	153	464
uc009qrn.2	Arpp19	4	2	2	14	4	8	28	29	28	28	35	28	11	18	24	1	100	23	20
uc007mzn.1		11	0	0	0	0	0	0	0	0	0	0	0	1	0	0	0	0	0	0
uc007rrc.2	Rad17	1997	1194	1066	1977	1268	1388	1272	1777	1434	1766	1943	2397	2798	1489	1489	2516	2398	2991	1939
uc008hzp.1		230	169	74	196	71	117	61	199	134	155	203	155	111	167	177	81	269	253	161
uc009luh.2	Palld	0	0	0	98	0	0	0	0	43	0	0	0	0	0	0	0	0	0	0
uc009kjw.2	Hras	421	282	465	501	392	206	468	554	633	435	984	745	474	565	302	0	886	1063	874
uc009lfb.2	Adam18	104	47	29	85	40	12	24	76	0	68	82	53	56	22	31	0	49	20	65
uc009rkt.1	Manf	139	530	368	47	76	124	59	69	125	93	191	132	128	181	55	468	1202	358	96
uc009grr.1	Med25	80	56	317	65	204	24	62	249	219	716	240	121	429	212	468	0	17	866	118
uc029uwo.1	Gm11413	12	22	0	0	30	0	0	28	32	74	26	7	9	35	0	0	68	0	14
uc007pcn.2	Traf3	122	264	128	12	357	23	104	65	272	89	625	1465	204	182	39	0	176	54	831
uc007hwx.1	Urgcp	75	68	167	0	129	0	92	147	0	174	278	282	0	0	0	0	242	97	0
uc007jwi.1	Inca1	0	11	0	6	3	0	1	0	9	64	71	45	61	0	0	0	0	53	0
uc008bqd.1	Scube3	383	408	162	369	275	0	106	480	327	204	286	255	361	240	84	191	709	377	408
uc009txx.2	Taf1	18989	12889	12650	17048	13297	14228	11700	16533	14873	16704	16273	19246	21184	19090	13686	25698	13462	21689	16859
uc011zws.1	Mir33	0	0	2	1	0	0	0	0	0	0	0	7	0	0	0	0	0	6	0
uc008ijm.2	E030013I19Rik	21	0	0	0	18	0	4	0	0	20	0	8	18	0	36	0	41	51	12
uc007cob.1	Elk4	61	42	134	163	262	28	89	214	429	180	226	118	189	302	172	0	99	198	285
uc011wwn.1	Igsf9	79	0	0	0	0	30	55	171	0	79	107	181	0	131	156	69	199	298	0
uc008kbx.1	Cdca7	453	341	517	620	562	244	339	636	265	392	556	520	366	444	403	548	768	825	1038
uc056yjo.1		436	425	276	361	322	380	398	470	404	496	460	353	621	491	367	540	282	483	198
uc008ktn.2	Mtch2	5209	3034	3797	7172	3341	6055	3361	7006	6196	4492	7711	5536	4287	4553	4204	7124	6317	6067	7161
uc009kse.1	Stxbp2	118	53	548	790	614	670	562	497	137	1018	1192	721	1015	1059	107	0	461	602	245
uc008uek.1	Tal1	118	43	42	88	111	47	92	111	119	53	75	143	160	53	0	20	190	63	122
uc007lzd.1	Tex2	85	74	3	50	127	4	80	88	5	66	137	135	4	3	148	0	48	252	3
uc033ghu.1		3	3	2	1	2	3	4	0	0	8	2	11	5	6	1	5	5	8	0
uc007lua.1	Map3k14	301	116	135	268	211	267	168	230	223	274	368	356	468	355	190	279	467	246	164
uc008mmi.1	Slc23a2	23461	18677	17396	23990	16856	15430	13467	23822	19351	23067	21040	26396	26319	21812	17815	15828	14908	23133	16924
uc033huw.1	Lenep	4	70	2	6	4	6	30	7	4	111	7	61	3	54	5	58	5	3	29
uc007iih.2	Chac2	981	950	479	1170	1012	632	705	589	787	1061	1373	1101	1122	1065	854	1613	455	1760	1073
uc009fvm.1	Adck4	23	0	88	514	188	0	0	208	1	0	287	207	455	0	289	539	0	0	0
uc008ruu.1	Fpgt	4501	3345	2980	4008	3396	2682	2411	3445	2584	3521	2892	3706	4400	3259	2668	5336	4303	5646	4235
uc009dim.3	Syn2	24113	15263	16787	18951	18528	16254	16007	23368	21660	25614	22832	34159	30662	24630	20972	23722	24900	34400	28523
uc008qlg.2	Prpf3	1666	1612	512	1722	883	33	934	1397	1235	1194	1146	1631	1022	1635	1128	2385	735	2523	5
uc029qmt.1		104	630	133	293	130	579	529	338	615	561	683	770	359	817	557	1205	183	130	68
uc007erh.1	Akap7	208	108	234	133	135	100	130	353	142	183	173	190	247	140	141	1597	1933	232	95
uc008lus.1	Mga	18	142	142	128	159	234	123	168	22	147	241	187	272	144	168	120	548	215	178
uc029vdh.1		428	162	197	327	215	206	286	472	238	213	505	317	348	352	639	190	226	541	285
uc007pex.2	Akt1	8485	5547	5698	7222	6143	5868	6098	9297	9976	9106	8465	11646	9458	9207	5789	6365	9132	11145	8830
uc007ivo.1	9530068E07Rik	11102	8838	7576	10379	7370	6789	5770	9821	8329	9717	8939	10227	10523	9286	6917	9310	9761	11980	9208
uc008nwi.1	Zswim1	1156	784	789	1157	1255	1018	877	1352	1165	1231	1328	1618	1465	1086	869	1002	1015	1389	989
uc009ntt.1	Acsf3	1029	468	520	741	613	686	469	832	1103	981	866	1396	1086	1185	769	153	1136	1095	748
uc009hxl.1	Mrpl46	1845	1265	1405	1356	1640	1248	996	1830	1668	1562	1488	2388	1773	1945	677	1325	1758	1455	1602
uc009rhy.2	Nek11	309	232	327	381	233	52	125	204	132	224	125	389	350	297	254	2	88	282	193
uc009mez.2	Zfp617	1408	956	864	860	896	382	988	2869	690	714	564	2357	2192	1057	2285	1958	522	972	954
uc033gge.1	Mta1	536	3	290	388	866	849	7	1074	653	0	203	824	289	731	399	513	1828	338	1634
uc008psl.1	Arhgef11	1727	1731	1168	1291	1608	1691	1117	2847	1041	1238	2571	1298	3237	1632	2250	1700	2214	2592	2536
uc009ezl.1	Zfp865	90	23	72	52	0	379	0	290	0	38	40	0	0	0	0	0	0	211	0
uc008owr.1	Usp13	4017	2979	2987	3816	3236	2700	2496	3591	3257	3714	3590	3956	3856	4407	2263	2746	3384	4364	4107
uc009ork.1	Aplp2	106	244	264	118	221	208	245	112	116	229	360	280	243	146	123	64	254	537	403
uc012gmg.1	Galns	0	1	0	0	0	63	0	0	0	11	0	0	0	2	0	0	0	0	0
uc009prb.1	Dmxl2	462	222	383	434	155	372	237	424	105	161	224	264	86	965	195	754	752	252	142
uc007ggu.2	Matk	264	326	167	350	364	296	233	419	276	538	484	519	437	308	276	136	612	389	167
uc009keq.1	Mgmt	8	56	0	18	40	45	37	16	25	82	27	51	100	37	47	0	0	52	22
uc008eiu.2	Sft2d3	788	493	505	800	496	665	409	642	475	779	622	722	882	701	514	369	602	919	678
uc008nzp.2	Slc9a8	3532	2012	1814	2112	1330	1539	1672	2453	3056	2470	3428	3892	3321	3383	2394	2907	824	2881	1849
uc012aux.1	Foxp4	1201	794	460	510	512	524	342	1028	665	587	571	957	921	451	949	0	1665	1055	499
uc008yco.2	Ppef2	57	79	63	67	71	8	18	51	50	55	41	47	119	46	63	0	186	82	80
uc012doh.1	Prdm2	7199	5187	4056	6402	5023	7425	4790	8493	7119	5090	6148	7026	3516	5939	4381	4678	10471	10131	7809
uc009gus.2	Ppfia3	436	42	4	212	141	315	16	457	263	121	28	289	32	136	135	32	228	163	3
uc009odp.2	Arhgap42	31	98	15	0	8	9	8	13	21	20	37	0	14	46	37	22	4	5	7
uc009lns.1	Pcm1	20904	16700	16723	19051	18281	16094	14997	22012	18794	21042	23783	24427	30359	24585	17556	29313	26362	34002	21607
uc009obq.2	Gria4	4117	2979	2755	2790	3071	2465	1809	3418	3303	3437	3353	3949	4497	4190	2748	7631	5305	6972	4677
uc009nku.1	Vac14	2	10	5	0	2	4	16	1	5	4	16	3	0	8	2	29	8	0	1
uc007czj.2	Arpc5	14682	11323	11510	15468	13125	12351	8907	14538	9056	12539	13522	14424	13945	15266	7851	8632	13165	16766	13642
uc007kyi.1	Luc7l3	6261	5074	4703	4191	4857	5246	4807	5872	5000	6468	5958	6079	8302	7104	5090	24761	14612	13340	6533
uc009gsm.2	Irf3	532	653	342	502	273	285	206	506	575	410	304	409	419	355	228	117	231	439	490
uc008kjs.1	P2rx3	20	4	0	8	20	18	9	16	25	12	0	44	64	16	29	79	38	8	0
uc012gaa.1	AF366264	0	0	0	0	0	0	3	4	0	0	0	6	4	4	4	0	0	1	0
uc012cel.1	Pank2	560	275	166	229	145	497	202	244	89	231	185	263	385	163	141	596	1035	392	258
uc057axg.1	Lta4h	1397	702	409	1141	622	923	541	643	904	1236	845	508	2041	629	714	0	1222	777	1217
uc009ptx.2	Sin3a	2216	2071	1885	1503	1348	1009	1113	1753	1790	1527	2556	2697	1919	618	1635	42	2139	2141	1009
uc007pue.3	Hist1h2bg	1475	1206	1087	1399	1099	1019	872	911	1006	1257	1149	1593	1307	1263	986	1301	1904	1708	2100
uc009pwi.2	Stra6	0	0	0	193	0	0	0	0	0	19	0	0	0	0	87	0	0	0	0
uc007vbq.1	Nalcn	33658	21342	21462	28028	25970	24118	20044	34747	27918	32663	30714	35346	37197	33364	21131	32825	27553	39028	31975
uc009qpz.2	Tex9	432	493	962	481	777	509	244	1033	435	1039	591	1151	1092	835	743	0	469	1237	425
uc007txj.1	Slc22a17	1375	1123	1074	1495	1157	1819	851	1246	1415	1443	1381	2115	1440	1337	1014	2207	1396	1339	1123
uc008tgo.1	Whrn	0	0	0	0	0	0	0	0	0	0	0	0	0	5	0	0	0	0	0
uc008gmo.2	Stx5a	1736	1324	1125	1590	1355	1604	1378	2452	2126	1827	2245	1799	2295	1570	1329	524	1354	2481	1403
uc012gyl.2		0	0	201	0	0	0	0	0	607	0	0	617	210	84	0	0	0	0	420
uc007isr.2	Zfp879	382	321	203	316	306	239	256	448	253	376	225	448	380	332	289	467	63	382	480
uc008phy.1	Fam194a	229	68	68	147	114	169	114	88	180	96	105	237	119	142	113	157	120	136	74
uc007sdi.1		3	0	0	1	0	0	0	0	0	2	0	0	0	0	1	0	0	0	0
uc012bdo.1	Csf1r	0	0	2931	0	0	0	1683	0	1828	0	0	2	3009	0	0	0	0	3072	0
uc007lbc.1	Snf8	42	17	8	18	28	14	24	0	54	41	26	67	8	37	13	0	0	42	13
uc012cwo.1		385	268	363	292	288	165	149	295	221	201	260	426	268	133	112	172	246	247	205
uc008upk.2	Macf1	12943	11866	12480	14819	12023	12047	6699	11084	12402	13101	13408	27534	14034	14883	18644	12693	16500	15853	17344
uc009lhd.2	Ash2l	0	0	0	0	128	0	0	121	0	0	0	444	0	217	107	0	0	0	0
uc057bwv.1	Igf2bp3	0	0	0	17	0	22	0	28	0	0	0	0	0	8	0	0	0	0	0
uc033iwd.1	Cox6b2	11	18	2	22	5	0	16	0	9	5	1	8	3	8	15	0	18	0	1
uc008wtv.1	En2	291	176	142	232	188	111	132	107	179	212	239	295	273	184	197	223	239	136	116
uc007gzv.3	Zdhhc17	170	253	139	248	359	319	300	179	275	482	424	356	365	368	137	0	123	412	46
uc008ftr.1	Mbp	11804	7710	6780	9886	7937	8535	6517	7519	7614	9113	10430	12630	12230	9145	8138	9591	8702	9333	6801
uc012cua.1	Ankrd35	0	223	0	416	342	354	207	0	555	487	339	886	528	324	325	0	22	534	0
uc009nyh.1		0	0	16	15	2	0	0	3	0	0	0	0	0	0	0	0	42	4	6
uc008zyp.1	Rhbdd2	2	6	1	26	9	6	2	8	5	16	3	15	10	21	7	0	27	7	3
uc007ipg.1	Irgm1	644	520	304	1218	402	333	359	479	311	437	365	699	776	576	347	1089	408	461	507
uc012bep.2	Rab27b	576	4	552	14	17	39	9	0	9	16	1	10	6	921	23	0	0	14	32
uc007fnz.2	Phyhipl	27164	17171	16857	19977	17329	17014	16300	22500	21679	22754	21755	26165	26628	24778	15311	31785	22640	31670	21778
uc033idn.1	Calr4	0	11	0	0	0	0	0	0	0	0	0	0	0	0	0	3	0	0	0
uc009okn.1	Gm16754	30	0	29	18	16	7	36	39	56	26	34	11	48	21	20	0	0	22	33
uc012bzb.2	Mtch2	273	0	0	43	60	46	107	0	44	197	0	113	0	0	268	0	0	298	55
uc008ehp.1		0	0	0	0	12	0	0	0	0	0	0	0	0	0	11	0	0	0	0
uc009nlf.1	Cog4	3645	1781	2001	3316	2801	2109	2247	1223	3093	2028	1396	3990	3209	3724	1962	2581	4142	4487	3295
uc008cos.1	Gpr111	46	36	61	37	45	31	54	119	70	100	113	91	81	84	73	154	73	106	45
uc008dyv.2	Gm10125	188	156	150	215	133	164	115	149	143	166	223	227	283	108	77	511	119	143	145
uc009vbv.1	Vmn2r118	6	4	6	7	12	0	0	0	0	0	0	14	0	0	0	0	0	24	0
uc007zdr.2	Polq	0	0	0	0	0	9	0	0	9	0	7	0	0	27	0	0	0	0	14
uc009ulx.2	Tmem164	455	704	690	500	414	871	230	549	397	393	820	1302	1348	906	506	0	413	1254	411
uc007col.1		0	0	0	11	4	0	4	0	0	14	0	4	26	7	7	0	0	25	0
uc009ijb.1	Kctd21	1646	0	1125	1363	1073	1180	931	1233	1168	1464	1217	2022	1632	1380	915	2436	1547	2101	1324
uc029wud.1	Cacna1a	403	4122	0	1789	2073	680	2685	2331	4551	1058	4048	6191	833	419	0	0	0	2495	829
uc007iyl.3	Tnip1	0	72	141	0	187	120	0	134	297	243	134	127	182	104	0	1	464	514	260
uc009ibk.2	Wdr73	513	388	328	426	355	312	403	695	366	619	417	406	495	538	304	148	1070	884	731
uc009dut.1	Vwf	0	0	0	0	0	0	0	0	0	0	0	0	6	7	5	0	0	0	0
uc012ems.1	Herc3	11063	8118	6332	6155	9515	9691	5674	14445	6084	11526	10157	12402	8998	3043	4944	6322	4577	5061	8342
uc007ddq.2	Brinp2	3060	3203	2035	2300	2088	1538	2325	4951	2494	3733	1795	3331	3864	5139	4267	2937	5404	3190	1985
uc007qnv.2		0	0	0	3	0	0	0	0	0	1	0	0	0	5	0	0	0	0	0
uc009dtc.2	Zfp384	446	597	552	1433	476	289	316	929	1321	338	1103	620	812	746	448	1518	272	1201	708
uc007nru.1	9330151L19Rik	2156	2237	1746	2626	1832	1636	1755	2756	2269	2774	2503	2890	3318	2746	1728	832	2565	3253	2515
uc007ifr.2	Papolg	154	18	165	163	121	56	118	44	112	65	60	222	192	311	77	336	11	70	77
uc033flj.1	Adora1	107	0	0	197	219	0	0	0	101	0	0	206	144	541	0	0	0	0	364
uc009gjt.1	C230052I12Rik	314	219	270	304	275	140	155	253	344	269	374	406	475	393	242	401	563	401	436
uc012frl.2	Fam160a2	951	1083	1064	5	1086	474	0	0	3056	850	2186	1569	2269	410	1409	4	3024	1035	179
uc057bgy.1		284	111	117	244	232	163	184	147	112	199	334	141	316	186	133	65	205	235	127
uc007agf.1		0	13	7	14	5	19	10	10	20	19	10	12	39	29	18	0	6	13	0
uc007mih.2	Slc25a19	42	96	68	53	69	217	0	124	157	128	75	148	212	0	111	0	127	164	407
uc008ayh.1	Msrb1	721	627	636	344	638	219	527	628	691	109	764	272	760	690	502	384	445	767	386
uc056ypn.1		415	173	212	272	249	148	202	197	215	265	275	287	306	218	285	304	230	185	140
uc007uxk.1	Rbm26	2979	2392	3904	2550	2159	3662	2020	2856	2190	2508	5475	5146	5503	5139	1677	12702	7330	7646	2750
uc008vxx.1	Errfi1	190	145	16	35	4	11	115	0	180	33	27	20	14	48	10	465	17	91	20
uc011wty.1	Cep350	4	18	25	15	23	40	15	10	14	56	12	23	59	55	40	38	85	39	34
uc008grg.2	Prpf19	3043	2445	2445	1873	1410	3344	3462	2094	3117	3124	2597	4279	6779	2601	2642	3752	3767	4365	3022
uc012edj.2	Rsrc2	148	166	149	243	474	168	203	220	237	198	180	256	329	450	241	2215	331	708	195
uc008fki.1		0	0	0	0	0	0	0	0	0	0	0	0	0	0	0	0	2	0	0
uc008cxu.2	Oard1	728	593	319	616	447	387	341	398	469	500	905	775	607	505	282	83	349	607	470
uc008dlv.1	Myl12b	11875	10067	9019	12053	9743	10580	9315	13148	11474	12490	12916	16366	14365	13332	8745	19470	13048	14646	11441
uc007wyj.1	Tnfrsf13c	0	0	0	0	0	0	0	0	0	29	0	1	0	0	0	0	0	0	0
uc012dhg.2	Tm2d1	41	86	66	32	53	49	428	53	159	95	53	116	89	168	211	352	65	43	314
uc008eig.2	Ammecr1l	4164	2847	1749	2411	2720	1760	2054	3497	3158	3334	2304	4339	4064	2294	2820	5025	3323	3135	2662
uc007cef.1		967	1062	813	1281	489	1123	514	1639	1388	1203	1352	1129	1181	1265	1017	2190	1890	2043	1568
uc009rph.3	Usp4	8149	5463	5626	7283	5743	4947	5194	7443	4950	7304	7595	9403	8323	9359	5668	9217	8239	10069	8189
uc009qzz.2	Morf4l1	158	92	159	68	97	67	80	121	91	70	99	136	115	137	110	329	87	140	110
uc009twc.1	P2ry4	0	4	0	0	0	0	0	0	0	0	0	0	0	0	4	204	0	0	0
uc007zdx.2	Stxbp5l	162	114	29	117	80	87	86	49	34	127	36	157	146	70	43	29	18	43	333
uc007axs.3	Myo1b	424	1870	948	1778	568	1369	706	1943	700	1891	2190	936	2358	2124	1933	3146	2506	1717	1649
uc007czx.1	Shcbp1l	56	43	55	70	101	116	79	114	110	124	95	178	172	152	76	56	98	68	139
uc009qmo.1		0	0	0	0	0	0	0	0	0	0	0	0	0	0	0	0	0	2	0
uc007xdw.3	Gramd4	0	292	802	94	7	13	59	89	187	297	0	327	83	187	16	936	104	96	940
uc057bis.1		16	14	32	55	38	11	25	91	33	32	26	49	32	48	16	50	148	26	60
uc009kyh.1	Cdc16	0	0	0	45	3	0	0	5	56	0	20	0	55	4	0	0	0	0	0
uc007bue.2	Sp100	79	26	0	36	0	13	0	0	26	74	0	0	0	0	0	0	0	0	0
uc029vaq.1	Gm13251	440	108	0	652	24	652	202	84	210	543	269	39	424	62	144	280	264	59	0
uc007oiy.1	Alkbh1	7	6	1	85	80	360	23	138	3	1	233	73	270	335	4	56	743	326	35
uc007sma.2	1700112E06Rik	0	0	0	0	0	0	0	0	0	0	0	0	1	0	7	0	0	0	0
uc007fhn.1	Ddx21	4228	3206	2991	3757	3290	3224	2574	4448	3153	3891	4221	4266	4944	4161	2714	2505	4264	4788	3468
uc008dfd.1	Nudt12	76	23	42	68	39	43	81	8	143	37	141	55	74	57	69	0	53	68	1
uc008vhe.2	Srsf10	1666	1832	1656	1998	1775	1987	905	1056	1867	1444	704	2519	1499	1456	1195	5057	2745	2751	2617
uc008epp.1	Pcdhb4	564	275	265	396	303	302	212	421	389	344	570	424	424	582	224	567	357	530	634
uc008mee.2	Usp50	0	0	0	3	0	0	0	0	0	0	0	0	0	0	0	0	0	0	0
uc012bbw.2		319	350	254	547	431	243	260	372	460	596	471	830	581	597	388	0	0	552	368
uc007fkg.2	Dnajc12	1277	967	997	1269	1107	1088	982	1179	1166	1578	1135	1608	1620	1387	991	1116	863	1427	1247
uc008mdt.2	Gabpb1	631	396	137	0	258	431	241	350	619	678	646	127	501	901	419	0	607	11	360
uc007odp.1	Psen1	7985	5032	5105	7158	5892	5441	4759	7371	5997	7073	6257	8031	8118	6485	4560	8603	6034	8989	6840
uc007nae.3	9930038B18Rik	9	10	0	0	12	0	0	4	0	0	20	36	20	12	0	227	0	0	4
uc008wsi.2	Crygn	104	45	43	123	81	0	0	84	11	26	19	37	82	28	71	0	103	43	49
uc008hml.1	Pgam1	24211	14676	16091	19152	16458	14974	14442	22184	22821	20593	20076	26099	22866	22791	13057	27021	22320	27826	22695
uc008xmn.2	Tbc1d1	1149	0	325	247	363	218	354	310	910	1229	109	489	1123	537	652	0	0	637	1180
uc056yuy.1		1527	547	826	1164	913	1027	492	715	644	1475	1073	972	1231	596	1085	681	947	723	443
uc007ajf.2		57	0	0	1	0	0	0	0	0	5	1	0	1	0	0	0	0	3	56
uc008zsr.1	Ran	22872	15381	15046	20292	16908	15133	14079	22029	16786	20969	18846	22606	24123	20104	13716	22574	22524	28113	22887
uc008smq.2		0	0	0	0	0	0	0	1	1	0	0	0	1	0	0	0	0	1	0
uc011zdl.2	Fcho2	13	24	25	21	11	31	27	12	2	21	48	20	26	40	9	3	17	27	12
uc008cev.2		99	205	322	251	115	356	161	500	230	149	361	219	288	146	192	246	11	145	113
uc007gzd.1	Ppp1r12a	12637	8798	8632	8302	9694	9550	8615	11670	6933	10302	11124	8828	9044	12250	7418	10064	13586	14144	12711
uc008qji.3	Gm10691	19	17	2	37	7	8	12	11	15	20	4	49	38	34	19	10	35	22	28
uc008ohn.1	Sycp2	163	67	110	160	72	117	74	191	147	211	181	207	157	225	55	68	338	222	227
uc009hwe.2	St8sia2	1032	540	541	893	813	547	358	1064	1010	838	742	1187	1000	884	976	1638	1407	977	1589
uc007ryd.2	Pelo	0	0	0	0	0	16	0	0	65	0	0	0	53	0	18	0	0	0	0
uc009emf.2	Wbp11	7587	6158	6065	7416	5601	5834	5253	7264	7014	7618	7949	8869	9452	9502	6162	12351	9276	10721	8379
uc008kgv.2	Ssfa2	2102	1491	1897	2513	1260	3322	1301	1187	1793	1653	2375	2077	3659	3949	1504	6595	1428	5189	2429
uc009jzo.2	Wdr11	5663	3834	4445	5634	4847	4125	3737	5850	5089	5593	5835	6603	6485	5926	4119	4249	5013	6071	4962
uc007aoa.2	Zfp451	0	0	312	0	0	0	0	132	172	164	231	0	268	309	236	3	0	0	0
uc009pbw.2	Mcam	2906	1328	1753	2163	1403	1733	1666	1409	1287	2178	2595	3971	2960	1802	1618	1030	809	2237	1243
uc009rcx.1	Spsb4	296	166	124	228	234	113	103	208	320	248	111	238	329	352	145	283	245	297	186
uc011ysh.1	Mir665	49	27	27	46	41	29	49	28	43	66	73	57	77	88	47	100	13	29	11
uc056ylu.1		14	16	14	39	18	10	10	28	45	80	13	70	67	53	31	179	35	79	41
uc057anq.1		878	410	422	634	500	287	375	405	556	520	653	681	651	512	608	351	865	874	495
uc033iho.1	Steap2	0	0	0	0	0	4	0	0	0	152	0	0	0	2	0	0	0	0	0
uc007rlf.2	Jmy	17820	11514	11899	14921	12705	11928	10460	15071	13625	15280	15323	16230	17904	15292	11899	14796	16227	18812	13651
uc009jjg.1	Pik3c2a	15160	10447	10411	13564	11419	11293	8646	11715	9258	12527	12506	13633	16606	12688	9773	12371	13112	16531	12128
uc008yic.1	Mrps18c	56	95	49	12	154	19	19	44	10	164	207	155	18	180	90	52	28	78	27
uc056zso.1		248	129	92	273	121	238	168	189	188	194	245	294	345	271	210	295	106	351	241
uc008zvm.3	Gtf2i	4987	1875	1572	2550	1658	1088	1559	0	2420	0	1930	3017	2547	0	1512	0	1394	1464	0
uc007cpf.2	Nfasc	9565	9682	3746	9487	4506	5673	4273	5498	6936	7255	10947	14821	8334	6761	6543	4311	3175	6420	3886
uc007hhh.2	Xrcc6bp1	232	275	248	266	156	171	128	372	150	316	269	204	490	498	328	180	113	325	196
uc008kjk.1	Slc43a1	0	0	0	0	0	0	0	0	0	3	0	0	0	0	0	0	0	0	0
uc012blu.1	Zfyve27	3131	2778	1778	3427	2813	2340	1596	4184	3984	3839	4285	6371	4076	4852	2999	1308	3695	4089	2013
uc029vwx.1		297	18	3	1	1	3	1	1	1	3	1	1	308	1	1	630	263	1	1
uc008vfp.2	Tmem57	355	160	198	482	1043	137	232	408	437	1461	372	1426	1563	231	1023	796	356	442	147
uc008zvy.2	Gtf2ird1	160	152	129	151	98	93	80	214	119	136	237	391	234	313	126	0	193	239	210
uc007eet.2	Cd46	0	0	0	116	0	0	0	0	341	173	0	0	0	392	0	0	0	223	0
uc057bhd.1	ATF7	26	5	8	5	7	11	12	8	31	9	6	21	9	10	6	0	41	21	47
uc008uuv.1	Gjb5	0	0	0	0	0	0	0	0	0	0	0	17	17	0	8	0	0	0	0
uc008wic.1	Akap9	2731	293	1474	2100	1883	1306	95	624	620	2387	2450	2565	2438	2260	341	429	601	589	146
uc008rgy.1	Ank2	0	0	0	0	0	0	0	0	233	0	0	514	0	0	0	0	0	0	0
uc008yzy.1	Tchp	24	0	70	2	75	44	7	178	0	2	11	8	214	60	7	0	7	0	0
uc007vtj.1	Wdyhv1	0	3	6	1	22	13	18	22	29	15	123	99	76	30	2	0	0	0	52
uc008vgg.2	Srrm1	9148	6290	4927	10540	7584	6537	5415	7935	7267	8682	9265	9159	11888	8573	6128	11963	11424	10472	6519
uc009nnn.2	Mon1b	2310	1645	1257	1456	1496	2137	528	586	1287	1602	1005	1429	1659	2140	115	0	2577	2132	551
uc009gdq.1	Capns1	1151	365	372	404	449	514	379	729	563	844	547	586	531	568	262	917	636	1770	267
uc007kvm.2	Msi2	5121	3686	3653	4443	3644	5137	3279	3966	5225	4909	5416	4400	6795	4976	3033	6937	5278	5319	4578
uc057bih.1		259	123	190	202	151	172	149	147	117	184	235	160	299	249	260	182	83	181	127
uc007oge.1	Ylpm1	0	255	3344	190	298	128	152	306	0	172	280	248	401	587	320	0	2502	354	0
uc008emy.1	Cxxc5	395	4	2256	1503	709	0	2423	901	5	6	7	390	939	0	853	0	16	4	0
uc008noe.1	Sla2	15	0	6	12	0	13	6	30	12	0	14	23	16	4	15	0	0	0	20
uc007jwx.2	Nup88	3126	2703	1900	2899	2440	1845	2195	2917	2713	2943	2501	2556	3679	2125	2315	1578	3448	4772	2730
uc008ljd.2	Caprin1	9194	3584	3694	6121	7438	4921	5275	13868	10770	7179	11468	6416	4271	13810	7659	9645	10779	9962	6133
uc008jli.2	Rbm18	174	0	0	283	267	120	0	0	267	0	0	185	0	0	167	0	0	526	343
uc008qxn.1	Csf1	274	229	19	32	22	5	84	34	74	58	138	16	16	116	117	0	302	31	3
uc012eka.1	Zc3hav1	122	0	0	0	0	0	0	15	0	0	44	0	0	33	0	0	0	224	12
uc009fzx.3	Rinl	172	38	94	51	22	43	57	109	25	124	58	37	18	62	102	0	70	122	146
uc009uko.2	Morc4	470	331	305	184	157	477	253	111	195	142	426	284	178	310	39	791	659	682	112
uc007miz.2	Recql5	180	100	184	141	191	155	92	343	87	133	70	179	285	119	224	0	525	256	50
uc009ipn.2	Folr1	132	447	1	650	128	0	0	300	15	236	12	35	102	39	253	13	0	25	47
uc008ixr.1	Gm13421	71	59	115	149	73	66	61	39	66	173	157	144	227	154	94	72	118	358	265
uc007wty.2	Fam227a	800	459	386	797	483	492	385	717	423	574	562	667	861	477	500	1009	866	1075	626
uc008jan.2	Odf2	261	139	81	286	135	231	369	149	214	214	239	442	331	182	235	0	404	99	406
uc007xjk.2	Irak4	192	151	149	231	140	244	101	125	160	160	121	172	255	254	150	306	286	312	185
uc007qvg.2	Zcchc6	3401	2645	2507	3463	2443	2460	2726	3211	3253	3122	3631	3390	3710	3429	2137	4755	3531	4083	3406
uc011xgw.2	Prmt2	2248	462	60	188	1375	647	1398	2126	1854	2164	1882	1395	1121	1706	104	0	1952	2898	806
uc008gfh.1	Scyl1	3997	2602	1619	2464	2240	2195	2114	3378	3966	3494	3320	4593	4048	4308	2706	2174	5952	3871	2635
uc012bib.1	Slc3a2	2506	1552	1105	3295	1349	933	1251	1662	1918	2079	1771	2396	3438	1614	1344	6246	1878	2123	953
uc012fjr.2	Nr1h2	1016	478	1388	1223	795	919	487	1257	1589	1699	1530	1873	1360	1410	740	966	973	980	511
uc011zpg.1		277	147	76	126	130	147	151	193	221	190	111	210	323	178	158	277	191	224	182
uc012eze.1	Zfp446	0	0	0	70	0	0	0	267	0	399	542	0	155	520	439	0	865	522	809
uc009dld.1	Zfp239	1758	1355	1086	1701	802	1207	1009	1800	1354	1470	989	2256	1551	1558	751	1689	0	1651	1576
uc007jpg.2	Per1	2855	3071	1845	2443	2373	1850	2630	5271	3724	3196	3197	3907	4192	4860	3241	7402	4045	3600	3405
uc007olp.2		0	0	0	0	0	0	0	0	0	0	0	0	2	0	0	0	0	0	0
uc007rav.2	Zfp874a	1066	941	639	936	366	211	608	991	701	850	983	1125	275	321	671	1230	1395	734	996
uc011yha.2	Sstr2	737	361	215	681	580	357	458	942	767	590	823	645	618	966	253	516	698	703	811
uc056zyq.1	Plch2	1227	453	708	362	871	430	583	629	1018	816	783	1594	1245	1184	1903	644	1237	1401	621
uc009efy.2	1700101I11Rik	91	41	86	63	23	30	58	80	105	77	92	137	98	82	55	61	135	61	95
uc007dhv.2	Mettl18	119	43	70	117	75	42	121	80	67	45	59	79	69	164	68	0	94	94	133
uc009urw.1	Ptchd1	8773	6608	4788	6942	5951	5098	3870	6900	5700	6262	5359	6209	7652	6303	4596	9845	7410	11056	7898
uc007iln.2	Gm12130	16	15	0	8	4	0	7	0	0	44	0	8	13	0	0	0	0	0	0
uc007nxm.1	Syne2	18	35	41	203	7	0	0	9	13	12	0	44	28	16	58	0	0	11	0
uc007kuh.2	1110028F11Rik	57	12	16	18	8	10	27	8	29	28	7	60	31	24	44	0	27	8	0
uc008niw.1	Bpifb1	12	11	12	35	28	34	33	0	22	32	30	8	0	32	27	0	24	14	19
uc012aye.1	Ppm1b	98	0	0	0	0	0	0	0	0	123	0	83	0	0	0	0	0	114	0
uc007stw.2	Ccdc66	2578	2100	1785	2062	2086	1787	1700	2719	2024	2136	2648	2356	2759	3134	1685	2722	2984	4181	2757
uc009fyw.2	Samd4b	6016	4034	3877	4963	4019	3902	3641	5861	6063	5297	5516	7603	6674	6024	4558	11847	8228	8687	6434
uc008hfn.1	Papss2	2387	1867	2136	2236	1539	1766	1598	2454	1966	1255	2599	3303	2963	2643	1868	0	3437	4051	3348
uc009fuc.1	Cyp2s1	27	0	6	17	19	28	15	39	10	9	20	30	20	3	46	29	0	6	0
uc009kth.2	Lrrc8e	0	8	0	0	0	0	0	0	0	0	0	0	15	0	0	0	0	0	0
uc008kar.1	Metap1d	60	42	8	32	32	49	95	23	16	31	16	22	20	23	37	0	37	35	97
uc057afi.1		630	366	224	436	322	223	253	306	288	401	503	342	563	480	427	866	553	423	365
uc011yup.1	Mir1247	0	0	0	0	0	0	1	0	1	0	1	5	1	0	0	0	1	0	0
uc009ftp.1	B9d2	46	25	37	14	7	9	16	36	5	29	44	80	15	11	23	15	51	21	9
uc033fvn.1	mmu-mir-7671	0	0	0	0	0	0	0	1	0	0	0	0	1	0	0	0	0	0	0
uc007wvq.2	Grap2	0	0	0	0	0	0	0	0	33	0	12	0	0	0	0	0	0	22	0
uc029udo.1		0	3	2	1	1	8	3	3	5	4	5	4	2	6	3	13	2	1	1
uc012aij.1	Donson	176	0	99	160	100	152	156	121	266	141	116	386	394	140	303	0	0	177	157
uc029ruc.1		5	5	4	6	5	4	5	5	6	7	5	5	6	5	6	8	5	5	4
uc008atm.1	D930048G16Rik	179	114	95	156	81	104	68	106	98	148	122	182	121	161	93	0	150	165	59
uc009quv.1	Cox7a2	10845	8187	7113	9760	8431	7620	6339	10020	7647	10208	9061	12113	10689	10372	6074	4450	8290	10845	8148
uc008ebk.1	Gata6	37	21	8	0	0	10	0	0	0	8	12	0	11	0	10	0	0	0	16
uc008qan.2	Ubap2l	1015	784	0	1191	741	723	555	970	2545	1110	896	1465	718	1551	1144	0	1551	776	3281
uc007lnb.1	Hsd17b1	9	16	0	10	10	4	15	7	28	12	27	4	9	0	4	0	6	8	0
uc057bpr.1		391	360	107	390	300	250	233	217	245	217	326	520	344	239	146	499	511	441	257
uc009gup.2	Trpm4	474	319	242	430	325	266	323	275	505	204	373	650	418	509	366	81	367	415	314
uc009eed.1		1	0	1	1	1	2	2	2	1	0	1	4	2	1	3	0	4	3	0
uc007ygu.1	2900011O08Rik	13877	11550	11491	13692	11203	11937	11284	14889	15148	15107	15535	18012	15875	18106	10790	17886	20311	24188	17912
uc007ajh.2		1436	713	834	1060	835	483	831	1137	983	1180	1090	1230	1617	1156	930	2389	2433	2158	1221
uc008doy.1	Vit	0	0	0	0	5	0	0	0	0	0	0	1	1	0	3	0	0	0	1
uc029wfw.1	Gm25816	1	3	3	9	4	1	2	5	3	5	17	10	8	5	3	0	18	8	3
uc008ced.3	Ehmt2	2599	7258	8046	8575	8226	4971	4935	9076	10643	8304	9440	13031	10646	10503	6884	16663	12598	12083	10836
uc008ptd.1	Mrpl24	1316	768	542	1307	896	671	900	934	1025	1253	1087	846	1184	938	781	561	1335	1525	1045
uc008zta.1	Zfp11	1702	1063	1115	1623	1074	913	914	1356	1224	1317	1740	1653	1616	1518	1121	2209	1494	1933	1353
uc009frj.2	Zfp574	119	81	75	51	83	80	47	75	90	100	82	193	98	93	84	33	68	79	44
uc057ceh.1	Tcta	1479	1126	1089	1946	1533	1378	920	1197	1883	1819	2117	2342	2056	2105	1057	444	1709	1507	1659
uc008iuw.2	Snapc4	331	703	37	480	425	562	551	688	749	1191	870	715	969	1650	603	1155	1348	854	872
uc008wkw.1	Tmem243	65	85	50	131	94	56	25	122	76	93	112	87	69	67	113	101	295	190	34
uc008hur.2	Calhm2	223	240	174	239	212	150	140	177	289	176	185	250	218	285	93	418	281	294	199
uc029wmh.1		0	0	0	0	0	0	0	0	11	3	0	13	12	0	0	0	0	0	0
uc007dsc.2	Ifi203	32	52	0	0	245	0	0	21	0	0	17	34	0	0	0	0	0	0	0
uc009lig.1	Adrb3	0	16	0	0	0	0	0	0	0	0	0	0	0	44	23	0	0	31	0
uc008ice.2	Grk5	7422	6534	5494	8478	6683	6951	5383	7912	5378	6979	6860	7420	7162	7911	4038	6356	8983	9974	7122
uc033jjx.1		0	0	3	0	0	0	0	0	0	0	0	0	0	0	0	0	0	0	0
uc007xvh.1	Pfdn5	6873	4523	4492	6078	4866	4306	3913	5587	4904	5806	5925	7435	5863	7490	3328	5274	7545	8634	6723
uc008paf.1	Gm12531	0	0	0	0	0	0	0	0	0	0	0	0	0	3	0	0	0	0	0
uc011yac.1	Dhrs13	0	0	0	0	0	0	0	0	38	0	0	0	0	0	0	0	0	0	0
uc007qdx.1	Eef1e1	77	16	27	39	84	31	17	35	16	63	43	29	137	70	89	277	20	23	3
uc007cpp.2		210	329	253	203	200	271	225	187	287	342	198	471	237	272	0	0	405	293	142
uc029uzs.2	Gpr3	6	212	115	232	342	4	167	318	448	387	7	366	6	214	207	37	360	6	314
uc009rwk.1		18	57	59	118	62	69	42	51	28	42	40	40	132	41	45	48	133	127	130
uc008sja.1	Fam219a	9372	6951	6340	8269	6595	7469	6241	9177	10044	9181	9189	11940	10791	9639	6014	18350	9372	11701	9588
uc012eul.1	Loh12cr1	2199	1207	1370	1625	1488	1345	1404	1915	1944	2064	1657	2192	2131	2161	1354	1405	1695	2149	1690
uc007dev.1	Gas5	4291	2392	3082	3951	2631	1983	1767	2474	1702	2179	2484	2654	3221	2597	1556	1993	3069	3933	2887
uc007ezd.2	Scml4	378	202	0	0	222	223	73	345	127	249	55	284	88	30	14	293	0	0	0
uc009nch.2	4931428F04Rik	18	16	4	32	21	18	9	23	44	32	31	26	32	70	23	0	14	20	31
uc012dec.1	Rnf20	118	76	123	85	83	51	13	57	0	0	0	84	82	0	0	1902	32	159	147
uc033goa.1	Slc4a7	1011	238	1459	449	436	4	3	7	637	538	2384	2236	1512	7	807	0	900	1538	550
uc007zho.2	BC027231	944	457	410	585	527	421	415	737	725	702	669	742	921	744	491	612	967	1130	673
uc008irx.2	Npdc1	8923	6137	6263	7222	5791	6094	6090	8208	9385	8858	8698	11586	9095	8235	6016	12591	9300	10681	7913
uc009pjw.2	Timm8b	6484	4812	4870	5581	5224	5143	4592	5720	5188	5765	5343	7092	6201	6334	3468	4446	7281	7843	6642
uc008ant.2	Gm3448	37	0	0	0	0	0	0	0	12	24	0	14	16	0	7	0	17	29	0
uc009tdv.2	Mbnl3	0	5	0	0	0	0	0	0	0	0	0	0	0	0	0	0	0	0	0
uc011zrs.1	Ctnnd2	16502	14361	12127	12436	9184	11674	10753	16084	17521	14595	13682	17757	16573	16078	13026	26228	19571	27994	14529
uc007kgs.1	Coro6	417	146	60	208	100	486	215	367	905	688	246	457	548	927	206	22	204	217	97
uc009pzf.4	Lrrc49	5773	3692	699	5174	3989	2002	1979	5209	4880	4547	899	6561	6050	6156	3036	2093	7964	6889	6423
uc029qui.1	Tdrd5	192	70	94	167	139	101	107	160	200	193	209	234	221	218	155	0	70	170	22
uc007ufq.1	Sacs	1445	861	809	1201	512	795	674	904	319	837	836	967	1314	920	986	3615	524	1720	198
uc029uzl.1		5	5	4	5	3	4	4	4	3	5	4	4	4	4	4	3	6	4	3
uc008swy.2	Slc44a1	483	55	391	253	136	1044	286	882	736	450	680	1104	877	230	83	0	92	285	26
uc029rmf.1		53	13	19	14	24	0	7	10	20	4	28	13	47	10	11	74	0	47	4
uc033hal.1		0	0	0	0	0	8	0	0	10	0	0	0	0	0	0	0	0	0	0
uc009bhp.1	Agbl3	53	24	0	32	12	4	29	73	15	0	74	68	85	20	0	0	45	0	149
uc007ljz.2	Krtap17-1	0	0	0	0	0	8	0	4	0	4	0	7	6	0	0	0	0	2	0
uc009kjp.1	Ptdss2	577	473	401	531	411	460	551	547	507	820	731	727	807	563	485	866	686	675	425
uc009hep.2		9197	4369	4877	6581	5884	5643	4699	6466	5156	7497	6434	6072	7149	5592	6185	11252	7918	9225	7005
uc007mnd.2	2009-09-01	0	671	145	194	73	0	0	0	8	23	0	51	0	0	10	0	0	0	0
uc008gca.1	Rin1	3774	3325	3089	4595	3303	3262	2887	5019	2985	3090	3502	4823	3220	4381	2400	4920	6058	5831	5476
uc056ycr.1		1030	537	315	727	805	621	512	478	451	743	818	652	965	748	713	817	795	603	482
uc007cmu.2	Il10	0	14	0	20	0	0	0	0	0	0	0	0	0	0	0	0	0	0	0
uc008dyg.2		0	14	8	10	4	0	4	0	0	0	0	0	18	0	0	0	0	0	0
uc009tah.1	6030498E09Rik	0	0	0	8	0	0	0	0	0	0	0	0	20	0	0	0	0	4	0
uc009hbe.1		63	59	30	88	27	39	49	40	65	83	87	79	92	64	54	0	20	57	11
uc009tbr.1	Ocrl	13415	7895	8944	11369	9560	8900	7566	12751	10487	11805	11323	13531	14358	11433	9554	12669	12809	16663	12861
uc008ngk.2	Bcl2l1	0	511	744	522	282	369	235	266	418	320	328	1140	440	615	309	0	618	0	348
uc009ibh.1	Zscan2	0	0	0	683	555	369	478	825	694	0	619	808	740	1044	329	723	777	1025	0
uc007gla.2	Fhl4	2	65	152	137	147	143	150	226	152	229	198	311	232	122	218	3	191	134	180
uc009too.1	Plxna3	4936	2537	2796	3749	3713	2995	1757	4969	4613	3499	4709	5562	4317	5721	3094	4443	3640	3417	4012
uc007kls.1	Rhot1	105	196	360	282	180	169	259	366	322	317	113	243	1980	372	182	1088	85	352	82
uc009nkn.1	Calb2	1207	377	674	580	330	340	486	648	520	639	759	1154	1462	207	440	130	305	872	349
uc007lzg.2	Pecam1	501	701	623	428	456	485	575	762	331	459	700	478	693	462	475	1658	956	996	545
uc008hae.1	Ptar1	13	19	4	25	56	69	15	31	59	55	54	77	23	70	13	148	91	36	26
uc007wti.1	Tmem184b	1819	1554	1139	1808	938	888	1261	1393	1098	1557	1722	2039	2576	1451	1506	156	1114	2783	1102
uc056zyc.1	Tmco4	156	144	45	23	8	0	27	53	5	0	108	60	0	0	107	80	172	121	0
uc009kzs.1	Mcph1	77	187	45	62	21	79	28	102	128	296	70	131	217	28	103	1	0	53	36
uc009eni.2	Slc15a5	0	0	0	0	0	0	0	0	4	0	0	0	0	0	0	0	0	0	0
uc008ill.1		1111	711	1062	1151	1032	868	785	1204	893	1159	1201	1279	1569	1306	974	1942	1169	1490	1077
uc009ggj.2	Dmkn	0	0	0	53	0	0	0	0	0	0	0	0	0	0	33	0	0	0	0
uc011zhy.1	Rft1	152	289	340	433	268	256	419	156	492	262	405	434	584	624	246	603	176	4	603
uc029vip.1		0	1	1	0	0	0	0	0	1	0	1	1	2	1	1	2	0	0	0
uc029tsk.1	Mir5114	1	1	1	1	1	1	1	1	1	1	1	1	1	1	1	1	1	1	1
uc009evn.1	Tmc4	0	0	0	0	0	0	0	4	0	9	0	0	0	0	2	0	0	2	0
uc008hpr.2	Scd1	64728	38922	38499	45553	36793	43471	33652	47424	45742	52694	49564	64907	57439	42826	40602	53759	37715	55891	38184
uc056yfy.1		0	4	0	0	1	0	1	0	1	2	10	1	1	0	0	0	3	21	0
uc008jcf.2	Fam73b	866	212	407	222	552	519	183	89	382	185	198	534	549	372	183	268	1120	68	310
uc008wcw.1	Morn1	227	227	29	260	188	64	15	227	109	63	319	336	287	156	364	309	86	68	205
uc057bjk.1	H2-Q7	4	24	45	102	8	22	0	21	13	3	0	19	191	0	3	0	0	10	0
uc009jdr.1	Rpl27a	21014	13187	14486	16949	13902	13314	12105	15754	14744	15917	17095	21021	17879	17822	10695	15765	21813	25050	22369
uc008iww.1	Slc2a6	240	129	59	97	99	153	81	80	246	174	216	243	192	88	229	0	182	159	172
uc009sai.2	Dlec1	67	0	0	283	0	0	19	20	0	34	24	179	16	0	24	0	36	60	20
uc056zjy.1	Mir669a-5	6	2	4	5	1	1	8	1	7	3	6	4	4	8	5	0	2	4	3
uc009kef.1	Ptpre	0	3	1	3	0	2	0	0	1	0	0	5	1	2	3	0	10	2	1
uc009bpu.1	Trbc2	0	0	0	0	0	0	0	0	0	5	0	25	65	3	27	0	42	0	0
uc007rbq.2	Zfp273	13	17	192	16	130	57	62	145	3	0	0	81	43	230	0	110	42	25	0
uc011xra.2	Nf2	1619	1700	1	0	382	168	145	1763	4	2061	224	423	1249	3123	392	0	6	0	0
uc056yyx.1		209	82	59	118	146	77	73	66	191	89	138	374	260	180	160	315	162	282	99
uc009pra.2	Dmxl2	52407	35829	31916	47828	36579	32614	30286	46989	40731	48406	43610	52017	52967	43512	35623	55468	46144	64168	46870
uc007ydj.1	Emp2	2327	1852	1660	2180	1435	1248	1428	1893	1547	1577	1762	2463	2320	1813	1649	3511	2356	2677	2297
uc008fpr.1	Myo5b	997	4708	3952	4339	2293	2238	4080	4891	2646	4145	7738	1731	3416	5320	1037	6877	3035	4138	3196
uc008dao.3	Stap2	108	18	61	49	39	30	32	59	95	23	87	94	78	21	14	0	28	41	117
uc009dhq.2	Atp2b2	9274	5018	6783	6097	4235	7326	7016	10038	10372	4929	7384	10606	8535	9498	4621	11681	8611	10882	7523
uc008aft.1	Synj2	48	3	36	25	30	12	7	2	17	7	33	14	23	39	17	0	4	27	24
uc008uba.1	Selrc1	0	114	0	50	0	217	0	71	0	315	0	0	0	0	0	0	0	0	0
uc008tuv.1	Foxd3	0	0	0	0	0	0	0	0	0	0	0	0	0	0	0	0	0	0	16
uc029swq.1		11911	7806	8330	12092	6527	8186	8317	7506	8874	9462	7017	9912	12428	9761	5446	11389	9528	11858	12241
uc007unq.2	Ppp3cc	188	195	3	315	300	335	21	187	395	287	311	258	218	3	3	72	0	285	355
uc029qwq.1		9	0	5	4	7	6	0	3	5	2	1	3	11	10	5	12	11	14	0
uc009mib.2	Slc10a7	4	12	519	31	206	101	331	20	108	87	9	142	4	7	2	292	0	0	69
uc009ayc.1	Nxph1	2944	1266	2847	2344	1952	2988	2287	2298	2605	3933	3515	3887	2904	2858	3118	8180	3210	4256	4050
uc007jff.2	1700013G23Rik	0	0	19	0	0	1	0	0	0	0	0	5	51	1	0	0	9	37	0
uc012gtd.1	Mir34c	1	2	0	1	0	0	5	3	0	1	1	0	1	0	0	0	0	0	0
uc009gqd.2	Nr1h2	143	50	46	53	81	54	87	21	88	41	37	95	79	76	94	170	101	109	43
uc007vdx.2	Lifr	15099	10318	9679	13366	7204	6938	8636	14038	12269	14038	8495	9976	17537	9843	10344	13871	7915	18120	7127
uc007txi.2	Pabpn1	665	664	418	669	711	672	345	932	767	1000	993	855	709	823	467	67	684	851	375
uc011zxv.1	Lmf2	160	29	16	303	184	462	227	24	432	109	151	500	113	47	219	0	6	66	106
uc033hqh.1		0	1	16	5	10	1	3	0	12	20	1	24	10	2	1	3	51	8	12
uc008bpv.2	Anks1	525	463	62	247	281	281	141	390	314	238	581	269	299	147	280	850	0	0	301
uc007dex.1	Gas5	122	309	147	257	141	227	107	265	394	221	235	182	202	247	197	1860	571	332	254
uc012ded.2	Grin3a	10981	7062	4942	6679	6436	6372	6428	8355	11607	10458	9023	13495	13825	10690	8061	7764	8316	15413	12579
uc012ciz.1	Slpi	0	56	13	27	0	44	8	19	16	22	32	54	79	0	48	0	0	0	8
uc033gls.1		2982	2019	1974	2665	2051	2106	2131	3079	3697	3174	3249	3881	3507	4048	2601	5746	4159	4522	3596
uc007pog.2	Yae1d1	4117	2378	2385	2897	2681	1929	1775	2499	2571	3009	3112	2713	4254	2980	1726	5198	3279	4409	3194
uc009mox.1	Asna1	3710	2444	2279	3230	2525	2493	2524	3590	3983	3526	3411	4991	3775	4443	1980	2547	4278	5037	3520
uc008hhj.1	Pcgf5	0	0	0	99	0	0	0	0	0	0	0	0	0	0	0	272	0	0	0
uc008mlb.2	Ap5s1	903	399	472	571	712	489	377	714	411	947	722	807	508	343	277	30	937	1099	682
uc009qde.2	Kbtbd13	8	16	8	10	0	10	0	27	18	15	0	7	0	4	0	0	0	23	0
uc007lqr.2	Tmem101	849	760	583	796	584	599	457	792	710	880	862	1197	969	913	602	1112	918	1037	757
uc007gby.2	Atp5d	6931	5387	4930	6254	5218	4902	4568	7256	7024	7189	6521	9436	7975	7016	5037	3962	7648	8917	6185
uc007dny.2	Dedd	2587	1747	1544	1355	1737	1277	1487	1047	1421	1557	1929	2849	2375	2660	1308	0	1336	3622	2081
uc009mli.2	Lphn1	4174	353	2046	3322	3685	1238	1437	7446	1336	2541	1404	3181	5340	2926	1625	8803	5225	5359	1746
uc009jkq.2	Knop1	276	7	3	262	210	7	24	1	2	22	9	1	18	5	322	0	0	3	3
uc009upn.2	Huwe1	47193	32227	52459	53031	36191	51244	30484	69345	36632	66400	80722	79690	77046	52656	42634	95924	31727	69476	49224
uc009niz.2	Ist1	6502	4744	4356	5542	4671	3921	3594	5457	4720	5569	6145	6929	6045	4983	3809	7187	4999	6760	6291
uc008ogu.2	Gm14296	2718	2030	1606	2458	2154	1836	1546	2499	2500	2696	2721	2232	3796	2673	1914	4874	2491	3464	3586
uc008qmq.1	Fcgr1	73	4	8	6	45	9	10	47	29	16	7	114	15	73	12	311	7	24	45
uc007gcn.2	Rps15	13332	11383	10200	13807	10049	12474	10811	13763	14112	11609	11729	17488	14367	17272	9097	17487	17647	20686	15938
uc007lvy.2	Arf2	8	0	6	0	37	19	0	7	9	21	13	286	69	11	61	0	57	228	224
uc007rlw.1		10	0	6	0	3	0	0	0	0	0	0	0	0	0	0	0	0	0	0
uc033hie.1	mmu-mir-6984	3	2	2	0	4	3	3	7	2	5	13	4	1	3	2	0	9	2	1
uc007fum.1	Pcnt	6	36	63	40	36	35	6	1	56	0	10	4	14	27	0	0	0	42	0
uc008cot.1	Cd2ap	5801	4499	3707	5187	2875	4000	3126	4666	1924	4865	4843	5225	6112	4657	3607	3087	3392	6460	4129
uc007itl.1	Zfp354a	56	735	450	849	244	602	548	706	752	403	654	882	1149	1269	651	1975	0	1152	540
uc033ilq.1		0	0	0	0	0	0	0	0	0	0	0	0	0	3	0	0	0	0	0
uc009qmj.2		0	0	0	0	0	0	0	0	0	0	0	1	0	1	0	0	0	0	0
uc007vas.1	A330035P11Rik	0	0	0	8	0	5	0	0	0	0	17	0	0	0	0	0	0	0	32
uc009drh.1	Phb2	95	106	85	99	99	66	85	121	113	117	125	190	136	80	74	130	289	41	51
uc012epe.1	Fgd5	0	0	0	0	1	0	91	0	0	5	0	0	0	201	0	33	0	3	1
uc056yda.1		92	41	38	45	26	36	64	20	45	112	87	116	139	75	68	0	142	57	97
uc007kos.1	Ap2b1	275	474	198	365	393	246	74	246	1341	204	240	277	740	175	123	19	1857	412	80
uc057bzr.1		146	157	126	220	185	178	192	179	184	135	273	228	222	163	163	48	153	112	81
uc009ehq.3	Klra8	0	0	0	0	0	0	0	0	0	0	0	0	0	0	0	0	0	0	3
uc007noj.1	1700047I17Rik2	2223	1377	1408	1665	1396	1386	1276	1697	1527	1621	1835	2282	2088	1696	1357	2220	1526	2265	1587
uc008csa.1	Xpo5	6432	5012	4982	5994	4763	5115	4201	6608	5471	6130	6149	7147	7286	6123	4476	6422	6719	7440	7086
uc029srd.1		0	0	0	0	0	0	0	0	0	0	0	0	0	2	0	0	0	0	0
uc056zha.1		719	322	360	455	421	426	286	469	422	428	496	601	654	502	567	195	519	626	553
uc009jyv.2	BC017158	1830	1552	1525	1885	1389	1437	1262	2310	2123	1913	1665	2622	2134	2355	1520	1785	2111	3036	1696
uc012bcy.1	Tnfaip8	197	383	425	132	202	359	177	740	596	439	557	174	259	609	636	0	511	120	627
uc008bua.1	Dnah8	2	0	0	0	0	1	2	0	0	0	0	14	0	3	0	0	0	0	0
uc033jpy.1	4933416I08Rik	4	22	0	6	0	0	19	0	11	0	0	0	0	0	23	0	0	0	0
uc008yrd.1	Noc4l	962	933	766	1093	828	1098	1110	1130	1416	1221	1147	1679	1360	1359	734	1959	1108	1144	1359
uc009rmo.2	Slc38a3	534	136	483	242	161	233	266	269	785	284	595	1049	1141	563	529	32	78	166	199
uc011wyu.2	Dtl	36	64	69	0	60	0	24	31	0	46	51	7	111	147	2	7	141	32	47
uc007vql.2	Kcnv1	2726	1627	2755	2551	2782	1129	1675	2363	1110	1694	1613	1467	2398	2915	1494	3180	4514	5057	4060
uc008lmy.1	Ano3	273	3	13	75	4	2	56	19	19	61	40	89	27	2	11	47	1	3	215
uc007dkr.2	Gm16701	304	182	199	350	266	257	138	252	137	251	229	204	214	221	184	14	291	228	315
uc008gkn.2	Rcor2	0	0	0	0	0	0	0	0	0	0	0	111	0	315	0	0	0	0	0
uc008eyp.2	Phax	7	234	386	445	71	17	0	493	56	72	0	453	443	276	95	0	0	564	225
uc008emh.2	Matr3	653	353	266	334	1225	616	129	738	498	576	876	865	271	631	295	3308	1055	675	645
uc029rby.1		0	0	3	1	2	2	1	0	0	0	1	2	3	0	2	0	0	4	2
uc029tsy.1	Dclre1a	704	547	613	712	576	420	473	679	659	557	609	915	887	752	565	72	1048	1049	811
uc007age.1	Gm26901	37	33	16	24	44	62	0	36	54	18	50	41	12	10	97	0	36	7	48
uc007usm.2	Dgkh	551	534	360	936	862	0	318	818	338	99	852	443	473	675	410	0	478	972	130
uc007zgp.1	Zdhhc23	425	367	418	346	641	423	294	369	46	581	434	488	632	536	118	1026	620	804	910
uc008gqy.1	Cd6	0	0	0	0	0	0	0	0	0	0	0	24	4	0	42	0	0	14	0
uc008rlw.1	Nfkb1	298	184	88	164	217	197	79	165	426	102	469	179	213	233	147	0	1643	123	164
uc009mzl.1		0	0	0	0	0	0	0	0	0	9	0	13	0	0	0	0	7	0	0
uc009dji.2	Ift122	2134	1867	1377	2696	1265	1399	896	2235	1660	1950	2246	3010	2935	2314	1356	21	2780	2394	2583
uc012cdr.1	Gm14005	0	0	0	4	10	0	0	0	4	9	0	0	0	0	7	0	28	4	0
uc008ose.2	Hps3	131	214	0	155	241	539	162	91	496	485	500	358	403	0	182	453	0	628	178
uc007mik.2	Grb2	4981	4074	2520	5932	5012	2474	2377	7062	4989	5446	5722	5571	7709	6030	4253	3214	1852	5446	5879
uc007uhy.1	Sox7	275	197	197	253	170	133	143	151	310	228	281	331	310	226	169	202	199	333	188
uc029wrh.1	Gm21092	152	0	58	170	225	524	171	93	165	110	140	234	71	0	141	99	0	235	149
uc009rdx.1		70	82	221	290	130	227	51	90	241	264	285	113	393	103	224	183	206	15	123
uc029uld.1		0	0	0	0	0	0	0	0	0	0	0	0	0	0	4	0	3	0	0
uc008xdn.1	Dok7	156	66	0	156	173	220	101	25	436	346	351	237	262	182	86	0	166	211	0
uc033itp.2	Shq1	329	186	146	345	251	209	204	244	202	317	301	327	295	219	217	301	343	429	214
uc009bng.1	Mgam	0	0	0	0	0	0	0	12	4	0	14	0	0	0	10	0	0	63	0
uc009dmx.1	Ninj2	236	156	144	185	139	153	170	143	161	175	228	401	96	112	249	0	100	231	100
uc008ugh.2	Pomgnt1	3630	2954	2972	4362	3037	3081	2409	4593	3644	3395	3788	5016	3629	4336	2845	1519	3424	4820	3124
uc056yyv.1		26	2	5	26	2	5	14	15	2	1	30	3	9	8	2	2	21	21	36
uc012gxr.1	Rwdd2a	1191	540	855	866	1205	472	791	900	1263	1500	1206	1841	1503	1811	678	0	1426	1240	986
uc009anm.1	Rasl11a	118	160	142	172	204	188	110	140	131	121	83	228	235	143	183	59	137	121	53
uc008poq.1	Asic5	0	0	0	0	0	0	0	0	0	0	4	0	0	0	0	0	0	0	0
uc008lmn.2	Bdnf	0	0	0	0	0	0	0	20	0	6	26	0	0	4	0	0	0	12	0
uc057bds.1		48	32	31	23	61	55	26	2	65	18	52	45	10	33	20	194	2	56	26
uc012ceo.1	Smox	100	0	51	89	0	66	0	44	90	0	48	0	65	0	0	0	0	0	0
uc012gck.1	Sgcz	137	17	74	110	44	9	145	114	6	23	131	38	20	140	51	1	34	7	34
uc009izr.1		20	59	24	110	15	4	12	24	0	20	0	31	135	0	0	4	0	70	0
uc009iwl.1	Trim30e-ps1	174	32	12	48	23	0	44	49	49	105	0	98	26	15	0	0	0	46	0
uc009oqb.2	Thyn1	1555	1286	1110	1535	1046	1172	824	1461	1202	1448	1442	1573	1576	1724	918	1810	1741	2252	1326
uc007jam.2	Gemin5	135	303	118	97	95	91	456	402	510	121	970	137	313	181	689	0	372	449	234
uc009qcp.2	Ptplad1	23325	16204	14822	19960	17305	15256	12859	21643	16057	19435	18363	22834	23252	20373	13354	19072	17250	24167	19568
uc056ykc.1		270	223	63	195	247	173	110	144	83	162	148	145	248	216	184	238	212	195	95
uc007asn.1	Txndc9	226	206	145	292	217	311	282	254	218	303	605	314	397	365	282	2513	418	224	1868
uc008juy.2	Tank	256	147	200	205	257	302	162	167	158	223	362	300	212	357	177	347	291	179	154
uc029slm.1	Pdlim2	866	663	438	576	444	235	439	439	214	724	309	514	822	598	239	236	323	406	179
uc011wmn.1	Vwc2l	98	0	279	44	340	218	314	54	326	515	80	573	175	327	61	0	357	0	335
uc033gsj.1		0	0	0	0	0	0	0	0	2	0	0	0	0	0	0	0	0	0	12
uc009dzt.1		0	0	0	0	0	2	0	0	0	0	0	0	0	1	0	0	0	0	0
uc057bya.1		444	211	597	675	283	396	409	561	482	484	752	665	793	685	264	912	239	720	392
uc008jst.1	Acvr1	12	8	43	448	14	6	8	5	145	226	262	363	167	37	13	2509	21	342	147
uc008awj.3	Mlst8	417	155	0	177	243	0	74	0	246	0	145	0	0	314	0	32	584	0	255
uc012dky.1	Inpp5b	0	0	0	0	0	20	0	8	13	10	0	0	0	13	0	0	0	0	0
uc008gtb.2	Stx3	542	189	314	381	274	256	267	710	491	462	571	751	988	468	478	818	658	317	315
uc007jft.1	Tom1l2	546	597	337	1084	631	645	491	585	709	959	1013	875	1189	1144	994	9	333	1297	669
uc008mjg.2	Oxt	0	0	0	0	0	0	0	0	10	435	0	686	0	0	437	153	0	19	0
uc008khx.1	Zc3h15	159	134	97	131	107	101	146	132	192	138	235	139	159	251	94	52	303	204	217
uc008tnt.2	Gm13275	0	0	0	0	0	0	1	0	0	0	0	0	0	0	0	0	6	0	0
uc008bpx.2	Anks1	472	208	58	311	0	236	154	675	745	234	0	269	244	205	676	0	1048	1473	737
uc007evm.2	Lama4	74	21	24	0	22	0	66	22	0	35	9	12	31	26	14	72	0	16	14
uc008gbg.2	Zdhhc24	0	310	1053	799	992	0	641	305	0	0	0	0	0	1159	0	0	505	995	0
uc008rcq.1	Agl	12320	8007	6693	8293	5999	6987	7265	9740	9380	9742	8206	11292	11239	8936	6844	12020	6042	10800	8807
uc009jwh.1	Zfp629	77	72	26	55	55	28	51	87	86	279	91	550	72	71	197	3	955	91	52
uc008odg.2	Rae1	3048	1896	1839	2128	2059	1976	1737	2243	2180	2526	2383	2972	3206	2763	1965	2496	2933	2573	2138
uc007hxt.2	Camk2b	199	95	182	290	322	779	683	262	299	422	1028	1268	1092	442	247	3820	230	2000	203
uc008dgt.1	Ankrd12	5569	4962	5069	6445	5411	6296	4489	8030	5395	5933	7202	7870	6405	6387	4348	10583	1406	11632	7718
uc009mco.2	Use1	871	526	785	833	962	1362	758	1118	516	1175	1150	1731	1177	1762	508	167	750	1224	1481
uc009ais.2	Radil	276	0	130	0	0	151	0	85	188	7	101	161	235	219	152	0	77	109	303
uc007jqa.1	Lsmd1	1639	1015	968	1324	891	942	750	1142	1198	1099	1320	1593	1219	1435	783	1867	1344	1497	1275
uc008rte.2	Fam73a	24991	13464	14343	18552	15760	13859	10800	21552	11326	18607	14155	20147	18940	19247	12815	15257	19213	23199	14035
uc012har.1	Usp19	0	0	0	0	0	0	0	0	0	0	0	0	0	398	0	0	0	0	0
uc012ful.1	Mir762	1	0	2	3	0	0	1	10	2	2	4	4	5	13	0	0	0	0	0
uc012baq.1	Celf4	403	176	107	277	213	231	221	250	200	241	472	391	437	316	364	670	285	190	194
uc029siz.1		165	66	61	167	119	77	67	100	154	149	79	138	213	118	46	12	177	120	70
uc008oar.1	Gm20716	3589	4434	1619	4145	6716	4408	4382	8703	14872	6360	10180	5127	2405	7662	1432	23250	17288	5179	17544
uc029xhh.1		0	0	0	2	0	0	0	0	0	0	0	0	1	0	2	0	0	0	0
uc007efz.1	Oprm1	0	0	0	0	0	0	0	0	0	0	0	0	0	0	0	0	3	23	16
uc007rly.1	Otp	4	0	0	0	0	0	0	0	16	0	0	10	0	0	48	0	0	24	0
uc009kfq.2	Inpp5a	2362	0	973	1969	467	1328	253	1608	1876	0	1030	1883	761	347	284	1382	0	2306	1473
uc008xte.2	Spata18	299	314	217	668	325	14	42	402	99	419	83	544	834	267	856	1038	524	232	637
uc009uwk.2	Gpm6b	89	36	0	9	65	72	55	6	18	67	68	34	78	67	51	0	31	91	17
uc009riq.1		201	102	122	348	253	172	205	466	267	282	389	233	291	1088	323	856	177	232	174
uc008oof.1	Pkia	26860	18281	22274	24763	23031	21630	18559	31598	20917	29206	25750	28879	31066	29526	19348	32919	33353	44455	35735
uc007itb.2	Zfp2	505	463	262	490	458	255	200	523	314	297	295	562	425	464	157	0	832	548	432
uc033hsd.1	Fabp5	0	0	0	107	91	0	76	0	0	42	27	67	105	28	0	0	0	66	0
uc009dpb.2	Phc1	0	0	0	0	0	0	0	131	0	0	0	174	0	0	0	0	1135	0	0
uc007vaa.1	Farp1	8159	6249	4842	8342	5693	5959	6180	8526	7462	7403	8288	10340	7847	10016	5156	5775	9495	9455	7919
uc009pvp.1	Edc3	2612	1861	1502	1922	1796	1237	1548	2064	1981	2071	2016	2299	2112	2168	1185	717	2554	2763	1931
uc011zet.1	Mir449a	0	0	0	0	0	0	0	0	0	0	0	0	0	0	0	2	0	0	0
uc009slk.2	4930524L23Rik	134	96	144	148	75	152	65	109	78	127	153	132	154	81	91	219	103	94	128
uc012cff.1	Rrbp1	0	41	0	0	0	0	0	0	0	48	0	0	0	0	0	0	0	0	0
uc008hnb.1	Hoga1	37	5	28	67	5	18	12	0	25	18	36	83	39	49	37	0	56	56	154
uc057bch.1		277	208	104	299	211	188	192	259	199	283	246	199	324	299	259	198	382	292	156
uc009gte.2	Fcgrt	261	97	0	83	73	62	135	74	0	146	51	125	196	54	79	232	80	59	0
uc007ocr.1	Pcnx	241	131	31	100	121	141	134	98	9	147	162	170	153	178	181	0	3	244	116
uc009mpr.2	Orc6	316	242	0	271	281	0	0	276	71	83	179	323	449	0	254	0	0	123	77
uc009cin.2	Vamp8	238	388	323	499	214	94	133	146	141	209	86	185	270	230	193	50	267	395	168
uc029rqp.1		1	2	0	4	0	1	2	1	2	2	0	2	6	0	2	0	1	1	1
uc009dop.1	Iqsec3	1405	1462	499	2128	1116	1633	1676	1177	1406	2801	2091	2806	3196	2330	2655	206	1055	2340	420
uc008xfz.2	Stx18	104	71	0	82	0	0	76	0	118	0	96	0	55	105	121	0	212	275	181
uc007nqe.2	Ctage5	29	0	55	33	0	0	0	0	0	0	0	0	83	0	28	0	0	0	29
uc033fuf.1		1759	1187	1163	1662	1317	1150	1074	1699	1242	1594	1409	1954	1721	1671	1167	36	1678	1939	2056
uc008jfp.2	Slc25a25	568	324	404	468	410	434	321	750	810	816	561	646	506	1252	541	466	988	1398	24
uc008qrs.3	Vangl1	1220	876	829	1089	544	603	489	1119	946	1086	933	1699	1486	760	1728	432	842	866	1142
uc008mda.1	Secisbp2l	923	598	418	794	781	352	342	185	1139	826	890	1079	429	817	354	226	57	510	90
uc008ejg.1	A830052D11Rik	37	28	42	25	33	16	16	50	9	22	29	47	27	26	0	0	0	29	37
uc007vtu.1	Tatdn1	191	20	183	171	123	535	132	315	97	229	177	250	305	214	324	536	84	324	384
uc007kvj.2	Mrps23	1290	508	0	0	410	330	0	0	0	399	713	984	358	0	0	0	0	1295	0
uc009gdv.1	Wdr62	0	0	71	0	5	0	0	0	0	5	6	46	15	0	0	0	0	0	0
uc007ntv.1	Frmd6	3880	3283	2891	5187	4011	3096	2496	5256	2696	3807	4265	4362	4549	4887	3331	1593	3564	4305	5009
uc008qxm.1	Csf1	40	267	28	104	15	71	24	95	7	40	3	143	43	122	12	0	11	83	89
uc008jlj.2	Mrrf	2727	1919	1734	2366	2040	1861	1490	2363	2257	2687	2161	2595	2785	2145	1717	3818	2604	3360	2758
uc009uwp.2	Gpm6b	13503	3676	52148	12225	12494	7458	7325	9849	3451	16143	12110	54551	15073	9640	29025	5330	69053	93614	13584
uc008jyl.1	Ppig	15163	3381	3106	1495	13399	2665	978	14596	1000	9509	2934	1765	20640	13954	829	13297	2293	22441	2275
uc012gdm.1	Stox2	109	67	30	97	26	87	26	79	90	110	231	66	109	129	54	9	107	106	106
uc007bre.1		1620	865	804	1267	1168	1145	859	831	986	1277	1646	1245	1461	1103	888	2754	1529	1436	817
uc009bcf.1	Pot1a	1647	790	554	1279	945	1052	783	848	462	562	548	637	1103	1212	810	467	812	691	248
uc007twm.1	Psmb5	0	87	31	58	62	0	32	0	0	25	17	0	0	0	63	0	0	0	0
uc008pym.2	Dpm3	75	69	67	73	46	38	41	65	81	80	57	99	95	72	38	0	65	55	50
uc007bbj.2	Kctd18	784	332	385	528	623	489	377	654	466	754	692	550	1004	788	440	828	522	883	396
uc007xay.2	1700001L05Rik	84	91	172	176	89	162	98	0	186	160	243	97	115	423	98	10	127	89	96
uc033jlv.1	Snap91	22524	13327	2255	14928	1511	1544	10593	2709	3861	14345	1870	20128	21473	21460	3046	12737	21825	2257	16401
uc009lef.3	Ank1	299	22	0	0	1265	0	282	852	1751	694	1052	1161	0	601	0	309	51	286	321
uc009hxy.1	Hapln3	66	93	45	69	71	21	71	57	43	126	79	163	66	91	39	0	122	105	84
uc012ccq.1	Catsper2	171	130	114	236	165	126	109	130	205	315	109	174	183	172	215	7	173	95	83
uc008nlw.2	6430550D23Rik	0	0	0	3	0	0	0	0	0	0	0	0	0	0	0	0	0	0	0
uc007jlm.2	Shisa6	23109	17258	17051	26190	18346	18531	15948	24068	18483	23674	24690	24712	23122	20769	14711	16861	17926	23066	17491
uc033hnh.1	mmu-mir-7224	14	5	1	7	6	1	0	4	2	6	3	12	6	10	6	0	0	1	4
uc009oue.3	Pknox2	1991	1494	1357	1804	1343	1562	1701	2193	1733	2317	2254	2619	2419	3190	1276	3466	2770	2869	1436
uc007gko.1	Nuak1	6070	3793	3486	4396	3712	3457	3289	4562	4345	4887	4878	6196	4911	5156	2973	2977	4517	5424	3858
uc007dhu.1	BC055324	414	244	248	340	194	224	168	169	294	324	254	276	25	22	249	155	15	476	0
uc009urt.2	Acot9	5	3	0	1	2	0	0	10	0	2	1	2	5	4	1	0	21	13	0
uc007vrg.1	Med30	1460	896	1023	1115	869	848	809	1434	1002	1250	1047	1763	1886	1152	1080	1081	1106	1512	1217
uc007mqj.1	Eif4a3	4018	2457	2700	3646	2639	2411	2346	3463	2731	3160	3609	4387	3443	4011	2201	2338	3482	3794	3106
uc008mgt.1	Mertk	3164	3085	2178	3974	2159	3034	2353	3091	2740	2741	3171	4243	3295	3272	2003	3529	4775	4354	4374
uc008rai.2	Ntng1	0	0	165	94	137	0	25	0	162	0	114	464	442	138	283	0	0	496	0
uc011wvr.1		1940	211	2468	2320	0	2179	154	340	2310	2592	503	958	345	2672	1515	0	2597	1617	1021
uc007kuw.1	Epx	0	0	0	0	4	4	0	32	0	0	0	0	0	0	8	0	0	0	0
uc007tcj.2	Fam213a	2475	2110	3248	3109	2653	1974	1428	3089	1846	3234	2381	5991	3795	4031	2281	0	4052	2865	3234
uc033hkc.1	Trpm3	0	1030	611	508	0	233	328	604	803	0	1209	1198	682	745	686	0	661	0	526
uc008skz.1		1	1	1	1	1	1	1	1	1	1	1	1	0	1	1	0	1	0	1
uc007jil.1	Specc1	389	246	97	372	286	332	198	189	331	230	403	247	473	336	232	272	339	253	95
uc007cac.1	Ube2f	14	0	0	0	4	0	4	34	0	0	0	4	0	16	0	0	0	3	0
uc007owe.1	Serpina1b	0	0	23	51	20	0	0	34	10	0	10	0	11	0	5	0	60	17	11
uc008hvp.2	Wdr96	16	17	97	29	41	0	0	14	15	10	111	57	15	17	17	0	203	70	17
uc056zbd.1	Aifm3	553	435	132	1822	440	1358	1023	672	1577	2114	2020	293	378	2838	472	1073	2350	2892	470
uc007fds.3	Mcu	1572	1081	1315	148	2349	1430	698	172	169	121	72	1166	16	175	148	1165	65	181	6
uc011yoy.1	Coq6	17	112	172	73	65	30	9	274	177	42	238	206	170	10	140	0	488	240	91
uc029xbq.1		2	9	0	0	0	0	0	0	0	2	0	0	12	3	0	31	0	6	0
uc029usr.1	Gm21598	677	341	325	450	327	324	504	743	635	594	595	621	533	785	422	671	426	785	495
uc007tjq.3	Otx2	192	185	125	174	233	49	72	162	238	316	113	74	248	112	277	1446	527	230	115
uc057bkx.1	Katnal2	41	0	0	0	156	0	0	0	0	0	0	0	64	0	0	0	0	31	0
uc009uqn.1	Gpr143	0	0	0	0	0	0	0	3	0	0	0	0	0	0	0	0	0	0	0
uc007aqf.2	Lman2l	160	0	0	0	136	0	288	103	0	163	312	89	181	152	226	0	214	569	0
uc007okr.2	Gtf2a1	14316	11517	12608	16313	11257	11319	9533	15521	10361	15218	13423	14596	16112	14376	12131	16839	12870	17758	12467
uc007tox.2	Rab2b	6328	4634	4393	5808	5191	4442	3998	5656	5207	6085	5585	7343	7369	5118	4625	3887	5291	6795	5643
uc008jdh.1	Fnbp1	1841	276	613	96	323	269	78	51	481	116	186	77	145	1093	453	398	26	430	424
uc007cut.1	Ddx59	8	8	14	68	33	44	38	52	14	41	14	10	48	14	15	0	29	23	44
uc007bzw.2	Ramp1	0	0	29	80	39	41	25	0	34	0	54	55	25	20	0	0	48	0	0
uc007fny.2	Fam13c	3267	3651	2524	2329	2431	2222	1994	2769	1504	2851	2855	3157	2930	2407	1905	5815	2630	2591	2399
uc033fwz.1		11	10	3	10	0	5	13	7	7	19	6	21	6	9	3	37	6	10	2
uc009enl.1	Lmo3	4981	4667	5064	8147	7134	3169	2734	7059	3965	3599	4465	4924	6250	5301	4034	8466	6856	8961	10881
uc008fnf.1	Cep192	9	2	6	37	3	40	4	24	0	1	1	8	22	10	34	0	0	25	14
uc029qrf.1		1	1	1	1	1	1282	1	1	1	1	1	1	1	1	1	1	1	1	1
uc008dmp.2	Trmt61b	158	34	79	51	22	102	42	224	30	56	107	91	116	84	14	4	0	39	65
uc009qup.2	Slc17a5	10	7	26	17	23	23	6	20	29	15	18	12	37	3	35	38	5	11	10
uc007xvk.2	Aaas	64	50	40	32	38	38	109	31	33	99	70	59	46	49	11	112	105	67	8
uc007vdi.2	Fyb	0	0	168	146	114	73	80	0	0	29	61	46	77	55	0	0	121	15	6
uc009qnf.1	Narg2	1637	985	881	1160	1002	987	678	1156	1008	988	1200	1362	1790	1336	982	1018	1040	2075	1288
uc009eyc.1	Hspbp1	1258	1025	751	531	613	687	585	1157	1357	1110	1413	1664	1325	988	715	374	826	2057	660
uc029wyj.1		5506	3443	3505	3916	3492	3077	2665	4362	3415	4146	3863	4285	5733	3557	3639	7050	3765	4937	3640
uc012hqq.1	Tsr2	969	864	696	1291	744	630	941	1145	817	1222	1470	1645	1032	1049	889	3151	1887	1510	928
uc008zsh.1	Fzd10	108	39	67	28	85	67	54	67	47	122	98	175	157	117	137	4	140	40	149
uc008nsl.1	Mybl2	33	66	102	89	31	38	64	121	41	74	82	143	75	71	101	14	42	83	97
uc008kea.2	Hoxd8	0	4	0	0	0	0	0	0	0	0	0	0	0	0	0	0	0	0	0
uc007zpl.2	Arl6	4029	3228	2782	3583	2689	2929	2371	3601	2345	3894	3180	3428	4306	4192	2334	6563	4108	5423	4550
uc008ggb.2	Pola2	75	134	143	178	192	107	251	120	291	44	170	323	284	192	230	258	467	218	170
uc009bqq.2	Casp2	2088	1250	1412	1883	1337	1315	1068	2005	1661	1941	1895	2105	2380	1832	1486	5	620	2250	1729
uc007dpg.1	Slamf6	22	0	0	11	0	0	0	0	0	10	16	0	8	0	8	0	0	0	0
uc008far.2	Synpo	1063	893	832	1294	116	816	447	978	904	520	1003	1218	1471	1176	798	0	702	1578	1609
uc008ecy.2	Osbpl1a	56	46	29	67	29	98	37	27	12	8	56	52	33	44	59	0	8	17	38
uc009pze.4	Lrrc49	310	428	969	498	210	1022	1421	595	199	205	510	353	757	164	696	3349	125	418	222
uc011xje.1	Mir3057	3	8	1	2	1	3	1	3	3	5	18	3	2	2	2	1	12	11	1
uc011yyc.1	Serpinb6b	14	133	98	117	0	71	0	112	57	0	3	0	261	106	0	166	87	260	0
uc007ufr.1	Sacs	6975	4284	3866	5924	4693	4417	3869	5864	5242	6645	6003	6415	7706	6005	4921	4580	6829	7767	6461
uc008azs.2	Telo2	81	56	63	58	52	175	90	103	75	57	86	123	126	108	77	0	43	54	48
uc007eaq.1	Cenpf	0	0	0	0	0	0	0	0	0	0	0	0	0	3	0	0	0	0	0
uc007zkq.2	Bbx	444	327	232	346	618	288	145	103	395	599	303	445	105	250	132	1219	979	1161	639
uc007hjo.2	R3hdm2	778	344	586	725	373	309	488	630	857	582	451	798	375	1258	606	152	966	1819	818
uc012dqm.1	Mmel1	114	61	12	97	56	142	72	146	104	162	44	195	191	118	82	43	26	88	86
uc008onc.2	Rgs19	46	82	128	191	16	37	7	154	98	50	119	145	164	61	19	301	1380	66	165
uc007sww.1	Stab1	18	0	41	37	0	37	0	20	30	0	18	42	38	4	10	0	0	44	55
uc009eur.1	Myadm	32	48	9	5	21	14	6	21	24	294	34	39	31	64	30	4	0	8	19
uc057avc.1	Mterfd2	0	0	0	0	0	0	0	0	0	0	0	37	92	0	174	0	0	0	0
uc009dgp.2	Prrt3	643	438	277	502	280	178	230	508	695	469	764	494	551	619	166	887	181	615	157
uc029ryp.1		0	0	1	0	1	0	2	0	0	0	0	1	3	1	0	0	0	0	0
uc009mqw.1	Gm2716	0	0	0	0	0	0	6	0	4	0	0	0	0	10	0	0	0	0	0
uc009tac.2	Cul4b	12173	11349	11496	11598	8925	4887	0	0	4746	6725	3718	7084	6174	7011	5254	13901	7880	8115	10458
uc009erc.2	Casc1	0	0	0	199	0	0	0	0	0	5	0	60	74	14	184	0	0	0	0
uc033isl.1	Capg	0	0	1	5	0	0	0	0	0	0	0	0	0	0	0	0	0	0	2
uc007wsw.1	Sox10	14	0	0	0	0	0	0	0	0	0	0	0	0	0	0	0	0	0	0
uc007pym.1		636	224	139	322	234	238	298	196	410	392	311	368	602	414	294	315	327	396	203
uc007ait.2	Tram1	8938	6635	5666	7740	5831	4813	4213	7069	5042	6511	5620	7208	9008	6595	5115	5854	6878	8178	7480
uc009awh.1	Pon2	2	42	6	44	23	14	22	25	12	20	12	30	31	46	27	0	29	3	79
uc008nly.1	Ergic3	973	933	619	1034	766	1032	699	1376	965	1463	914	1935	1366	1284	740	1436	1523	1126	811
uc007qqc.1		1	0	1	0	1	0	0	0	0	0	0	0	0	0	0	0	3	0	0
uc007gky.2	Ric8b	4894	3214	2349	4434	3672	3622	3171	4207	4833	3889	2982	4878	3920	5101	2888	5481	4119	7033	5744
uc007gqt.2	Pah	0	0	10	8	4	0	4	4	0	12	0	16	28	8	19	0	0	0	0
uc008vad.1	Ptpru	18	25	3	18	17	27	3	16	29	43	25	18	29	55	27	0	88	12	18
uc008dov.2	Fez2	743	566	665	654	691	945	215	523	307	518	935	1267	1418	477	557	746	419	1499	838
uc008cto.1	Cul7	109	138	306	177	145	144	312	88	106	271	226	403	268	339	46	0	62	480	246
uc008mpz.1	Kif16b	764	1118	521	877	37	311	370	271	0	740	364	427	819	427	654	824	0	326	627
uc033hnf.1	Scn1a	30562	16262	13002	18248	17775	17019	13737	24053	25876	33265	24599	28898	32190	22504	10136	23594	15047	19094	18055
uc009fxp.1	Psmc4	5621	4558	3977	5800	4719	4580	4262	6951	6199	5761	5440	7264	7066	6447	4026	6206	6561	8930	6367
uc009bjv.2	D630045J12Rik	111	352	411	1991	1648	586	754	405	790	628	1892	574	2994	637	1912	15	565	1099	485
uc008uvr.2	Adc	85	68	83	71	90	414	126	156	192	84	161	106	18	72	25	0	28	87	50
uc009iqk.2	Trpc2	0	14	226	0	124	116	58	0	0	75	31	472	91	68	107	152	0	0	0
uc008jca.1	Nup188	114	14	49	190	41	93	46	230	20	92	98	105	85	230	213	0	16	102	230
uc029tsh.1		0	2	1	1	0	1	0	0	0	0	1	0	1	0	1	0	2	0	1
uc009feb.2	Zfp606	411	171	112	336	268	277	269	343	324	375	408	344	365	281	224	212	275	295	154
uc008tvl.2	E130102H24Rik	126	146	0	221	142	120	135	202	129	194	233	192	229	193	148	101	9	330	150
uc056yvo.1	Gm3383	3	1	0	2	1	0	98	1	5	1	0	1	2	4	52	94	7	70	1
uc007csd.3	4931440L10Rik	0	0	0	0	0	0	0	0	0	0	0	0	0	0	0	0	0	0	4
uc008aej.2	Scaf8	10137	5004	4506	5998	7001	4669	4970	8900	7800	6414	8488	9703	8267	9417	6680	14904	8892	8858	8146
uc009ruj.1	Setd2	119	135	68	167	160	210	117	84	166	190	152	93	227	148	111	147	291	172	69
uc012gcn.1	Micu3	14623	2964	11885	12471	9859	10971	9956	13176	9034	1115	13284	13500	16764	13672	9917	7268	17735	21410	15992
uc008jtu.1	Baz2b	330	460	371	448	215	500	591	472	232	535	386	410	510	258	490	0	352	515	948
uc009tnw.1	Rpl3-ps2	158	61	57	74	51	60	44	91	81	70	95	120	66	90	56	55	159	210	73
uc056zbv.1		79	108	67	139	108	98	71	66	99	168	194	165	162	149	75	235	112	173	155
uc009fyf.1		239	198	162	250	193	250	225	340	130	260	249	371	306	327	213	274	173	115	69
uc007wue.2	Josd1	3704	2814	2653	3800	2912	2765	1829	4356	3262	3632	3603	4183	3826	4396	2484	2111	3929	4901	3593
uc007bgw.2	2810408I11Rik	20	16	10	13	38	14	0	10	10	0	51	22	0	12	0	0	20	21	75
uc009ocy.4	Tmem123	4	4	11	2	4	8	0	3	3	265	1	14	486	4	3	3460	0	10	0
uc007nzb.2	Fut8	8649	5634	5438	4784	1989	6191	3787	4568	6647	3530	3440	8951	4935	7919	2670	10470	8142	10089	8400
uc012gqz.1	Robo3	126	100	4	132	86	154	176	108	210	134	93	124	216	245	50	0	0	44	13
uc009kdv.1	Dock1	9236	5976	4767	7507	5538	4857	4944	6577	5984	6471	7053	9857	7838	7692	5190	5725	4527	8866	6347
uc009did.1		6	3	3	3	0	0	0	0	2	6	2	4	16	1	38	0	0	0	0
uc007pqm.2	Nkapl	64	117	164	133	90	69	59	88	74	88	129	112	137	45	98	405	236	156	157
uc009pki.1	2310030G06Rik	124	88	137	152	73	82	131	154	160	110	128	139	124	118	80	0	111	129	241
uc008egc.2	Dtna	97	64	444	143	154	23	53	366	151	127	185	67	150	93	115	17	263	273	44
uc008hdy.2	9930021J03Rik	23474	16151	16127	18914	15760	15842	13606	20239	17201	19313	18226	21720	22924	20183	14660	36710	26855	30246	23038
uc009rcb.1		38	9	33	74	35	29	28	1	13	3	58	27	5	34	28	1	65	21	28
uc009the.1	Arhgef6	108	130	26	146	117	46	115	191	111	116	104	76	207	148	113	0	37	130	0
uc011zqk.1	Pcca	6	2	16	4	2	5	3	1	8	9	4	7	4	7	4	0	0	17	13
uc056zic.1		446	383	260	608	463	252	248	523	172	561	455	438	418	452	328	480	493	439	529
uc007fbs.1	Mcm9	78	138	7	36	135	87	79	31	116	65	205	153	131	179	103	0	176	184	30
uc009hcj.1	Gas2	162	134	130	100	362	98	153	150	180	665	387	0	209	711	273	97	0	310	500
uc012dyo.1	Ppef2	0	0	0	0	2	0	0	0	0	0	0	0	0	0	0	0	0	9	0
uc009cdh.1	Herc3	30	33	22	35	21	28	4	41	1246	1278	721	19	2219	860	846	3325	81	812	23
uc007zyf.2	Cryzl1	4759	3207	2583	4203	3581	3641	3161	3984	3516	4179	4604	4519	5623	3731	2893	4778	4057	5672	4420
uc009eaa.2		0	0	0	0	0	0	0	0	0	2	0	0	0	0	0	0	0	0	0
uc008sta.2	E230008N13Rik	13	17	14	0	0	0	0	8	0	7	2	39	21	5	1	0	8	50	0
uc057apr.1		200	198	188	140	162	140	158	91	185	259	203	223	325	148	207	133	176	231	142
uc009qei.1	Ppib	5023	3229	2690	4361	3050	2896	2631	3839	3280	3577	3732	4602	4421	3807	2812	3610	3303	3605	3151
uc009biz.1		17893	13647	14167	17306	13818	14651	9980	18460	9540	18374	17889	17038	20267	15561	13310	20341	12926	19278	16778
uc008hqw.2	Btrc	241	113	94	192	148	100	188	140	125	158	205	178	167	179	217	84	131	174	174
uc029qqx.1		0	0	4	0	0	0	12	4	0	0	0	0	0	0	6	0	0	0	0
uc056zou.1	Serf2	217	61	65	70	65	62	79	94	100	36	74	123	108	134	95	0	133	76	36
uc012hcb.2	Glb1	42	0	65	4	0	0	0	1	28	0	56	0	1	0	2	0	6	281	0
uc008ezu.2	A730017C20Rik	1173	706	1089	589	408	615	695	790	1692	1953	1031	1700	1867	1601	1297	3649	626	1557	630
uc007ihc.2	Mtif2	660	52	0	0	0	65	84	139	126	0	0	164	2	1	160	1	0	0	7
uc011ypf.1	Arel1	0	0	0	367	0	451	397	673	0	2382	0	0	726	0	0	0	0	823	0
uc008dvc.1	Kcnk12	567	375	415	298	407	274	333	429	470	704	446	834	495	418	619	560	411	595	321
uc033jbw.1	Lyrm1	82	59	86	86	137	16	98	82	15	90	93	64	44	27	73	0	0	41	26
uc007imh.2	Gabra6	0	0	0	0	12	0	0	0	0	0	0	0	18	0	0	0	0	0	0
uc008ltx.2	1700020I14Rik	11072	6225	5793	8203	8245	6562	5269	8640	8082	9969	8662	8533	10398	9693	5818	6700	8713	9848	6737
uc029stk.1		2	2	1	1	1	2	1	2	2	2	1	2	2	1	2	917	2	1	1
uc009buy.1	Repin1	89	205	141	145	134	53	82	156	106	171	175	108	241	78	117	0	305	10	197
uc008ccc.1	H2-Ab1	0	7	0	0	0	0	0	0	0	0	0	0	0	0	0	0	0	0	0
uc009qwg.2	Lca5	47	0	232	1	8	66	0	145	22	0	26	36	189	199	26	96	1	48	1
uc008beg.1	Ergic1	213	257	108	357	238	96	128	198	220	200	297	257	329	198	165	31	174	248	92
uc007coo.2	Nuak2	0	0	0	0	33	0	0	48	0	0	0	174	115	44	45	0	0	110	0
uc007zlv.2	RPL24	10560	7548	7897	9507	7856	7290	6585	10562	8474	10365	10438	12928	11037	12348	6226	14159	12260	15199	11589
uc012eqy.1	Hnrnpf	243	144	116	144	156	103	78	193	176	108	170	127	182	225	153	695	98	157	77
uc008tkb.3	Nfib	14725	12425	12711	16140	12589	10437	9364	12981	8545	13065	12849	13896	15478	14553	14126	14818	10542	17849	11508
uc008qmr.1	Fcgr1	32	58	95	118	22	120	60	64	98	84	134	17	143	15	64	176	164	143	69
uc012atw.1	Enpp5	1011	0	0	1288	63	410	582	1094	824	799	4138	1244	809	4135	597	0	0	0	0
uc008apt.1	Fpr1	9	0	0	0	0	0	4	0	0	0	0	0	0	0	0	0	0	0	0
uc008ajq.1	T	0	0	0	16	0	0	0	0	0	0	0	0	0	0	6	0	0	0	0
uc007zkc.1	C330027C09Rik	3	0	69	9	6	261	0	161	34	8	24	0	29	98	0	0	0	167	64
uc007rfb.2	Ccdc127	1123	964	0	0	1	0	459	0	607	490	0	453	0	574	0	1	0	763	0
uc009iwi.1	Trim30a	46	29	0	6	7	8	0	29	23	21	60	94	32	0	12	0	44	0	24
uc007yqq.2	Psmd2	18532	13150	12572	16364	14298	12458	11077	18131	14999	16761	17483	20798	20783	18148	11511	15242	16482	20355	16950
uc008yog.2	Gak	126	103	75	0	99	141	24	76	280	0	86	137	174	77	132	0	68	62	62
uc008teh.2	Fkbp15	793	1135	2157	1593	1152	1317	898	1673	1418	1997	1652	1646	1669	1480	867	77	1302	3144	2760
uc057buv.1		0	0	0	0	4	0	4	0	0	4	4	0	0	8	0	0	0	0	0
uc008vdm.4	Rps6ka1	264	0	621	339	0	351	2	1	501	149	527	947	230	315	5	0	0	497	0
uc008txt.2		8923	6660	5855	7692	6294	6371	4940	9144	8793	12349	8244	9170	11150	11678	5755	6751	8486	10672	10670
uc007yfe.2	Gspt1	17459	13904	13180	16155	13813	11775	11788	15078	17112	13774	15757	17726	18106	18862	12402	22619	16885	23471	16261
uc011wpl.1	Ankmy1	0	0	0	0	0	0	0	0	0	0	0	0	0	0	0	0	0	0	22
uc009apb.3	Hmgb1	414	573	262	329	452	280	317	254	503	755	311	419	389	248	485	256	233	367	297
uc033ghk.1		4	10	8	6	1	6	0	0	7	6	1	4	2	9	2	13	4	4	0
uc007lor.2	G6pc	0	0	0	0	0	0	0	0	4	0	0	0	0	0	0	0	0	0	0
uc008ozk.2	Gm11549	77	201	80	129	174	73	89	147	70	66	70	119	159	167	43	0	0	158	115
uc029urz.1		86	29	43	62	35	47	56	95	50	37	100	71	54	75	130	61	59	121	54
uc008cty.2	Mea1	1718	1295	205	1413	1231	708	853	1484	1657	1524	1447	2202	1732	825	892	1683	2235	840	1855
uc009sex.1	Abhd5	4	2	2	5	16	1	1	7	5	4	2	11	10	14	7	1840	1	4	0
uc007qxy.1		23	32	3	12	5	6	29	6	8	9	6	52	35	5	34	1	47	13	11
uc008hjf.2	Pde6c	0	0	0	0	0	0	0	0	0	0	0	0	0	14	0	0	0	0	0
uc009tdq.3	6720401G13Rik	2526	1763	1580	2368	2128	1219	1233	3178	2482	1942	3069	3287	3309	3027	1727	3127	2941	3054	2340
uc009ntj.2	Trappc2l	1419	1397	1222	1639	1243	1416	1475	2332	1366	1758	2047	2412	1772	2646	982	1145	1304	2028	1241
uc009nkp.2	Cmtr2	447	400	382	429	377	409	369	489	396	502	510	675	428	487	433	159	485	538	495
uc057bvm.1	Setd8	19	224	582	280	402	449	257	29	18	12	180	17	81	3041	497	51	629	208	13
uc008rwc.1	Wls	103	156	14	51	36	128	36	93	141	95	89	94	92	40	157	63	28	91	62
uc007htc.1	Selm	59	442	65	555	73	56	75	69	90	981	161	132	89	110	64	156	62	120	178
uc012ddo.2	1300002K09Rik	92	19	0	67	32	25	12	41	4	51	0	7	18	9	0	0	71	14	32
uc008gqf.2	Tmem138	135	112	86	122	93	94	48	144	157	118	91	194	282	135	159	36	331	214	180
uc007oxb.2	Serpina3h	20	33	19	169	7	8	29	29	0	12	26	40	53	12	20	0	0	40	14
uc008rlp.1	Ube2d3	12330	11413	15395	14678	13205	11551	5730	12484	9525	11071	6469	6184	13724	16384	10473	7767	15847	13889	13507
uc007ntg.2	Nin	40	498	0	941	0	0	381	1033	524	123	271	715	341	547	394	446	7	895	0
uc009hbv.3	Slc6a5	0	0	0	0	0	0	0	0	0	0	0	0	20	0	0	0	0	0	0
uc007xhj.1	Alg10b	8095	6342	6182	0	217	196	609	8352	224	466	7301	912	8437	457	306	7027	1642	9673	8979
uc007atp.1		9	0	0	0	0	0	0	0	5	0	0	0	0	0	0	0	0	0	0
uc008ihy.2	Sfmbt2	1471	595	479	971	1176	0	922	1081	2	1182	1027	1655	801	1436	693	676	608	409	1082
uc012gmy.1	Arv1	197	84	77	162	125	84	93	191	202	326	152	263	252	229	159	60	85	32	96
uc009nmi.2	Wdr59	1450	1354	862	1040	1378	743	1058	1813	1487	1412	1020	2228	796	2189	1222	3289	2137	3084	2410
uc007hpc.1	Itga7	0	4	0	0	0	0	0	0	5	0	0	3	0	0	0	0	0	0	0
uc033its.1	Setmar	0	4	0	7	1	0	3	6	0	0	0	3	17	5	8	396	0	4	27
uc009izk.2	Dchs1	109	0	498	12	61	82	419	48	13	31	121	329	17	93	19	30	255	0	159
uc007zey.1	D930030I03Rik	10	0	0	14	12	0	12	6	6	10	0	10	28	5	0	0	61	39	14
uc033hpr.1	Tmem87a	4056	3065	3186	2479	3524	2036	757	3502	1429	1721	2882	3156	5253	2046	744	2721	3985	4037	3132
uc009cpo.1	Rab11fip5	4042	2895	3127	2930	3214	2089	3282	1330	1779	962	4130	6465	5308	3517	2999	2815	4135	4902	4024
uc009hwu.1	Akap13	227	46	80	346	10	86	129	182	316	285	170	248	164	144	15	26	94	361	166
uc008inc.1	Thnsl1	52	350	33	27	0	0	9	0	0	11	428	0	34	21	0	0	310	28	7
uc007znd.1	Tbc1d23	87	98	47	86	136	109	43	39	12	50	101	19	96	133	159	12	99	40	57
uc012gtf.1	Gm684	143	112	51	90	68	76	61	74	69	100	55	85	74	35	53	105	51	80	109
uc007ese.1	Arhgap18	2325	1897	1203	1742	1310	885	891	1739	1557	1687	1473	2038	2466	1895	1481	2616	1772	2059	1720
uc029ura.1		0	0	1	1	0	0	0	0	1	1	1	1	1	0	1	0	1	1	0
uc007uwd.1	Lmo7	79	77	20	117	69	83	82	143	66	29	105	112	69	79	98	108	40	168	112
uc008iyw.2	Tsc1	11	184	0	3	1131	1291	7	4239	5	9	3	5	520	9	2	1048	0	8	4
uc008xez.1	Bloc1s4	700	442	476	705	535	384	405	831	579	714	600	737	701	659	443	463	639	833	598
uc012afh.1	Slc15a2	54	10	24	16	2	114	5	22	2	131	48	269	35	106	16	80	13	66	1
uc008lws.1	Stard9	124	95	24	220	101	0	40	0	79	158	0	19	144	125	197	0	103	0	0
uc033imk.1		106	163	72	153	39	93	70	128	106	110	93	157	52	152	61	182	102	98	46
uc007yep.1	Litaf	59	58	37	163	71	38	73	173	76	108	94	140	137	55	79	26	38	38	26
uc009brn.1	Fam115c	156	196	202	121	100	37	36	130	56	80	87	188	199	70	200	0	89	100	20
uc008pmx.1	Bche	32	12	36	11	8	48	9	7	13	5	12	10	2	4	22	26	0	23	12
uc007fzm.1	Bsg	15121	20682	16465	22902	14643	15324	14184	19808	20056	17680	17296	23654	20742	13346	13718	20999	20602	23986	13747
uc007qhv.2	Dek	483	2318	262	64	916	1735	244	3459	248	335	2270	1491	373	76	1645	1892	403	2717	453
uc009tco.3	Slc25a14	1671	1556	1039	1939	2346	2062	1105	2063	1065	1818	1563	1980	2304	1484	1150	2586	3035	1902	2321
uc007qro.2	Ddx41	2127	1636	1398	1947	1544	1500	1491	2104	1827	1616	1845	2398	2226	2128	1290	1585	1818	2480	1923
uc033jby.1		50	91	25	60	29	73	66	39	84	90	56	90	67	145	103	123	63	49	26
uc011yoh.1	Scarna3b	504	1043	551	800	513	830	660	1171	1690	945	1049	973	1327	1371	921	5540	1012	765	364
uc009ofp.2	Taf1d	72	64	100	280	58	184	78	10	44	140	33	145	299	50	123	53	7	339	212
uc007evn.2	Lama4	28	37	41	0	32	0	16	15	0	27	30	11	24	23	0	0	0	0	0
uc009tcz.2	Enox2	354	108	98	53	415	202	259	301	276	441	571	532	316	272	32	1424	1134	1186	823
uc009ujo.2	Slc25a53	0	646	163	297	244	0	196	201	240	192	181	589	737	0	0	0	417	0	505
uc009tnj.2	Renbp	0	21	64	20	33	45	15	40	103	95	91	70	125	60	57	0	71	79	99
uc009tom.2	Gdi1	46322	30866	33270	40686	33457	35612	38644	46214	54531	44454	43735	53337	49893	59689	32368	48777	59408	74774	59133
uc008rsc.1	Lphn2	247	196	248	381	307	239	118	372	314	308	244	398	351	461	289	730	230	446	327
uc008uys.2	Col16a1	64	0	0	1	0	0	0	0	65	15	0	42	0	0	0	0	0	0	0
uc009oon.1	9530077C05Rik	105	35	34	40	47	40	16	57	59	57	130	149	64	63	57	10	71	55	45
uc007rkg.2		6	49	37	91	64	54	42	57	31	63	75	11	65	5	126	0	68	40	1
uc007lgr.1	Ormdl3	3261	2028	1687	2490	2148	1865	1540	2816	2586	2593	2577	3057	3153	2720	1982	2028	2675	2622	2469
uc029vnz.1	Gm16065	0	0	0	0	0	0	0	0	8	6	0	0	3	4	0	0	0	0	0
uc008oty.1	Tnik	38	9	876	11	5	10	5	2283	12	7	30	29	10	568	5	24	1	8	3
uc009mkm.2	Tecr	11646	8226	9172	9225	8045	9166	7849	10701	12711	9358	10002	13460	12425	8198	7581	9531	9413	10965	7378
uc012aem.1	Pcyt1a	9	0	40	1039	0	0	0	1553	0	8	46	0	15	0	0	0	0	0	4739
uc007pcj.1	Ankrd9	115	124	73	113	47	120	92	83	159	102	71	61	41	139	62	72	40	129	28
uc009rno.1	Uba7	57	0	0	0	21	18	17	10	62	16	21	0	22	15	16	0	58	0	38
uc008fsi.2	Setbp1	8949	5485	5296	7109	5606	5328	4504	7633	5739	7044	6806	7299	7330	8516	5625	10019	8314	10799	8786
uc008rtf.2	Fam73a	682	980	961	681	1045	1816	1066	886	935	1888	1118	392	2974	619	1215	721	400	256	2428
uc007urs.2	Ccdc122	74	91	0	157	129	156	85	215	74	92	0	229	275	80	0	0	0	0	176
uc008zco.2		0	0	0	0	0	0	1	0	1	0	0	0	0	0	0	0	0	0	0
uc033hsg.1		217	169	42	104	75	74	48	81	57	89	75	72	65	57	38	63	155	59	39
uc008pkb.1	E130311K13Rik	546	629	612	901	486	445	389	614	437	756	595	516	676	535	411	879	640	805	469
uc007rfp.2	Cast	0	1	90	6	3	35	0	5	9	36	0	17	1	7	57	0	33	3	1
uc009bey.3	Ube2h	10	8	18	20	25	5	17	9	19	7	37	9	6	1	19	5	9	2	30
uc008ffr.1	Ccbe1	594	531	544	567	403	250	304	510	577	703	382	522	741	682	478	528	434	457	423
uc007lsm.2	Gjc1	45	0	0	27	0	14	0	118	19	0	0	33	0	0	31	0	38	42	38
uc007znr.1	Dcbld2	161	0	1324	916	608	95	821	1427	449	509	648	414	1321	554	33	0	1646	477	500
uc007hac.2	Nap1l1	245	280	372	275	284	290	385	417	332	296	497	539	415	378	421	1148	345	400	361
uc008ivq.2	Egfl7	156	95	0	130	162	44	88	0	0	0	102	153	74	0	59	0	0	168	0
uc007uoa.1	Phyhip	13919	11865	11160	16972	14060	11990	11471	21311	15842	15429	14437	20969	16056	19051	10809	31054	22865	27018	21418
uc007avh.1		29	65	6	10	80	143	5	7	121	177	14	109	5	14	7	0	2	3	3
uc009ilo.1	Gdpd5	1559	1051	1059	1207	996	994	781	1381	1562	1283	1374	1674	1635	1140	1331	1461	1592	1666	1094
uc007kkr.1	Evi2a	2509	1200	1471	2166	1549	1033	890	1081	1003	1310	1658	2206	1791	1090	1145	1328	1519	1971	982
uc008zfl.1	Pebp1	10528	8240	7910	11381	8869	7727	7728	12383	9931	10012	10659	14281	11038	12738	6827	21163	10763	13392	10874
uc009gav.2	Fam98c	52	92	88	24	1	67	1	23	116	41	75	256	8	8	103	18	43	58	25
uc012bug.1	Gapvd1	6071	3515	4322	5483	4880	4003	3993	5830	4211	4980	5647	5553	6543	5936	4156	2256	4350	6480	3251
uc009dsm.2	Ptms	10212	9956	8787	12716	7989	10232	8227	13706	13318	12139	11143	14783	16310	13465	11244	32820	14745	16527	11692
uc007tyw.1	Pck2	95	30	69	79	108	49	78	74	85	82	119	59	77	105	45	175	205	37	29
[truncated: 48,174 more rows]

## Sheet: norm_counts
UCSC code	Gene_name	LS01	LS03	LS04	LS05	LS06	LS07	LS08	LS09	LS10	LS11	LS12	LS13	LS14	LS15	LS16	LS17	LS18	LS19	LS20
uc008pmq.1	Sis	0	0	0	0	0	0	0	0	0	0	0	0	0	0	7.25589	0	0	0	0
uc008koo.2	Olfr1140	0	0	0	0	0	0	0	0	20.6813	0	0	0	0	0	0	0	0	0	0
uc009elk.1	Gsg1	0	0	0	0	0	0	10.9827	0	0	0	0	0	0	0	0	0	0	0	0
uc009mmf.1	Nanos3	0	0	0	0	0	0	0	0	0	5.51616	0	0	0	0	0	0	0	0	0
uc033hof.1	Mybpc3	0	0	0	0.919656	18.4049	0	0	0	0	0	0	0	0	0	9.67452	0	0	5.97993	0
uc009hfl.1	Otud7a	2305.07	2224.12	2665.65	2376.39	2300.61	2916.26	2995.53	3042.03	3437.23	2519.97	2827.86	2966.84	2105.41	3072.78	2551.65	3133.23	3051.39	2625.19	2694.31
uc012hfd.1	Mir222	1.67034	2.3724	1.27482	3.67862	2.30061	2.41913	4.11851	1.85433	3.1022	1.83872	4.61616	11.6438	4.66832	2.6181	1.20931	4.39813	3.63369	2.24247	1.9321
uc011ziv.1		256.397	217.074	261.338	218.878	73.6195	286.666	83.743	95.4979	88.9296	127.791	167.105	152.922	87.9201	245.229	210.421	154.814	70.857	174.165	164.228
uc008sqo.1	Npr2	116.924	96.082	56.092	24.8307	67.8679	119.747	78.2517	65.8287	67.2143	101.13	104.325	30.2738	21.7855	50.6166	117.303	358.008	119.003	59.7993	122.688
uc012fsn.1	Pik3c2a	0	268.081	7.64891	0	0	0	17.8469	719.48	307.118	0	0	0	0	0	314.422	0	21.8022	0	3.8642
uc007fmp.1	Rhobtb1	0	166.068	0	0	0	0	0	0	367.093	0	0	0	0	0	0	0	0	0	0
uc011wob.1	Daw1	0	0	0	17.4735	0	0	0	0	0	0	0	0	0	0	14.5118	0	0	0	0
uc007gvj.2	Vezt	19.2089	13.0482	7.64891	22.0717	25.3067	29.0295	59.032	79.7362	35.1582	20.2259	49.8545	28.7213	25.6758	29.6718	178.979	13.1944	33.6117	20.1823	22.2191
uc009bfr.2	Cep41	1080.71	1234.83	1151.16	1187.28	1144.55	962.812	1114.74	41.7224	1025.79	1178.62	655.494	1185.34	1097.83	1141.49	0	0	754.9	1273.73	102.401
uc009tdp.1	6720401G13Rik	1254.42	1697.45	1115.47	1374.89	1892.25	1043.85	1026.88	1576.18	1403.23	1843.32	1643.35	1430.63	1605.13	2008.08	1897.41	1687.12	1786.87	974.729	1085.84
uc029trl.1		0	1.1862	0	0	0	0	1.37284	0	0	0	0	0	0	0	0	0	0	0	0
uc007mhj.1	Ict1	448.486	523.113	1119.29	849.762	692.483	866.047	572.473	821.468	511.863	750.198	653.648	921.412	419.371	866.592	770.333	773.192	813.947	803.553	815.346
uc012bei.2	Afg3l2	6.68135	11.862	22.9467	13.7948	9.20243	26.6104	8.23702	14.8346	21.7154	13.7904	10.1555	13.9725	14.783	13.0905	13.3025	0	7.26739	5.97993	0.966049
uc008bwa.3	Brd4	10650.1	4781.56	11149.6	9916.65	3205.9	10911.5	10819.3	10356.4	13720	9869.33	12183.9	10111.5	8182.79	12920.3	11304.7	24225.8	17288.2	15456.6	14313
uc009tzu.2	Ftx	182.067	570.561	414.316	184.851	238.113	287.876	258.093	521.994	227.494	324.534	204.034	232.099	258.314	241.738	678.425	493.471	338.842	162.206	106.265
uc009aek.1	Zkscan1	1899.17	0	0	0	7161.79	0	0	6112.8	4127.99	2038.22	0	4382.72	2004.27	0	0	0	0	2244.72	7290.77
uc033iel.1		6.68135	16.6068	11.4734	8.2769	9.20243	12.0956	12.3555	8.34448	13.4429	9.1936	7.38585	6.21002	9.33665	7.8543	12.0931	7.03702	8.17581	6.72742	7.72839
uc007rhq.1	Gpr98	2.50551	0	0	28.5093	0	0	6.86418	0	0	3.67744	0	51.2327	6.22443	0	4.83726	153.935	0	0	37.6759
uc009pvu.1	Arid3b	17.5386	116.247	2.54964	4.59828	24.1564	0	0	13.9075	21.7154	92.8554	46.1616	34.1551	7.78054	20.0721	118.513	0	0	2.24247	21.2531
uc029suo.1	Shank3	19.2089	14.2344	7.64891	2.75897	16.1043	15.7243	1.37284	4.63582	25.8516	2.75808	3.69292	3.10501	0.778054	5.2362	9.67452	0.879627	0.908423	26.1622	24.1512
uc008ukb.2	Elovl1	0	5.93099	2.54964	155.422	20.7055	77.412	107.081	0	1.03407	0	338.826	259.268	49.0174	49.7439	32.6515	0	0.908423	8.9699	0
uc007wjw.2	Maf1	2233.24	2294.11	2306.15	2065.55	1827.83	2015.13	2072.98	1552.07	1875.8	1706.33	2016.34	2272.87	2338.83	2282.98	1956.67	1134.72	2178.4	1938.24	2556.17
uc008lry.1	Eif2ak4	267.254	521.927	239.666	1070.48	463.573	818.874	853.904	707.427	51.7033	665.617	1286.06	386.574	578.872	925.062	919.079	0	514.168	547.164	686.861
uc009tay.1	Stag2	5.84618	7.11719	15.2978	11.0359	34.5091	36.2869	26.0839	24.1063	3.1022	16.5485	2.76969	11.6438	38.9027	22.6902	10.8838	66.8516	15.4432	11.2124	5.7963
uc009sqs.2	Bcor	217.144	499.389	1000.73	325.558	303.68	234.655	210.044	238.281	204.745	164.565	221.575	243.743	276.987	769.722	332.561	1140.88	0	774.401	566.105
uc007hww.1	Urgcp	101.055	134.04	377.346	309.924	151.84	164.501	142.775	177.088	131.326	63.4358	143.101	25.6163	238.085	374.388	128.187	0	231.648	0	277.256
uc008zow.1	Abcb9	103.561	83.0338	179.749	116.796	147.239	170.548	199.061	152.982	175.791	118.597	84.9373	103.242	164.169	145.741	123.35	15.8333	157.157	100.911	106.265
uc057ayw.1	Pitpnm3	324.046	226.564	135.131	307.165	257.668	276.99	381.649	275.368	189.234	333.728	336.056	235.981	253.646	384.861	349.492	0	281.611	165.943	178.719
uc008qjz.3	Ctss	4230.13	3474.37	3851.23	4578.97	4203.21	4601.18	3061.43	3172.76	2608.95	3362.1	3323.63	4630.35	3802.35	2948.85	2885.42	3237.03	3948.92	2431.59	3744.41
uc008wlk.1	9330182L06Rik	6047.46	5162.33	5148.99	5311.93	6388.79	6398.59	4690.98	5148.54	5522.94	6341.74	5550.47	5034	6982.26	5126.24	5247.22	8266.73	7190.17	5967.97	4366.54
uc007tii.2	Fbxo34	15.8682	0	5.09928	9.19656	10.3527	25.4008	38.4394	14.8346	13.4429	29.4195	31.3899	10.0913	8.55859	4.3635	31.4422	5.27776	19.0769	29.8997	2.89815
uc012bsj.1	Gpsm1	0	0	0	181.172	0	0	204.553	0	0	0	0	142.83	0	0	246.7	0	0	0	0
uc007orb.2	Spata7	299.826	263.336	186.124	67.1349	93.1746	0	0	0	554.259	293.276	0	199.497	376.578	679.834	1268.57	0	0	126.326	0
uc008agg.2	Tulp4	5083.67	4309.46	4524.33	5351.48	5003.82	6564.3	3248.13	5410.01	3277.99	5974	5538.46	3823.82	4048.21	5082.61	3498.55	4363.83	5326.99	5254.12	4691.14
uc008obk.1	Zfp64	839.345	315.529	622.112	716.412	848.924	762.024	919.8	1010.61	1134.37	935.908	1041.4	1035.52	809.176	1032.4	846.52	752.961	864.819	1033.03	1305.13
uc008fqi.1	Zbtb7c	532.003	702.229	925.519	673.188	641.87	459.634	999.425	523.848	953.409	711.585	846.603	480.5	848.857	179.776	674.797	131.064	774.885	778.138	0
uc009gaj.2	Eif3k	155.341	40.3307	206.521	105.76	216.257	273.361	32.9481	81.5905	170.621	242.711	91.3999	152.922	76.2493	141.377	67.7216	73.8887	106.286	100.164	157.466
uc008ijv.1	C1ql3	1677.85	1709.31	3053.19	1391.44	1658.74	1553.08	1387.94	1502.93	1455.96	2649.6	2168.67	4690.12	5740.48	2998.6	9291.16	1802.36	2471.82	2972.03	3489.37
uc012fux.2	Fgfr2	28.3958	0	0	68.9742	0	0	0	0	0	0	0	0	29.566	0	90.6986	0	0.908423	41.112	19.321
uc057cay.1	Gm9905	155.341	99.6406	165.726	110.359	102.377	99.1841	100.217	145.565	164.416	125.952	106.172	81.5065	144.718	108.215	82.2334	25.5092	238.915	79.9816	114.96
uc008wei.2	B930041F14Rik	1824.84	1474.44	1515.76	1329.82	1514.95	1761.12	2252.82	2302.15	2776.47	2394.01	1960.94	2289.94	1904.68	1720.09	1567.27	949.997	1070.12	1857.52	1424.92
uc008uax.2	Zyg11b	46351.9	44725.6	47600.5	43293.7	48669.4	44182.9	45033.2	51055.2	47197.9	47436.2	44245.8	42513	48959	44322.7	47455.9	50394.7	43640.7	50138	51766.7
uc009fvt.2	Ltbp4	775.872	2653.52	225.643	836.887	536.042	957.974	1409.9	324.508	979.26	1558.32	2410.56	2119.95	418.593	1283.74	1075.08	2155.09	525.069	1195.99	892.63
uc007wpu.1	Cyth4	0	0	289.384	34.0273	425.612	419.718	108.454	0	0	0	0	268.583	282.434	0	0	0	122.637	75.4966	546.784
uc009dkh.1	Olfr214	0	0	5.09928	0	0	0	0	0	0	0	0	0	21.7855	0	0	0	0	0	0
uc009nji.1	Atxn1l	2268.32	2162.44	0	2225.57	0	0	2152.61	1228.49	1966.79	2074.08	2092.96	2018.26	2415.86	2052.59	2331.56	0	0	0	0
uc057bkq.1		83.5169	20.1654	7.64891	22.9914	27.6073	3.62869	19.2197	85.2991	85.8274	17.4678	38.7757	41.9176	9.33665	13.0905	87.0706	1.75925	6.35896	46.3445	74.3858
uc009abe.2	4933404O12Rik	0	1.1862	0	2.75897	0	0	1.37284	4.63582	7.23846	0	56.3171	2.32876	1.55611	1.7454	37.4887	0	0	0	0
uc007vhd.2	Npr3	0	0	0	90.1263	0	12.0956	0	0	0	1.83872	0	0	3.11222	425.005	350.701	0	49.9633	88.9515	7.72839
uc009qjc.1		0	0	0	0	0	1.20956	0	0	0	0	0	0	0.778054	0	0	0	0	0	0
uc007nfa.1	Kidins220	26227.7	26899.4	20979.7	26735.3	31756.4	26247.5	26720.9	28930.3	27649.9	32862.5	27545.5	25901.2	26182.3	29265.1	26136.9	23979.5	25687.5	27681.8	30866.2
uc007irn.2	Rnf130	10817.1	11123	11093.5	11129.7	10223.9	11484.8	11439.8	11857.5	12210.2	11435	10804.6	14516.7	11104.4	12902.9	13568.5	12948.1	10495.9	11238.5	11145.3
uc008jic.1		45.0991	81.8476	45.8935	64.3759	59.8158	148.776	42.5579	65.8287	51.7033	64.3552	49.8545	139.725	35.0124	43.635	37.4887	3.51851	57.2307	71.0117	24.1512
uc008nxq.1	Zfp334	5288.29	4837.31	5202.54	4473.21	4709.34	4160.9	4682.74	5056.76	5271.67	4705.28	5155.32	5126.37	4874.51	4837.38	5083.96	5025.31	5571.36	5901.44	6219.43
uc009qoh.1	Sltm	170.375	252.66	173.375	162.779	294.478	226.188	264.957	199.34	241.971	366.825	203.111	187.077	261.426	166.686	351.91	117.87	407.882	216.772	128.485
uc008zev.1	Cit	1984.36	1431.74	1388.28	1916.56	2225.84	452.376	2299.5	1213.66	3524.1	2230.37	3211.92	3933.27	2536.46	1238.36	3695.66	910.414	3595.54	3173.1	3163.81
uc029vkl.1	C130026L21Rik	14.1979	37.9583	38.2446	28.5093	32.2085	2.41913	30.2024	40.7952	37.2264	38.6131	36.006	34.1551	10.1147	67.1979	6.04657	4.39813	8.17581	20.9298	1.9321
uc007dzr.1	A430105J06Rik	116.089	83.0338	75.2143	83.6887	62.1164	87.0885	71.3875	65.8287	63.078	75.3875	76.6282	119.543	63.8004	81.1611	96.7452	204.073	108.102	53.0719	22.2191
uc009pjd.1	Ttc12	24.2199	75.9166	89.2373	94.7246	4.60122	35.0773	37.0666	49.1397	89.9637	43.2099	68.3191	46.5751	33.4563	102.106	89.4893	251.573	6.35896	56.8093	10.6265
uc008ufn.2	Mknk1	0	0	0	0	0	0	0	0	144.769	0	0	0	0	0	0	0	0	0	0
uc007llz.2	Kat2a	141.979	446.01	19.1223	19.3128	208.205	378.593	12.3555	14.8346	248.176	11.0323	12.002	309.725	11.6708	12.2178	552.657	0	4.54212	1.49498	167.127
uc008wpm.1	Reln	57.6267	1.1862	14.023	7.35725	1.1503	1.20956	54.9135	63.0472	1.03407	61.5971	40.6222	10.0913	24.8977	19.1994	2.41863	0	0.908423	41.8595	60.8611
uc009ecp.1	Tspan9	1509.99	958.448	3097.81	2969.57	896.087	2485.65	1518.36	3238.59	3046.36	3069.74	3133.45	3528.84	2983.84	2700.14	2845.52	0	2709.83	2418.88	615.373
uc011xpc.1		0	3.55859	0	0	0	0	0	0	0	0	0	0	5.44638	0	0	0	0	0	5.7963
uc007hyi.2	Ogdh	758.334	918.117	1000.73	3927.85	2248.84	464.472	1567.78	584.114	1955.42	1172.18	1979.41	1495.84	2843.01	1002.73	1313.32	72.1294	1507.07	3080.41	1764.97
uc007ers.1	Epb4.1l2	0	0	17.8475	23.9111	0	0	68.6418	48.2126	0	34.9357	58.1636	34.1551	21.7855	0	0	15.8333	0	0	12.5586
uc009cqw.1		0	0	0	0	0	2.41913	0	0	0	0.91936	0	0	0	0	0	0	0	0	0
uc009tqe.2	Rab39b	6837.53	6589.33	6779.49	6520.36	6856.96	6970.71	6350.74	7002.87	6434.99	6410.7	6572.48	6194.49	6437.62	6737.25	7016.44	11071	7528.1	7474.91	7541.95
uc008qgq.2	Celf3	849.367	1193.31	680.753	698.019	605.06	1066.83	663.08	929.946	1445.62	806.279	856.758	1373.97	598.323	1144.98	1128.29	4334.8	1256.35	1036.02	512.972
uc029vyp.1		0	2.3724	1.27482	0.919656	0	1.20956	1.37284	1.85433	1.03407	0.91936	0.923231	2.32876	0	1.7454	2.41863	5.27776	0	0.747491	0
uc009jou.1	Prkcb	76471.4	86489.2	95591	105794	105194	101704	87906.8	111930	71018.6	80126.8	92237.2	78222.2	70797.5	96195.2	73283.2	89313.8	97245.8	92444.5	105637
uc007fyq.2	Ppap2c	0	0	0	99.3229	0	0	0	0	0	273.969	0	0	20.2294	0	0	0	0	0	0
uc057bxp.1		333.232	422.286	311.056	371.541	316.334	374.964	420.088	381.992	381.57	429.341	416.377	253.058	370.354	441.586	246.7	327.221	573.215	292.269	359.37
uc012dhn.1	Pde4b	11.6924	103.199	2.54964	2.75897	3.45091	8.46694	161.995	2.78149	1.03407	6.43552	4.61616	93.9265	9.33665	96.8697	261.212	0	0	11.9599	187.414
uc009crn.1	Snrpg	9.18686	55.7513	11.4734	19.3128	95.4752	99.1841	70.0147	85.2991	63.078	90.0973	78.4746	61.3239	45.1271	88.1427	192.281	33.4258	114.461	49.3344	31.8796
uc009trg.1	Dmd	123.605	97.2682	96.8863	124.154	127.684	83.4598	157.876	114.968	113.747	101.13	95.0928	74.5202	112.818	128.287	83.4427	274.444	135.355	127.821	63.7593
uc007hdu.2	Mdm1	0	0	0	0	0	62.8973	72.7603	0	0	0	0	0	0	0	37.4887	0	0	0	0
uc009blk.2	Slc37a3	10.8572	103.199	76.4891	52.4204	103.527	29.0295	108.454	5.56299	33.0901	5.51616	28.6202	18.6301	77.0273	10.4724	19.349	141.62	2.72527	13.4548	34.7778
uc029sed.1	Gm11109	5.01101	4.74479	0	1.83931	2.30061	0	1.37284	2.78149	6.20439	0.91936	0.923231	1.5525	3.89027	2.6181	2.41863	0	4.54212	0	1.9321
uc057aar.1		319.035	347.556	435.988	406.488	565.95	362.869	370.666	331.925	305.049	373.26	327.747	426.939	389.027	322.899	342.236	526.017	356.102	390.19	348.744
uc008qql.1	Tbx15	23.3847	58.1237	17.8475	17.4735	9.20243	45.9634	28.8296	27.8149	13.4429	32.1776	26.7737	42.6939	43.571	27.0537	26.6049	0	0	30.6471	25.1173
uc007bpe.1	Gmppa	651.432	871.855	944.641	508.57	1069.78	672.517	748.196	842.793	554.259	525.874	523.472	649.723	590.543	725.214	587.727	1579.81	758.533	837.938	709.08
uc012esx.1	Ntf3	0	1.1862	39.5194	0.919656	0	0	0	74.1732	0	10.113	0.923231	1.5525	0	0	0	0	0	0	56.0309
uc009mud.2	Irx6	16.7034	0	0	0	8.05213	0	0	0	0	11.0323	3.69292	14.7488	21.7855	0	4.83726	0	0	0	0
uc009gsb.2	Cpt1c	4978.44	4065.1	5848.87	3169.13	3485.42	3736.34	4155.58	5735.44	6415.34	3473.34	4483.21	4064.46	3642.07	3204.56	5327.03	4336.56	6112.78	5699.62	4438.03
uc007ius.2	Cdkn2aipnl	3339.84	2768.59	3069.76	2577.8	2516.87	3027.54	2449.14	3116.2	2957.43	2506.18	2452.1	2414.92	2969.83	2660.86	2619.38	3406.79	2927.85	2957.82	3213.08
uc029rxn.1	D130020L05Rik	85.1873	35.5859	94.3366	138.868	78.2207	105.232	96.0985	83.4448	93.0659	167.324	51.7009	190.958	45.9052	97.7424	129.397	68.6109	60.8644	130.811	165.194
uc007liu.2	Krt20	0	0	0	0	9.20243	0	0	0	4.13626	0	0	0	0	0	0	0	0	0	19.321
uc009ezj.1	Zfp524	15.033	9.48958	3.82446	5.51794	5.75152	0	0	0.927165	15.511	0	24.004	24.8401	5.44638	16.5813	35.0701	0	0	14.2023	3.8642
uc008kwf.1	Ckap5	20.8792	14.2344	28.046	39.5452	39.1103	29.0295	27.4567	26.8878	21.7154	37.6938	16.6182	18.6301	24.1197	22.6902	32.6515	17.5925	20.8937	13.4548	338.117
uc008crz.1	Xpo5	194.594	88.9648	65.0158	101.162	166.794	201.997	233.382	63.0472	102.373	222.485	276.046	176.209	198.404	109.96	209.211	38.7036	177.143	152.488	79.216
uc008vup.1	Ubiad1	907.829	1013.01	1000.73	1162.45	1161.81	957.974	847.04	1085.71	1306.02	981.876	1107.88	1213.28	970.233	970.443	1033.96	1598.28	1064.67	1017.34	919.679
uc007edv.2		233.012	265.708	168.276	278.656	211.656	195.949	253.975	112.187	142.701	175.598	282.509	191.734	319.78	192.867	280.561	49.2591	238.915	236.207	64.7253
uc009nef.1	Cenpt	424.266	594.285	636.135	607.893	671.778	661.631	545.016	637.889	587.349	483.583	618.565	641.961	574.982	645.798	597.401	331.619	440.585	565.103	621.17
uc007wbw.2	Ptk2	1406.42	5107.77	369.698	1442.94	1496.55	261.266	167.486	1041.21	1329.81	387.97	1370.07	595.386	156.389	176.285	246.7	2649.44	518.71	847.655	182.583
uc008lji.1	Fbxo3	348.266	564.63	529.05	602.375	605.06	486.244	344.582	706.499	555.293	433.938	619.488	542.6	420.927	502.675	377.306	49.2591	442.402	544.921	406.707
uc057bmf.1		128.616	151.833	119.833	117.716	77.0704	95.5554	137.284	90.8621	73.4187	205.017	134.792	90.8215	175.84	60.2163	146.327	232.222	74.4907	91.1939	38.642
uc011wzx.1	Pcmt1	18.3737	13.0482	16.5726	33.1076	4.60122	12.0956	6.86418	8.34448	9.30659	22.984	35.0828	21.7351	4.66832	6.9816	27.8142	0.879627	0	6.72742	15.4568
uc033ifg.1		0	2.3724	0	5.51794	0	3.62869	2.74567	2.78149	1.03407	8.27424	4.61616	0	5.44638	3.4908	2.41863	0	0	3.73746	0
uc009bcl.1	Grm8	466.024	309.598	349.3	321.88	323.235	353.192	350.073	203.049	503.59	810.875	396.066	355.524	602.992	499.185	423.26	277.962	188.952	262.369	458.873
uc008enu.1	Ankhd1	354.947	196.909	460.21	660.313	208.205	978.536	728.976	935.509	195.438	809.956	839.217	844.563	276.209	198.103	636.099	101.157	139.897	381.221	330.389
uc029rai.1		1.67034	4.74479	3.82446	4.59828	3.45091	6.04781	12.3555	1.85433	3.1022	1.83872	7.38585	3.88126	10.8928	5.2362	10.8838	0	3.63369	1.49498	0
uc009bkd.1		9.18686	43.8893	56.092	27.5897	27.6073	15.7243	71.3875	38.0137	29.9879	45.968	51.7009	72.1915	45.9052	39.2715	39.9074	98.5182	41.7875	76.9916	69.5556
uc009qbd.4	Iqch	28.3958	47.4479	49.7179	29.429	9.20243	2.41913	0	0	12.4088	14.7098	0	21.7351	71.581	6.9816	26.6049	51.898	21.8022	0	46.3704
uc009nbo.1	Ces4a	0	9.48958	19.1223	0	0	0	0	0	0	0	0	0	0	0	0	0	21.8022	0	0
uc007vpc.2	Angpt1	247.21	275.198	0	454.31	400.306	569.704	470.883	506.232	682.483	906.489	137.561	111.78	376.578	789.794	0	499.628	1097.38	798.321	539.056
uc008lxp.2	Adal	1150.03	1345.15	809.51	195.887	1310.2	470.52	554.626	99.2066	193.37	1470.06	323.131	281.78	296.439	983.533	1101.69	7.91664	509.625	264.612	200.938
uc008cij.2	Ddr1	684.004	1247.88	968.863	1476.97	802.912	1374.06	982.951	484.907	878.956	1114.26	960.16	964.106	694.802	378.752	1360.48	0	807.588	650.317	587.358
uc007fwg.2	Tspear	12.5275	0	16.5726	73.5725	40.2606	0	68.6418	0	0	24.8227	0	74.5202	0	68.0706	0	0	0	0	46.3704
uc007mhx.2	Nup85	2177.29	2029.58	2243.68	2350.64	2100.46	2327.2	2329.7	2210.36	2232.55	2230.37	2187.13	2023.69	2227.57	2143.35	2285.6	1436.43	1928.58	1930.02	2059.62
uc007bvw.2	Dis3l2	2331.79	1719.99	1816.62	1731.71	2014.18	2235.27	2068.86	2282.68	2114.66	2110.85	2573.05	1847.48	1840.88	1945.25	2292.86	2873.74	2925.12	2849.44	1776.56
uc012fkp.1		33.4068	46.2617	0	21.1521	10.3527	47.1729	27.4567	13.9075	7.23846	43.2099	10.1555	32.6026	11.6708	41.0169	36.2794	0	16.3516	17.1923	6.76235
uc009baa.2	St7	0.835169	0	0	59.7776	0	0	0	0	0	0	0	0	0	0	0	0	0	0	0
uc008peq.1	Lhfp	0	0	108.36	0	85.1225	0	0	0	246.108	123.194	0	0	0	0	192.281	0	0	339.361	0
uc007yvs.3	Fgf12	344.925	826.78	926.794	295.21	379.6	791.054	1239.67	245.699	608.031	1882.85	277.893	298.857	635.67	474.749	695.356	0	102.652	1895.64	216.395
uc008edc.1	Zfp521	6032.43	6951.12	2636.33	1247.97	4235.42	5363.2	8864.4	4878.74	8170.15	8607.97	7236.29	3423.27	6529.43	6165.63	6160.25	2452.4	6527.93	4461.78	4299.89
uc011ymi.1	Mdga2	3840.11	3047.34	4379	2813.23	6261.1	4298.79	3055.93	5351.59	2845.75	5736.81	1873.24	2655.56	4748.46	2319.64	6995.88	7359.84	515.076	3418.28	4126.96
uc008hze.2	Adrb1	674.817	763.911	748.319	757.797	832.82	772.911	1000.8	1054.19	867.581	859.602	729.353	841.458	728.258	753.14	765.496	781.109	853.918	733.289	805.685
uc007rrv.1		567.915	451.941	326.354	443.274	532.591	362.869	549.135	298.547	261.619	441.293	379.448	296.528	353.236	242.611	237.026	71.2498	221.655	396.918	430.858
uc007fjw.1		10.022	16.6068	0	11.0359	0	9.6765	6.86418	0	0	0	12.9252	2.32876	0	2.6181	12.0931	0	0	5.23244	0
uc008viq.1	C1qc	833.499	896.765	924.244	959.201	884.584	1066.83	742.704	945.708	806.571	753.875	829.985	1198.53	1041.81	784.558	678.425	784.627	1321.76	855.13	1052.03
uc012fjg.1	Cd33	256.397	5.93099	295.758	19.3128	5.75152	19.353	248.483	12.0531	35.1582	11.0323	7.38585	8.53878	24.1197	6.1089	21.7677	204.953	365.186	232.47	8.69444
uc009ofe.1		3.34068	1.1862	0	1.83931	1.1503	0	1.37284	0.927165	0	0	0.923231	0	0.778054	0	2.41863	0	1.81685	0	0
uc009rka.1	Parp3	0	0	0	0	0	0	0	0	0	0	0	0	0	0	0	0	0	0	1.9321
uc007tlq.1	Parp2	669.806	912.186	1026.23	641.92	406.057	330.211	897.835	598.021	742.459	711.585	849.373	662.92	582.762	809.866	810.241	505.785	852.101	534.456	903.256
uc007ivp.1	Fstl4	775.872	453.127	959.939	640.081	1150.3	846.694	406.36	1242.4	1083.7	723.536	858.605	928.398	935.221	1323.01	881.59	897.219	768.526	490.354	1458.73
uc007hwe.2	Rhbdd3	106.902	10.6758	11.4734	11.9555	8.05213	2.41913	94.7257	67.683	64.1121	201.34	21.2343	28.7213	14.783	40.1442	29.0235	51.898	1.81685	0	14.4907
uc008imi.1	4921504E06Rik	0	0	10.1986	0	0	1.20956	5.49135	0	0	11.0323	2.76969	3.10501	0	0	0	0	0	0	4.83025
uc008mcr.1	Fbn1	53.4508	58.1237	38.2446	74.4921	37.96	31.4486	61.7776	79.7362	52.7373	38.6131	63.7029	78.4015	55.2418	96.8697	90.6986	184.722	0	86.709	45.4043
uc012axw.1	Mta3	385.013	279.943	568.569	610.652	239.263	931.363	413.224	398.681	557.361	698.714	389.604	777.805	518.962	863.973	429.307	146.018	659.515	502.314	835.633
uc029rbt.1		5.01101	0	0	1.83931	0	3.62869	1.37284	2.78149	1.03407	0	1.84646	1.5525	0	2.6181	2.41863	0	0.908423	3.73746	1.9321
uc007ktf.1	Gm11479	5.84618	0	0	0	2.30061	0	0	0	0	0	0	0	0	0	0	0	0	0	0
uc011wws.1	Aim2	440.969	493.458	443.637	373.38	610.811	670.098	756.433	478.417	362.957	492.777	381.294	415.295	420.927	492.203	230.979	156.574	503.266	455.222	437.62
uc007ohn.2	Tgfb3	931.214	792.38	841.381	859.878	461.272	799.521	888.225	627.69	751.766	737.327	865.991	740.545	931.331	903.245	682.053	1768.05	941.127	923.899	849.157
uc009qsh.1	Leo1	2377.73	2519.48	2437.45	2459.16	2359.27	2455.41	2600.15	2783.35	2521.05	2451.93	2792.77	2880.67	2501.44	3447.17	2691.93	5932.2	2750.71	2965.3	2609.3
uc008esv.1	Arhgap26	16.7034	11.862	11.4734	8.2769	6.90182	24.1913	6.86418	11.126	22.7494	7.35488	2.76969	13.9725	10.8928	16.5813	13.3025	1.75925	32.7032	15.6973	2.89815
uc009jhv.2	Spon1	9170.16	8385.23	10077.4	9715.25	7818.62	8148.82	9232.32	11146.4	9678.85	9266.23	8555.58	9190.83	9170.14	10814.5	9043.25	6506.6	6225.42	10842.4	7963.14
uc009feo.2	Zscan22	55.9563	0	21.6719	0	46.0122	0	0	69.5373	13.4429	0	0	0	66.9126	0	0	0	0	0	0
uc009ouo.1	Ccdc15	0	0	0	18.3931	21.8558	0	0	5.56299	24.8176	0	5.53939	1.5525	34.2344	113.451	16.9304	0	64.4981	0	31.8796
uc008typ.1	Pars2	61.8025	214.702	85.4129	0	256.518	187.482	0	220.665	95.134	181.114	110.788	105.57	92.5884	146.614	84.652	0	0	106.144	0
uc009otl.1	Pate2	15.033	41.5169	30.5957	21.1521	0	33.8678	83.743	35.2323	35.1582	0	0	22.5113	14.005	12.2178	15.7211	0	7.26739	20.9298	15.4568
uc009vex.2	mt-Nd2	798277	1.10084e+06	1.11636e+06	963905	1.01717e+06	1.16837e+06	1.14905e+06	1.15357e+06	950443	1.09176e+06	1.05812e+06	1.01765e+06	1.04618e+06	1.00328e+06	1.10261e+06	1.49302e+06	1.3803e+06	1.49479e+06	1.49527e+06
uc007aqu.2		0	35.5859	0	4.59828	0	0	0	0	57.9077	23.9034	0	15.525	14.783	0	0	0	0	0	0
uc008fez.1	Malt1	0	0	0	225.316	0	0	0	0	0	0	0	0	0	0	0	0	0	0	0
uc007kqa.3	Synrg	11803.4	11444.4	12177.1	11827.7	12358.9	11827.1	12226.5	12056.8	12586.6	12056.5	11320.7	12111.1	11114.5	11893.2	11822.3	14211.3	11861.3	13664.1	14143.9
uc009dct.1	Cntn4	159.517	22.5378	58.6417	61.617	66.7176	3.62869	48.0493	39.8681	15.511	139.743	45.2383	52.0089	70.0249	47.9985	151.164	4.39813	0	29.8997	0
uc029vxf.1	C87436	35.9123	26.0963	10.1986	18.3931	13.8036	4.83825	10.9827	8.34448	26.8857	6.43552	18.4646	0	27.2319	13.9632	24.1863	0	54.5054	24.6672	5.7963
uc009hqx.1		0	0	0	0	0	0	0	0	0	1.83872	0	0	0	0	14.5118	0	0	0	0
uc009qig.2		0	0	0	0	0	0	0	0	0	0	1.84646	0	0	0	0	0	0	0	0
uc007bfm.1	Nrp2	3147.75	1839.79	1575.68	2208.09	2622.69	3989.14	4442.5	2167.71	4263.45	3477.02	4780.49	4576.78	5381.02	5361.87	2525.05	900.738	3577.37	2868.87	2454.73
uc009fuv.1	Cyp2a5	0	0	0	3.67862	36.8097	0	0	0	0	7.35488	0	10.8675	10.1147	0	25.3956	0	70.857	0	0
uc007wqu.2		10.8572	1.1862	0	0.919656	3.45091	2.41913	1.37284	1.85433	4.13626	2.75808	2.76969	6.21002	0.778054	1.7454	2.41863	0	0	0.747491	0
uc007ujk.2	Elp3	131.957	310.784	184.849	156.342	454.37	445.119	712.502	441.33	431.205	460.599	745.047	316.711	190.623	368.28	27.8142	419.582	16.3516	194.348	188.38
uc008zed.2	Rplp0	8208.88	7924.99	7921.73	7831.79	7777.21	7804.1	7825.17	7864.21	8747.16	7631.61	8155.82	9273.11	7599.25	7758.31	7881.1	21563.2	8775.37	7269.35	8426.85
uc007wnr.1	Apol10a	0	0	0	10.1162	0	0	0	0	0	0	0	0	0	0	0	0	0	0	0
uc011ynl.1	Trim9	316.529	2128.04	2007.84	1911.97	0	0	1153.18	1460.28	1147.81	156.291	1672.89	964.106	0	1235.74	2035.28	0	0	0	1619.1
uc008gef.1	Rela	0	0	0	117.716	0	0	0	0	137.531	0	0	98.5841	0	0	0	0	0	94.1839	66.6574
uc007mbf.1		2.50551	0	0	0	0	0	0	0	0	0	0	0	0	0	0	0	0	0	0
uc009edj.2	Rhno1	269.76	475.665	300.857	128.752	346.242	343.516	426.952	218.811	534.612	587.471	449.614	339.222	458.274	330.753	260.003	782.868	853.918	352.068	81.1481
uc008ays.1	Spsb3	7.51652	9.48958	141.505	7.35725	9.20243	1.20956	0	23.1791	39.2945	11.9517	36.9292	101.689	31.9002	3.4908	20.5583	0	43.6043	5.97993	7.72839
uc009bnc.1	Clec5a	25.8902	0	0	0	0	0	0	0	0	3.67744	0	0	0	0	0	0	0	0	0
uc008htp.2	Sufu	550.376	281.129	364.598	0	717.79	0	557.372	706.499	309.186	478.067	349.905	403.651	921.994	937.28	416.004	1191.01	0	464.192	437.62
uc007elv.1	Txlnb	210.463	160.137	258.788	119.555	186.349	240.703	56.2863	113.114	168.553	276.727	170.798	126.529	215.521	206.83	262.421	0	167.15	254.147	265.664
uc009rcq.1	Zbtb38	1077.37	2092.45	785.289	442.355	319.785	649.535	1368.72	1372.2	688.688	1477.41	1026.63	874.836	407.7	263.556	2.41863	0	1262.71	314.694	2359.09
uc008ylg.2	Lrrc8d	403.387	328.577	588.966	716.412	465.873	342.306	269.076	475.635	233.699	477.148	387.757	313.606	346.234	334.244	528.47	720.414	287.062	298.249	560.309
uc007aut.1	2610017I09Rik	196.265	236.053	103.26	200.485	103.527	68.9451	289.668	208.612	111.679	60.6778	105.248	78.4015	108.149	158.831	142.699	262.129	213.479	197.338	132.349
uc008llq.1	Arl14ep	7.51652	8.30338	7.64891	12.8752	235.812	1693.39	2.74567	5.56299	3507.55	4070.93	6.46262	2.32876	4194.49	4.3635	2.41863	21.9907	494.182	429.06	1.9321
uc008fzy.1	Kdm2a	501.937	99.6406	160.627	215.2	106.978	62.8973	190.824	199.34	65.1461	203.179	107.095	246.072	61.4663	90.7608	206.793	102.916	118.095	40.3645	30.9136
uc007egq.2	Syne1	22080.2	18845.1	20293.8	23557.9	22286	23189.7	21622.2	23525.9	23441.2	24639.8	23948.6	23987	23537.7	25606.8	27423.6	19376.4	22778.7	27099.5	26904.5
uc008evu.1	Atg12	7256.78	7305.79	6586.99	6523.12	7246.92	6236.5	6151.68	6911.08	5691.5	6568.83	5544	5838.19	6506.87	5716.19	6263.04	7118.82	6947.62	6446.36	8093.56
uc009bmr.1	Ssbp1	411.738	251.474	285.559	351.309	109.279	329.001	334.972	189.142	229.563	318.099	210.497	250.73	219.411	134.396	175.351	90.6016	87.2086	114.366	191.278
uc007eyt.1	Nr2e1	1061.5	1033.18	1374.26	755.957	1473.54	1331.73	1381.07	1744.92	808.639	1219.07	855.835	1191.55	938.333	1387.59	1279.45	1058.19	1198.21	1665.41	1192.1
uc007pbj.2		697.366	431.776	419.415	403.729	471.625	488.663	591.692	368.084	678.347	605.858	572.403	565.888	732.149	458.168	477.679	251.573	620.453	327.401	341.015
uc007jxn.1	Mis12	0	0	0	0	67.8679	54.4303	0	0	50.6692	0	15.6949	32.6026	0	0	0	0	0	0	10.6265
uc009kon.2	Tspan32	20.0441	0	20.3971	0	0	26.6104	5.49135	2.78149	0	7.35488	0	30.2738	17.1172	10.4724	6.04657	0	0	0	0
uc008zvn.3	Gtf2i	889.455	1332.1	7086.72	1088.87	2290.26	7265.84	3208.32	2237.25	1625.55	4041.51	1721.83	955.567	4438.8	1758.49	1677.32	16887.1	1413.51	2806.83	9221.91
uc007iue.1	N4bp3	712.399	876.6	1096.34	1059.44	998.464	933.782	1037.86	1171.01	1033.03	754.795	930.617	856.983	691.69	1079.53	897.311	479.397	994.723	603.973	469.5
uc007sys.1		148.66	107.944	112.184	117.716	144.938	99.1841	49.4221	58.4114	72.3846	68.0326	107.095	63.6527	80.9176	86.3973	91.9079	249.814	90.8423	94.1839	59.8951
uc033grv.1	Sorbs3	245.54	221.819	504.828	837.807	685.581	618.086	322.617	197.486	618.371	186.63	409.915	171.552	176.618	510.53	518.796	1391.57	62.6812	170.428	359.37
uc007czw.2	E330020D12Rik	37.5826	32.0273	0	22.0717	10.3527	16.9339	13.7284	22.2519	1.03407	23.9034	22.1575	12.42	27.2319	2.6181	6.04657	0	0	38.1221	2.89815
uc008sot.2	Fancg	0	0	0	0	0	101.603	0	267.023	0	0	48.9312	9.31503	81.6957	68.9433	355.538	15.8333	480.556	0	0
uc007lig.2	Tns4	46.7695	163.695	75.2143	115.877	37.96	0	0	29.6693	32.056	34.0163	7.38585	7.76252	50.5735	37.5261	24.1863	0	8.17581	0	0
uc008kak.2	Dync1i2	6383.2	3904.96	7197.63	6349.31	4202.06	5378.92	3775.3	4313.17	2567.59	3447.6	5187.64	3955.78	3540.15	4896.72	3900.04	5920.77	4140.59	4719.66	4316.31
uc029utk.1		0	0	1.27482	0.919656	0	0	0	0	0	0	0.923231	0.776252	0	0	0	0	0	0	0
uc008aov.1	Chd1	334.068	252.66	159.352	479.141	404.907	562.447	634.25	94.5708	280.232	669.294	521.626	264.702	115.93	265.301	215.258	27.2684	74.4907	423.08	83.0802
uc007rtb.2	Cenpk	3.34068	0	3.82446	0	32.2085	0	1.37284	0	0	0	0	0	0	0	0	0	4.54212	2.24247	0
uc029rpo.1	Kcnj16	0	5.93099	0	0	0	0	0	7.41732	13.4429	3.67744	0	0	8.55859	14.8359	0	0	2.72527	2.24247	8.69444
uc009meq.2	Insl3	0	0	3.82446	0	0	0	0	0	7.23846	0	0	1.5525	0	1.7454	2.41863	0	0	0	0
uc008atd.1	Kremen2	27.5606	30.8411	38.2446	38.6256	16.1043	14.5148	57.6591	61.1929	33.0901	46.8874	27.6969	35.7076	51.3516	39.2715	27.8142	7.91664	0	23.1722	6.76235
uc009aoq.2	Mtus2	0.835169	0	0	1.83931	0	0	0	0.927165	1.03407	0.91936	0	5.43377	1.55611	4.3635	0	0	7.26739	0	4.83025
uc007ueu.1	Atp8a2	123.605	49.8203	30.5957	97.4835	142.638	96.765	80.9973	5.56299	92.0318	88.2586	24.9272	89.269	107.371	105.597	47.1633	7.91664	44.5127	60.5468	50.2346
uc007rno.2	Gcnt4	1959.31	1598.99	1942.82	2236.6	2102.76	2495.33	1607.59	2170.49	1504.57	1973.87	1488.25	1578.12	1436.29	1943.5	1297.59	0	1491.63	1340.25	1108.06
uc007yhr.2	Mcm4	2003.57	2040.26	2029.51	2162.11	1986.58	1921.99	1762.72	1731.94	1770.32	1858.03	2047.73	1779.17	2296.82	1774.2	2088.49	2542.12	1584.29	1829.11	2112.75
uc029wck.2	Slco1a5	0	0	0	1.83931	0	0	0	0	0	0	0	0	0	0	0	0	0	0	7.72839
uc009ldt.2	Ikbkb	54.286	23.724	30.5957	56.099	33.3588	58.059	43.9308	64.9015	28.9538	76.3069	47.0848	38.8126	78.5834	109.96	91.9079	0	73.5823	55.3144	60.8611
uc056yuv.1		518.64	390.259	397.744	441.435	380.751	389.479	420.088	327.289	377.434	409.115	506.854	392.784	459.83	464.277	526.052	379.999	211.663	251.157	228.954
uc007wgv.2	Ly6h	8141.23	5897.77	4092.17	4898.09	4345.85	4523.76	7646.7	3885.75	7797.89	5499.61	4486.9	4206.51	4537.61	9083.94	7640.45	5206.51	5080.81	5192.07	3841.98
uc029vqi.1		5.01101	1.1862	1.27482	0.919656	8.05213	1.20956	9.60985	1402.8	7.23846	0.91936	0.923231	1427.53	0.778054	0.8727	1408.85	245.416	7.26739	0.747491	1411.4
uc057aqo.1	Ppp1r3f	0	0	154.253	58.858	67.8679	164.501	1.37284	0	88.9296	98.3715	26.7737	58.2189	127.601	86.3973	252.747	8.79627	466.021	0	0
uc007gzk.1	Nav3	3004.1	416.355	911.496	3937.97	3610.8	3008.18	370.666	4737.81	3799.16	3566.2	4277.33	4205.74	3789.12	1014.08	1112.57	51.898	499.633	4671.07	5200.24
uc008xvo.2	Paics	10502.3	10302.1	10174.3	9563.5	9324.36	9486.6	8609.06	9232.7	7904.4	9040.99	8670.06	8770.1	9509.38	8987.07	8274.13	12320.1	9827.32	9334.67	9711.69
uc011zgz.2	Kcnma1	0	0	0	158.181	374.999	235.865	0	0	0	160.888	102.479	149.04	0	115.196	0	0	0	0	140.077
uc007hnm.1	Erbb3	2050.34	1706.94	1645.79	1517.43	1678.29	1678.87	1644.66	1403.73	1718.62	1705.41	1859.39	2313.23	1725.72	1014.08	1979.65	1432.03	932.042	1311.85	813.414
uc009lgi.1	Letm2	145.319	61.6823	105.81	317.281	173.696	128.214	80.9973	185.433	105.475	115.839	276.046	168.447	198.404	229.52	65.303	493.471	120.82	189.115	201.904
uc008azf.2	Mapk8ip3	1066.51	1740.15	2774.01	2040.72	2966.63	3507.73	1544.44	2536.72	2562.41	1781.72	2908.18	2261.22	1295.46	1502.79	1694.25	4691.05	4310.47	3901.16	5173.19
uc007axh.1		76.0004	16.6068	17.8475	9.19656	0	110.07	15.1012	12.0531	9.30659	6.43552	73.8585	3.10501	9.33665	5.2362	6.04657	0	0	0	0
uc008ida.2	Taf1a	13.3627	0	119.833	30.3487	37.96	0	5.49135	0	2.06813	0	78.4746	608.582	0	0	243.072	708.1	0	0	0
uc007jpn.2	Gucy2e	234.683	169.626	284.285	284.174	166.794	246.751	245.738	230.864	275.061	330.97	261.274	333.012	332.229	199.848	406.33	362.406	97.2013	144.266	179.685
uc009eqd.1		0	0	0	0	0	0	0	0	0	0	0	6.21002	0	0	0	0	0	0	0
uc033hzg.1	Olfm3	325.716	11.862	133.856	80.9297	0	170.548	72.7603	0	0	677.568	23.0808	298.857	1.55611	205.085	2.41863	19.3518	0	140.528	237.648
uc007wwe.1	Mkl1	68.4839	56.9375	77.764	88.287	88.5734	60.4781	65.8961	59.3385	76.5209	9.1936	41.5454	165.342	7.00249	52.362	49.5819	0.879627	297.963	146.508	56.0309
uc008vid.3	Htr1d	101.055	40.3307	52.2676	36.7862	47.1625	89.5076	1.37284	122.386	116.849	59.7584	29.5434	144.383	187.511	109.088	0	58.0554	0	106.891	28.9815
uc008sgb.2	Orc3	2676.72	3798.2	3704.62	2480.31	3324.38	2945.28	4432.89	2919.64	2704.08	2958.5	2219.45	3969.75	2968.28	2690.54	3698.08	2764.67	1772.33	2789.64	4101.85
uc007lyk.2	Ddx42	8385.1	8611.79	8656.02	8804.79	8467.39	8890.29	8814.98	9035.22	8429.7	8536.26	9382.8	8266.31	8548.48	9209.61	8301.94	12072.9	8419.27	8072.16	8671.26
uc007qdq.2	Txndc5	0	0	0	0	0	0	203.18	292.984	312.288	0	0	215.798	0	0	0	0	0	0	0
uc009kct.2	2510016G02Rik	0	13.0482	0	7.35725	0	35.0773	31.5752	48.2126	8.27253	0	71.0888	31.0501	18.6733	21.8175	39.9074	0	0	2.98997	0
uc012axy.1	Thada	4534.97	3321.35	3976.16	3642.76	3931.74	3658.93	3478.77	3363.75	3666.8	3746.39	3442.73	3873.5	3446.78	3645.27	3715.01	2772.58	4024.32	3458.64	3858.4
uc008yph.2	Crlf2	27.5606	72.3581	54.8172	22.0717	70.1685	182.644	127.674	1.85433	5.17033	0.91936	3.69292	0	0.778054	0.8727	1.20931	0	53.597	204.813	25.1173
uc033iep.1		5.84618	3.55859	5.09928	8.2769	13.8036	19.353	5.49135	3.70866	15.511	0.91936	12.002	6.21002	1.55611	4.3635	4.83726	0	35.4285	8.9699	21.2531
uc033ibu.1		6.68135	0	0	0	0	0	0	0	4.13626	8.27424	11.0788	1.5525	3.11222	0	0	0	7.26739	0	0
uc008nhg.1	Tm9sf4	313.188	400.935	767.441	423.961	672.928	1585.74	720.739	492.324	2170.5	316.26	1831.69	302.738	511.959	427.623	354.329	2255.36	582.299	124.831	285.951
uc009ijw.1	Pak1	117.759	83.0338	0	58.858	131.135	77.412	244.365	63.0472	0	224.324	0	298.081	84.8079	0	137.862	181.203	159.882	0	0
uc012fmt.2	Asb7	55.9563	345.184	535.424	491.096	65.5673	20.5626	247.111	409.807	43.4308	48.7261	399.759	416.848	35.0124	503.548	26.6049	496.989	10.9011	0.747491	48.3025
uc033ioe.1	Thsd7a	9591.08	8864.45	10064.7	10772.9	10780.6	4517.72	9826.76	12573.3	8737.85	9313.12	9632.07	9152.02	7321.49	8186.8	10934.6	9105.9	10119.8	11150.3	10133.9
uc033gby.1	Hmga1-rs1	125.275	161.323	90.5122	103.001	140.337	135.471	178.469	248.48	372.264	149.856	244.656	263.926	156.389	173.667	100.373	189.999	185.318	205.56	136.213
uc007kth.2	Prr11	131.957	148.275	140.23	167.377	239.263	67.7355	236.128	166.89	100.304	131.468	134.792	193.287	107.371	75.9249	192.281	68.6109	263.443	147.256	413.469
uc033how.1		11.6924	14.2344	38.2446	54.2597	18.4049	7.25738	17.8469	10.1988	33.0901	5.51616	17.5414	14.7488	6.22443	3.4908	14.5118	0	6.35896	35.8796	38.642
uc012blz.1	Pyroxd2	0	0	0	0	118.481	0	0	0	0	0	0	0	154.055	0	0	0	0	0	0
uc007rzh.2	4833420G17Rik	363.299	882.531	851.579	1047.49	698.235	816.455	940.393	996.702	824.15	592.068	415.454	610.911	714.254	281.01	877.962	574.396	305.23	883.535	1973.64
uc008esd.2	Rnf14	14.1979	18.9792	40.7942	41.3845	87.4231	39.9156	57.6591	17.6161	16.5451	92.8554	117.25	10.0913	29.566	13.0905	19.349	16.7129	69.9486	10.4649	8.69444
uc029xet.1		0	0	2.54964	0	0	0	0	0	2.06813	0	0	0	2.33416	0	2.41863	0	0	2.24247	0
uc012gfg.1	Pik3r2	70.9894	14.2344	10.1986	40.4649	31.0582	21.7721	31.5752	86.2263	25.8516	83.6618	39.6989	54.3377	59.9102	19.1994	58.0471	0	19.0769	24.6672	14.4907
uc007mrc.1	Rptor	142.814	143.53	238.391	20.2324	147.239	64.1068	98.8442	26.8878	85.8274	208.695	43.3919	20.9588	60.6882	24.4356	143.908	6.15739	118.095	12.7074	65.6914
uc008jbd.1	Zdhhc12	125.275	150.647	260.063	0.919656	132.285	266.104	194.943	76.0275	80.6571	164.565	134.792	223.561	124.489	0	1.20931	3.51851	85.3918	93.4364	196.108
uc007zrj.1	Robo2	217.979	145.902	1270.99	95.6442	162.193	310.858	845.667	205.831	489.113	241.792	140.331	101.689	103.481	212.066	1269.78	0	1919.5	904.464	751.586
uc007qnk.2	Sptlc1	2865.47	2627.43	3028.97	2941.06	3051.76	2436.06	3012	2699.9	2313.2	3095.48	2831.55	2733.96	2825.11	2674.83	2326.72	2515.73	1844.1	2577.35	2250.89
uc011yuy.1	Apopt1	86.0224	40.3307	189.948	47.8221	28.7576	60.4781	42.5579	76.9547	0	109.404	50.7777	106.347	164.947	85.5246	112.466	0	143.531	163.701	107.231
uc007ehl.2	Plekhg1	253.891	272.825	0	500.293	111.579	1288.18	380.276	0	385.706	82.7424	274.2	0	1.55611	0	459.539	0	0.908423	0	1115.79
uc007awl.2	Gulp1	32.5716	162.509	35.6949	109.439	167.944	25.4008	37.0666	40.7952	31.022	0	12.9252	29.4976	123.711	70.6887	148.746	333.379	168.967	201.075	20.287
uc009bkn.3	Luc7l2	673.981	644.105	558.371	1477.89	986.961	481.406	1066.69	1237.76	1168.49	1107.83	1352.53	527.075	291.77	671.107	712.286	3850.13	656.79	1603.37	1304.17
uc009kmd.1	Tollip	12241.9	12255.8	11946.3	11592.3	13100.8	12021.8	11697.9	12316.5	13678.6	12363.6	11773	12785.7	11848.2	12171.6	12799.4	12452	12470.8	11935.2	11428.4
uc033jee.1		14.1979	21.3516	31.8705	27.5897	17.2546	18.1434	17.8469	12.0531	13.4429	11.0323	9.23231	9.31503	11.6708	9.5997	13.3025	855.877	10.9011	8.9699	6.76235
uc007kgj.1	Efcab5	274.771	245.543	228.193	198.646	453.22	516.483	527.169	483.053	327.799	296.953	252.965	132.739	301.885	391.842	162.048	472.36	386.988	402.15	559.343
uc011yke.2	Gen1	99.3851	0	0	0	0	0	0	0	0	0	0	0	0	0	0	0	0	0	0
uc012gca.1	Wrn	1859.92	1861.14	2204.16	2215.45	876.532	737.833	1895.89	1921.08	1900.61	1888.37	2027.42	2036.89	2148.98	1946.99	1127.08	1794.44	2251.98	1820.14	1381.45
uc007tuw.4	Trac	5.01101	27.2825	26.7712	18.3931	0	32.6582	0	0	25.8516	54.2422	0	18.6301	0	0	2.41863	0	0	26.9097	30.9136
uc008jwf.1	Cobll1	202.111	142.344	85.4129	95.6442	135.736	143.938	67.269	140.002	165.451	94.6941	224.345	256.163	217.077	521.002	378.515	126.666	66.3149	29.1522	75.3518
uc009srg.1	Usp9x	2739.35	2285.8	2683.49	1960.71	2061.34	2272.77	2423.06	2027.71	2103.29	1972.03	2406.86	2818.57	2057.17	2250.69	2013.51	3073.42	1717.83	2812.81	2662.43
uc008qak.2	Hax1	0	0	0	59.7776	0	0	0	0	0	0	0	0	0	0	0	0	0	0	0
uc012dym.1	Uso1	13.3627	62.8685	33.1453	53.3401	23.0061	70.1546	216.908	76.9547	164.416	25.7421	86.7837	104.018	151.721	91.6335	111.257	28.1481	49.9633	27.6572	39.608
uc011ynb.1	L2hgdh	3348.19	3222.9	3684.23	3128.67	3138.03	2971.9	3138.3	2866.79	2769.23	2912.53	3113.14	2619.85	2908.37	2894.75	2710.07	2189.39	2664.41	3497.51	3386.97
uc029xcb.1		0	0	0	0	0	0	0	0	0	0.91936	0	0	0.778054	0	0	0	0	0	0
uc008gni.2	Bscl2	3034.17	837.456	2849.22	3114.88	2618.09	2967.06	2107.3	1063.46	2412.48	2799.45	2852.78	2880.67	3122.33	2045.61	2415	1218.28	3339.36	1856.77	3333.84
uc007mbp.2	Apoh	10.022	9.48958	38.2446	12.8752	41.4109	0	0	15.7618	53.7714	33.097	36.006	6.21002	29.566	25.3083	0	0	29.0695	14.9498	98.537
uc012cms.1	Znf512b	1027.26	2137.53	2396.66	4193.63	3893.78	3916.56	4261.28	4128.66	5368.87	4302.6	3980.05	4007.79	4508.04	5237.08	3693.25	3498.28	5339.71	4568.67	3502.89
uc009ili.1	Map6	136.133	80.6614	48.4431	119.555	115.03	48.3825	153.758	108.478	209.915	122.275	106.172	39.5889	80.1396	0	45.9539	52.7776	91.7508	124.084	68.5895
uc007fgz.2	Hk1	40.0881	55.7513	80.3136	47.8221	46.0122	47.1729	67.269	304.11	64.1121	186.63	164.335	126.529	104.259	148.359	192.281	17.5925	107.194	76.9916	185.481
uc007giy.2	Sirt6	537.849	571.747	685.853	646.518	569.4	658.002	713.875	597.094	827.253	559.89	787.516	841.458	756.268	928.553	546.61	284.119	735.823	843.918	500.414
uc007tix.1		321.54	575.306	117.283	399.131	199.003	612.039	302.024	788.09	359.855	212.372	415.454	171.552	508.069	597.8	631.262	155.694	607.735	196.59	114.96
uc008ttt.2	Nfia	263.913	60.4961	216.719	180.253	123.083	313.277	435.189	113.114	311.254	261.098	143.101	338.446	501.067	268.792	400.283	1395.97	304.322	18.6873	89.8426
uc007jns.2	Pik3r6	0	0	0	0	0	0	0	28.7421	0	79.065	0	1.5525	0	0	33.8608	0	0	0	0
uc007ksm.1	Rnft1	2518.87	2687.92	1947.92	2689.99	1421.78	1692.18	1194.37	666.631	1306.02	1760.57	1728.29	1989.53	2009.71	2126.77	2064.3	1454.9	1861.36	677.227	817.278
uc012edw.1	5930412G12Rik	6.68135	0	30.5957	5.51794	4.60122	12.0956	57.6591	5.56299	57.9077	9.1936	0	25.6163	37.3466	22.6902	0	0	54.5054	40.3645	0
uc007dvo.1	Cnst	5692.51	7189.54	6064.31	6094.56	5600.83	5261.6	5192.07	6856.38	5288.21	5241.27	4644.78	5061.94	5453.38	5738.88	6150.57	6662.29	6421.64	6148.86	6203.97
uc009lds.2	Ikbkb	56.7915	56.9375	73.9395	86.4477	111.579	76.2024	52.1678	76.9547	48.6011	107.565	99.709	16.3013	89.4762	61.9617	77.3961	31.6666	22.7106	50.0819	69.5556
uc009grk.1	Ptov1	3399.14	3545.54	4140.61	3626.2	3226.6	3775.04	4248.93	3875.55	4443.38	3688.47	3937.58	4729.71	3664.63	3937.62	4014.92	7700.25	4794.66	4341.43	4149.18
uc007srn.3	Zmiz1	6615.37	5595.29	2799.5	4493.44	2404.14	5216.84	3942.79	3401.77	3387.6	3934.86	2044.03	4093.96	3194.69	3581.56	3975.02	15960.8	10971	2870.37	3071.07
uc007jkv.1	Arhgap44	5021.04	5839.65	6747.62	7795	7800.21	5892.99	4707.46	7385.79	4914.91	6087.08	5405.52	8244.58	4286.3	7336.79	5208.52	6193.45	4601.16	8424.23	7500.41
uc008tif.3	Tle1	2541.42	775.773	1411.22	2013.13	2220.09	1334.15	1869.8	2164.93	1692.77	2051.09	1811.38	1465.56	1805.86	1901.61	1988.11	1983.56	1797.77	1049.48	1278.08
uc009lhp.1	Rnf170	270.595	463.803	159.352	306.245	311.732	208.045	194.943	407.952	172.689	345.679	609.333	138.949	205.406	104.724	181.397	712.498	454.212	588.276	335.219
uc008alq.1	Acat2	2117.15	1577.64	1872.71	2110.61	1596.62	2344.13	1407.16	1617.9	1519.04	1928.82	2163.13	1726.39	1391.94	2352.8	1938.53	1733.74	1545.23	2249.2	1259.73
uc009emk.1	Art4	0	0	2.54964	5.51794	0	0	0	0	8.27253	5.51616	0	4.65751	0	0	4.83726	0	0	0	0
uc008art.1	Zfp946	2236.58	2591.84	1853.59	2488.59	1666.79	2264.3	2184.18	2352.22	2379.39	2417.92	2135.43	1835.84	1667.37	2411.27	2070.35	5856.56	3982.53	2948.85	2259.59
uc011zua.1	Bai1	123.605	389.073	295.758	21.1521	236.963	65.3164	457.155	24.1063	360.889	26.6614	165.258	320.592	462.942	38.3988	30.2329	0	155.34	123.336	45.4043
uc007vxu.2	Nsmce2	1403.92	1031.99	1499.19	1360.17	1552.91	1511.95	1197.11	1671.68	1411.5	1454.43	1288.83	1712.41	1202.87	1168.55	1595.09	812.775	1340.83	1459.85	1803.61
uc007aly.1	Rims1	523.651	511.251	452.561	496.614	406.057	445.119	487.357	386.628	469.466	523.116	367.446	416.848	448.159	386.606	422.051	65.0924	455.12	518.759	419.265
uc009ozo.1	Gramd1b	1979.35	2231.24	1532.33	912.299	2101.61	1366.81	1275.36	1319.36	1658.64	1083.01	1707.05	1346.02	1123.51	1222.65	1177.87	5063.13	1958.56	1593.65	2092.46
uc008zlj.2	Atp2a2	185840	196134	197770	204859	217802	218514	196550	199333	154394	178614	184617	151677	164280	170558	164652	174246	165705	184944	184577
uc008hrt.2	Kcnip2	1251.92	2106.69	1049.18	1209.35	1050.23	896.286	1913.73	1359.22	672.143	718.939	656.417	2210.77	979.57	754.886	2371.47	2073.28	499.633	882.04	1631.66
uc012aok.1	Brpf3	1001.37	696.298	1902.03	596.857	0	0	20.5925	615.637	540.816	0	700.732	267.807	855.081	0	1146.43	0	1372.63	0	897.46
uc008wns.1	Gnai1	43447.2	46423	52115.9	44116.8	49061.6	48415.2	41539.3	43034.3	32180.1	41843.7	42969.9	35384.7	39823.9	38920.7	40906.3	40586	43153.7	48069.7	51147.5
uc007llk.2	Acly	105.231	93.7096	308.506	32.188	434.815	304.81	524.423	295.765	127.19	148.936	151.41	271.688	337.675	171.922	200.746	643.007	211.663	99.4163	320.728
uc029tgo.1	Ppard	1.67034	0	3.82446	5.51794	13.8036	6.04781	6.86418	2.78149	3.1022	0	0	0	19.4513	3.4908	8.4652	0	2.72527	5.97993	3.8642
uc009qps.2	Zfp280d	87.6928	111.503	540.523	524.204	98.9261	0	216.908	88.0806	299.879	126.872	264.044	110.228	385.137	100.361	165.676	489.952	0	245.925	0
uc008eyb.2	Redrum	0	0	0	0	0	0	0	0	0	0	0	0	0	0	0	0	0	0	14.4907
uc033irp.1		0	0	0	0	0	0	0	0	1.03407	0	0	0	0	4.3635	0	0	0	0	0
uc008alw.1	Sod2	2052.85	2113.8	1666.19	1600.2	1994.63	1753.87	1857.45	2095.39	2635.83	2171.53	1335.92	2080.36	1936.58	2274.26	1768.02	1534.95	2142.06	2097.46	2073.14
uc009ics.1	Hdgfrp3	346.595	531.417	393.919	509.489	493.48	683.403	462.646	420.006	522.203	519.438	634.26	419.176	402.254	616.127	624.006	1492.73	347.018	557.629	378.691
uc056zkg.1	Gm25285	1.67034	1.1862	0	0.919656	1.1503	0	0	0	0	0.91936	0	0.776252	2.33416	4.3635	0	0	0	0.747491	0.966049
uc007ilu.2	Hmmr	0	0	0	0	6.90182	0	0	0	0	0	0	0	0	0	0	0	0	0	0
uc007oil.1	Gstz1	3.34068	36.7721	34.4201	61.617	19.5552	10.8861	42.5579	28.7421	57.9077	52.4035	47.0848	104.794	49.7955	47.1258	70.1402	0.879627	170.784	56.0618	32.8457
uc012dpu.1	Mir34a	0	0	0	0	0	1.20956	2.74567	0	3.1022	2.75808	0.923231	0	0.778054	0.8727	1.20931	0	0	2.24247	0
uc009uuf.2	Rbbp7	95.2093	219.447	184.849	286.933	277.223	193.53	264.957	100.134	106.509	398.083	378.525	31.0501	233.416	117.815	442.609	17.5925	698.577	85.214	158.432
uc012gia.1	Nkd1	5.84618	2.3724	2.54964	50.5811	0	2.41913	0	0	0	3.67744	0	0	0	1.7454	0	0	0	0	5.7963
uc012chx.1	Tldc2	30.0661	0	0	6.43759	0	0	13.7284	0	0	4.5968	0	6.98627	7.00249	11.3451	24.1863	0	0	0	0
uc009fpc.2	Zfp108	622.201	559.885	568.569	503.972	522.238	626.553	696.028	590.604	636.984	620.568	708.118	655.933	673.795	724.341	691.728	1458.42	556.863	594.256	567.071
uc007wrb.1		0	0	0	1.83931	2.30061	3.62869	1.37284	0	0	0	0.923231	0	1.55611	1.7454	0	0	0	0	1.9321
uc009nel.2	Edc4	4285.25	3933.43	3531.25	3532.4	4489.64	3227.11	5278.56	5454.51	5819.72	5130.03	4285.64	5249.8	3560.37	4487.43	3544.5	5742.2	4854.61	4582.12	5212.8
uc009sad.1	Vill	0	0	0	0	0	2.41913	0	0	0	0.91936	3.69292	0	0	0	0	0	0	0	0
uc012dwc.3	Slit2	2194.82	2060.43	3403.77	2436.17	2379.98	4814.06	5344.45	1263.73	2301.83	2946.55	4784.18	1506.71	3209.47	4526.7	4929.17	153.935	5706.71	3546.85	4485.37
uc009jqo.1	D430042O09Rik	169.539	0	0	92.8853	1.1503	0	0	0	1.03407	169.162	0	6.21002	2.33416	10.4724	20.5583	0	0	174.913	1.9321
uc008pyb.2	Gba	227.166	0	132.581	244.629	103.527	281.828	193.57	320.799	381.57	157.211	160.642	152.145	56.7979	164.068	106.42	0	17.26	52.3244	0
uc009mom.2	Prdx2	9763.96	9151.51	10291.6	10070.2	10673.7	8781.42	9467.08	10636.4	10627.1	9773.72	9673.62	10747.2	9044.1	8966.12	7852.08	8266.73	9695.6	9336.91	9747.44
uc009dyn.1		0	0	0	0.919656	0	0	0	0	0	2.75808	0	0	0.778054	0	0	0	0	0	0
uc033fqx.1	mmu-mir-6910	0.835169	1.1862	0	3.67862	1.1503	0	2.74567	5.56299	4.13626	2.75808	5.53939	3.10501	0.778054	6.9816	1.20931	0	0	1.49498	1.9321
uc008iax.1	Hspa12a	10839.7	16568.8	10619.2	12275.6	6468.16	9554.34	10485.7	10935	6143.38	6494.36	8056.11	13734.2	7305.93	9139.79	5454.01	12665.7	10777.5	9579.1	7464.66
uc008qnu.2	Pias3	201.276	310.784	0	170.136	0	325.372	216.908	0	0	0	310.206	0	527.521	0	0	0	0	82.9715	0
uc008mrx.2	Naa20	315.694	237.24	430.889	153.583	218.558	430.604	394.004	289.275	473.602	492.777	462.539	388.902	515.85	209.448	501.865	73.009	261.626	314.694	231.852
uc007gbl.2	Gpx4	216.309	180.302	182.299	179.333	331.288	159.662	183.96	152.982	202.677	152.614	118.174	155.25	285.546	182.394	192.281	0	75.3991	116.609	172.923
uc007wgx.2	Zfp41	520.31	466.176	439.813	309.924	504.983	73.7833	1.37284	133.512	337.105	301.55	188.339	253.835	409.256	311.554	626.425	521.619	0	0	183.549
uc008pco.1	Sclt1	837.675	202.84	17.8475	79.0904	771.854	33.8678	133.165	0	668.006	13.7904	693.347	384.245	53.6857	689.433	3.62794	0	129.905	522.496	335.219
uc056yud.1		0	0	15.2978	9.19656	0	0	0	0	0	0	0	0	0	0	0	0	0	0	0
uc012gtx.1	Sin3a	2394.43	2820.78	2423.43	3515.85	3361.19	3350.49	4244.81	4076.74	1983.34	2987.92	2751.23	3122.86	4401.45	1316.03	2710.07	8897.43	5689.45	5547.88	6250.34
uc008kal.1	Dync1i2	1690.38	908.627	628.486	778.949	914.492	1019.66	866.26	908.621	999.941	960.731	1093.11	534.062	1010.69	1005.35	989.219	115.231	1057.4	482.132	618.272
uc011ycb.1	Bzrap1	0	4.74479	0	0	9.20243	0	0	32.4508	0	5.51616	5.53939	4.65751	28.0099	0	0	93.2405	0	0	0
uc007ozn.1	Hhipl1	344.925	294.177	303.407	419.363	323.235	222.56	440.68	290.203	482.909	405.438	369.292	371.825	412.369	335.117	538.145	504.906	343.384	472.414	338.117
uc008cek.2	1110038B12Rik	415.914	332.135	457.66	419.363	485.428	367.707	443.426	461.728	305.049	660.1	532.704	501.459	448.937	431.987	364.004	168.009	440.585	478.394	590.256
uc011zgh.1	Nek10	360.793	419.914	653.982	585.821	458.971	318.115	372.039	437.622	401.217	423.825	510.547	679.997	773.386	596.927	992.847	573.517	419.692	506.799	795.059
uc008xem.1	Psapl1	0	0	0	0	0	0	4.11851	0	0	0	8.30908	3.10501	0	0	4.83726	0	0	0	0
uc007zjz.2	Dzip3	2161.42	1427	1487.71	1923	1667.94	2016.34	2375.01	5163.38	1729.99	1333.07	1943.4	1297.89	1981.7	2275.13	1902.25	16172.8	2586.28	3123.77	1661.6
uc008kgc.3	Cwc22	1427.3	1766.25	1237.85	1456.74	1218.17	1080.14	1492.27	1619.76	839.661	750.198	1501.17	1000.59	2860.9	1481.85	2197.32	1469.86	2611.72	1424.72	1721.5
uc009ayx.1	Foxp2	75.1652	87.7786	50.9928	68.9742	29.9079	38.706	67.269	164.108	35.1582	80.9037	100.632	143.607	90.2543	219.921	100.373	23.7499	82.6665	55.3144	93.7068
uc033gmd.1	mmu-mir-6369	0.835169	1.1862	1.27482	0.919656	1.1503	1.20956	1.37284	0.927165	1.03407	0.91936	0.923231	1.5525	0.778054	0.8727	1.20931	0	0	0.747491	0.966049
uc033guq.1	mmu-mir-6953	2.50551	3.55859	6.3741	4.59828	3.45091	4.83825	5.49135	3.70866	8.27253	1.83872	1.84646	10.0913	3.89027	2.6181	2.41863	0	29.0695	0.747491	2.89815
uc033iis.1	Slbp	1428.97	0	141.505	144.386	139.187	209.254	788.008	85.2991	156.144	125.952	138.485	0	91.8104	132.65	128.187	0	139.897	970.244	422.164
uc008uvd.2	Zscan20	970.467	810.173	936.992	897.584	936.347	838.227	944.511	883.588	814.844	920.279	875.223	1007.58	1119.62	924.19	925.126	43.9813	239.824	857.373	753.518
uc007vkr.1	Sema5a	50.1101	59.3099	31.8705	66.2152	746.547	18.1434	79.6245	72.3188	383.638	420.147	620.411	288.766	370.354	41.0169	60.4657	77.4072	42.6959	222.752	426.994
uc009gat.1	Rasgrp4	0	0	0	0	0	1.20956	0	14.8346	0	0	0	0	0	0	0	0	0	15.6973	0
uc056ydt.1		709.894	546.837	580.043	612.491	624.615	451.167	566.981	538.683	439.478	672.971	519.779	457.989	681.575	555.91	659.076	521.619	247.091	509.789	379.657
uc009bml.2	Agk	109.407	92.5234	70.1151	128.752	159.892	122.166	167.486	87.1535	117.883	80.9037	228.961	168.447	137.716	114.324	180.188	328.98	75.3991	56.0618	36.7099
uc012hac.1		0	0	0	0	0	0	0	0	0	0	0	0	5.44638	0	0	0	0	0	0
uc009lla.1	Mfhas1	3954.53	4941.7	3449.66	2152	3163.34	4575.78	5035.56	5190.27	5741.13	3734.44	4005.9	5037.1	4875.29	4439.43	4469.63	4138.64	3227.63	4277.15	5844.6
uc033gxr.1		25.8902	46.2617	10.1986	18.3931	17.2546	21.7721	21.9654	11.126	8.27253	18.3872	9.23231	31.0501	4.66832	10.4724	2.41863	0.879627	1.81685	11.2124	9.66049
uc009mfk.1	Rab8a	884.444	1052.16	1068.3	870.914	916.792	818.874	779.771	753.785	684.551	720.778	895.534	843.786	876.089	838.665	829.59	802.22	790.328	748.986	937.068
uc012dzt.1	Helq	553.717	105.572	132.581	177.494	127.684	0	113.945	93.6436	171.655	0	0	161.461	469.167	178.031	0	0	207.121	0	0
uc008fmv.2	Ptpn2	3152.76	2491.02	2897.66	3189.37	3687.87	2671.92	2254.2	2843.61	2210.83	2645.92	2748.46	2162.64	2828.23	2704.5	2662.91	2578.19	2859.72	2623.69	1829.7
uc033hoa.1	Olfr1213	0	0	0	2.75897	0	0	0	0	0	0	0	0	0	0	0	0	0	0	0
uc029vwe.2		333.232	400.935	638.684	492.016	496.931	489.873	400.868	555.372	574.941	630.681	447.767	387.35	318.224	418.024	434.144	302.592	535.061	376.736	396.08
uc008pwh.2	Rit1	1774.73	1702.19	1775.82	1472.37	1398.77	1479.3	1493.65	1632.74	1689.66	1106.91	1174.35	1641	1609.02	1505.41	1377.41	1268.42	1151.88	1256.53	1035.6
uc009mci.1	Myo9b	417.585	892.021	921.694	965.639	0	984.584	1591.12	0	0	558.971	1863.08	2133.92	0	775.831	1413.69	0	2066.66	1906.1	0
uc009cnt.2	Stambp	2867.97	3310.68	3253.34	3012.79	2971.24	3587.56	3272.84	3573.29	3272.82	3397.03	3584.91	3749.3	3538.59	2992.49	3222.82	2967.86	3305.75	3548.34	600.883
uc033gjg.1		6.68135	7.11719	2.54964	5.51794	10.3527	1.20956	0	0.927165	1.03407	0	1.84646	0	3.11222	7.8543	3.62794	0	0	0	2.89815
uc012gyq.1	Zbtb38	10.022	8.30338	14.023	11.9555	10.3527	0	2.74567	10.1988	5.17033	0	0	18.6301	3.11222	0.8727	13.3025	24.6296	16.3516	17.1923	0
uc008uuk.2	Zmym6	15.8682	59.3099	62.4661	32.188	82.8219	610.829	35.6937	31.5236	21.7154	31.2582	21.2343	73.744	56.7979	35.7807	45.9539	2964.34	9.99266	17.9398	25.1173
uc008acl.2	Brwd1	1314.56	793.566	1228.93	1053.01	970.857	1149.08	903.326	1045.84	914.114	1189.65	1279.6	1144.2	1094.72	1222.65	1208.11	895.46	1024.7	1489.75	945.762
uc033gdn.1	Npas3	26.7254	29.6549	0	23.9111	49.4631	37.4964	50.7949	27.8149	32.056	35.855	44.3151	66.7577	18.6733	65.4525	33.8608	19.3518	48.1464	11.9599	50.2346
uc008mfy.1	Nphp1	22.5496	81.8476	0	160.94	48.3128	7.25738	27.4567	14.8346	117.883	78.1456	56.3171	3.10501	28.788	62.8344	13.3025	0	0	0	28.0154
uc008dtc.1	Lrpprc	13602.4	12538.1	12994.2	13815.1	14182.1	13675.3	12499.7	13923.2	13878.2	13960.5	13150.5	13107.8	14009.6	12848.8	12735.3	16319.7	13735.4	14869.1	15341.8
uc009aqc.1	B3galtl	2563.97	2266.82	2883.64	2382.83	2489.26	2275.19	2210.27	2645.2	2613.08	2266.22	2380.09	2256.57	2719.3	2625.96	2404.12	943.84	2552.67	2594.54	846.259
uc009mpb.1	A230103J11Rik	126.111	144.716	286.834	91.9656	59.8158	170.548	134.538	404.244	388.809	49.6454	104.325	392.007	355.571	239.993	133.025	29.9073	86.3002	0	39.608
uc007sef.3	Gm3752	37.5826	58.1237	59.9165	97.4835	28.7576	12.0956	20.5925	64.9015	95.134	83.6618	108.941	51.2327	56.0199	61.9617	8.4652	11.4351	95.3844	44.8495	52.1667
uc008uum.1	Zmym6	128.616	130.482	109.634	208.762	169.095	168.129	123.555	134.439	154.076	144.34	206.804	156.803	155.611	127.414	124.559	19.3518	39.9706	156.973	140.077
uc008jpz.1	Lypd6b	43.4288	0	22.9467	10.1162	4.60122	632.601	167.486	0	11.3747	0	625.951	243.743	15.5611	3.4908	345.864	347.453	529.611	1.49498	608.611
uc009lpv.1	4933411K20Rik	111.913	42.7031	109.634	82.769	94.3249	29.0295	45.3036	114.968	64.1121	5.51616	204.034	57.4427	88.6981	34.908	105.21	130.185	10.9011	96.4264	82.1142
uc008omx.2	Samd10	1274.47	221.819	573.669	880.111	967.406	933.782	403.614	929.019	1494.22	1314.68	1402.39	635.751	938.333	150.977	393.027	0	1299.05	1440.42	280.154
uc009taf.1	Mcts1	606.333	895.579	581.318	741.243	929.446	522.531	1065.32	656.432	229.563	749.278	543.783	728.125	495.62	843.901	657.867	649.165	687.676	721.329	1013.39
uc007jwm.1	Kif1c	667.3	1131.63	3843.58	3366.86	492.33	3426.69	967.85	479.344	299.879	1072.89	125.559	1661.96	1613.68	1434.72	13.3025	3300.36	3230.35	2674.52	4034.22
uc007wjt.1	Cyc1	977.148	1530.19	1562.93	1395.12	1225.07	1510.74	1392.06	1667.04	1734.13	1918.7	1221.43	1772.18	1582.56	2780.42	1077.5	2061.85	295.238	1372.39	2221.91
uc007prx.1		1.67034	5.93099	5.09928	11.0359	10.3527	6.04781	12.3555	16.689	9.30659	6.43552	17.5414	10.0913	8.55859	0.8727	10.8838	1.75925	1.81685	2.24247	14.4907
uc008cvy.1	Tomm6	131.122	96.082	138.955	132.43	134.586	147.567	159.249	61.1929	104.441	95.6134	107.095	55.8902	80.9176	185.885	126.978	102.037	70.857	165.196	176.787
uc008dbv.2	Kdm4b	2739.35	3566.9	3623.04	3755.88	3550.99	2176	3941.41	3522.3	4558.16	3165.36	3115.9	2940.44	1870.44	2512.5	2078.81	3331.15	3256.7	4700.97	3159.95
uc009mqe.2	Neto2	9901.77	10343.6	13121.7	13024.2	12559	11688	2254.2	13663.6	11544.3	13903.5	9842.57	8543.43	2556.69	10095.4	1572.11	3310.92	7771.56	2620.7	11744.3
uc007giw.2	BC025920	0	158.95	186.124	213.36	132.285	193.53	0	0	0	179.275	205.881	133.515	288.658	179.776	99.1638	3.51851	0	150.246	0
uc009rkp.2	Vprbp	6022.4	5775.6	6036.27	6127.67	6346.23	5412.79	5439.18	5671.47	5674.95	5596.14	5679.72	5468.7	5671.24	6279.95	6075.6	5575.95	5088.08	5976.94	5783.74
uc033fww.1		0	2.3724	0	5.51794	0	0	0	0	0	0.91936	0.923231	5.43377	0.778054	2.6181	1.20931	9.6759	1.81685	0	0
uc008mni.2	Mcm8	0	34.3997	0	0	0	0	8.23702	63.9744	0	0	0	0	17.1172	0	0	0	0	198.085	0
uc007jna.1	Glp2r	21.7144	7.11719	0	13.7948	0	0	34.3209	10.1988	15.511	34.9357	20.3111	27.9451	2.33416	10.4724	33.8608	0	55.4138	0	11.5926
uc012gky.1	Tmem231	8.35169	9.48958	0	5.51794	4.60122	8.46694	15.1012	13.9075	5.17033	4.5968	29.5434	35.7076	1.55611	3.4908	3.62794	0	4.54212	0	4.83025
uc008iji.2	Ankrd16	230.507	295.363	225.643	458.908	300.229	376.174	245.738	259.606	304.015	445.89	147.717	418.4	350.902	318.536	518.796	141.62	100.835	273.582	188.38
uc033hua.1	mmu-mir-8120	9.18686	4.74479	0	3.67862	0	0	0	0	0	0	0	0	0	0	0	0	0	2.24247	0
uc007ucy.2	Gjb6	3311.45	2983.29	3127.13	2946.58	2434.04	3248.89	3278.33	3124.54	2760.96	2606.39	2250.84	2792.96	2870.24	2445.31	2764.49	2948.51	4241.43	3621.6	4214.87
uc008wen.2	Atad3a	2020.27	2125.67	1961.95	2111.53	2091.25	2506.21	2185.56	2198.31	2309.07	2003.29	2498.26	2411.82	2092.19	2453.16	1728.11	1788.28	2508.16	1990.57	2135.94
uc029tqz.1		55.9563	85.4062	48.4431	42.3042	48.3128	55.6399	53.5406	14.8346	56.8736	29.4195	36.006	18.6301	24.8977	50.6166	14.5118	0	42.6959	97.1739	0
uc009dvj.1	Rad51ap1	146.155	8.30338	0	0	26.457	0	0	0	0	64.3552	0	0	85.5859	0	0	22.8703	0	16.4448	0
uc007rqz.1	Ocln	1527.52	1100.79	1176.66	2188.78	1983.12	576.961	237.501	1021.74	523.237	969.005	733.969	1193.1	1557.66	0	193.49	10.5555	548.688	380.473	491.719
uc007ole.2		2.50551	2.3724	0	0	0	0	0	0	6.20439	0	0	0	0.778054	0	0	0	0	0	0
uc007shm.1		0	0	0	0	0	0	0	0	0	0	0	0	37.3466	0	0	0	0	0	0
uc009qrz.1		13.3627	18.9792	22.9467	49.6614	94.3249	58.059	19.2197	68.6102	15.511	36.7744	23.0808	21.7351	31.1222	27.9264	6.04657	0	58.1391	38.8695	80.1821
uc009bso.2	Arhgef5	318.199	722.394	420.69	550.874	338.189	298.762	329.481	357.886	240.937	207.775	230.808	395.889	331.451	286.246	859.823	859.395	233.465	197.338	318.796
uc007rak.1	Zfp455	414.244	486.341	467.859	354.068	468.174	516.483	451.663	358.813	384.672	396.244	288.971	298.081	326.783	345.589	338.608	109.953	419.692	401.403	455.975
uc007cqj.1	Sox13	596.311	125.737	518.851	156.342	423.312	270.942	314.38	337.488	450.853	317.179	320.361	415.295	300.329	205.957	503.075	10.5555	362.461	148.751	157.466
uc007zfm.2	Upk1b	0	29.6549	35.6949	0	34.5091	0	28.8296	35.2323	26.8857	15.6291	17.5414	0	38.9027	17.454	29.0235	0	25.4359	0	23.1852
uc009ghh.2	Usf2	1682.87	3385.41	3672.75	2925.43	2889.56	2886.02	2858.25	2958.58	2473.49	2789.34	2297.92	2303.92	1991.04	3658.36	1901.04	3146.43	3067.75	3789.03	2409.33
uc007ujz.2	Ptk2b	0	1727.1	0	0	0	0	0	0	0	0	2529.65	0	0	8911.14	0	0	0	0	0
uc029tvq.1		3.34068	1.1862	2.54964	0	3.45091	1.20956	2.74567	3.70866	2.06813	1.83872	1.84646	1.5525	0.778054	4.3635	1.20931	0	0	0.747491	0.966049
uc009skm.1		0	0	0	0	0	0	0	0	0	0	0	0	0	0.8727	0	0	0.908423	0	0
uc009igb.1	1700019G06Rik	0	0	0	0	0	20.5626	9.60985	2.78149	6.20439	4.5968	0	0	5.44638	0	0	0	0	0	0
uc007yin.2	Dnm1l	3731.54	9809.85	3427.99	4925.68	6617.7	7017.88	3986.72	5664.98	4666.74	5690.84	7720.06	4436.28	1094.72	5801.71	3393.34	14563.1	1813.21	5704.85	6696.65
uc033gur.1	mmu-mir-6954	15.033	5.93099	10.1986	10.1162	12.6533	9.6765	2.74567	4.63582	6.20439	8.27424	8.30908	10.0913	4.66832	3.4908	1.20931	0	11.8095	5.97993	15.4568
uc057ame.1		173.715	154.206	105.81	139.788	94.3249	194.74	196.316	153.909	114.781	149.856	158.796	148.264	154.055	95.1243	266.049	204.073	211.663	135.296	35.7438
uc033jcd.1	Spn	0	0	0	0	0	0	0	0	0	0	0	0	12.4489	0	3.62794	0	0	0	0
uc033foq.1		0	13.0482	19.1223	3.67862	55.2146	18.1434	0	0	12.4088	7.35488	3.69292	2.32876	18.6733	11.3451	9.67452	1.75925	3.63369	0	0
uc007hvo.2	Ap1b1	6460.03	5795.76	5938.11	5167.55	4816.32	5221.68	6203.85	4816.62	9085.3	5358.03	5308.58	5772.21	5367.02	5961.42	6561.74	6825.9	3581	7717.85	4695
uc007biq.2		109.407	97.2682	82.8632	247.387	207.055	99.1841	82.3702	89.935	103.407	123.194	224.345	93.9265	105.037	159.704	26.6049	32.5462	184.41	40.3645	85.0123
uc009cdn.2	Snca	3154.43	2138.71	4152.09	3708.05	4288.33	2589.67	3086.14	3844.02	1419.77	2487.79	463.462	3184.96	2534.12	1657.26	3843.2	5602.34	3319.38	1878.45	2031.6
uc007pws.1	Gpld1	5364.29	4290.48	3716.1	4114.54	4472.38	3531.92	4015.55	4686.82	5934.5	5053.72	4309.64	5554.09	4961.65	4606.11	4757.44	5239.94	3988.89	4355.63	4267.04
uc008wzt.2	Yes1	3835.1	3880.05	4539.63	3689.66	2719.32	3721.82	3325.01	3952.5	2963.63	2620.18	2097.58	3108.11	4128.35	3050.09	3507.01	1049.39	1826.84	3600.67	4287.33
uc007erl.2	Epb4.1l2	8878.68	8777.86	9332.95	3304.32	8132.65	8383.48	5437.8	1939.63	3271.78	5425.14	3806.48	1522.23	3725.32	3073.65	3632.78	6425.67	9791.89	9115.66	3517.39
uc007cwp.2	Cfhr2	0	24.9102	0	0	28.7576	18.1434	24.7111	0	8.27253	0	12.9252	0	25.6758	20.9448	19.349	0	13.6263	25.4147	33.8117
uc008two.2	Sgip1	1176.75	2630.99	1945.37	1194.63	1036.42	2132.46	1672.11	2570.1	2135.35	1764.25	3097.44	1779.95	1890.67	1700.02	2984.59	17400.8	8454.7	2706.67	1215.29
uc007jcv.1	Trim17	43.4288	0	16.5726	57.0187	12.6533	8.46694	13.7284	12.9803	18.6132	22.0646	74.7817	38.0364	77.0273	63.7071	18.1397	0	63.5896	38.8695	0
uc009nbj.2	Ces2g	23.3847	0	17.8475	9.19656	0	0	0	0	8.27253	0	0	3.10501	0	0	0	0	0	0	0
uc008eea.2	Dsc3	65.9784	54.5651	119.833	111.278	60.9661	43.5443	13.7284	91.7893	35.1582	44.1293	45.2383	114.885	111.262	102.979	78.6054	92.3608	84.4834	118.851	180.651
uc007hyj.2	Ogdh	530.332	483.969	451.286	8647.53	123.083	585.428	281.431	843.72	1027.86	389.809	446.844	351.642	11204.8	324.645	667.542	122.268	11937.6	634.62	462.738
uc007ixe.1	Slc22a4	663.124	464.989	631.035	442.355	511.885	372.545	384.394	449.675	408.456	657.342	585.329	475.066	591.321	609.145	748.566	157.453	597.743	621.165	170.991
uc009nsc.2	Slc7a5	5107.89	4735.3	4612.3	4206.51	4786.41	4903.57	4154.2	5461.93	5364.73	4747.57	4745.41	6087.37	4701	4493.53	4648.6	4027.81	4466.72	4132.13	4945.21
uc008vrr.1	Vps13d	202.111	198.095	192.498	112.198	246.165	218.931	156.503	161.327	150.974	186.63	206.804	165.342	207.74	205.957	247.909	59.8146	91.7508	118.104	126.552
uc009itt.1	Olfr606	0	0	0	0	0	0	0	0	0	2.75808	0	0	0	0	0	0	0	0	0
uc008dga.1	Tmem232	0	5.93099	0	50.5811	0	0	0	0	0	0	0	6.98627	8.55859	0	0	0	0	0	0
uc009rzc.2	Rbms3	5.01101	0	0	13.7948	71.3188	0	57.6591	0	66.1802	60.6778	16.6182	35.7076	0	65.4525	35.0701	24.6296	10.9011	0	0
uc009nvh.1	Fanca	0	0	2.54964	10.1162	11.503	0	0	0	0	0	0	0	0	6.1089	0	0	0	0	0
uc057bpo.1		125.275	162.509	130.032	126.913	85.1225	90.7172	52.1678	62.12	82.7253	149.856	168.028	70.639	185.955	75.9249	174.141	0.879627	89.0255	104.649	62.7932
uc009prn.2	Wdr61	111.913	219.447	175.925	314.522	102.377	89.5076	203.18	84.372	80.6571	166.404	166.182	223.561	97.2567	181.522	160.839	233.981	293.421	166.691	338.117
uc007xmc.2	Olfr287	80.1762	179.116	70.1151	63.4563	92.0243	87.0885	87.8615	95.4979	77.5549	79.065	77.5514	65.9815	72.359	62.8344	22.977	341.295	0.908423	75.4966	43.4722
uc008yck.2	G3bp2	5181.39	7228.69	5526.34	4707.72	7007.65	3673.44	4680	5945.91	4738.09	4039.67	4011.44	4653.63	4719.68	1648.53	3586.83	5290.08	7043.91	6624.27	3409.19
uc009mgc.2	Cherp	20.0441	51.0065	45.8935	104.841	46.0122	9.6765	6.86418	59.3385	65.1461	34.9357	72.012	19.4063	106.593	29.6718	7.25589	0.879627	47.238	17.1923	88.8765
uc007dci.2	Axdnd1	20.0441	20.1654	45.8935	25.7504	14.954	0	16.474	63.9744	0	0	22.1575	7.76252	10.8928	31.4172	0	0	0	50.8294	27.0494
uc007ggq.2	Zfr2	370.815	564.63	355.675	809.297	562.499	723.318	641.115	665.704	674.211	728.133	921.385	709.495	647.341	661.507	637.309	885.784	634.079	635.368	407.673
uc056yhf.1		0	0	16.5726	0	0	0	0	0	0	0	0	0	0	0	0	0	0	0	0
uc007dyp.2	Marc1	13.3627	40.3307	26.7712	52.4204	73.6195	7.25738	19.2197	65.8287	37.2264	31.2582	0	60.5477	77.8054	55.8528	14.5118	0	49.0549	11.2124	91.7747
uc007kye.1		21.7144	28.4687	1.27482	12.8752	16.1043	2.41913	19.2197	29.6693	1.03407	0.91936	0.923231	0.776252	0.778054	6.9816	22.977	0.879627	0.908423	17.1923	0.966049
uc007hbd.1	Tmem19	754.158	1409.2	930.618	728.368	927.145	477.777	988.442	807.56	360.889	808.117	692.423	840.681	901.765	677.216	897.311	117.87	1560.67	460.455	891.664
uc007rik.2	Mef2c	5.01101	46.2617	1126.94	0	141.487	0	536.779	0	0	0	0	0	0	5.2362	0	0	2.72527	1222.15	3748.27
uc007obp.1	Srsf5	3085.95	3241.88	3057.02	4252.49	3357.74	4800.75	3912.58	4258.47	2928.47	4637.25	5010.38	4344.68	4598.3	4490.92	4773.16	4376.14	3349.36	2445.79	2799.61
uc008gki.1	Otub1	11619.7	11179.9	12141.4	10491.4	11966.6	12823.8	12122.1	13057.3	15263.8	11674	12535.6	13600.7	11238.2	12349.6	11333.7	12861.9	13602.7	12212.5	11893
uc008bad.2	Gnptg	230.507	217.074	382.446	194.047	253.067	335.049	285.55	364.376	439.478	202.259	553.939	364.839	191.401	109.96	916.66	0	208.029	495.587	609.577
uc056zhh.1	Dpf2	2108.8	1645.26	1941.55	1600.2	1626.53	2804.98	1312.43	2138.04	1759.98	2648.68	1504.87	1656.52	2365.28	1369.27	1515.27	2632.72	1578.84	1251.3	1615.23
uc009scx.2	Ulk4	35.9123	32.0273	85.4129	64.3759	28.7576	3.62869	2.74567	1.85433	24.8176	6.43552	125.559	45.0226	43.571	86.3973	8.4652	352.73	0	53.8194	42.5062
uc008xjl.2	Lcorl	1753.02	1854.03	1798.77	1765.74	1763.42	2553.39	2541.12	1297.1	1327.74	3232.47	2106.81	2129.26	2649.27	2330.98	1452.39	4600.45	2665.31	3662.71	364.201
uc007nec.1		97.7148	106.758	104.535	148.065	134.586	133.052	107.081	181.724	145.803	139.743	131.099	139.725	154.833	137.887	192.281	9.6759	40.879	122.589	86.9444
uc011zoi.1	Cysltr2	19.2089	87.7786	44.6187	0	0	0	0	22.2519	0	0	0	0	0	0	0	0	0	0	0
uc008efn.2	Nol4	187.078	467.362	1534.88	354.987	481.977	164.501	131.792	148.346	425.001	128.71	134.792	24.0638	238.863	386.606	102.792	5307.67	80.8497	142.023	161.33
uc007ocg.2	Gm20498	9.18686	11.862	17.8475	12.8752	14.954	21.7721	21.9654	0	21.7154	22.984	16.6182	17.8538	40.4588	10.4724	24.1863	35.1851	9.99266	10.4649	10.6265
uc009suy.1	Wdr44	2.50551	0	1.27482	1.83931	2.30061	4.83825	101.59	0	0	3.67744	1.84646	0	0	0	0	0	0	0	0.966049
uc007txf.1	Bcl2l2	399.211	534.975	871.976	887.468	1286.04	662.84	229.264	1998.04	1084.73	162.727	471.771	1315.75	1283.01	469.513	1106.52	837.405	79.9412	182.388	59.8951
uc009ucw.1	Cylc1	0	0	0	0	0	0	0	0	12.4088	0	0	6.21002	0	6.9816	0	0	0	0	0
uc057azg.1	Unc119	0.835169	48.6341	42.069	1.83931	2.30061	2.41913	59.032	0	0	1.83872	8.30908	37.2601	1.55611	1.7454	3.62794	0	0.908423	2.98997	2.89815
uc008qkt.2	Tars2	0	0	140.23	0	201.303	0	0	0	201.643	146.178	0	0	145.496	0	0	7.03702	0	140.528	0
uc007bsw.1	Dner	32019.5	28465.2	32187.9	25976.6	30861.5	29629.4	29882.5	33767.3	34070.4	34254.4	31344.6	31668.8	32151.5	31140.6	30201.4	34884.2	36026.2	36675.7	40152.9
uc029syv.1		2.50551	35.5859	12.7482	45.0631	5.75152	4.83825	27.4567	2.78149	5.17033	7.35488	22.1575	22.5113	18.6733	18.3267	8.4652	0.879627	23.619	22.4247	41.5401
uc007xyt.1	Zfp174	1213.5	1016.57	1111.64	1098.07	1073.23	1290.6	1164.17	1400.95	1096.11	1174.94	1294.37	1139.54	1215.32	980.915	844.101	2454.16	914.782	1116	1310.93
uc033hfq.1	Crem	0	0	58.6417	45.9828	77.0704	61.6877	86.4887	91.7893	49.6352	64.3552	247.426	34.9314	0	116.069	3.62794	0	0	51.5769	92.7407
uc009rgn.1	Cdv3	6332.25	6825.38	6009.5	5157.43	4860.03	2475.97	3797.27	5807.76	5057.62	4544.4	2907.25	5708.56	5500.84	6965.89	5028.33	3838.69	3124.98	5325.13	4270.9
uc008tls.3	Adamtsl1	408.398	1199.25	577.493	1147.73	0	569.704	74.1332	426.496	574.941	342.002	14.7717	759.175	93.3665	26.181	47.1633	0	0	16.4448	0
uc007kmn.1	1700071K01Rik	92.7038	53.3789	43.3439	42.3042	14.954	79.8311	111.2	47.2854	79.6231	79.9843	112.634	64.429	83.2518	63.7071	53.2098	0	46.3296	13.4548	37.6759
uc033jcg.1	mmu-mir-7060	8.35169	1.1862	0	0.919656	1.1503	6.04781	5.49135	0.927165	11.3747	14.7098	2.76969	11.6438	5.44638	3.4908	2.41863	0.879627	0.908423	1.49498	18.3549
uc029ulm.1	Rps23-ps	212.968	259.777	209.07	201.405	213.957	241.913	227.891	256.825	175.791	234.437	216.036	201.826	232.638	229.52	244.282	228.703	199.853	237.702	241.512
uc007vcr.2	Card6	231.342	325.018	342.926	344.871	226.61	252.799	255.348	237.354	203.711	256.501	252.042	290.318	311.222	286.246	307.166	983.423	412.424	261.622	250.207
uc007sfu.1	Cadps	33021.8	25542.4	27662.3	27176.8	30284.1	30854.7	30319.1	31910.2	37574.8	31615.9	27446.7	25645.8	28573.3	29252.9	25515.3	33185.7	28614.4	29644	23591.9
uc008tzn.1	Hspb11	274.771	290.618	252.414	193.128	124.233	279.409	233.382	269.805	274.027	151.694	300.05	260.821	324.448	239.12	180.188	0.879627	60.8644	242.187	183.549
uc007ciz.1	Ptpn4	16257.4	15171.5	16511.5	14922.3	16671.4	15287.7	16084.2	16349.6	13340.5	15551	15061.6	15572.4	15512.1	14945	29140.8	17282.9	14225	16577.1	17325.1
uc009cxq.2	Iqsec1	4036.37	2972.61	4200.53	4419.87	2976.99	2332.04	3874.14	4003.5	4804.27	4639.09	767.205	7269.6	5265.87	4051.08	4352.32	912.173	2565.39	6142.88	6954.59
uc012aqj.2	Atf6b	99.3851	0	0	0	0	470.52	326.735	1072.73	119.952	102.049	262.198	119.543	164.169	0	0	0	0	100.164	164.228
uc029uzq.1	Serinc2	150.33	0	205.246	227.155	0	49.5921	4.11851	89.0078	33.0901	60.6778	56.3171	103.242	122.933	57.5982	176.56	0	65.4065	87.4565	132.349
uc007efs.1	Ipcef1	75.1652	40.3307	20.3971	14.7145	36.8097	20.5626	38.4394	34.3051	28.9538	17.4678	43.3919	39.5889	44.3491	29.6718	37.4887	0	56.3222	17.9398	34.7778
uc011zbn.1	Gm20554	38.4178	23.724	0	20.2324	17.2546	4.83825	13.7284	51.9212	35.1582	27.5808	11.0788	62.1002	19.4513	26.181	7.25589	0	3.63369	7.47491	9.66049
uc009suv.2	Klhl13	4547.5	2158.88	1686.59	1739.07	2124.61	3304.53	3537.8	5817.96	3171.48	2243.24	4293.95	3393.78	3373.64	1909.47	3232.5	1941.34	6149.12	3800.99	6023.32
uc009pxe.1	Nptn	21824.6	23213.9	22480.2	20809.1	25583.9	22962.3	22172.7	24711.7	21582	43968.4	39439.5	18623.8	19247.5	22957.3	17537.5	45744.1	21580.5	26142.8	50400.7
uc007mnq.1	Tmc6	0	0	0	0	0	0	0	0	12.4088	0	0	0	0	0	0	0	0	0	0
uc009rkf.1	Iqcf5	7.51652	0	11.4734	13.7948	0	0	12.3555	6.49015	0	0	9.23231	6.21002	0	0	0	0	0	0	25.1173
uc008vox.1	Slc25a34	325.716	357.045	275.361	421.202	217.407	347.144	314.38	272.586	389.843	320.857	294.511	398.994	287.88	462.531	199.537	556.804	217.113	563.608	430.858
uc008dbx.3	Ptprs	5092.86	9278.44	5.09928	9667.42	5417.93	17812	6396.04	7176.25	2530.36	10180.1	12224.5	22348.3	2.33416	5294.67	7633.19	60.6943	26727.6	6882.15	0
uc008cvw.1	Gm20517	666.465	392.631	355.675	183.931	189.8	186.273	282.804	278.149	274.027	448.648	442.228	251.506	335.341	376.134	284.189	1331.76	167.15	260.874	243.444
uc011wwp.1		0	0	0	0	0	0	0	0	0	0	0	0	0	0	9.67452	0	0	0	0
uc009hwp.1	Akap13	19.2089	33.2135	16.5726	21.1521	1.1503	7.25738	5.49135	17.6161	4.13626	16.5485	11.0788	13.9725	0	6.1089	39.9074	0	158.066	0	22.2191
uc009kri.1	Arhgef18	440.134	455.5	563.47	1097.15	1214.72	347.144	639.742	909.548	533.578	364.986	906.613	1152.73	237.306	918.081	988.01	1794.44	253.45	488.859	216.395
uc008qhy.3	Pip5k1a	2306.74	2271.57	2264.08	2852.77	2746.93	1491.39	1315.18	2223.34	1771.35	1512.35	1477.17	1385.61	2117.86	2531.7	3265.15	418.702	4033.4	1809.68	3361.85
uc007ibn.1	Egfr	9.18686	45.0755	177.2	165.538	379.6	38.706	19.2197	93.6436	65.1461	25.7421	10.1555	50.4564	193.735	109.96	27.8142	85.3238	9.08423	22.4247	35.7438
uc007nva.2	Daam1	169.539	263.336	262.613	87.3673	96.6255	470.52	157.876	117.75	326.765	5.51616	101.555	115.662	48.2393	178.904	220.095	105.555	318.857	282.552	297.543
uc007jer.2	Mprip	218.814	1017.76	294.483	1676.53	590.106	181.434	532.661	2029.56	270.925	245.469	2302.54	2502.64	376.578	2585.81	547.819	237.499	403.34	1058.45	162.296
uc008xqk.2	Yipf7	0	9.48958	0	0	6.90182	29.0295	0	0	0	0	0	0	0	0	0	0	0	0	0
uc008eky.2	Brd8	3708.15	3744.83	3591.17	3650.12	4136.49	4833.41	3938.67	4432.77	3188.02	4164.7	4658.62	3894.46	4457.47	4590.4	4597.81	282.36	3004.16	3854.07	4095.08
uc008hap.1	Pip5k1b	4098.17	5250.11	4447.84	4298.47	4986.57	4838.25	4181.66	4112.9	3558.22	3808.91	3566.44	3985.28	3525.36	3009.07	3053.52	3363.69	4699.27	4522.32	4516.28
uc029rqi.1	BC017643	222.99	126.923	284.285	277.736	325.536	292.714	16.474	207.685	213.018	172.84	190.186	727.349	103.481	205.957	3.62794	0	418.783	378.231	940.932
uc008plk.1	Mlf1	0.835169	0	65.0158	1.83931	0	0	0	0	2.06813	0	3.69292	1.5525	0.778054	42.7623	2.41863	0	48.1464	0	0
uc008ejn.2	Wdr36	117.759	386.7	404.118	315.442	431.364	631.392	610.912	242.917	247.142	259.26	195.725	347.761	396.029	502.675	413.586	893.701	222.564	189.115	196.108
uc008oky.2	Kcnq2	2068.71	13975.8	9348.25	12348.2	14039.5	11092.9	2329.7	14961.7	3523.06	13145	16760.3	4284.14	4225.61	3388.7	22701.3	17097.3	31453.2	4948.39	7076.31
uc008jww.1	Ttc21b	50.1101	151.833	65.0158	117.716	60.9661	165.71	142.775	74.1732	172.689	63.4358	149.563	96.2553	124.489	114.324	169.304	127.546	104.469	107.639	68.5895
uc007tuf.2	Trac	0	18.9792	3.82446	0	0	0	0	0	0	0	0	11.6438	0	0	0	0	0	0	0
uc007ujt.1	Gulo	0	0	0	0	9.20243	0	5.49135	0	0	7.35488	0	0	0	3.4908	0	0	0	0	6.76235
uc008mbn.1	Sema6d	367.474	186.233	105.81	204.164	273.772	182.644	163.368	125.167	272.993	259.26	169.875	252.282	374.244	171.049	135.443	25.5092	5.45054	86.709	89.8426
uc012csm.1	Flad1	140.308	154.206	186.124	176.574	286.426	244.332	168.859	94.5708	226.46	214.211	117.25	156.803	197.626	204.212	223.723	26.3888	274.344	216.772	227.988
uc033fln.1		299.826	347.556	397.744	378.898	322.085	241.913	365.174	343.978	379.502	297.873	299.127	488.263	312	316.79	228.56	520.739	370.637	275.824	312.034
uc009hez.2		3769.95	3615.53	4205.63	3521.36	3708.58	3643.2	4095.17	4468.01	3412.42	4067.25	3742.78	3609.57	3721.43	3764.83	5296.8	10288.1	6790.46	6602.59	7064.72
uc057bjz.1		3.34068	14.2344	3.82446	33.1076	39.1103	10.8861	42.5579	18.5433	22.7494	8.27424	28.6202	19.4063	7.00249	26.181	22.977	4.39813	24.5274	45.597	22.2191
uc007hva.2	Ascc2	1599.35	1171.96	1477.52	1305.91	1298.69	1389.79	960.985	1321.21	1666.91	1522.46	1489.17	1575.79	1507.87	1810.85	1158.52	1436.43	1387.16	1296.9	1337.01
uc009pue.1	Man2c1	0	0	0	0	0	0	0	0	0	0	0	0	0	0	0	0	0	0	154.568
uc008vjs.2	Ece1	154.506	96.082	70.1151	99.3229	93.1746	125.795	151.012	95.4979	119.952	73.5488	115.404	123.424	131.491	77.6703	158.42	11.4351	100.835	72.5067	124.62
uc007pwa.2	Fam65b	509.453	644.105	550.722	755.957	592.407	374.964	886.852	596.167	486.011	199.501	658.264	338.446	502.623	711.251	366.422	282.36	762.167	1250.55	29.9475
uc009vag.1	Med7	479.387	400.935	441.087	516.847	618.864	431.814	439.308	433.913	441.546	364.986	433.919	467.304	398.364	400.569	441.4	108.194	560.497	384.211	313.966
uc029ren.1	4933408J17Rik	0	0	0	0	0	0	0	17.6161	0	0	0	0	0	0	0	0	0	0	0
uc007apd.1		0	0	0	0.919656	0	0	0	0	0	0	0	0	0.778054	0	0	0	0	0	0
uc057cgm.1		19.2089	9.48958	20.3971	17.4735	27.6073	0	5.49135	6.49015	14.4769	13.7904	18.4646	6.21002	9.33665	10.4724	33.8608	91.4812	17.26	11.2124	33.8117
uc008ayl.1	Fahd1	922.862	888.462	864.327	938.969	785.658	932.573	922.546	860.409	1078.53	856.843	940.772	811.184	808.398	818.593	663.914	2236.89	812.13	1005.38	515.87
uc011yfc.1	Zfp385c	15.033	0	7.64891	19.3128	13.8036	27.8199	64.5233	0	61.0099	52.4035	7.38585	16.3013	35.0124	54.9801	16.9304	0	0	25.4147	0
uc009ckw.2		0	0	0	0	5.75152	0	0	0	5.17033	0	2.76969	0	0.778054	0	0	0	0	5.23244	0
uc007hge.1	Avpr1a	620.531	875.414	725.372	972.076	989.261	869.676	716.621	1121.87	677.313	896.376	733.969	537.943	612.328	767.104	622.797	681.711	701.303	561.366	1006.62
uc057bae.1		173.715	217.074	77.764	173.815	173.696	254.008	172.977	207.685	198.541	166.404	254.812	117.99	175.84	267.919	198.328	20.2314	167.15	195.095	224.123
uc007ooq.2		0	0	0	0	0	0	0	0	0	0	0	0	0	1.7454	0	0	0	0	0
uc009acb.2	Srrt	2751.05	2665.39	3220.19	2465.6	2535.27	2774.74	2026.31	3029.05	3479.63	4811.93	3378.1	3681.77	3408.65	2919.18	2908.4	3899.39	4268.68	4303.31	2802.51
uc007rbd.1	9430065F17Rik	12.5275	21.3516	1.27482	8.2769	5.75152	0	0	0	5.17033	33.097	14.7717	30.2738	20.2294	10.4724	13.3025	0	0	22.4247	19.321
uc009umq.2	Dcx	365.804	247.915	240.941	400.97	295.628	278.199	300.651	203.049	215.086	193.066	415.454	310.501	407.7	343.844	324.096	16.7129	77.216	207.803	313
uc007pbu.1		272.265	189.792	140.23	160.94	205.904	217.721	179.842	196.559	102.373	225.243	227.115	251.506	158.723	281.882	290.235	49.2591	108.102	268.349	97.571
uc007jxi.2	Derl2	16.7034	13.0482	7.64891	45.9828	73.6195	27.8199	16.474	13.9075	15.511	17.4678	27.6969	45.0226	28.788	5.2362	222.514	0	0	12.7074	19.321
uc008bvi.2	Pknox1	1718.78	1546.8	1120.57	975.755	1909.5	1844.58	2055.14	1914.59	1779.63	2181.64	1571.34	1793.14	1493.09	1710.49	884.009	0	2271.97	1608.6	2040.3
uc008cxq.2	Nfya	354.947	7.11719	0	232.673	152.99	220.14	267.703	62.12	124.088	219.727	0	71.4152	0	0	0	509.304	105.377	0	7.72839
uc009jde.1		110.242	90.151	24.2216	67.1349	116.181	55.6399	67.269	82.5176	93.0659	94.6941	123.713	70.639	94.9226	87.27	96.7452	0.879627	103.56	51.5769	49.2685
uc009twg.1	Pdzd11	335.738	327.391	159.352	333.835	320.935	442.7	314.38	426.496	302.981	336.486	327.747	356.3	341.566	191.994	128.187	570.878	83.5749	343.099	261.799
uc056zma.1	Ttc16	0	0	0	83.6887	0	0	0	0	0	0	0	15.525	0	0	6.04657	3.51851	0	0	0
uc033ioh.1	Cadps2	3210.39	1366.5	2256.43	1450.3	1075.53	2012.71	2104.56	2508.91	1539.72	3398.87	2045.88	3529.62	3670.86	1363.16	3196.22	489.952	1729.64	2733.58	2004.55
uc009bvp.1	Gimap1	53.4508	45.0755	87.9625	34.9469	33.3588	13.3052	63.1505	70.4645	24.8176	46.8874	72.012	80.7303	55.2418	12.2178	94.3265	0	90.8423	60.5468	23.1852
uc007czt.1		0	0	0	0	9.20243	0	0	0	0	0	0	0	0	0	4.83726	0	0	0	0
uc007hbv.2	Ptprb	8735.87	8260.68	8701.92	6721.77	8677.89	9387.42	9944.83	8859.98	9456.53	8952.73	9032.89	9512.2	9298.52	7450.24	9406.05	8821.78	8602.77	8386.85	8146.69
uc011yqv.1	Prima1	156.177	136.413	42.069	23.9111	0	0	30.2024	18.5433	16.5451	19.3066	0	46.5751	80.1396	0	0	0	0	28.4047	13.5247
uc033fjx.1		1939.26	1710.5	1602.45	1662.74	1728.91	1626.86	1398.92	1410.22	2378.35	1478.33	1714.44	2148.67	1576.34	1794.27	1832.11	717.776	2043.95	2132.59	1638.42
uc007jby.1	Trim58	26.7254	0	11.4734	26.67	29.9079	0	38.4394	22.2519	12.4088	17.4678	11.0788	0	11.6708	0	16.9304	0	0	0	0
uc008xfs.2	Evc2	629.718	469.734	826.083	627.205	490.03	264.894	424.206	383.846	645.257	643.552	752.433	583.742	553.196	561.146	470.423	796.062	475.105	889.515	614.407
uc008kqy.1	Olfr1221	0	0	0	0	0	0	2.74567	0	0	0	0	0	0	0	0	0	0	0	0
uc007cgf.3		2946.48	2417.47	4413.42	3994.07	3472.77	3484.75	3130.07	4355.82	2921.24	4187.68	3876.65	3021.17	4614.64	3236.85	2907.19	3692.67	3322.1	1478.54	2179.41
uc009ouj.2	Tmem218	744.136	990.475	873.251	959.201	1149.15	1105.54	825.075	1046.77	502.556	862.36	791.209	697.075	844.189	662.38	655.448	945.599	824.848	648.075	1051.06
uc008zud.3	Tpst1	2745.2	2886.02	2700.07	2655.05	2672.16	2734.82	2763.52	2649.84	2528.29	2483.19	2739.23	3143.82	2679.62	2752.5	3042.64	3492.12	2823.38	2998.19	2275.05
uc007jsd.2	Kctd11	279.782	199.281	163.177	220.717	174.846	104.022	164.74	203.976	128.224	144.34	57.2403	112.557	178.174	122.178	195.909	117.87	187.135	124.831	130.417
uc008yjb.2	Mapk10	129.451	132.854	21.6719	1150.49	146.089	325.372	1224.57	2285.46	7.23846	1843.32	151.41	7.76252	13.2269	921.572	844.101	0	8.17581	201.075	9.66049
uc009uaj.2	Zdhhc15	1069.02	813.732	1482.61	1018.98	1139.95	1324.47	1308.31	1277.63	1526.28	1147.36	1226.97	1039.4	1313.36	1122.29	1226.24	1818.19	2026.69	1480.03	1650.01
uc012fmg.1		1282.82	1045.04	846.48	947.246	1085.89	1231.33	1328.91	1043.06	1196.41	1035.2	1068.18	907.439	1243.33	1248.83	1075.08	1268.42	1421.68	1414.25	1258.76
uc007bsy.1	Trip12	45839.1	46147.8	43730.1	42934.1	45376	44476.8	41131.5	42606.9	38666.8	39067.3	42826.8	39373.1	42538.5	41553.6	45730.2	59135.6	42703.2	44789.7	45454.6
uc007txt.1	Myh6	0	0	0	0	0	0	0	0	0	0	0	0	0	0	2.41863	0	0	0	0
uc007svi.1	Prkcd	8.35169	49.8203	14.023	20.2324	43.7116	32.6582	23.3382	29.6693	12.4088	15.6291	18.4646	12.42	42.793	57.5982	14.5118	0	36.3369	20.1823	45.4043
uc007odt.1	Papln	0	0	0	0	8.05213	0	6.86418	0	12.4088	10.113	21.2343	15.525	0	12.2178	0	0	0	25.4147	0
uc008zsv.1	Sfswap	1965.15	1939.43	1817.89	1369.37	1338.95	1566.38	1952.17	1748.63	1725.86	1846.99	1641.5	1451.59	1658.03	2632.94	2140.49	1406.52	2424.58	2175.2	2110.82
uc012fvn.1	Tcerg1l	4096.5	5041.34	4098.54	4554.14	4396.46	5100.73	4445.24	4659.93	3929.45	4050.7	4125	3375.15	3232.81	4859.2	2743.93	4073.55	4495.79	4002.07	4967.43
uc007kyf.1	Tob1	3675.58	3778.04	4169.93	3319.96	3590.1	2797.72	2909.04	3113.42	2118.8	3425.54	2675.52	2573.28	3167.46	2622.46	3335.29	10328.6	3600.99	3377.91	2887.52
uc007pdg.2	Eif5	5.84618	0	5493.2	5135.36	531.44	8267.36	7016.57	6642.21	6095.82	592.068	505.007	999.037	575.76	1763.73	149.955	0	8.17581	945.576	2076.04
uc007gzh.2	Syt1	14902.8	19745.4	13504.2	13790.2	11699.7	22083	21589.2	19681.8	15976.3	16652.4	15476.1	15292.2	21142.8	18128.6	13538.3	24023.5	27410.8	20168.1	29471.3
uc008ntt.1	Stk4	5857.88	6061.47	5600.28	5647.61	5873.45	5495.04	5304.64	5899.55	5033.83	4951.67	4946.67	4576.01	4746.13	5198.68	4599.02	6999.19	5902.93	6601.84	6661.88
uc012dnq.2	Capzb	98.55	149.461	379.896	1072.32	1541.41	295.133	502.458	350.468	136.497	191.227	168.951	253.058	170.394	111.706	264.84	661.479	3562.84	3315.12	2131.1
uc007drq.2	Pydc4	0	0	0	0	0	0	0	0	0	0	0	3.88126	0	0	0	0	0	0	0
uc007woi.2	Foxred2	411.738	59.3099	86.6877	43.2238	35.6594	291.505	20.5925	26.8878	16.5451	30.3389	101.555	222.008	10.8928	143.996	615.541	0	588.658	56.8093	9.66049
uc011zgy.2	Kcnma1	0	276.384	453.836	106.68	0	376.174	0	183.579	162.348	114.001	0	76.849	113.596	0	1.20931	0	0	433.545	0
uc008hcx.1	Ak3	10023.7	10261.8	9020.62	9790.66	8976.97	9110.43	8118.95	7741.82	7380.13	8272.4	7766.22	7892.16	8710.31	7192.8	8087.89	8520.95	7405.47	9466.23	8439.41
uc007zut.1		13.3627	0	0	13.7948	13.8036	0	20.5925	0	4.13626	9.1936	0	4.65751	25.6758	3.4908	9.67452	0	0	0	14.4907
uc008wqu.2	Fam126a	80.1762	79.4752	16.5726	26.67	9.20243	76.2024	60.4048	1.85433	13.4429	4.5968	0	79.1777	48.2393	100.361	12.0931	5.27776	65.4065	35.8796	61.8272
uc007toa.1	Olfr221	0	0	0	2.75897	0	0	0	0	0	0	0	3.10501	0	0	0	0	0	0	1.9321
uc009eug.3	Bicd1	309.013	268.081	212.895	249.227	205.904	257.637	194.943	229.01	88.9296	329.131	210.497	222.008	221.745	253.956	232.188	179.444	296.146	185.378	107.231
uc009ngx.2	Pdf	2579	2488.64	2205.44	2173.15	2336.27	2509.84	1879.41	2278.97	1954.38	2508.93	2406.86	2383.87	2040.06	2227.13	2301.33	2667.03	2553.58	2165.48	2624.76
uc007qok.1	Nop16	1167.57	882.531	822.258	752.279	889.185	866.047	608.167	951.271	625.61	831.101	786.593	817.394	684.687	745.286	829.59	1228.84	1089.2	733.289	949.626
uc008ams.1	Mllt4	689.85	545.651	636.135	549.035	559.048	656.792	414.597	622.127	624.576	602.181	601.023	527.852	511.959	395.333	515.168	696.665	332.483	562.861	964.117
uc007iee.1	Tmem17	511.124	636.988	775.09	646.518	613.112	460.843	435.189	421.86	413.626	558.971	422.84	565.112	627.111	338.608	593.773	308.749	372.454	515.021	518.768
uc007ahv.2	Prex2	3.34068	4.74479	0	0	1.1503	1.20956	2.74567	0	4.13626	0	3.69292	0.776252	7.78054	5.2362	2.41863	0	2.72527	0	0
uc009oum.1	Ccdc15	277.276	447.197	341.652	479.141	309.432	472.939	321.244	319.872	267.823	275.808	273.276	194.063	241.975	273.155	425.679	450.369	438.768	307.966	387.386
uc009fpi.2	Tescl	0	0	0	3.67862	0	0	0	3.70866	46.533	29.4195	0	0	0	23.5629	0	0	0	0	0
uc056yly.1	Mpdu1	0	75.9166	58.6417	48.7418	94.3249	32.6582	0	61.1929	0	57.9197	0	0	22.5636	32.2899	0	43.1017	23.619	0	0
uc008ypo.2	Plcxd1	594.64	317.901	490.805	438.676	548.695	614.458	602.675	369.011	321.594	440.373	495.775	298.857	188.289	342.971	361.585	203.194	239.824	245.925	552.58
uc007yzv.2	Rpl35a	32.5716	14.2344	33.1453	68.9742	111.579	93.1363	39.8123	26.8878	10.3407	22.984	24.004	52.7852	77.8054	5.2362	45.9539	0	19.9853	75.4966	87.9105
uc009qzr.1		833.499	905.069	980.336	1001.51	777.606	1001.52	1077.68	804.779	913.08	850.408	963.853	815.841	743.82	943.389	875.544	1027.4	1034.69	923.152	644.355
uc007cbu.1	Dusp28	1761.37	1575.27	1995.09	1448.46	1893.4	1772.01	1847.84	1669.82	2436.26	2082.35	1653.51	2043.87	1670.48	1931.29	1741.41	1468.1	1572.48	1542.07	1735.02
uc009fll.2	Ercc1	75.1652	71.1719	56.092	120.475	222.009	217.721	267.703	143.711	96.1681	83.6618	167.105	71.4152	109.706	78.543	129.397	316.666	101.743	33.6371	185.481
uc009juw.2	Dctpp1	144.484	230.122	110.909	196.806	154.141	188.692	87.8615	145.565	147.871	141.581	119.097	205.707	101.925	103.851	112.466	0	137.172	147.256	135.247
uc007iwa.2	Gdf9	0	0	10.1986	0	17.2546	0	0	0	0	0	0	10.8675	0	0	0	0	7.26739	0	9.66049
uc007hhl.2	Avil	52.6157	13.0482	29.3208	101.162	24.1564	47.1729	5.49135	31.5236	11.3747	34.9357	25.8505	32.6026	32.6783	36.6534	42.326	0	40.879	28.4047	16.4228
uc029ves.1	CCL27	235.518	160.137	156.803	224.396	193.251	174.177	212.79	254.043	195.438	209.614	273.276	225.113	172.728	250.465	186.234	356.249	307.955	262.369	237.648
uc008lyj.2	Map1a	94005.8	103967	93966.9	69710.9	74599.5	109000	100831	123373	139032	110413	105597	107561	98712.5	107770	110045	126615	123041	119213	107725
uc012djn.1	Mutyh	0	0	0	0	27.6073	0	0	0	0	0	0	0	0	0	0	0	0	0	0
uc012bly.1	Pyroxd2	220.485	1.1862	275.361	7.35725	31.0582	174.177	233.382	321.726	293.675	289.598	292.664	377.259	101.925	349.953	287.817	191.759	264.351	145.013	214.463
uc009gxg.1	Cyth2	824.312	614.45	689.677	690.662	468.174	713.642	897.835	356.958	1029.93	1007.62	947.235	828.261	835.63	963.461	385.771	549.767	855.735	652.56	660.778
uc033iru.1		0	0	0	0	0	0	16.474	0	0	0	0	0	0	0	0	0	0	0	0
uc007now.1	Ralgapa1	674.817	205.212	281.735	259.343	255.367	1011.19	354.192	412.588	481.875	354.873	550.246	260.821	530.633	831.684	506.703	92.3608	226.197	220.51	197.074
uc007iyr.2	Anxa6	4484.02	2422.22	2441.28	2063.71	2054.44	3357.75	2100.44	3210.77	2545.87	2203.71	2697.68	3242.41	2044.73	2810.1	1724.48	2974.02	4415.85	4143.34	2781.26
uc007jie.2	Prpsap2	1515	2993.96	2979.25	2248.56	1819.78	2467.51	2203.4	2081.48	2430.05	1805.62	1503.02	1728.71	1507.09	2703.63	1345.97	591.989	1775.06	2616.22	2976.4
uc033hez.1		462.684	64.0547	28.046	17.4735	19.5552	412.461	663.08	598.948	555.293	630.681	21.2343	22.5113	28.0099	16.5813	35.0701	788.146	369.728	455.222	32.8457
uc008lki.2	Prrg4	0	224.191	232.017	171.976	0	82.2503	28.8296	207.685	80.6571	188.469	130.176	203.378	0	0	0	157.453	238.007	0	178.719
uc011ykf.1	Vsnl1	97420	109111	108143	91468.1	108260	120356	119113	100879	93149.7	106540	104790	87412.2	90253.5	104921	73175.6	118374	130248	118289	122296
uc007mgt.2	Tmem104	86.8576	147.089	87.9625	73.5725	46.0122	21.7721	59.032	101.988	64.1121	23.9034	52.6242	92.374	44.3491	105.597	43.5353	0	163.516	13.4548	85.0123
uc011zyr.1	Asb8	210.463	0	0	0	0	446.329	0	0	0	0	0	0	0	0	0	16.7129	0	0	0
uc009ncu.1	Slc9a5	2085.42	1850.47	1982.34	2402.14	2340.87	2131.25	2314.6	2496.85	2414.54	2183.48	2286.84	2424.24	1702.38	2809.22	2042.53	2306.38	2977.81	2372.54	2465.36
uc007vqy.2	Trps1	0	1107.91	1315.61	1058.52	1004.22	2151.81	878.615	2024	668.006	1413.98	454.23	1706.98	0	2326.62	0	0	3851.71	1528.62	4209.08
uc008qat.2	Ubap2l	445.145	1091.3	363.323	583.982	669.477	976.117	632.878	1070.88	763.14	457.841	685.961	543.377	399.92	1114.44	1112.57	670.276	1037.42	1235.6	671.404
uc007tuh.3		0	5.93099	2.54964	0	5.75152	0	0	0	0	0	0	2.32876	0	0	0	0	0	0	0
uc008jwy.1	Ttc21b	199.605	192.164	152.978	138.868	159.892	68.9451	144.148	146.492	18.6132	105.726	72.9353	114.109	308.887	102.106	205.583	10.5555	23.619	351.321	120.756
uc012fld.1	Htatip2	0	110.316	0	0	0	0	0	167.817	0	182.953	85.8605	39.5889	0	0	94.3265	0	0	0	0
uc057cfr.1	Apool	0	43.8893	0	0	0	0	23.3382	0	0	0	0	0	0	0	0	0	0	0	0
uc007bdk.2		0	0	33.1453	6.43759	14.954	0	48.0493	0	0	0	0	0	0	0	0	0	0	33.6371	0
uc007pri.2	Hist1h1b	310.683	374.838	508.653	616.17	467.023	198.368	414.597	278.149	261.619	217.888	274.2	274.793	238.863	304.572	328.934	263.008	796.687	506.052	626
uc007zge.2	Zbtb20	664.795	411.611	1380.63	706.296	735.044	361.659	1518.36	703.718	2425.92	1452.59	1128.19	950.909	516.628	425.878	758.24	71.2498	1695.12	521.749	1417.19
uc009vai.1	Neurod2	2.50551	0	442.362	0	0	0	292.414	0	0	0	2.76969	0	318.224	139.632	194.7	246.296	390.622	661.53	0
uc008hin.1	Kif11	429.277	415.169	582.592	552.713	542.943	325.372	341.836	438.549	248.176	175.598	314.822	279.451	312.778	287.118	524.842	723.053	804.863	420.09	664.642
uc009bzy.1	Fkbp14	1685.37	1685.59	1661.09	2122.57	1924.46	1722.42	1199.86	1519.62	1377.38	1683.35	1582.42	1602.18	1628.47	1647.66	1452.39	892.821	2056.67	840.18	1366.96
uc033ftp.1		1.67034	0	5.09928	0	4.60122	2.41913	0	0	16.5451	16.5485	3.69292	9.31503	21.7855	12.2178	14.5118	0	9.99266	12.7074	33.8117
uc009etd.1	Ergic2	6729.79	6329.55	4440.2	4708.64	6425.6	6000.64	6168.15	6038.62	5059.68	5547.42	3290.4	5103.08	3984.41	5256.27	5481.82	7672.11	3919.85	5872.29	6271.59
uc007miv.1	Myo15b	2.50551	0	0	0	0	0	0	0	0	0	0	0	0	0	0	0	0	0	0
uc007dyb.1	Fbxo28	7453.05	7029.41	5939.38	1807.12	6523.37	7373.49	6224.44	7071.48	6398.8	6621.23	6382.3	5859.15	6489.75	6230.21	6082.85	3626.7	1618.81	5109.85	6268.69
uc007dnl.1	Fcer1g	327.386	185.047	291.934	263.022	222.009	250.379	255.348	264.242	259.55	319.018	239.117	236.757	188.289	130.905	168.095	287.638	193.494	199.58	234.75
uc011wtk.1		11.6924	32.0273	28.046	20.2324	11.503	22.9817	23.3382	88.0806	19.6472	94.6941	36.006	22.5113	37.3466	65.4525	33.8608	2.63888	11.8095	41.8595	13.5247
uc008kop.1	Olfr1141	0	0	0	0	0	0	0	0	0	4.5968	0	0	0	0	0	0	0	0	0
uc008ygm.1	Rasgef1b	955.433	813.732	998.183	1150.49	997.314	979.746	1180.64	967.96	1057.85	1243.89	826.292	1093.74	746.932	1317.78	1650.71	0	1148.25	989.678	1912.78
uc007grj.1	Dram1	0	78.289	12.7482	18.3931	44.8619	84.6694	0	101.061	124.088	132.388	14.7717	96.2553	0	157.959	85.8613	5.27776	184.41	108.386	187.414
uc008nqa.1	Lbp	988.84	3565.71	1873.98	3076.25	1251.53	240.703	94.7257	1288.76	343.31	863.279	255.735	1152.73	1187.31	445.95	2259	1602.68	535.97	439.525	822.108
uc009tqh.2	4933407K13Rik	284.793	365.349	284.285	354.987	351.993	535.836	329.481	345.832	406.388	313.502	548.399	387.35	523.63	457.295	458.33	493.471	525.977	287.784	318.796
uc012dvc.1	Sh3tc1	0	16.6068	0	0	0	0	0	0	0	0	0	0	66.9126	3.4908	0	0	0	0	3.8642
uc008pod.1		9114.2	9913.05	7624.69	11253.8	8668.69	14549.8	12896.4	10008.7	10380	14101.1	13844.8	10224	10749.6	25606.8	9875.26	12638.5	10336	8978.87	7170.02
uc029qpz.1		0	0	0	0	0	0	4.11851	0.927165	0	0	0	0	0	0	0	0	0	0	0
uc007lcx.1		4.17585	3.55859	8.92373	3.67862	5.75152	12.0956	5.49135	4.63582	12.4088	5.51616	2.76969	6.21002	3.89027	5.2362	9.67452	0.879627	2.72527	3.73746	8.69444
uc009nqo.2	Usp10	1576.8	3025.99	2341.84	2704.71	1795.62	1949.81	1698.2	1826.51	3595.45	1618.07	1870.47	2141.68	2819.67	2454.91	1626.53	2689.9	2855.17	2393.47	3426.58
uc029vvq.1	Rps15-ps2	0	1.1862	1.27482	0	1.1503	1.20956	1.37284	1.85433	3.1022	0	1.84646	0.776252	0	0.8727	2.41863	0	0.908423	1.49498	0.966049
uc007duq.2		0	0	0	0	4.60122	0	0	0	0	0	0	0	0	0	0	0	0	0	0
uc009com.2	Zfml	2005.24	1766.25	1268.45	1853.11	1610.43	1462.36	1122.98	1222.93	1657.61	1083.01	1257.44	1148.08	1264.34	1282.87	1073.87	2697.82	3506.51	2274.62	1002.76
uc011yqd.1	Ccdc88c	0	0	5.09928	26.67	0	20.5626	0	4.63582	52.7373	0.91936	152.333	13.1963	1.55611	0	27.8142	0	0	0	0
uc009uxf.2	Frmpd4	7671.86	8257.12	6697.9	8630.97	5576.67	8105.28	6654.14	4534.76	12111	8131.74	5217.18	7144.63	6573.78	7381.3	5576.15	21.9907	6954.89	5535.17	7074.38
uc009lpn.1	1700029J07Rik	0	75.9166	20.3971	178.413	0	133.052	0	165.035	0	172.84	22.1575	0	69.2468	4.3635	96.7452	102.916	43.6043	0	38.642
uc007ilj.1	Wwc1	1920.89	0	1984.89	1991.98	2605.44	1358.34	1746.25	1557.64	1800.31	2542.95	2204.68	2525.15	2200.34	2542.18	3311.1	4422.76	0	2418.88	3406.29
uc007oik.1	Pomt2	177.056	200.467	52.2676	251.066	248.466	140.309	159.249	168.744	154.076	228.921	264.967	228.994	237.306	331.626	264.84	104.676	109.011	81.4766	73.4197
uc007qaw.1	Ripk1	51.7805	96.082	79.0388	58.858	65.5673	133.052	74.1332	30.5964	56.8736	118.597	161.565	112.557	53.6857	68.9433	112.466	0	149.89	67.2742	106.265
uc009csf.1	Asprv1	20.0441	23.724	10.1986	11.0359	20.7055	9.6765	34.3209	29.6693	28.9538	66.1939	8.30908	97.8078	17.8952	24.4356	22.977	127.546	13.6263	22.4247	47.3364
uc012dsh.1	Sema3e	8.35169	0	0	4.59828	18.4049	0	0	0	0	13.7904	22.1575	3.10501	0	0	21.7677	0	21.8022	13.4548	14.4907
uc007kwt.2	Hlf	155.341	116.247	882.175	389.934	315.183	198.368	407.732	994.848	458.091	1410.3	844.756	1176.8	375.022	459.04	898.521	597.267	1479.82	612.195	680.099
uc007djv.1	Pou2f1	0	0	0	0	0	0	0	0	0	68.0326	0	0	0	44.5077	0	0	0	0	0
uc008ccv.1	Pbx2	2705.95	2852.81	2859.42	2717.58	2935.58	2945.28	3110.85	2902.03	2996.72	3427.37	3076.21	3542.82	2614.26	3180.99	2751.19	5568.92	3653.68	3612.63	3803.34
uc008ako.1	Map3k4	589.629	0	604.264	2670.68	1279.14	0	0	0	1273.97	622.407	404.375	495.249	585.875	719.978	1534.62	0	0	1944.22	0
uc008qve.2	Rap1a	10237.5	9637.86	8554.04	7325.06	7571.3	8948.34	8923.44	6383.53	6743.14	8317.45	8115.2	6582.62	8251.26	6584.52	8888.46	12218.9	8205.79	7712.62	7612.47
uc007svg.2	Prkcd	4073.96	6149.25	6533.45	6886.38	7346.99	6606.63	7016.57	5453.58	4318.26	5529.95	6692.5	5894.86	5871.97	6227.59	4152.79	0.879627	146.256	5227.21	5654.29
uc008gnt.2	1810009A15Rik	582.948	655.967	501.004	677.787	484.278	648.326	713.875	546.1	671.109	487.261	469.925	529.404	672.239	569.001	402.702	796.942	624.995	600.236	503.312
uc008hsd.1	Pprc1	1779.75	1633.39	1645.79	1851.27	1269.94	1876.03	1220.45	1651.28	2167.4	1447.99	2040.34	1655.75	1606.68	1455.66	1395.55	1549.02	1764.16	1690.83	920.645
uc009afo.2	Zfp157	3553.64	3129.19	3206.17	3099.24	3295.62	2854.57	3308.54	3461.11	2690.64	3047.68	3087.28	2749.49	3528.47	3750.87	2881.8	3891.47	3932.56	3660.46	3543.47
uc057ain.1	Chrdl2	0	0	0	36.7862	0	0	0	3.70866	0	21.1453	0	0	7.00249	0	0	0	0	0	0
uc008ebo.2	Rbbp8	671.476	616.823	976.511	648.358	806.363	868.466	639.742	767.692	796.231	736.407	759.819	686.983	752.378	874.446	684.472	677.313	317.04	778.886	770.907
uc007qwz.2	Zfp934	286.463	0	188.673	0	147.239	0	0	66.7558	306.083	171.92	0	35.7076	127.601	320.281	82.2334	69.4905	0	0	95.6389
uc008ceh.2	Slc44a4	11.6924	0	0	13.7948	0	19.353	0	3.70866	2.06813	3.67744	2.76969	24.8401	0	0	0	0	0	0	13.5247
uc008vyg.1	Per3	146.99	141.158	101.986	117.716	151.84	187.482	79.6245	231.791	211.983	242.711	392.373	103.242	162.613	191.994	260.003	7.03702	229.831	177.155	24.1512
uc007fci.2	Gja1	0	0	0	0	0	13.3052	0	0	0	4.5968	0	0	13.2269	0	0	0	0	0	0
uc009jee.1		218.814	163.695	178.475	149.904	173.696	226.188	194.943	151.128	131.326	241.792	164.335	215.798	178.952	292.355	164.467	91.4812	113.553	114.366	190.312
uc011xdh.1	Lace1	306.507	303.667	0	360.505	0	0	174.35	0	260.585	0	164.335	140.502	140.05	0	230.979	11.4351	0	121.094	0
uc008odr.1	Gm14454	0	0	0	5.51794	0	0	0	0	15.511	0	0	5.43377	0	13.9632	0	0	0	0	0
uc033gfh.1		10.022	26.0963	28.046	9.19656	3.45091	0	4.11851	6.49015	4.13626	11.9517	0	4.65751	10.8928	3.4908	9.67452	60.6943	2.72527	2.24247	0
uc011yrq.1	Setd3	3.34068	8.30338	5.09928	3.67862	4.60122	7.25738	0	0	0	12.871	3.69292	3.88126	7.00249	3.4908	4.83726	0	3.63369	0	0
uc007cyo.1	Ivns1abp	1443.17	642.919	796.762	2263.27	2330.52	162.081	584.828	1421.34	778.651	253.743	643.492	1713.19	613.107	1431.23	1148.85	380.878	366.095	876.06	95.6389
uc033hcn.1	Cryaa	0	0	0	0	0	0	0	0	0	0	0	0	0	0	4.83726	0	0	0	0
uc057cdn.1		0	0	0	0	0	0	0	0	0	0	0	0	0	0	0	3.51851	0	0	0
uc011wqj.2	Cdh7	13.3627	22.5378	29.3208	10.1162	14.954	19.353	5.49135	11.126	452.921	12.871	14.7717	12.42	20.2294	704.269	60.4657	1.75925	0	54.5669	14.4907
uc012dwh.1		347.43	253.846	154.253	330.157	288.726	413.67	322.617	369.011	602.86	352.115	241.887	152.922	321.336	315.045	365.213	688.748	458.754	311.704	201.904
uc011zqr.1	Fgf14	3526.08	3974.95	3661.28	3714.49	3744.24	2721.52	3253.62	4926.95	4109.38	1254.93	3755.7	2463.83	4549.28	2276	2579.47	459.165	477.831	2345.63	5617.58
uc009fie.2	Strn4	906.159	985.73	1666.19	1662.74	1168.71	1526.47	394.004	798.289	701.097	1459.94	1550.1	797.987	248.977	1768.96	636.099	0	446.036	393.18	518.768
uc007vii.1	Cdh10	459.343	328.577	224.368	309.924	264.57	314.486	483.238	280.931	349.514	408.196	370.216	235.204	445.047	367.407	463.167	228.703	283.428	306.471	186.448
uc033iya.1		1398.07	1289.4	1067.02	1273.72	1350.46	936.201	1354.99	1113.52	1145.74	1243.89	1238.05	1143.42	1079.94	1581.33	1152.48	1274.58	1733.27	1494.24	1638.42
uc007mad.1	Bptf	1680.36	1571.71	1324.54	1336.26	1689.8	1632.91	1558.17	1237.76	1364.97	1207.12	1230.67	1036.3	1093.17	1275.89	1418.53	2758.51	1401.7	1789.49	1405.6
uc009sdz.2	Ccdc13	20.0441	40.3307	28.046	53.3401	5.75152	25.4008	8.23702	117.75	71.3505	88.2586	6.46262	114.885	33.4563	46.2531	29.0235	0	61.7728	45.597	83.0802
uc009flb.2	Gpr4	1590.16	1797.09	1384.45	1732.63	1536.81	1515.58	1175.15	1361.08	1545.93	1399.27	1303.6	1483.42	1363.15	1027.17	1050.89	0	1166.42	1018.08	1343.77
uc007xvd.2	Rarg	55.9563	59.3099	337.827	45.0631	140.337	351.983	32.9481	334.706	31.022	62.5165	38.7757	41.1414	448.937	74.1795	547.819	153.935	0	14.9498	56.9969
uc008fos.1	Dcc	235.518	215.888	332.728	172.895	202.454	345.935	314.38	158.545	199.575	318.099	234.501	177.762	242.753	190.249	194.7	91.4812	447.853	136.043	245.377
uc007ecp.2	Ints7	2107.13	1780.48	1559.1	1795.17	2353.52	1900.22	1662.5	2083.34	1758.95	1732.99	1985.87	2095.88	1821.42	1623.22	2363	1132.08	981.097	1867.23	1522.49
uc009jzl.1	Ppapdc1a	420.925	441.266	490.805	611.571	388.803	553.98	501.085	262.388	518.067	447.728	380.371	427.715	406.144	356.062	328.934	94.1201	271.619	391.685	426.994
uc012esa.1	Bcl2l13	20.8792	9.48958	12.7482	2.75897	10.3527	10.8861	2.74567	12.0531	5.17033	17.4678	10.1555	6.21002	9.33665	19.1994	13.3025	0	12.7179	13.4548	4.83025
uc008tmq.2	Mllt3	242.199	272.825	135.131	219.798	304.831	232.236	332.226	215.102	229.563	200.42	236.347	235.204	388.249	224.284	302.329	256.851	127.179	175.66	150.704
uc007sur.2	Chdh	4.17585	9.48958	20.3971	15.6342	2.30061	0	9.60985	4.63582	11.3747	14.7098	426.533	111.78	10.8928	0	6.04657	0	0	0.747491	0
uc009nul.1	Spata33	74.3301	141.158	93.0618	130.591	104.678	97.9746	67.269	98.2794	125.122	110.323	71.0888	135.844	118.264	99.4878	114.885	70.3702	124.454	94.9314	43.4722
uc008ifz.1	Sec61a2	39.2529	15.4206	21.6719	13.7948	21.8558	20.5626	24.7111	48.2126	15.511	32.1776	20.3111	18.6301	24.8977	47.9985	29.0235	1.75925	11.8095	26.9097	14.4907
uc007zmt.2	Abi3bp	0	0	0	0	0	0	0	0	0	0	0	0	0	3.4908	0	0	0	0	0
uc007fpa.2	Zwint	70494.1	66852.9	66863	62313.1	70782.8	70429.2	71509.7	75677	78962.3	76534	61511.2	69029	71780.9	69601.4	67153.2	68749.9	60872.5	68929.9	74823.4
uc056zep.1	Ppt2	2.50551	9.48958	1.27482	15.6342	1.1503	1.20956	10.9827	44.5039	136.497	0.91936	55.3939	17.0776	1.55611	0.8727	107.629	0	111.736	0	89.8426
uc029vbp.1	Vmn2r-ps159	13.3627	0	12.7482	18.3931	0	0	20.5925	0	0	9.1936	0	0	5.44638	0	4.83726	0	0	0	15.4568
uc008thx.1	Brinp1	709.059	663.084	611.913	968.398	509.585	1049.9	783.89	695.373	589.417	904.65	729.353	744.426	700.249	623.981	850.148	1178.7	837.566	784.866	864.614
uc012gpg.1	Tmed1	96.0445	0	75.2143	65.2956	93.1746	122.166	175.723	75.1003	71.3505	142.501	81.2443	71.4152	93.3665	0	165.676	89.7219	0	95.6789	114.96
uc056yed.1		240.529	207.585	223.093	196.806	259.969	181.434	161.995	159.472	220.256	245.469	204.957	154.474	220.189	201.594	113.676	462.684	284.336	95.6789	74.3858
uc009inr.1	Fam168a	33446	28322.8	31315.9	32138.3	33646.4	34987.8	29682.1	35761.7	34317.5	33251.4	34088.5	33138.2	32376.4	29419.6	32751.9	30014.6	29586.4	31168.9	30805.4
uc008wha.1	1700109H08Rik	70.9894	67.6133	71.3899	64.3759	51.7637	50.8016	31.5752	70.4645	77.5549	63.4358	62.7797	58.9952	46.6832	57.5982	104.001	372.082	58.1391	34.3846	80.1821
uc007dgf.1	Dnm3os	35.9123	18.9792	0	20.2324	4.60122	0	23.3382	7.41732	13.4429	0	3.69292	7.76252	21.7855	3.4908	3.62794	4.39813	6.35896	23.1722	7.72839
uc012flj.1	Herc2	125.275	36.7721	407.942	31.2683	47.1625	45.9634	109.827	95.4979	96.1681	48.7261	134.792	72.1915	84.8079	160.577	134.234	0	122.637	183.135	25.1173
uc009alq.1	Baiap2l1	334.903	1039.11	420.69	847.003	324.386	172.967	230.637	472.854	256.448	324.534	157.873	201.826	308.109	504.421	539.354	264.768	312.498	381.221	259.867
uc008nwr.1	Zfp335	2139.7	2480.34	1857.41	2108.77	2177.53	1967.96	2038.66	1944.26	3991.49	2226.69	2389.32	2290.72	2603.37	2942.75	2896.31	4155.36	2981.45	2476.44	2877.86
uc012dcc.2	Fam219a	219.649	232.495	266.437	206.003	261.119	456.005	297.905	350.468	506.692	349.357	302.82	367.944	227.192	294.1	299.91	1639.62	528.702	412.615	442.451
uc029rmb.1	Ncor1	30.9013	544.465	50.9928	29.429	232.361	124.585	199.061	268.878	2169.47	331.889	123.713	499.907	376.578	341.226	205.583	7779.42	150.798	75.4966	24.1512
uc056ycv.1	Tyw5	74.3301	53.3789	3.82446	1.83931	6.90182	48.3825	2.74567	2.78149	2.06813	38.6131	33.2363	43.4701	52.1296	8.727	87.0706	0	1.81685	33.6371	8.69444
uc012aps.1	H2-Oa	0	0	0	0	0	0	0	0	0	0	0	6.21002	9.33665	0	0	0	0	13.4548	0
uc009dzi.2		0	0	0	0	0	0	0	0	0	0	0	0	0.778054	0	0	0	0	0.747491	2.89815
uc009mex.2		1793.94	2163.62	2265.35	2018.65	2060.19	1828.86	2070.24	1805.19	1581.09	1919.62	1752.29	1520.68	1995.71	1976.67	1618.06	1985.32	2447.29	2156.51	2592.88
uc009imz.1	RP23-308M1.2	0	0	0	3.67862	0	12.0956	0	0	12.4088	0	0	29.4976	0	5.2362	4.83726	0	0	17.1923	0
uc007rxo.2	Fst	120.264	72.3581	144.055	167.377	86.2728	0	189.451	118.677	159.246	60.6778	98.7857	135.844	120.598	283.628	0	0	274.344	278.814	1.9321
uc056zlg.1	Slc34a3	8.35169	18.9792	30.5957	50.5811	3.45091	0	15.1012	0	26.8857	0	3.69292	14.7488	15.5611	0	12.0931	0	0	5.23244	0
uc007hme.2	Pan2	42.5936	558.699	1.27482	842.405	1560.96	136.681	689.164	846.501	608.031	752.036	550.246	728.901	38.9027	0	586.517	857.636	1430.77	562.861	5.7963
uc011wkg.1	Wdr75	264.749	376.025	516.302	496.614	403.757	654.373	413.224	565.57	504.624	427.502	301.897	298.081	204.628	587.327	594.983	138.981	612.277	860.362	233.784
uc057bmt.1	Sptan1	28049.2	23534.2	3563.12	23112.8	33830.4	3378.31	33137.5	25035.3	3732.98	29811.2	4210.86	3164	2861.68	1666.86	21505.2	25.5092	31575.9	5146.48	2715.56
uc009aif.1	Amz1	99.3851	322.646	206.521	303.487	377.3	345.935	501.085	162.254	166.485	213.292	326.824	700.956	129.157	413.66	621.588	0	76.3076	488.859	0
uc008xid.3	Fgfbp1	33.4068	0	0	9.19656	11.503	0	13.7284	16.689	3.1022	0	0	4.65751	6.22443	7.8543	0	0	0	0	0
uc009rqy.1		317.364	285.874	0	407.408	155.291	355.611	160.622	269.805	275.061	46.8874	0	280.227	0	348.207	204.374	0	90.8423	395.423	0
uc008euc.2	Ppp2r2b	1939.26	2170.74	2266.63	1761.14	2419.09	1839.74	2471.11	2300.3	2596.54	2545.71	2173.29	1965.47	2128.76	2275.13	2075.18	1901.75	2063.94	2189.4	2507.86
uc007ctn.1	Nav1	60.1322	54.5651	25.4964	84.6084	49.4631	48.3825	91.98	59.3385	108.577	76.3069	90.4766	93.1503	31.1222	78.543	49.5819	260.37	43.6043	35.8796	129.451
uc009gmx.1		0	4.74479	0	0	0	0	0	0	0	0	0	0	0	0	0	0	0	0	0
uc008dwg.1		530.332	301.294	229.467	217.958	142.638	283.038	303.397	152.055	296.777	238.114	247.426	256.163	399.142	300.209	520.005	263.008	79.9412	262.369	103.367
uc007drv.1	Ifi204	16.7034	42.7031	0	17.4735	0	0	0	0	0	0	0	21.7351	0	7.8543	29.0235	0	22.7106	0	0
uc008psf.1		0	0	0	0	0	0	0	0	0	0	0	5.43377	0	0	0	0	21.8022	0	0
uc012bya.1	Pde1a	35.0771	1.1862	8.92373	29.429	41.4109	0	9.60985	0	21.7154	0	5.53939	0.776252	20.2294	0	1.20931	0.879627	0	0	28.0154
uc009lhr.2	Erlin2	7047.99	9601.08	9088.19	9816.41	8098.14	7263.42	6807.9	7930.04	7958.17	7350.28	8138.28	7848.69	8950.73	7218.98	9442.33	9191.22	8538.27	8652.21	8365.02
uc007rah.1	Zfp759	1438.16	1359.38	1449.47	1426.39	1569.01	1555.5	1521.1	1577.11	1258.46	1391.91	1314.68	1378.62	1595.01	1525.48	1179.08	2609.85	1731.45	1829.86	2142.7
uc012ffy.1	Axl	0	1296.51	1212.35	1193.71	0	1101.91	877.242	525.702	426.035	1027.84	935.233	364.062	678.463	1634.57	1781.32	527.776	0	0	321.694
uc033jig.1		1.67034	64.0547	7.64891	22.9914	21.8558	13.3052	24.7111	13.9075	5.17033	12.871	9.23231	25.6163	13.2269	21.8175	7.25589	129.305	15.4432	4.48495	13.5247
uc033ijo.1	Kcnip4	2428.67	2698.6	3630.68	1283.84	2673.31	1643.8	2671.54	3361.9	3786.75	2745.21	2786.31	2792.18	2796.33	4130.49	5831.31	1515.6	3857.17	3226.17	3520.28
uc008xlu.3		5907.15	8573.84	8413.81	7462.09	6959.34	11165.5	7079.72	8681.04	11857.6	8499.48	10979.1	12052.1	12241.9	12536.3	6519.41	0	3292.13	13149.9	11841.8
uc012ccl.1	Tgm7	0	0	0	7.35725	0	0	0	0	0	0	0	0	0	0	0	0	0	0	0
uc007nwe.1	Mnat1	1214.34	1300.07	1888.01	1469.61	1678.29	1391	1694.08	1706.91	1334.98	1276.99	1415.31	1495.84	1336.7	1605.77	1408.85	3164.9	1894.06	1857.52	2411.26
uc008yfd.2	Cnot6l	0	332.135	808.235	0	885.734	620.506	473.629	922.529	452.921	362.228	427.456	388.126	336.119	260.937	0	1959.81	632.263	1407.53	399.944
uc007jlx.1	Myh3	10.8572	77.1028	50.9928	57.9383	36.8097	47.1729	21.9654	0	28.9538	11.0323	14.7717	41.9176	28.0099	83.7792	39.9074	0	0	17.9398	74.3858
uc007pks.2	Larp4b	1265.28	2719.95	2953.76	2679.88	1963.57	3586.35	3123.2	1958.17	2805.42	2890.47	2998.65	3032.04	2837.56	2084.88	2028.02	4786.93	2221.09	2295.55	2488.54
uc007cqi.3	Etnk2	34.2419	47.4479	62.4661	28.5093	24.1564	41.1251	111.2	54.7027	122.02	196.743	51.7009	127.305	201.516	121.305	88.28	15.8333	32.7032	146.508	210.599
uc007vrr.2	Enpp2	1859.92	1619.16	870.701	1504.56	836.271	856.37	976.087	556.299	807.605	832.021	912.152	831.366	929.774	623.108	1605.97	422.221	306.139	523.991	134.281
uc007duc.1		183.737	86.5924	178.475	108.519	123.083	90.7172	138.656	101.988	322.628	77.2262	72.9353	55.8902	90.2543	75.9249	344.655	787.266	205.304	62.0418	110.13
uc008mhx.1	F830045P16Rik	0	0	0	0	0	0	0	20.3976	0	0	19.3879	0	0	16.5813	9.67452	0	0	0	0
uc007ulo.1	Nefm	24479.6	21944.7	16126.5	15884.3	18777.6	22113.2	22099.9	20080.5	30664.2	24360.3	19381.4	18446.1	24122	22277.4	14513	54096.2	22963.1	24082.7	18893
uc012fam.1	Psg29	0	0	0	0	13.8036	0	0	0	0	7.35488	0	9.31503	0	0	9.67452	0	0	0	0
uc009txi.2	Gm21986	397.541	467.362	419.415	433.158	296.778	330.211	814.092	887.296	594.588	456.922	702.579	437.03	494.064	488.712	542.982	2165.64	534.153	523.991	553.546
uc007ovg.2	Otub2	1401.41	1149.43	1564.2	1488	1845.09	1358.34	1225.94	1464.92	1228.47	1105.99	1329.45	1336.71	1268.23	1248.83	1231.08	0	1056.5	1444.9	1562.1
uc029qnw.1	Rpl31	960.445	1187.38	609.364	1364.77	620.014	1641.38	1068.07	1884	565.634	1453.51	1616.58	1776.84	1000.58	1578.72	887.637	624.535	2011.25	299.744	483.991
uc009doe.2	Pex26	501.101	701.043	108.36	0	281.824	285.457	0	424.641	224.392	285.921	589.945	321.369	189.845	0	418.423	0	0	537.446	0
uc009put.1	Ppcdc	0	28.4687	39.5194	10.1162	0	20.5626	42.5579	14.8346	7.23846	0	20.3111	2.32876	0	41.0169	0	0	0	11.2124	1.9321
uc007pwp.2	Aldh5a1	15879.1	14389.8	14665.5	14197.7	15659.1	15386.8	16354.6	16620.4	18160.3	17056.9	15265.6	15435.8	16830.1	15841.3	15197.5	17427.2	13793.5	15588.9	16141.7
uc008oig.1	Mtg2	90.1983	156.578	221.819	184.851	309.432	183.854	104.336	90.8621	188.2	136.985	288.048	69.0865	222.523	178.031	122.141	431.897	19.9853	221.257	269.528
uc012cty.1	Pex11b	130.286	0	2.54964	0	3.45091	65.3164	0	7.41732	0	23.9034	30.4666	2.32876	32.6783	0	89.4893	0	0	0	204.802
uc008hvm.2	Wdr96	0	92.5234	109.634	0	0	0	0	68.6102	0	0	0	0	56.7979	0	134.234	0	0	0	82.1142
uc008zgg.1	Hrk	555.387	495.831	947.191	565.588	749.998	551.561	597.184	1110.74	341.242	507.487	506.854	798.764	855.081	1079.53	1104.1	1070.51	872.086	1276.72	1200.8
uc009jxw.1	Itgam	12.5275	5.93099	0	21.1521	9.20243	0	0	22.2519	14.4769	1.83872	0	107.899	8.55859	0	0	0	0	1.49498	0
uc008hsj.3	Nolc1	1459.88	1417.51	1532.33	1443.86	2542.17	1289.39	3060.05	2807.45	1302.92	1272.39	2262.84	1955.38	2657.83	2227.13	2026.81	4262.67	1596.1	1237.1	815.346
uc007aew.1		0	11.862	0	12.8752	16.1043	0	0	0	0	27.5808	0	0	0	0	13.3025	0	0	5.97993	30.9136
uc007uqo.2	Lcp1	0	0	0	4.59828	2.30061	0	0	0	0	0	0	62.1002	0	0	0	0	0	0	0
uc007fdf.2	Ccdc138	293.98	376.025	443.637	406.488	425.612	370.126	395.377	343.051	352.616	321.776	387.757	399.77	534.523	397.079	538.145	1265.78	541.42	586.033	375.793
uc008ext.1	Snx24	926.203	741.374	657.807	716.412	689.032	601.153	657.589	697.228	626.644	604.019	745.047	935.384	835.63	758.377	834.427	212.87	676.775	595.751	611.509
uc007ype.2	A930003A15Rik	28.3958	45.0755	45.8935	34.0273	14.954	73.7833	53.5406	35.2323	28.9538	61.5971	11.0788	12.42	46.6832	32.2899	36.2794	0	55.4138	17.1923	0
uc008qwk.1	Lrif1	672.311	1043.85	801.861	877.352	1166.41	943.459	867.633	905.84	562.532	684.923	434.842	860.864	946.892	944.262	1122.24	2046.89	1368.99	1109.28	1980.4
uc009sed.2	Ackr2	0	0	0	0	0	0	0	0	0	0	0	3.88126	0	0	0	0	0	0	0
uc007jgf.2	Llgl1	352.441	0	196.322	208.762	0	218.931	380.276	0	0	257.421	276.969	417.624	347.012	406.678	0	0	311.589	260.874	0
uc007tjl.1		281.452	322.646	299.582	344.871	328.987	399.156	395.377	305.037	257.482	272.131	399.759	207.259	361.017	388.352	326.515	387.036	478.739	263.117	363.235
uc008ulz.2	Ppih	11.6924	37.9583	61.1913	13.7948	29.9079	16.9339	26.0839	10.1988	8.27253	45.968	20.3111	29.4976	12.4489	41.0169	59.2564	0	0	9.71739	0
uc007phn.1	Esyt2	60.9673	65.2409	99.4359	336.594	118.481	116.118	115.318	3.70866	320.56	128.71	177.26	61.3239	203.85	117.815	331.352	33.4258	11.8095	5.97993	48.3025
uc011xdz.1	Pkib	0	0	0	0	0	0	0	262.388	0	0	0	0	0	0	0	0	0	0	0
uc009ufz.2	Drp2	78.5059	61.6823	124.932	69.8939	63.2667	87.0885	1.37284	0.927165	41.3626	96.5328	50.7777	134.292	27.2319	63.7071	72.5589	85.3238	32.7032	2.24247	54.0988
uc009aju.2	Zfp12	1140.84	1022.5	0	964.719	617.713	942.249	280.059	385.7	624.576	314.421	456.999	1002.92	907.211	1295.09	10.8838	60.6943	582.299	369.261	719.707
uc007ijb.2	Rhbdf1	384.178	519.555	433.439	580.303	421.011	500.759	638.369	572.061	723.846	478.987	562.248	653.605	578.872	558.528	576.843	0	434.226	597.993	370.963
uc009ihh.2	Sytl2	91.0334	122.178	77.764	74.4921	154.141	292.714	30.2024	132.585	266.789	185.711	148.64	145.159	88.6981	82.9065	68.9309	0	79.0328	59.7993	149.738
uc007hbg.1	Zfc3h1	10139	10057.8	10860.2	11291.5	11567.5	11749.7	10448.7	10124.6	9778.12	10790.5	11604.1	9311.15	11407.8	10651.3	10656.5	10844	10857.5	11944.9	9913.6
uc012grs.1	Cbl	269.76	0	420.69	642.84	0	310.858	259.466	0	0	372.341	353.598	0	196.848	219.048	250.328	0	312.498	256.39	277.256
uc009dnw.2	Mical3	8710.81	9223.87	8069.61	8024.92	9601.59	7952.87	9026.4	8863.69	9285.91	9151.31	8633.13	9341.42	8019.4	11170.6	10047	8811.22	10768.4	9494.63	11339.5
uc012bvc.2	Kynu	0	2.3724	0	0	0	0	0	12.0531	0	0	0	0	0	0	0	0	0	0	0
uc008lrt.1	A930104D05Rik	6.68135	3.55859	0	12.8752	0	16.9339	0	2.78149	0	0	0	0	0	0	0	0	0	5.97993	11.5926
uc007ybz.1	Fam86	261.408	176.743	391.369	284.174	302.53	181.434	252.602	261.46	180.961	242.711	285.278	292.647	294.882	243.483	264.84	96.759	100.835	209.298	391.25
uc056zvc.1		66.8135	99.6406	84.1381	136.109	208.205	107.651	74.1332	116.823	123.054	160.888	155.103	131.187	110.484	132.65	338.608	51.0184	192.586	152.488	63.7593
uc007kjp.1	Poldip2	515.299	189.792	427.064	413.845	414.109	267.313	167.486	36.1594	276.096	249.147	290.818	515.432	438.044	233.011	83.4427	0	2.72527	68.0217	173.889
uc008tsf.1		86.0224	136.413	109.634	125.993	108.129	127.004	100.217	131.657	112.713	119.517	123.713	80.7303	94.1445	113.451	104.001	87.9627	144.439	78.4866	171.957
uc008rja.1	Etnppl	107.737	61.6823	11.4734	11.9555	26.457	68.9451	35.6937	49.1397	68.2483	79.9843	39.6989	58.9952	76.2493	64.5798	58.0471	36.0647	60.8644	127.821	60.8611
uc009min.2	Mmaa	585.454	756.794	736.845	732.966	894.937	592.686	693.282	490.47	895.501	467.954	653.648	842.234	746.932	602.163	668.751	289.397	669.508	611.448	718.741
uc007xvv.3	Pcbp2	116.924	97.2682	168.276	125.073	121.932	189.901	205.925	89.0078	78.589	132.388	147.717	88.4928	82.4737	108.215	111.257	230.462	164.425	121.094	132.349
uc008ahp.1	Sytl3	0	0	0	0	0	0	0	0	0	0	2.76969	0	0	0	0	0	0	0	0
uc009qns.2	Gtf2a2	63.4729	73.5443	100.711	41.3845	170.245	49.5921	108.454	14.8346	11.3747	97.4522	52.6242	108.675	133.047	20.9448	27.8142	74.7683	71.7654	140.528	25.1173
uc012bqf.1	Gm25022	7.51652	1.1862	1.27482	0	0	4.83825	0	0.927165	0	1.83872	0.923231	0	0	0	1.20931	0	2.72527	0	0
uc008syo.1	D630039A03Rik	61.8025	138.785	96.8863	142.547	40.2606	39.9156	21.9654	99.2066	84.7934	113.081	95.0928	81.5065	78.5834	76.7976	67.7216	260.37	132.63	112.124	102.401
uc007dbe.1	BC034090	798.422	886.09	948.465	897.584	947.85	989.422	785.262	806.633	1170.56	938.666	954.621	1346.02	1006.02	1049.86	971.079	1200.69	1058.31	863.352	843.361
uc008tmc.1	Dennd4c	871.917	1100.79	1418.87	1894.49	429.063	814.036	1202.6	346.76	281.266	1335.83	1418.08	296.528	629.446	857.865	1263.73	136.342	215.296	1255.04	1473.23
uc008ggw.1	Tm7sf2	363.299	317.901	372.247	294.29	320.935	320.534	421.461	300.401	521.169	486.341	394.22	411.414	411.591	382.243	458.33	369.443	437.86	278.814	341.015
uc033jsr.1		10410.4	10329.4	9772.76	10081.3	11606.6	10731.2	11312.2	12321.1	11274.4	10758.4	12028.8	11056.2	10913	11922	10870.5	16435.8	11874	11424.7	10387.9
uc033hfn.1	Crem	0	87.7786	0	111.278	63.2667	99.1841	222.399	53.7755	51.7033	67.1133	34.1595	170.776	37.3466	54.9801	397.864	144.259	71.7654	168.186	483.025
uc007rhc.1		53.4508	36.7721	79.0388	119.555	58.6655	157.243	144.148	38.9409	86.8615	57.9197	74.7817	97.0316	94.9226	89.0154	105.21	22.8703	89.0255	76.2441	55.0648
uc009jbj.2	Cyb5r2	11.6924	34.3997	0	2.75897	0	0	0	0	0	0	0	7.76252	0	0	0	0	0	0	0
uc008xqy.1	Gabra4	6532.69	11856	8199.64	11639.2	7149.14	3218.65	9199.38	13461.5	7756.53	9143.03	5877.29	6650.93	11243.7	10579.7	17029.6	15689	8804.44	9591.81	7176.78
uc033jtc.1		16950.6	15076.6	14703.8	14841.4	16810.5	15340.9	16575.6	16716.8	18805.5	17623.2	16188.9	15810.7	16890	19088.6	15316	26268.3	18085.8	19221.7	18383.9
uc009baw.2	Wnt16	16.7034	18.9792	7.64891	3.67862	9.20243	0	21.9654	0	16.5451	11.0323	5.53939	4.65751	0	10.4724	10.8838	0	85.3918	16.4448	0
uc009rnf.1	Rbm6	262.243	326.204	207.796	345.791	307.131	251.589	292.414	187.287	352.616	322.695	329.593	268.583	436.488	239.12	380.934	181.203	343.384	233.217	195.142
uc056yiv.1		12.5275	0	0	5.51794	0	12.0956	12.3555	0	31.022	7.35488	10.1555	3.10501	15.5611	0	16.9304	0	0	0	0
uc009alc.1		257.232	298.922	305.957	254.745	232.361	203.207	421.461	254.043	502.556	327.292	321.284	267.031	359.461	293.227	304.747	164.49	124.454	216.025	211.565
uc007ufo.2	Sacs	137.803	120.992	664.181	327.398	54.0643	0	75.506	0	119.952	0	223.422	535.614	433.376	769.722	227.351	138.981	585.933	547.164	156.5
uc009ifl.2	Nox4	6.68135	0	20.3971	0	0	44.7538	0	0	128.224	310.744	394.22	31.0501	14.783	32.2899	0	0	0	416.353	0
uc008wre.1	Gm15587	40.0881	36.7721	48.4431	104.841	54.0643	37.4964	0	49.1397	53.7714	47.8067	21.2343	49.6802	57.576	9.5997	70.1402	0	39.9706	61.2943	67.6235
uc012cor.1		866.07	1086.56	1063.2	1033.69	2109.66	2432.43	2351.67	238.281	349.514	931.312	2214.83	2437.43	1798.08	1479.23	1480.2	793.423	836.658	548.659	295.611
uc057abg.1	mmu-mir-6240	0	0	0	0.919656	0	0	2.74567	0.927165	0	0.91936	0	0	0	0.8727	2.41863	4.39813	0.908423	0	0
uc012hpg.1	Mum1l1	311.518	0	0	0	0	0	0	0	0	0	0	0	0	0	0	0	0	0	0
uc012ghy.1	Papd5	1792.27	4792.24	5118.4	4713.24	3255.36	5699.46	1787.43	5391.46	3079.45	3901.76	5072.23	4230.58	3039.86	5228.35	4761.07	7878.82	7514.48	7735.79	3452.66
uc009axr.2	A430035B10Rik	0	0	0	0	0	0	0	14.8346	25.8516	21.1453	0	0	0	0	0	0	23.619	0	0
uc009exp.2	Eps8l1	0	0	0	0	0	0	4.11851	0	39.2945	0	0	26.3926	0	0	0	0	0	0	15.4568
uc012amd.1	Tbc1d24	9.18686	32.0273	10.1986	74.4921	20.7055	111.28	50.7949	28.7421	136.497	98.3715	1441.16	61.3239	18.6733	20.0721	1203.27	5219.71	172.6	156.973	28.0154
uc009sge.2	Limd1	10.022	97.2682	33.1453	27.5897	105.828	44.7538	94.7257	195.632	25.8516	96.5328	61.8565	149.817	77.8054	167.558	41.1167	8.79627	376.996	38.8695	49.2685
uc008puo.3	Cct3	10843	9782.57	9851.8	9606.73	10073.2	8817.71	9432.76	9165.02	8987.06	8279.76	7906.55	8291.15	8367.19	9378.04	7854.5	13079.2	9771.91	10881.2	10967.6
uc029rye.1		2.50551	4.74479	0	0.919656	1.1503	2.41913	1.37284	0.927165	1.03407	1.83872	1.84646	0	1.55611	3.4908	2.41863	0	3.63369	0.747491	0
uc007nbw.1	Ntsr2	7544.08	3094.79	7715.21	7070.32	8124.6	6817.09	8574.74	9508.07	11432.6	6418.05	7455.09	10105.3	9542.05	7645.73	8707.06	7656.27	5713.98	8359.2	7416.36
uc007otu.2	Trip11	643.08	0	233.292	0	738.495	1451.48	0	897.495	389.843	0	0	641.184	0	511.402	665.123	0	588.658	278.067	1185.34
uc012afa.1	Hspbap1	0	55.7513	2.54964	106.68	12.6533	0	404.987	181.724	122.02	23.9034	120.02	82.2828	9.33665	114.324	545.401	356.249	262.534	4.48495	45.4043
uc007boz.1	Speg	1748.01	1660.68	1788.57	732.046	2481.21	1849.42	0	1663.33	0	2507.09	2729.07	2704.46	2115.53	3962.06	2593.98	0	47.238	2880.08	155.534
uc007oux.2	Unc79	6595.33	5947.59	8361.54	2599.87	3807.51	9254.36	4563.31	6944.46	2881.94	9315.87	6338.9	6843.44	4860.5	10180.9	6068.34	2214.9	2521.78	6311.07	5889.04
uc009bct.1	Snd1	5717.57	5539.54	6031.17	6162.62	6599.29	6359.88	6099.51	6581.94	6532.19	6688.34	6830.99	7762.52	5679.79	6840.23	5935.32	4449.15	5939.27	6471.78	6841.56
uc008plh.1	Rsrc1	1054.82	652.409	3603.91	1427.31	2259.2	1347.45	1545.81	710.208	974.09	583.794	3015.27	929.95	647.341	1322.14	3856.5	5230.26	2781.59	828.22	310.102
uc007irp.2	Tbc1d9b	14167	8951.05	5837.4	7670.85	9572.83	13058.4	13409.9	13322.4	9893.94	11637.3	9711.47	7572.34	7645.94	12214.3	5558.01	5407.07	13721.7	9930.42	8225.91
uc012drm.1	Klhl17	15.8682	0	0	0	0	0	0	0	85.8274	42.2906	75.7049	0	0	168.431	85.8613	0	0	83.719	0
uc007sgi.2	Atxn7	4722.05	4296.41	3642.16	4521.03	5019.93	5215.63	4246.18	4647.88	4438.21	4189.52	4566.3	4279.48	4406.9	5093.08	4882	7022.94	4374.97	4902.8	4345.29
uc007xnk.1	Ccdc65	7.51652	4.74479	45.8935	23.9111	27.6073	0	0	37.0866	77.5549	34.0163	0.923231	67.534	1.55611	14.8359	3.62794	0	0	3.73746	15.4568
uc012era.1	Hnrnpf	0	0	16.5726	31.2683	5.75152	14.5148	0	12.9803	14.4769	17.4678	5.53939	0	0	53.2347	0	21.111	0	0	0
uc009gsg.2	Prmt1	1555.92	1462.58	1231.48	1084.27	1402.22	1193.84	480.493	1345.32	1930.6	1798.27	978.625	1787.71	943.779	1672.97	1140.38	1710.87	1280.88	1499.47	1494.48
uc009awk.1	Pdk4	2362.69	2722.32	2920.61	2720.34	2032.59	2761.43	2072.98	2123.21	1903.71	2508.93	2096.66	2378.44	2505.33	2081.39	2286.81	2638.88	2380.98	1849.29	3210.18
uc008vvs.2	Cort	21.7144	0	12.7482	14.7145	32.2085	14.5148	43.9308	4.63582	20.6813	12.871	22.1575	12.42	49.0174	8.727	10.8838	21.111	0	23.1722	0
uc008cqe.1	Supt3	98.55	73.5443	85.4129	116.796	142.638	95.5554	49.4221	58.4114	49.6352	194.904	130.176	79.1777	118.264	95.997	106.42	67.7313	178.959	105.396	89.8426
uc009ncd.1	Nol3	1124.14	1343.96	870.701	1151.41	906.44	1277.3	1282.23	1118.16	1585.22	1218.15	1331.3	1486.52	1315.69	1444.32	1331.46	2316.94	1420.77	1234.11	891.664
uc007vqh.2	Sybu	156.177	0	0	115.877	93.1746	0	218.281	42.6496	0	100.21	105.248	0	125.267	238.247	0	0	54.5054	153.983	597.018
uc007fre.2	Gstt4	0	0	0	0	3.45091	0	0	0	8.27253	0	0	0	0	0	0	0	0	0	0
uc008qgo.2	Celf3	913.675	913.372	1054.28	467.185	1158.36	930.154	1096.9	1427.83	993.737	1229.18	1658.12	1068.12	1065.93	1381.48	896.102	412.545	951.119	1192.25	1235.58
uc033jfr.1	Spock3	24219.9	26010.9	25852.1	25270.3	28993.4	26863.2	26372.2	32571.3	21054.6	27094.5	25749.8	21178.5	24451.1	25570.1	22161.9	15026.7	36148.9	34443.7	37911.6
uc008ghq.1	Batf2	18.3737	35.5859	0	52.4204	9.20243	9.6765	0	0	0	31.2582	0	0	0	0	0	0	0	0	0
uc007zgt.2	Gramd1c	288.969	250.288	266.437	369.702	132.285	290.295	222.399	231.791	195.438	131.468	90.4766	331.46	405.366	191.994	425.679	493.471	154.432	344.593	270.494
uc007dpr.2		265.584	169.626	207.796	244.629	203.604	332.63	200.434	151.128	198.541	387.051	310.206	216.574	255.202	308.063	461.958	1.75925	85.3918	163.701	185.481
uc009avs.2	Sgce	1524.18	1361.75	1783.47	1126.58	1295.24	1266.41	1076.3	1391.67	1302.92	1657.61	1059.87	1162.05	912.657	1714.86	1424.57	447.73	1581.56	1718.48	1410.43
uc007jdf.2	Gjc2	91.0334	43.8893	183.574	0	0	139.1	98.8442	0.927165	87.8956	2.75808	96.016	89.269	86.364	35.7807	82.2334	39.5832	29.0695	35.8796	0
uc007khh.2	Myo18a	55.1212	142.344	10.1986	47.8221	98.9261	27.8199	129.047	0	0	26.6614	130.176	10.0913	10.8928	34.908	35.0701	0	0	118.851	1.9321
uc029xlp.1	Gm14827	386.683	429.404	214.17	497.534	431.364	448.748	442.053	393.118	399.149	438.535	538.244	322.921	557.087	515.766	416.004	504.026	524.16	457.465	278.222
uc008duo.2	Cript	4909.96	4985.59	4868.53	4655.3	4521.85	4538.28	4371.11	5154.11	4023.55	4487.4	4040.06	3914.64	4138.47	4036.24	4112.88	3624.06	4295.03	5332.6	6205.9
uc008ijx.2	Rsu1	197.1	158.95	79.0388	138.868	175.997	160.872	89.2344	116.823	125.122	142.501	198.495	149.817	242.753	103.851	218.886	424.86	128.996	227.985	108.198
uc009chj.2	Immt	2486.3	4576.35	1240.4	2244.88	3755.74	2817.07	2280.28	5312.65	3759.86	5782.77	2979.27	5363.9	4630.98	2406.04	5786.57	4611	5994.69	2638.64	6882.14
uc033jga.1	mmu-mir-7067	0	2.3724	1.27482	9.19656	0	7.25738	4.11851	0.927165	1.03407	6.43552	8.30908	0.776252	0.778054	3.4908	3.62794	0	1.81685	8.9699	4.83025
uc012cnv.1	Hps3	131.122	189.792	178.475	0.919656	301.38	0	203.18	3.70866	0	6.43552	0	114.885	134.603	130.905	489.772	842.683	1661.51	131.558	0
uc007wup.1	Cbx6	5727.59	338.066	6706.82	471.784	580.904	5164.83	5801.61	230.864	1732.06	324.534	1716.29	6622.21	230.304	298.464	258.793	2364.44	7568.98	7039.13	6858.95
uc008jnl.2	Lhx2	1702.07	2327.32	2524.14	2304.66	2391.48	2740.87	3296.18	2847.32	1856.15	967.167	2616.44	2168.07	1041.04	2402.54	2459.75	2381.15	2946.02	2070.55	2522.35
uc007aey.1	Sox17	386.683	321.46	470.408	18.3931	257.668	24.1913	402.241	153.909	370.196	284.082	395.143	38.0364	349.346	194.612	314.422	95.8793	414.241	362.533	209.633
uc033fmz.1		5.84618	20.1654	7.64891	9.19656	5.75152	21.7721	13.7284	12.0531	13.4429	7.35488	3.69292	9.31503	3.11222	5.2362	3.62794	12.3148	13.6263	5.23244	6.76235
uc008rnw.2	Rap1gds1	350.771	353.487	323.804	280.495	723.541	245.541	781.144	522.921	299.879	302.469	334.21	564.336	342.344	156.213	824.752	153.935	229.831	248.167	565.139
uc007qtv.2	Hnrnpk	146.99	117.434	557.096	492.016	228.91	711.223	78.2517	254.97	604.928	279.485	263.121	220.456	425.596	409.297	517.587	52.7776	1.81685	330.391	26.0833
uc009cmj.1	Ccdc142	79.3411	0	81.5884	8.2769	0	0	65.8961	0	0	0	0	146.712	0	0	0	0	0	74.7491	53.1327
uc008pou.2	Gucy1a3	7446.37	7073.3	8602.48	7909.96	8738.86	7695.24	8537.67	11112.1	7258.11	8366.18	6530.94	6956	8076.98	8850.06	4758.65	17546.8	11035.5	12539.9	15508
uc008vun.1	Ptchd2	854.378	651.222	0	789.065	1138.8	891.448	280.059	8.34448	577.009	1059.1	1477.17	690.865	105.815	529.729	0	0	0	5.97993	0
uc007jaa.1	Galnt10	40.9233	30.8411	8.92373	24.8307	54.0643	12.0956	45.3036	29.6693	32.056	32.1776	21.2343	21.7351	20.2294	49.7439	8.4652	49.2591	10.9011	7.47491	0
uc033isy.1		55.9563	26.0963	38.2446	59.7776	25.3067	56.8494	45.3036	34.3051	27.9198	33.097	39.6989	55.1139	76.2493	32.2899	45.9539	186.481	12.7179	62.7893	52.1667
uc033fzj.1		0	5.93099	1.27482	2.75897	4.60122	1.20956	6.86418	3.70866	8.27253	7.35488	2.76969	7.76252	4.66832	8.727	4.83726	11.4351	3.63369	1.49498	1.9321
uc009kqt.1	Ccnd1	4725.39	4722.25	4697.71	4246.05	4871.54	4169.36	4118.51	4496.75	4586.08	4354.09	4101.92	4135.87	4253.62	4739.64	3487.66	3993.51	3062.29	3908.63	2899.11
uc008miz.2	Pced1a	178.726	60.4961	0	345.791	92.0243	229.817	98.8442	0	170.621	327.292	0	133.515	153.277	84.6519	0	12.3148	119.003	11.2124	151.67
uc029raw.1		7.51652	2.3724	2.54964	5.51794	2.30061	6.04781	2.74567	2.78149	8.27253	5.51616	3.69292	6.21002	5.44638	5.2362	2.41863	20.2314	14.5348	7.47491	11.5926
uc011yhn.2	Gga3	434.288	316.715	851.579	263.022	227.76	388.27	381.649	0	204.745	407.276	526.242	0	844.967	421.514	740.1	1841.94	0	141.276	0
uc008hqb.1	Fam178a	6274.63	5519.38	5760.91	7530.14	5329.36	4749.95	7904.79	7518.38	2961.56	5752.44	5153.48	6416.5	7010.27	7142.18	6507.32	4464.11	10509.5	6574.19	8610.4
uc007djg.1	Mpzl1	35.0771	138.785	169.551	34.9469	50.6134	177.806	46.6764	50.994	39.2945	20.2259	118.174	20.9588	128.379	21.8175	130.606	14.9537	44.5127	26.9097	88.8765
uc009utf.2	Gpr64	0	0	19.1223	0	0	0	0	0	0	0	0	110.228	0	0	31.4422	0	0	0	0
uc009bio.2	1810058I24Rik	86.8576	276.384	6.3741	39.5452	71.3188	0	141.402	134.439	96.1681	110.323	24.9272	31.8263	97.2567	253.083	3.62794	62.4535	311.589	106.891	105.299
uc008ypj.1	4930522L14Rik	68.4839	59.3099	36.9698	34.9469	59.8158	37.4964	50.7949	10.1988	20.6813	38.6131	23.0808	13.1963	57.576	67.1979	77.3961	7.03702	10.9011	9.71739	17.3889
uc012dku.1	Mir697	0	5.93099	5.09928	0	1.1503	8.46694	0	2.78149	2.06813	0	0	0	3.11222	1.7454	0	0	0	0.747491	3.8642
uc012gac.1	Dlgap2	484.398	551.582	597.89	1898.17	424.462	293.924	225.145	739.877	384.672	0	842.91	56.6664	858.972	0	955.358	0	0	210.045	0
uc011xti.1	Pwwp2a	141.979	803.056	590.241	498.454	525.689	564.866	1429.12	621.2	438.444	320.857	794.902	451.003	552.418	533.22	199.537	616.618	0	607.71	455.009
uc008ika.2	Trdmt1	648.926	890.834	1013.48	881.031	923.694	1086.19	978.832	876.17	834.491	836.618	911.229	811.184	1028.59	821.211	945.684	846.201	841.2	692.924	906.154
uc007ktm.2	Trim37	41550.5	40457.6	41019.9	40608.3	45579.6	41052.6	39448.5	43730.6	38341.1	40799.4	37657.7	34665.1	40227.7	42222.1	41344	54577.3	40798.2	42387.2	43449
uc029wtz.1	Gm4890	0	0	0	0	77.0704	0	0	0	0	0	0	0	0	0	0	0	0	0	0
uc009tcu.1	Gm595	0	0	0	0	0	0	0	0	0	0	0	0	0	0	0	0	0	11.9599	0
uc009aeo.2	Zscan21	323.21	626.312	305.957	552.713	472.775	457.215	783.89	738.95	668.006	751.117	779.207	691.641	750.044	933.789	360.376	206.712	1672.41	360.291	379.657
uc007eqx.2	Enpp1	938.73	2482.71	2029.51	1350.97	3150.68	1590.57	1257.52	1891.42	665.938	1578.54	1669.2	1904.92	2028.39	868.337	2151.37	0	611.369	1912.83	1229.78
uc008bwe.1	Brd4	815.96	733.07	467.859	1000.59	1242.33	1210.77	1308.31	1267.43	877.922	1523.38	1621.19	1436.07	628.668	1067.31	532.098	717.776	646.797	1442.66	1724.4
uc007whg.1	Zc3h3	0	0	0	0.919656	0	0	0	0	0	0	1.84646	2.32876	0	2.6181	0	0	0	0	0
uc007fzf.1	Madcam1	0	0	0	0	0	0	0	0	0	0	0	18.6301	0	0	0	0	0	0	0
uc057aww.1	Sgpl1	0	0	407.942	0	0	0	0	0	0	0	0	162.237	0	0	0	0	0	0	541.954
uc008liv.2	Elf5	167.869	118.62	135.131	135.189	156.441	170.548	236.128	242.917	152.008	239.034	215.113	211.917	164.169	311.554	130.606	28.1481	256.175	189.115	227.988
uc008yth.2	Asphd2	2213.2	2026.03	2230.93	2322.13	2152.22	1972.8	2052.39	2853.81	2772.33	2154.06	2245.3	2656.34	2050.17	2439.2	2210.63	2939.71	2585.37	2581.83	2737.78
uc008wtp.2	Speer4b	25.0551	0	10.1986	6.43759	9.20243	0	0	0	3.1022	11.0323	7.38585	13.9725	14.783	0	19.349	0	0	20.9298	19.321
uc008npc.1	Blcap	6019.9	4788.68	5639.8	5797.51	6586.64	5645.03	4792.57	7257.84	6440.16	6353.7	5476.61	5851.39	6206.54	6482.42	5681.36	8486.64	6717.79	6946.44	6796.16
uc009agc.2	Sun1	223.825	186.233	1072.12	926.094	1845.09	478.987	914.309	403.317	572.872	262.018	516.086	433.925	876.089	202.467	1384.67	0	1132.8	1207.95	284.985
uc008ysy.1	Tfip11	2808.67	2526.6	2258.98	2299.14	2208.58	2552.18	2888.45	2731.43	2946.05	2462.05	2837.09	3058.43	2644.61	3368.62	2723.38	3500.04	2497.26	2587.07	2540.71
uc007eta.2	Rnf146	1541.72	2377.14	1339.83	2230.17	1411.42	1804.67	1203.98	1877.51	1076.46	1865.38	1590.73	1918.12	1529.65	1199.96	1378.62	436.295	1695.12	1321.56	828.87
uc012bsn.1	Fam69b	855.213	1789.97	1961.95	713.653	1665.64	1983.68	2219.88	2640.56	2752.68	1849.75	1950.79	1439.17	1729.61	2127.64	988.01	1039.72	1880.44	1883.68	2173.61
uc008rti.2	Usp33	8696.62	5966.57	8569.33	5739.57	9684.41	10282.5	4965.55	8083.02	8173.25	6262.68	4522.91	7601.84	6485.08	10779.6	10767.7	7120.58	5515.04	5998.62	5931.54
uc008qmo.2	Hist2h3b	485.233	387.887	959.939	707.216	572.851	658.002	849.786	765.838	1261.56	729.052	863.221	827.485	683.909	786.303	705.03	704.581	1324.48	1057.7	890.697
uc008fqm.1		0	0	26.7712	6.43759	0	0	0	18.5433	0	0	0	17.8538	10.8928	0	24.1863	0	0	0	0
uc007oed.1	Acot4	86.0224	61.6823	73.9395	87.3673	74.7698	79.8311	49.4221	52.8484	56.8736	95.6134	168.028	52.7852	84.8079	82.0338	114.885	0	123.546	42.607	140.077
uc007ker.2	Crk	10549	11573.7	14038.3	9750.19	10895.7	9692.23	9791.07	9415.36	10423.4	8822.18	7492.02	8252.34	10040.8	10565.8	7473.56	9747.15	10848.4	12825.5	12120.1
uc007pfj.1	Cdca4	236.353	345.184	297.033	164.618	178.297	381.012	233.382	76.0275	0	203.179	248.349	131.187	189.067	0	154.792	0	207.121	156.973	0
uc012amj.2	E4f1	56.7915	149.461	19.1223	154.502	177.147	127.004	105.708	122.386	8.27253	88.2586	163.412	45.0226	6.22443	87.27	3.62794	849.72	0	121.841	168.093
uc009mdc.3	Ankle1	0	0	0	0	0	33.8678	0	0	0	0	0.923231	6.98627	0	0	0	0	0	0	0
uc007tgn.1	Psmc6	10872.2	11828.8	11737.3	11302.6	11378.8	11969.8	10389.6	10664.2	9484.45	10588.3	9791.79	8937.77	11056.9	10656.5	9158.14	15748	13870.7	13154.4	12260.1
uc009dkl.2	Zfp422	1494.12	921.676	1016.03	1081.52	908.74	1013.61	2637.22	1097.76	1037.17	1554.64	2315.46	1161.27	841.076	1058.59	1429.41	935.043	2686.21	1293.91	2563.89
uc029vep.1		0	0	0	0	0	1.20956	0	0	1.03407	0	0	0	0	0	0	0	0	0	0
uc007vha.1	Adamts12	2.50551	23.724	0	42.3042	1.1503	7.25738	10.9827	35.2323	39.2945	55.1616	2.76969	22.5113	15.5611	23.5629	18.1397	0	35.4285	76.2441	0
uc033gsm.1		1625.24	37.9583	76.4891	34.0273	59.8158	29.0295	34.3209	44.5039	1570.75	1349.62	1275.91	1676.71	31.9002	1552.53	1012.2	5.27776	2427.31	14.2023	1912.78
uc009kal.1	Tacc2	0	27.2825	0	0	851.225	14.5148	0	0	11.3747	196.743	439.458	17.8538	48.2393	46.2531	8.4652	0	0	11.9599	2.89815
uc007dxr.2		2144.71	2967.87	6858.53	2603.55	2529.52	3140.02	5264.83	5225.5	5291.31	13048.5	2908.18	3180.31	2090.63	2087.5	2652.03	4339.2	5459.62	4133.63	7899.39
uc009lrv.1		194.594	259.777	151.703	281.415	265.72	204.416	252.602	195.632	313.322	240.872	367.446	279.451	416.259	265.301	293.863	146.898	505.083	171.923	328.457
uc009qmt.1	Vps13c	5911.33	4346.23	5063.58	6875.35	5852.75	5860.33	5343.08	5437.82	7461.82	6894.28	5413.83	5178.38	5665.79	5739.75	6693.56	4340.08	4874.6	4952.13	5351.91
uc007koa.2	Slfn5	952.093	0	0	940.808	197.852	0	227.891	237.354	0	210.533	694.27	816.618	132.269	280.137	0	0	138.08	896.242	849.157
uc009vej.3	Gapdhs	0	0	0	7.35725	0	2.41913	6.86418	22.2519	8.27253	2.75808	0	12.42	6.22443	6.1089	0	0	5.45054	7.47491	0
uc009fdc.2		0	0	16.5726	0	90.874	0	0	0	0	0	0	0	0	0	79.8148	0	76.3076	16.4448	0
uc011xnc.1	Otogl	157.847	119.806	26.7712	53.3401	104.678	94.3459	56.2863	166.89	61.0099	40.4518	148.64	57.4427	94.1445	117.815	162.048	0	148.981	136.043	95.6389
uc007cjj.1	Steap3	0	486.341	428.339	0	0	0	0	280.931	0	0	389.604	0	0	20.9448	0	347.453	0	535.204	238.614
uc009kdm.1		0	0	0	0	0	0	16.474	0	0	0	0	0	0	0	0	0	0	0	0
uc009tfb.2	Mospd1	1025.59	2206.33	1263.35	1842.99	1463.19	1632.91	1168.28	1616.97	1430.11	1202.52	1523.33	1075.11	1621.46	1654.64	1776.48	716.016	1384.44	831.958	600.883
uc007gfi.2	Timm13	1187.61	1220.6	1088.7	1076	1251.53	1104.33	1423.63	1158.03	1306.02	1399.27	1136.5	1238.12	1178.75	1096.98	989.219	1035.32	1326.3	1039.76	1505.1
uc008jpg.1	Zeb2	309.013	366.535	311.056	297.049	322.085	266.104	230.637	254.97	157.178	246.388	296.357	386.574	196.848	141.377	258.793	319.305	96.2929	162.206	254.071
uc012hcn.1	Ctnnb1	0	602.588	805.686	387.175	364.646	291.505	255.348	181.724	114.781	265.695	216.036	141.278	274.653	318.536	280.561	0	0	382.716	235.716
uc033ghv.1		15.033	78.289	10.1986	28.5093	18.4049	36.2869	34.3209	33.3779	48.6011	43.2099	21.2343	45.0226	25.6758	38.3988	30.2329	157.453	10.9011	3.73746	0
uc007mjl.1	Itgb4	1649.46	1428.18	1701.88	1729.87	1168.71	1683.71	1729.77	1176.57	2102.26	1738.51	2067.11	2287.62	1680.6	1131.89	1916.76	472.36	351.56	884.282	283.052
uc008zez.2	Hspb8	1232.71	1424.62	562.195	811.137	676.379	551.561	647.979	670.34	1088.87	780.537	528.088	781.686	776.498	651.907	476.47	631.572	734.914	666.015	782.5
uc033huh.1		0.835169	4.74479	25.4964	1.83931	2.30061	2.41913	4.11851	1.85433	3.1022	1.83872	1.84646	2.32876	1.55611	2.6181	4.83726	0.879627	12.7179	1.49498	3.8642
uc012djp.2	Ptch2	0	0	0	33.1076	0	0	0	0	0	0	54.4706	0	0	0	0	0	0	0	0
uc008hlj.2	Zfp518a	425.936	55.7513	71.3899	40.4649	94.3249	82.2503	79.6245	41.7224	78.589	150.775	28.6202	60.5477	493.286	79.4157	24.1863	37.824	650.431	138.286	389.318
uc009gry.2	Tsks	0	0	0	0	0	0	0	0	0	0	0	0	0	0	0	0	0	5.97993	0
uc007kxu.1	Nme1	6878.45	6277.36	7419.45	7280.92	6915.63	6177.24	6299.95	7637.98	6281.95	7003.68	6701.73	7194.31	6148.96	6227.59	5704.34	3793.83	6244.5	6537.56	8820.03
uc008wpi.1	Reln	4610.13	2900.25	8672.59	0	4211.26	3109.79	6573.14	3877.4	4798.06	8048.08	6228.12	3025.83	6415.83	7694.6	3819.01	6150.35	9706.5	5574.04	4821.55
uc007yxs.2	Dlg1	1186.78	2355.79	887.274	1897.25	4141.09	1115.22	2531.51	1200.68	1345.32	1136.33	2334.85	3112	2386.29	3041.36	4016.13	1941.34	3729.99	3975.16	5133.59
uc011zym.1	Rapgef3	0	0	0	356.827	542.943	0	0	0	0	447.728	0	0	645.007	0	520.005	0	0	0	0
uc009jmi.1	Zp2	0	0	14.023	0	0	0	0	2.78149	0	0	0	12.42	10.8928	0	0	0	0	0	0
uc009ncr.1	Lrrc29	485.233	584.795	455.11	607.893	430.214	581.8	576.591	374.574	583.213	705.149	626.874	423.058	635.67	577.728	833.218	249.814	200.762	349.078	316.864
uc009ttw.2	Arhgef9	440.969	806.614	884.724	569.267	653.373	736.624	838.803	879.879	820.014	574.6	976.778	797.987	809.176	843.901	810.241	156.574	758.533	654.055	796.991
uc007ccq.2		0	0	0	0	0	0	0	0	0	1.83872	0	0	0	0	0	0	0	0	0
uc009fsv.1	Ceacam1	0	0	0	0	0	118.537	0	0	0	0	0	135.844	0	0	0	0	0	0	0
uc029sch.1	A830082K12Rik	325.716	281.129	334.003	261.182	330.137	345.935	299.278	219.738	330.901	248.227	298.204	181.643	389.805	333.372	657.867	90.6016	280.703	318.431	319.762
uc007ntz.3	Psma3	5849.52	6025.88	5755.81	5446.2	6239.25	6371.98	5870.25	5631.6	2489	5438.01	5269.8	5336.74	5485.28	5319.98	5041.63	6962.25	5879.32	5054.54	5533.53
uc008ber.1	Kifc5b	78.5059	55.7513	47.1683	49.6614	89.7237	58.059	87.8615	114.968	122.02	146.178	66.4726	95.479	70.8029	59.3436	59.2564	45.7406	75.3991	31.3946	121.722
uc012eun.2	Gpr19	0	0	3.82446	0	0	0	1.37284	0.927165	2.06813	0	1.84646	2.32876	0	5.2362	0	0	0	2.24247	0.966049
uc009kpj.1	Phlda2	16.7034	14.2344	0	3.67862	0	0	0	0	0	0	0	0	1.55611	0	0	0	0	0	0
uc008kva.2	Madd	1321.24	226.564	5694.62	1179.92	1343.56	587.847	836.057	390.336	1805.48	1498.56	1431.93	392.007	1145.3	1236.62	598.611	3500.92	1369.9	5319.9	741.926
uc007wzp.3	Tcf20	5933.04	14840.5	8649.65	14251	0	6529.22	0	6301.01	9259.02	9845.43	9222.16	4961.81	8695.53	7236.43	0	441.573	0	4405.71	1786.23
uc008zes.1	Cit	4163.32	1992.81	1622.84	1829.2	2928.67	1543.4	2317.35	1156.17	2507.61	2906.1	2354.24	2376.88	2804.88	1336.98	3047.47	3254.62	2523.6	1890.41	1202.73
uc007ego.1	Syne1	9074.11	5092.35	6204.54	10453.7	7065.17	4071.39	6004.79	4302.04	5885.9	5556.61	3223	6933.49	8623.17	3388.7	7931.89	11911.9	7069.35	4700.23	3669.06
uc033fmt.1		0.835169	0	0	0	0	0	0	0.927165	0	0	0	0	0	0	1.20931	0	0	0	0
uc007bpa.1	Speg	1155.04	1084.18	1137.14	837.807	661.425	723.318	1166.91	629.545	133.394	695.955	1028.48	461.87	1205.21	439.841	305.957	372.962	1612.45	1000.14	478.194
uc008qza.2	Sars	3798.35	3945.29	4345.86	4594.6	4179.05	5531.33	5019.09	4835.16	5863.15	5493.18	4786.95	4474.32	4264.51	5167.26	3713.8	3941.61	3237.62	3570.77	2996.69
uc009fyy.1	Gmfg	5.01101	0	61.1913	11.9555	0	0	70.0147	42.6496	36.1923	22.984	0	55.1139	0	38.3988	0	0	0	17.1923	0
uc007iuw.2	Cdkl3	152.001	0	0	96.5639	123.083	368.917	160.622	106.624	0	0	152.333	0	100.369	0	145.118	0	140.806	0	0
uc008poc.1	Gria2	8913.76	10053	12927.9	7954.11	23247.6	10782	10450	10884	4460.96	7975.45	9667.15	7889.83	13146	1983.65	6544.81	955.275	8270.29	6998.76	8754.34
uc033jlr.1	Fbxo9	0	234.867	0	0	0	0	0	0	0	0	507.777	0	0	0	0	0	0	70.2642	0
uc007pkb.2		2959.84	2450.68	1893.11	2357.08	3233.5	2865.45	3090.25	2575.66	3304.87	3066.98	3305.17	2525.15	3210.25	2990.74	2809.24	1956.29	2411.86	2208.84	1608.47
uc008uov.1	Bmp8b	0	0	0	0.919656	0	0	2.74567	0.927165	4.13626	7.35488	1.84646	0	27.2319	6.9816	20.5583	0	1.81685	0	0
uc008xld.1	Sel1l3	385.848	258.591	648.883	405.568	414.109	307.229	485.984	221.592	435.342	155.372	808.75	433.925	633.336	641.435	679.635	1714.39	122.637	92.6889	374.827
uc008zin.2	Ptpn11	297.32	555.14	321.254	307.165	539.493	381.012	365.174	528.484	341.242	418.309	846.603	306.62	541.526	378.752	518.796	755.6	68.1317	189.115	55.0648
uc007vrc.2	Utp23	603.827	817.29	636.135	607.893	606.21	537.046	518.932	432.059	606.997	594.826	630.567	611.687	623.999	669.361	483.726	696.665	720.38	335.624	732.265
uc008elq.1	Kdm3b	5467.02	5613.09	5591.36	5232.84	5262.64	4620.53	5270.32	5448.95	5112.42	5210.93	5740.65	6381.57	5510.96	5902.07	5967.97	4545.03	4891.86	5683.18	5542.22
uc007fqg.2	Specc1l	4.17585	88.9648	6.3741	0.919656	2.30061	3.62869	8.23702	50.994	41.3626	4.5968	5.53939	0	46.6832	5.2362	8.4652	0	0	4.48495	12.5586
uc056zfp.1		202.946	231.309	137.68	247.387	202.454	261.266	227.891	149.273	128.224	264.776	362.83	239.086	345.456	285.373	324.096	51.898	126.271	195.095	192.244
uc033gev.1		2.50551	14.2344	5.09928	1.83931	9.20243	0	26.0839	38.9409	4.13626	0.91936	24.004	0	6.22443	3.4908	0	0	28.1611	14.9498	13.5247
uc029vys.1		0	0	2.54964	0	4.60122	0	0	1.85433	0	0	6.46262	0	0	0	0	0	0	0	0
uc008udi.1	Spata6	0	0	2.54964	3.67862	3.45091	0	0	0.927165	0	2.75808	0	0	0	0	7.25589	0	0	0	0
uc009jru.1	Atxn2l	9111.7	8337.78	8480.1	7886.97	9847.75	9573.69	9836.37	9495.09	13015.8	9754.41	10765.8	11892.2	10477.3	10874.7	8096.36	9925.71	13728.1	11758.8	9475.01
uc009cse.1	1600020E01Rik	0	43.8893	8.92373	8.2769	52.914	26.6104	17.8469	60.2657	11.3747	22.0646	16.6182	0	11.6708	22.6902	14.5118	0	73.5823	18.6873	28.9815
uc009quf.1	Gsta2	0	4.74479	0	0	0	0	5.49135	0	0	0	0	0	0	0	0	0	0	0	0
uc009spy.1	Dynlt3	13916.4	15825.1	16099.7	14090.1	15662.5	15017.9	13567.7	15004.3	12183.4	14786.1	12344.5	11563.8	14252.4	13913.5	13249.2	18584.8	13610.9	14452.7	14380.6
uc011wxj.1		1403.08	894.393	325.079	901.263	661.425	1449.06	1275.36	1086.64	1149.88	1165.75	1164.19	919.859	1088.5	856.992	867.078	781.988	2202.02	1314.84	1388.21
uc007fzx.2	Palm	1475.74	2010.6	2302.32	2237.52	2179.83	2298.17	2552.1	3354.48	2361.81	1456.27	2117.89	2541.45	2050.17	3449.78	2198.53	2361.8	4597.53	3262.8	3698.04
uc009uth.2	Gpr64	99.3851	0	1.27482	0	0	0	0	0	0	0	0	15.525	0	0	1.20931	0	0	0	0
uc007dji.1	Mpzl1	1793.94	1431.74	1472.42	1634.23	1417.17	1601.46	1306.94	1123.72	1698.97	1460.86	1904.63	1582	1296.24	1513.26	2176.77	2556.2	1140.98	1783.51	1248.14
uc007kww.1	Stxbp4	191.254	168.44	202.696	185.771	155.291	192.32	97.4714	105.697	138.565	163.646	266.814	159.132	236.528	236.502	192.281	277.962	139.897	198.833	194.176
uc009gek.2	Aplp1	47265.6	51158.3	50941.8	50592.1	49229.6	53102.2	53982.7	58253.7	63034.6	54371.9	52569.7	68910.3	50105.9	57399.3	54120.4	70378.1	68000.9	59117.6	60081.5
uc007whi.1	Naprt1	163.693	221.819	253.689	313.603	215.107	269.732	277.313	265.169	361.923	315.34	200.341	275.57	365.685	226.902	257.584	286.758	219.838	146.508	256.969
uc008jmw.1	Rabgap1	70.9894	126.923	80.3136	85.528	246.165	145.148	135.911	124.24	114.781	69.8714	216.959	119.543	66.9126	55.8528	158.42	60.6943	87.2086	62.0418	63.7593
uc007fdw.2	Micu1	394.2	336.88	379.896	513.168	396.855	249.17	370.666	235.5	263.687	318.099	373.909	464.199	340.01	329.008	466.795	1147.91	376.996	444.757	282.086
uc029wtt.1	Colgalt1	94.3741	24.9102	66.2906	146.225	46.0122	102.813	34.3209	25.0334	43.4308	24.8227	40.6222	38.0364	20.2294	18.3267	26.6049	612.22	45.4212	13.4548	13.5247
uc008gby.1	B3gnt1	3486.83	4349.79	4640.34	1579.05	2589.33	4006.07	3662.73	5026.16	4091.8	1379.04	3247	1495.06	5403.58	2840.64	4239.86	7227.01	4216.9	2723.11	4489.23
uc008azx.1	Ccdc154	0	2.3724	0	0	0	0	0	0	9.30659	5.51616	0	0	7.00249	0	0	0	0	0	15.4568
uc008qtk.1	Gm15886	5.01101	0	2.54964	14.7145	37.96	0	9.60985	85.2991	53.7714	14.7098	30.4666	10.0913	43.571	29.6718	21.7677	0	0	10.4649	0
uc008rez.1	Usp53	3796.68	3785.16	3422.89	3379.74	3700.53	3495.64	3816.49	3843.1	3260.41	3194.78	3688.31	3695.74	3245.26	3392.19	3826.27	5936.6	4238.7	4813.84	5392.49
uc008tab.2	E130308A19Rik	1489.11	1652.37	1627.94	1450.3	1380.36	1357.13	2101.81	1266.51	1091.97	2004.2	1924.01	1909.58	1644.81	1398.94	1644.67	709.859	1918.59	2019.72	1535.05
uc009pxw.1	Hexa	2733.51	2721.14	2556.01	3010.95	2730.82	2468.72	2440.9	2589.57	2240.82	2393.09	1930.48	2709.9	2066.51	2137.24	2497.23	2126.06	2546.31	2575.85	2665.33
uc057bnk.1	Itga4	0	18.9792	10.1986	31.2683	5.75152	0	8.23702	0	0	0	7.38585	7.76252	7.00249	6.9816	24.1863	0	0	17.9398	0
uc007ixt.1	Acsl6	7407.95	8742.28	8506.87	8798.35	7608.11	7478.73	8280.95	8980.52	8658.23	6881.41	7521.56	7813.76	8960.07	8452.1	7602.96	10963.7	8919.81	7979.47	1725.36
uc008tfg.1	Rgs3	21.7144	83.0338	35.6949	191.288	46.0122	45.9634	175.723	139.075	108.577	21.1453	162.489	120.319	196.848	6.9816	105.21	55.4165	0	182.388	99.5031
uc009eol.2	Aebp2	233.012	302.48	353.125	336.594	8.05213	436.652	227.891	177.088	241.971	335.566	522.549	5.43377	158.723	86.3973	13.3025	2.63888	0.908423	393.18	345.846
uc007myh.1	Pfn4	84.3521	94.8958	124.932	0	104.678	52.0112	108.454	69.5373	0	79.065	43.3919	113.333	50.5735	0	0	0	0	85.9615	58.929
uc011xlw.1	Usp44	15.8682	0	0	0	0	0	13.7284	10.1988	0	0	0	0	0	6.1089	0	0	0	0	0
uc007zqk.2	Vgll3	407.563	851.69	585.142	318.201	371.548	330.211	385.767	428.35	387.775	75.3875	348.058	347.761	417.815	189.376	276.933	34.3054	104.469	402.898	301.407
uc007qwy.2	Zfp934	0	139.971	0	122.314	79.371	324.163	50.7949	156.691	7.23846	4.5968	117.25	4.65751	49.7955	6.9816	9.67452	0	115.37	413.363	124.62
uc007lgg.1	Pnmt	0	4.74479	0	0	0	0	0	0	0	0	0	0	6.22443	0	0	3.51851	0	0	0
uc007mdt.1	Map2k6	23.3847	7.11719	0	1.83931	27.6073	0	0	20.3976	0	32.1776	42.4686	51.2327	27.2319	0	36.2794	131.944	0	0	67.6235
uc008otd.1		1156.71	1005.9	985.435	907.701	957.053	1072.88	1046.1	1404.65	282.3	937.747	1113.42	1170.59	1350.7	964.334	1498.34	166.249	1438.03	731.794	1023.05
uc009fif.2	Strn4	3961.21	3563.34	3824.46	3743	4064.02	4012.12	4863.96	5063.25	5732.86	4544.4	4082.53	5317.33	5323.45	4440.3	5706.75	4732.39	4874.6	4653.88	4551.06
uc008zji.2	Tmem116	28.3958	22.5378	71.3899	47.8221	33.3588	13.3052	53.5406	45.4311	35.1582	41.3712	20.3111	34.1551	49.0174	11.3451	19.349	0	39.9706	34.3846	0
uc008cpp.1	Rcan2	1.67034	2.3724	50.9928	1.83931	3.45091	43.5443	0	0	36.1923	32.1776	0.923231	3.88126	0	0.8727	9.67452	0	0	2.98997	3.8642
uc007oej.2		41.7585	137.599	127.482	91.046	102.377	29.0295	122.182	74.1732	73.4187	124.114	95.0928	90.8215	169.616	51.4893	134.234	187.361	93.5676	71.0117	128.485
uc009cgn.1	Krcc1	10.8572	9.48958	6.3741	9.19656	21.8558	18.1434	8.23702	0.927165	12.4088	13.7904	4.61616	4.65751	10.8928	18.3267	1.20931	28.1481	11.8095	10.4649	28.0154
uc012ejw.1	9330158H04Rik	190.419	66.4271	112.184	117.716	171.395	247.96	212.79	141.856	286.436	196.743	180.03	183.972	242.753	156.213	185.025	0	106.286	68.0217	103.367
uc012fgt.1	Samd4b	8.35169	11.862	17.8475	10.1162	17.2546	16.9339	19.2197	16.689	18.6132	8.27424	9.23231	20.1826	13.2269	24.4356	33.8608	52.7776	15.4432	16.4448	8.69444
uc012guc.1	Stra6	250.551	952.517	354.4	103.001	243.864	181.434	266.33	288.348	171.655	34.9357	148.64	323.697	107.371	0	411.167	76.5275	260.717	340.856	364.201
uc008imm.1	Etl4	410.903	36.7721	922.969	2.75897	424.462	292.714	840.176	428.35	518.067	465.196	326.824	202.602	297.995	468.64	21.7677	4372.63	505.083	1068.91	572.867
uc033gsc.1		26.7254	3.55859	5.09928	1.83931	25.3067	3.62869	8.23702	11.126	2.06813	9.1936	0	6.21002	2.33416	6.9816	13.3025	0	0.908423	0.747491	0
uc029rbp.1		1.67034	0	2.54964	1.83931	1.1503	4.83825	4.11851	0	1.03407	0.91936	0	0.776252	2.33416	1.7454	2.41863	0	0	1.49498	0
uc008fac.2	Iigp1	5.01101	69.9857	0	22.0717	0	0	0	5.56299	0	0	0	0	0	0	48.3726	0	0	0	2.89815
uc007qnu.1		0	0	0	0.919656	0	0	0	0	0	1.83872	0	2.32876	0	5.2362	0	0	0	0	0
uc012hms.1	Otud6a	0	0	0	0	0	0	0	0	3.1022	0	0	0	0	0	0	0	0	0	0
uc008dps.2	Prkd3	4912.46	3895.47	2229.66	803.779	985.811	4129.45	1449.72	2898.32	1891.31	3225.11	2476.11	2333.41	3733.1	2485.45	3976.23	1628.19	3539.22	3114.05	950.593
uc008cdp.1	C4a	38.4178	17.793	31.8705	89.2066	473.925	32.6582	170.232	65.8287	49.6352	74.4682	159.719	145.159	168.838	0	60.4657	0	147.165	0	0
uc009fsh.1	Prr19	0	0	10.1986	0	0	0	0	14.8346	8.27253	0	11.0788	0	0	0	0	0	0	0	0
uc009bad.2	St7	1005.54	2005.86	1329.64	424.881	1487.34	1286.97	1225.94	1028.23	1099.21	908.328	1472.55	835.248	989.685	728.705	1134.34	1627.31	1396.25	1706.52	2095.36
uc012eod.1	Spr	953.763	914.558	1170.28	927.013	962.804	850.323	811.346	869.68	999.941	940.505	890.918	1079.77	694.024	788.048	911.823	1468.1	897.522	853.635	842.395
uc009rqx.1	Ip6k2	3220.41	3769.74	3730.12	2609.98	3483.12	3563.37	4155.58	3000.3	3036.02	2996.19	3293.17	3031.27	3399.32	4453.39	2980.96	4679.62	4508.5	3798	4528.84
uc008yxr.2		0	0	0	2.75897	0	0	0	0	0	0	0	0	0	0	0	0	0	0	0
uc009usw.3	Sh3kbp1	170.375	11.862	50.9928	47.8221	5.75152	1.20956	38.4394	37.0866	5.17033	87.3392	57.2403	611.687	12.4489	6.1089	21.7677	0	26.3443	22.4247	56.9969
uc007hly.1	Apon	0	0	0	3.67862	0	0	0	1.85433	0	0	0	0	0	0	0	0	0	0	0
uc008etc.1	Pabpc2	2.50551	0	0	0	0	0	0	0	0	0	0	0	0	0	0	0	0	0	0
uc007qel.2	Gcnt2	111.077	515.996	295.758	608.812	231.211	99.1841	155.131	156.691	196.472	60.6778	112.634	142.054	182.065	224.284	267.258	324.582	132.63	36.6271	151.67
uc007yxa.2	Xxylt1	2665.02	2377.14	3081.24	2506.98	2711.27	2569.11	2335.19	2696.19	2586.2	2714.87	2309.92	2540.67	2657.83	2561.38	2492.4	2589.62	2780.68	2681.25	2611.23
uc029txh.1	Gm13490	0	0	0	0	0	0	0	0	0	0	0	3.88126	0	0	0	0	0	0	0
uc007mbb.1	Cacng5	925.367	0	948.465	0	1113.49	1295.44	1171.03	1330.48	902.739	1083.01	1268.52	1195.43	1250.33	197.23	949.312	113.472	1058.31	1192.25	1062.65
uc009edn.2	Nrip2	1756.36	1383.11	1812.79	1602.04	1814.03	1809.51	1872.55	2105.59	2508.64	2156.82	1867.7	2396.29	1696.94	1972.3	1720.85	1917.59	1662.41	2104.94	1878
uc012coc.1	Tnik	483.563	1738.97	1821.72	729.287	1503.45	2300.59	2955.72	4911.19	2227.38	2018	2922.03	3001.77	3183.8	2262.91	3255.47	3400.64	409.699	2229.77	2048.02
uc007hjc.1	Arhgap9	0	0	80.3136	12.8752	24.1564	0	8.23702	0	0	0	24.004	0	29.566	18.3267	13.3025	0	0	0	0
uc007sle.2	Adk	1736.32	1896.73	2038.44	1755.62	1875	2081.66	2081.22	2298.44	1893.37	1574.86	1779.99	2193.69	1756.85	1916.45	1904.67	2892.21	707.662	1580.94	1433.62
uc007ohm.1	Ttll5	17.5386	0	0	11.0359	0	0	0	0	3.1022	3.67744	0	3.88126	0	6.9816	16.9304	0	0	2.24247	0
uc008ttj.1	Cyp2j9	4855.67	3843.28	4316.54	3977.51	3976.6	3914.14	4040.26	3692.9	3957.37	3874.18	3972.66	4215.05	4216.27	3855.59	3586.83	3726.98	3736.34	4990.25	4192.65
uc057byy.1		60.1322	138.785	144.055	69.8939	104.678	35.0773	85.1159	101.061	79.6231	81.823	61.8565	75.2965	82.4737	65.4525	84.652	6.15739	48.1464	52.3244	28.9815
uc007krr.2	Bcas3	450.156	636.988	141.505	351.309	180.598	477.777	443.426	314.309	304.015	293.276	312.052	369.496	107.371	192.867	206.793	729.211	199.853	257.884	300.441
uc033iav.1		1142.51	1330.91	1328.36	1375.81	1535.66	1248.27	1047.47	1386.11	853.104	997.506	1002.63	1124.01	1201.32	750.522	1312.11	7.91664	957.478	1184.77	1150.56
uc056zdh.1		136.133	113.875	90.5122	108.519	186.349	148.776	135.911	63.9744	135.463	188.469	63.7029	153.698	129.157	138.759	114.885	95.8793	25.4359	115.114	68.5895
uc029yhf.1	Erdr1	652.267	701.043	1367.88	1498.12	928.295	1259.15	708.384	1524.26	1689.66	1040.72	2364.39	2987.8	725.146	1366.65	1575.74	2148.05	2013.97	4832.53	2908.77
uc007yaz.1		25.0551	15.4206	39.5194	20.2324	10.3527	2.41913	21.9654	8.34448	10.3407	44.1293	12.9252	3.88126	31.1222	12.2178	3.62794	1.75925	4.54212	6.72742	20.287
uc007ldq.1	Osbpl7	22.5496	94.8958	16.5726	60.6973	247.315	232.236	41.1851	314.309	175.791	44.1293	210.497	59.7714	54.4638	22.6902	199.537	30.7869	287.062	20.9298	31.8796
uc009jtl.1	Tmem219	62.6377	58.1237	95.6114	72.6528	115.03	53.2208	46.6764	61.1929	124.088	88.2586	64.6262	91.5978	80.9176	102.979	81.0241	78.2868	110.828	104.649	25.1173
uc012byb.2	Nckap1	325.716	282.315	159.352	234.512	322.085	231.026	241.619	184.506	243.005	199.501	277.893	249.177	234.972	156.213	215.258	31.6666	734.006	171.176	267.596
uc007frh.2		0	0	0	0	0	0	0	1.85433	0	1.83872	1.84646	1.5525	0.778054	0	0	0	0	0	0
uc057bpi.1		0	0	0	0	0	2.41913	0	0	0	0	0	0	3.11222	0	0	0	0	0	0
uc008alo.1	Acat3	1051.48	810.173	1227.65	1072.32	984.66	1003.94	1176.52	930.873	928.591	1028.76	1115.26	1043.28	1114.95	1245.34	1046.06	821.572	1062.86	1133.2	1082.94
uc007syw.1	Chat	12.5275	4.74479	7.64891	17.4735	16.1043	10.8861	16.474	16.689	171.655	57.9197	4.61616	7.76252	12.4489	42.7623	8.4652	0	13.6263	5.97993	16.4228
uc009awd.2	Pon1	0	35.5859	5.09928	15.6342	0	0	0	0	0	0	2.76969	0	6.22443	0	0	0	0	0	0
uc007aix.1	Eya1	121.935	255.032	54.8172	247.387	289.877	208.045	148.266	29.6693	4.13626	52.4035	224.345	160.684	57.576	324.645	275.724	83.5646	15.4432	214.53	117.858
uc008xlr.2	Stim2	0	0	0	0	0	0	218.281	111.26	170.621	0	0	0	0	0	194.7	0	293.421	0	0
uc007rvb.2	Elovl7	283.958	316.715	564.745	0	0	0	0	336.561	188.2	0	0	0	0	212.939	229.77	0	0	0	0
uc008olc.2	Kcnq2	21.7144	169.626	279.185	164.618	409.508	239.493	115.318	198.413	164.416	222.485	198.495	188.629	169.616	203.339	655.448	87.0831	84.4834	94.9314	156.5
uc008vvb.2	Tardbp	1944.27	1358.2	1824.27	1568.01	1952.07	1424.86	2059.25	1892.34	1777.56	1943.53	1609.19	1748.12	1806.64	2436.58	2181.6	1931.66	3084.1	2034.67	3151.25
uc009amm.1	Zkscan14	361.628	368.907	353.125	461.667	399.155	468.101	507.949	393.118	598.724	370.502	485.62	443.24	387.471	442.459	361.585	218.147	347.926	405.888	312.034
uc007ugi.2	Dleu2	181.232	131.668	72.6647	180.253	113.88	117.328	89.2344	101.988	72.3846	174.678	140.331	118.767	131.491	97.7424	261.212	188.24	113.553	118.104	138.145
uc009peu.2	Ube4a	13113	11948.6	11560.1	12101.8	12685.6	12510.5	11763.8	11640.6	13031.3	12854.5	11503.5	11899.9	12897	10828.5	11414.7	10214.2	10457.8	11248.2	11755.9
uc012hph.1	Mum1l1	0	0	0	51.5007	0	0	0	0	0	0	0	0	0	0	0	0	0	0	0
uc012bmo.1	Fgf8	0	4.74479	21.6719	0	9.20243	0	37.0666	7.41732	0	0	10.1555	0	0.778054	0	0	0	0	58.3043	0
uc009kyc.2		0	0	0	0	0	0	20.5925	0	5.17033	0	0	0	0	0	4.83726	0	0	0	0
uc008gug.2	Gm4952	0	14.2344	29.3208	0	4.60122	14.5148	13.7284	6.49015	0	0	0	42.6939	0	6.9816	0	0	0	0	28.0154
uc009dfz.2	Rpusd3	107.737	9.48958	0	90.1263	71.3188	0	105.708	136.293	77.5549	0	24.004	0	0	100.361	128.187	0	218.93	85.9615	0
uc007aow.1	Cfc1	0	0	0	0	0	0	16.474	0	0	0	3.69292	0	0	0	0	0	0	0	0
uc008iwc.1	Surf6	1384.71	1279.91	1385.73	1370.29	1443.63	1076.51	1275.36	1082	1226.4	1106.91	1456.86	1596.75	1295.46	1458.28	1365.32	1951.01	1406.24	1082.37	1388.21
uc009ahj.1	Mad1l1	1307.04	900.324	1021.13	767.913	1098.54	1114.01	1024.14	1054.19	1211.92	1136.33	1140.19	1469.45	995.131	1165.06	868.288	997.497	872.995	841.675	529.395
uc009gha.1	Mag	5105.39	3130.38	4475.89	3473.54	3003.44	2929.56	6069.31	3027.19	3691.61	3598.37	2573.05	4808.11	4914.97	2405.16	2863.66	1681.85	999.266	2030.93	2965.77
uc007wrp.2	Sh3bp1	0	43.8893	0	0	0	15.7243	0	14.8346	16.5451	54.2422	99.709	0	0	0	0	0	16.3516	0	25.1173
uc012bhh.2	Dpf2	222.99	187.419	184.849	83.6887	95.4752	0	201.807	516.431	207.847	74.4682	159.719	97.0316	155.611	133.523	316.84	0	0	85.9615	128.485
uc007ull.1	Dock5	5341.74	4057.98	3928.99	5569.44	4410.27	4058.08	3290.69	3247.86	3021.54	3367.62	4221.01	3471.4	3005.62	2639.92	3852.88	2394.34	1974	3141.71	2347.5
uc007les.2	Cwc25	48.4398	88.9648	31.8705	44.1435	48.3128	67.7355	90.6072	47.2854	63.078	84.5811	92.3231	88.4928	59.9102	68.9433	52.0005	3.51851	0.908423	10.4649	130.417
uc012bbt.2	Hars2	253.056	621.568	220.544	131.511	164.493	591.476	278.686	238.281	0	495.535	0	547.258	360.239	960.843	389.399	723.053	841.2	289.279	340.049
uc008hvn.1	Wdr96	10.8572	22.5378	118.558	53.3401	21.8558	0	0	2.78149	0	11.0323	1.84646	21.7351	25.6758	29.6718	33.8608	0	0	17.1923	19.321
uc056yuz.1		922.027	561.071	281.735	389.934	282.975	263.685	461.273	289.275	256.448	641.713	478.234	378.035	649.675	269.664	642.146	47.4999	140.806	302.734	201.904
uc029ygo.1		0.835169	0	0	0	0	0	0	0	0	0	0	0	0	0	0	0	0	0.747491	0
uc008lox.2	Slc12a6	4835.63	4959.49	2904.04	5592.43	4091.63	7426.71	4265.4	3324.81	6091.68	7058.85	3763.09	4350.89	4932.86	3905.33	2526.26	1278.1	8360.22	2530.26	2262.49
uc008fjc.2		0	0	0	0	0	0	0	1.85433	0	0	0	0	0	0	0	0	0	0	0
uc007fda.2	Lims1	618.86	132.854	660.356	131.511	792.559	932.573	1080.42	803.852	433.274	961.65	120.943	528.628	942.223	1499.3	376.097	862.914	2323.75	1186.27	1308.03
uc033fsd.1	Anks1b	9639.52	11688.8	9102.21	12604.8	8846.99	9949.86	8426.47	11648	3640.95	9656.96	5156.25	10399.5	10620.4	8727	12803	12992.1	3997.97	7045.85	11071.9
uc007src.1	Rps24	3318.13	4318.95	3935.37	2832.54	2932.12	4179.04	4542.72	2789.84	3595.45	3067.9	2459.49	2881.45	3732.32	3190.59	2534.72	5448.41	3463.82	4016.27	3152.22
uc008upz.1		0.835169	1.1862	0	0	0	0	2.74567	0	0	0	0.923231	0	0	4.3635	0	0	0	0	0
uc009tns.1	Irak1	54.286	271.639	154.253	81.8494	83.9722	176.596	129.047	198.413	179.927	126.872	128.329	231.323	148.608	152.723	135.443	216.388	96.2929	158.468	127.519
uc009dcn.1	Chl1	354.947	160.137	458.935	74.4921	587.805	258.846	94.7257	408.88	7.23846	104.807	379.448	114.885	382.024	214.684	8.4652	1140.88	0	47.8394	0
uc011xov.1	Irak3	108.572	0	61.1913	17.4735	29.9079	76.2024	35.6937	89.935	36.1923	66.1939	99.709	98.5841	0.778054	0	83.4427	62.4535	37.2454	0	143.941
uc008rnf.1	Adh1	10.022	84.22	22.9467	27.5897	4.60122	9.6765	0	9.27165	11.3747	16.5485	0	0	0	0	0	0	0	0	0
uc029vqm.1	Gm6408	0	0	0	11.0359	6.90182	0	0	0	0	0	0	4.65751	0	0	0	0	0	0	0
uc007ldz.1	Gpr179	2.50551	0	0	0	0	0	0	0	0	7.35488	0	0	27.2319	0	0	162.731	0	0	0
uc011zdo.1	Bdp1	733.278	518.368	298.308	482.819	180.598	171.758	792.127	473.781	404.32	342.002	211.42	444.016	410.034	509.657	465.586	16.7129	378.813	204.813	226.056
uc008azj.1	Hn1l	1096.58	886.09	647.608	780.788	737.345	486.244	587.574	478.417	606.997	746.52	726.583	617.121	584.319	594.309	738.891	825.09	808.497	673.49	943.83
uc007aob.2	Zfp451	4534.13	3995.11	3713.55	3776.11	4240.02	3739.97	3926.31	3840.32	3261.44	3753.75	3613.53	3986.06	3709.76	3940.24	3693.25	4133.37	3604.62	4483.45	4442.86
uc009ayf.1	Phf14	1418.12	1818.44	1579.5	1725.27	1669.09	1918.37	1882.16	1730.09	1212.96	1868.14	1218.67	1159.72	1158.52	1899	1303.64	832.127	1582.47	1435.18	810.515
uc007tjo.3	Tmem260	0	1645.26	2419.61	0	2379.98	2212.29	1791.55	0	0	2011.56	2128.97	1945.29	2477.32	1643.29	1595.09	57.1757	0	2797.86	0
uc008nfg.2	Gm14164	0	0	0	10.1162	0	0	0	0	4.13626	0	0	0	21.0075	0	36.2794	0	0	0	0
uc009fst.1	Cxcl17	0	0	5.09928	2.75897	0	0	0	14.8346	3.1022	0	13.8485	0	0	3.4908	0	0	30.8864	0	5.7963
uc029usl.1		0	1.1862	1.27482	0.919656	0	0	1.37284	0.927165	1.03407	0.91936	1.84646	1.5525	0.778054	0	2.41863	0	0.908423	0.747491	0
uc009ern.1	1700073E17Rik	0	0	10.1986	3.67862	9.20243	0	0	0	0	0	9.23231	3.10501	0	5.2362	3.62794	0	0	0	0
uc009gcq.1	Zfp74	108.572	81.8476	84.1381	14.7145	116.181	108.861	79.6245	86.2263	133.394	44.1293	166.182	111.004	18.6733	111.706	133.025	7.91664	24.5274	55.3144	67.6235
uc033gmv.1		4.17585	5.93099	6.3741	3.67862	4.60122	4.83825	5.49135	4.63582	5.17033	4.5968	4.61616	3.88126	3.89027	4.3635	4.83726	1.75925	4.54212	2.98997	2.89815
uc011ywc.1	Ryr2	0	17.793	0	12.8752	18.4049	6.04781	13.7284	0	5.17033	15.6291	13.8485	2.32876	8.55859	35.7807	2821.33	0	0	10.4649	0
uc007phm.1	Wdr60	6.68135	9.48958	24.2216	11.0359	3.45091	12.0956	6.86418	17.6161	5.17033	4.5968	17.5414	7.76252	41.2369	22.6902	19.349	7.03702	19.9853	19.4348	22.2191
uc008uly.2	Ppih	108.572	263.336	132.581	248.307	204.754	189.901	179.842	253.116	315.39	321.776	107.095	218.903	225.636	326.39	96.7452	4.39813	238.007	349.078	374.827
uc029vcj.1		3.34068	1.1862	1.27482	3.67862	1.1503	3.62869	2.74567	2.78149	3.1022	2.75808	2.76969	1.5525	3.11222	1.7454	7.25589	0	0	0.747491	0.966049
uc007eik.2	Ginm1	20.8792	37.9583	36.9698	28.5093	41.4109	47.1729	248.483	32.4508	59.9758	27.5808	28.6202	24.0638	42.793	23.5629	74.9775	45.7406	34.5201	14.9498	39.608
uc011yvp.1	Gm20658	0	0	0	0	0	0	0	0	0	0	0	0	0	0	0	0	0	7.47491	23.1852
uc007bzi.1	Cops8	5867.06	5598.85	6142.08	5485.75	5837.79	5750.26	5756.3	6205.51	5827.99	5527.19	5431.37	5696.14	5786.39	5223.98	5602.75	5142.3	5103.52	5809.5	5531.6
uc009jjk.3	Nucb2	1923.39	2733	2062.66	2518.94	2396.08	1994.57	2009.83	2073.14	2042.28	2075	2099.43	2047.75	2212.01	2591.92	1753.51	0	3333	2977.26	2982.19
uc012fjl.1	Snord88c	11.6924	86.5924	7.64891	50.5811	21.8558	110.07	68.6418	70.4645	97.2022	55.1616	51.7009	69.8627	47.4613	62.8344	74.9775	193.518	31.7948	35.8796	8.69444
uc009fli.2	Rtn2	3111.84	2336.81	2808.43	2652.29	2613.49	3031.16	3033.97	3469.45	3492.04	2921.73	2784.46	3778.8	2348.17	2804.86	2417.42	4389.34	3395.69	2958.57	3614.96
uc009srl.2	Ddx3x	36537.8	34432.9	42441.3	35502.4	38366.1	38662.5	38428.4	37275.7	32797.5	38291.3	37143.4	35563.2	37662.5	38171	36135.5	45385.2	30277.7	31988.9	36005.6
uc011ztx.1	Ptp4a3	0	0	0	0	0	0	0	0	21.7154	0	0	53.5614	0	12.2178	20.5583	0	0	0	0
uc012dyc.1	Slc4a4	5248.2	4105.43	3809.16	1645.26	4944.01	3281.54	3938.67	5505.5	5590.16	1972.03	3575.67	3787.34	3795.35	3951.59	4706.65	2053.05	1772.33	3039.3	5485.23
uc012eje.2	Kcp	0	1.1862	0	29.429	8.05213	0	12.3555	0	0	0	0	27.1688	0	0	0	0	0	0	0
uc008eac.3	Wac	101.055	715.277	387.545	1114.62	326.686	0	634.25	0	356.753	212.372	262.198	121.872	254.424	702.524	466.795	5100.08	77.216	250.41	369.031
uc009ijs.1	Aqp11	516.135	393.818	582.592	322.799	429.063	448.748	396.75	567.425	550.123	728.133	525.318	430.82	475.391	519.257	385.771	387.915	344.292	465.687	416.367
uc008ste.1	Tmod1	1636.1	1492.24	1888.01	2310.18	1724.31	2104.64	1813.52	2052.74	1466.31	1260.44	2114.2	2583.37	1670.48	1586.57	2474.26	2659.11	1654.24	2098.96	1909.88
uc012etd.1	Klrb1a	0	0	0	0	0	0	0	0	12.4088	34.9357	0	0	0	0	0	0	0	0	0
uc007qng.1	Auh	286.463	353.487	286.834	175.654	142.638	297.552	315.752	248.48	367.093	185.711	404.375	162.237	347.012	230.393	339.817	153.935	178.051	124.084	236.682
uc007mro.3	Aatk	2503	3817.18	3844.85	8170.22	3144.93	9230.17	8724.38	4073.96	5041.07	3819.02	5799.74	14059.5	2511.56	5014.54	4158.83	3287.17	1978.55	6307.33	2478.88
uc007bfd.2		76.8356	11.862	40.7942	64.3759	63.2667	43.5443	28.8296	10.1988	84.7934	14.7098	95.0928	38.8126	137.716	171.049	31.4422	181.203	0	131.558	0
uc057bhc.1	Scn8a	2254.12	727.139	254.964	199.565	2249.99	206.835	492.848	2687.85	1550.06	543.342	580.712	329.131	2233.01	443.332	463.167	1417.08	574.124	578.558	1868.34
uc057aim.1		65.1432	65.2409	68.8402	83.6887	97.7758	101.603	122.182	95.4979	55.8395	186.63	160.642	58.9952	141.606	91.6335	110.048	39.5832	30.8864	86.709	33.8117
uc011ypj.1	Angel1	594.64	555.14	624.661	714.573	550.996	627.763	674.063	843.72	885.16	828.343	819.829	863.193	713.475	625.726	748.566	852.358	509.625	447.747	457.907
uc029qtf.1		0.835169	4.74479	5.09928	0.919656	1.1503	25.4008	1.37284	0.927165	120.986	0.91936	0.923231	0.776252	3.11222	9.5997	29.0235	0.879627	19.0769	88.204	0.966049
uc007bma.2	Mir26b	0	0	0	1.83931	2.30061	1.20956	1.37284	2.78149	0	0	0	1.5525	5.44638	0	0	0	0	0.747491	0
uc033jux.1		192.089	179.116	118.558	160.94	262.269	204.416	218.281	191.923	153.042	218.808	206.804	204.931	160.279	281.882	113.676	178.564	208.029	185.378	140.077
uc009gxj.2	Grwd1	0	0	85.4129	0	17.2546	0	16.474	104.77	0	102.049	84.014	117.99	73.1371	149.232	55.6285	0	150.798	0	52.1667
uc008ewp.1	Dmxl1	389.189	130.482	262.613	133.35	292.177	157.243	639.742	90.8621	146.837	218.808	206.804	132.739	398.364	105.597	1094.43	19.3518	414.241	174.913	131.383
uc009eew.2	Clec2g	0	0	0	7.35725	0	0	0	0	0	0	0	0	0	0	0	0	0	0	0
uc009krd.2	Insr	10088.8	4033.07	6831.76	10572.4	6707.42	9028.18	7735.93	7709.37	10274.5	5505.13	6826.37	3833.13	10682.7	9755.05	7594.49	0	4056.11	3499.75	10249.8
uc007nrd.1	Fancm	41.7585	39.1445	56.092	0	0	0	83.743	0	71.3505	100.21	50.7777	58.9952	97.2567	158.831	149.955	0	0	0	84.0463
uc007ifc.2	Ahsa2	795.916	524.299	766.166	695.26	414.109	141.519	531.288	0	1771.35	207.775	325.901	357.852	611.55	532.347	405.12	0	2509.07	635.368	784.432
uc007etp.1	Hey2	1070.69	1489.86	1124.39	934.371	911.041	720.899	612.285	847.428	609.065	673.891	759.819	978.854	998.243	664.125	1211.73	1676.57	1124.63	917.919	1163.12
uc007ogb.2	Arel1	521.146	899.138	407.942	3167.3	1450.53	751.138	744.077	2217.78	2605.85	1781.72	1330.38	1447.71	890.094	1125.78	1307.27	270.045	298.871	589.771	931.272
uc008fal.1	Rbm22	975.478	497.017	920.419	532.481	536.042	703.965	582.083	371.793	577.009	510.245	543.783	520.865	402.254	491.33	504.284	262.129	380.629	358.796	349.71
uc012cbn.1	Chst14	228.836	190.978	326.354	177.494	190.95	165.71	211.417	137.22	210.949	250.985	244.656	180.091	214.743	153.595	235.816	116.111	269.802	124.084	151.67
uc009rbx.2		4081.47	2848.06	5471.52	5297.22	6055.2	4447.56	8.23702	6602.34	5877.63	6817.05	3608.91	3470.62	5440.15	4756.22	4372.88	5453.69	5577.72	5446.97	4539.47
uc008tkf.3	Nfib	699.037	609.706	401.568	618.009	748.848	581.8	321.244	452.456	563.566	684.004	566.864	705.613	557.865	337.735	682.053	146.898	98.1097	565.851	206.735
uc008mrr.1	Slc24a3	246.375	0	967.588	338.433	539.493	791.054	1864.31	397.754	0	150.775	586.252	690.865	0	1281.12	393.027	0	2188.39	0	0
uc007ikd.2	Npm1	15057.3	15211.8	16396.7	10186.1	17128	15258.6	16136.3	9064.89	14060.2	13352.8	9275.7	13235.9	15318.3	13750.3	14667.8	32205.8	15678.5	13861.5	12743.2
uc012gcf.1		0	7.11719	2.54964	6.43759	0	2.41913	2.74567	0	0	3.67744	2.76969	4.65751	0	7.8543	1.20931	11.4351	3.63369	0	3.8642
uc007ddd.2	Angptl1	53.4508	119.806	24.2216	62.5366	42.5612	177.806	10.9827	20.3976	72.3846	109.404	83.0908	112.557	68.4687	59.3436	19.349	191.759	85.3918	19.4348	41.5401
uc009ukl.2	Cldn2	709.894	2913.3	1395.93	2126.24	819.016	60.4781	0	577.624	201.643	265.695	38.7757	167.671	400.698	191.121	1012.2	28.1481	44.5127	137.538	0
uc008agr.2		6649.62	6643.89	10721.2	11898.5	12477.3	2035.69	1757.23	20679.5	6238.52	10646.2	12138.6	9607.68	6579.22	10618.1	8964.65	15173.6	21833	14594	19520
uc057anr.1		0	0	10.1986	11.0359	0	9.6765	19.2197	0	3.1022	0	0	3.10501	3.11222	13.9632	0	0	0	0	0
uc008ttx.1	Nfia	104.396	79.4752	61.1913	83.6887	23.0061	56.8494	97.4714	44.5039	57.9077	121.356	83.0908	97.0316	92.5884	49.7439	209.211	120.509	60.8644	42.607	80.1821
uc009axq.1	A430035B10Rik	0	0	0	3.67862	0	0	0	0.927165	0	0	0	0	0	0	0	0	0	8.9699	10.6265
uc029wmx.2		95.2093	115.061	84.1381	173.815	146.089	342.306	112.573	25.9606	127.19	138.823	206.804	145.159	203.85	208.575	106.42	181.203	4.54212	142.771	38.642
uc033hjx.1		385.013	27.2825	21.6719	753.198	722.391	159.662	459.9	440.403	838.627	478.987	1029.4	1235.02	25.6758	536.711	534.517	307.869	571.398	559.871	622.136
uc007zko.2	Bbx	6115.94	6786.24	5192.34	6636.24	9079.35	6932	5536.65	7154.93	6563.21	9463.89	8562.05	5183.81	8386.64	9624.14	9154.51	932.405	4617.52	7980.96	6628.06
uc029ryb.2	Gm25400	0	0	0	0	1.1503	0	2.74567	0.927165	0	1.83872	0	1.5525	0	0	0	0	0	0	0
uc007rqh.1	Smn1	1335.44	1498.17	1235.3	1248.89	1376.91	1474.46	1398.92	1357.37	1286.38	965.328	1384.85	1140.31	1357.7	1549.04	1196.01	2595.78	2034.87	1727.45	1676.1
uc008cay.2	Rxrb	430.112	670.202	211.62	118.636	886.884	985.794	258.093	723.188	837.593	524.955	622.258	694.746	665.236	320.281	867.078	612.22	944.76	985.941	663.676
uc007ujs.3	Clu	46777.8	47848.8	47878.4	49278.9	41936.6	39937.3	39681.8	46534.4	44442.1	39504	40726.5	48887.6	42050.7	41928	44369.7	55009.2	40549.3	44196.2	48830.9
uc008yxq.1		0	0	0	2.75897	0	0	0	0	0	0	0	0	0	0	0	0	0	0	0
uc007kdk.1		0	0	0	0.919656	0	0	5.49135	2.78149	0	0	3.69292	4.65751	0	4.3635	3.62794	0	0	0	0
uc008mjz.2	4930402H24Rik	335.738	393.818	410.492	385.336	580.904	319.325	372.039	134.439	246.108	267.534	483.773	449.45	259.87	465.149	356.748	47.4999	343.384	246.672	446.315
uc009lll.1	6430573F11Rik	5.84618	134.04	76.4891	10.1162	8.05213	266.104	75.506	23.1791	12.4088	286.84	17.5414	50.4564	44.3491	28.7991	119.722	1279.86	160.791	6.72742	2.89815
uc009drf.2	Lpcat3	1388.05	1545.62	1380.63	1696.77	1325.15	1490.18	1070.81	1189.55	980.294	1324.8	1439.32	1517.57	1230.88	1114.44	1252.85	2345.96	1150.06	1088.35	1707.98
uc009lji.1	Mak16	2544.76	2881.27	2590.43	2861.97	3051.76	2646.52	2623.49	2661.89	2281.15	2596.27	2708.76	2086.57	2640.72	2602.39	2393.23	4528.32	3659.13	2868.12	2994.75
uc008lgh.2	Ext2	122.77	53.3789	29.3208	31.2683	19.5552	27.8199	20.5925	27.8149	18.6132	18.3872	21.2343	20.9588	10.8928	16.5813	39.9074	1.75925	24.5274	27.6572	2.89815
uc007vhy.2	6030458C11Rik	0	0	284.285	0	0	0	0	0	0	0	0	513.103	91.0323	0	0	0	0	259.379	0
uc008wnw.2	Magi2	5703.37	9282	2442.55	6217.79	3479.67	4964.04	4003.19	4724.83	6544.6	5163.13	6150.57	4350.89	4842.61	7760.05	4439.39	1334.39	3662.76	6112.98	2465.36
uc033huy.1	Atp8b2	6748.17	6059.1	6092.36	6261.94	5674.45	0	6735.14	5826.3	8566.2	4824.8	6016.7	7099.6	6261	7033.97	6608.9	7128.5	6647.84	6290.14	6354.67
uc029rlx.1	Obscn	0	13.0482	48.4431	12.8752	9.20243	78.6216	70.0147	52.8484	8.27253	0	3.69292	83.8353	33.4563	127.414	0	0	0	14.9498	15.4568
uc008hrp.1	Mgea5	1634.43	908.627	727.922	1041.05	876.532	1063.21	888.225	756.566	717.642	939.586	1883.39	813.513	1103.28	1352.69	1078.71	1230.6	902.064	1124.23	847.225
uc008ise.1	BC029214	890.29	1075.88	1092.52	985.871	1012.27	1070.46	1076.3	1137.63	1097.14	1119.78	1276.83	1498.94	991.241	1165.93	1118.62	1326.48	1164.6	1059.94	1085.84
uc007yfi.2	Snx29	227.166	201.654	359.499	203.244	227.76	234.655	288.296	206.758	372.264	350.276	335.133	530.957	431.82	130.032	269.677	144.259	177.143	254.895	97.571
uc008yag.1		5776.86	6024.7	6416.16	5848.09	5583.58	5404.33	5137.15	6018.23	4631.58	5809.44	5125.78	4481.31	5703.91	5066.9	5643.87	5784.43	5051.74	5498.55	5172.23
uc008eyf.1	Zfp608	108.572	278.756	107.085	35.8666	129.984	218.931	76.8788	164.108	131.326	102.049	315.745	256.163	190.623	222.539	0	406.388	82.6665	136.791	174.855
uc012fne.1	Mir7-2	0.835169	2.3724	1.27482	0.919656	1.1503	3.62869	1.37284	2.78149	3.1022	0	1.84646	0.776252	2.33416	0.8727	7.25589	0	1.81685	2.24247	0.966049
uc007lov.2	Rundc1	2888.85	3041.41	3093.99	3466.18	3576.3	3248.89	3195.96	3391.57	3342.1	2761.76	3061.43	3070.85	2884.25	3420.11	2664.12	3486.84	3909.85	3701.58	3626.55
uc008kjn.2	Slc43a3	28.3958	78.289	90.5122	121.395	105.828	18.1434	0	35.2323	11.3747	13.7904	20.3111	87.7165	73.1371	51.4893	101.582	0	0	26.9097	107.231
uc008qli.1	Mrps21	829.323	817.29	604.264	480.06	972.007	964.021	1074.93	832.594	911.012	584.713	9.23231	452.555	747.71	779.321	711.077	1131.2	806.68	855.878	457.907
uc012bma.1	Cnnm1	4532.46	3897.85	5757.08	5406.66	7069.77	4558.84	6431.74	6796.12	7157.8	5187.95	6767.28	6178.97	4175.82	6323.59	5715.22	8907.1	5484.15	6557.74	6034.91
uc008fls.2	Gnal	14546.1	17148.9	10235.5	10647.8	14319	20904.9	12010.9	16299.6	22191	20513.7	18676	21613.2	17412.8	18078	35157.2	375.601	13876.2	17651.3	17020.8
uc009amc.2	Arpc1b	106.066	0	0	0	8.05213	0	19.2197	0	0	0	0	3.10501	3.89027	17.454	0	392.314	0	0	8.69444
uc011xum.1	Cdkl3	11.6924	7.11719	10.1986	0	12.6533	12.0956	6.86418	21.3248	0	37.6938	16.6182	2.32876	26.4538	5.2362	7.25589	0	29.0695	7.47491	3.8642
uc029sxy.1		9.18686	2.3724	0	3.67862	3.45091	2.41913	6.86418	0.927165	6.20439	4.5968	5.53939	0	7.78054	1.7454	0	0	0	0	2.89815
uc007ugg.1	Dleu2	2.50551	7.11719	141.505	4.59828	1.1503	0	2.74567	0	1.03407	0	11.0788	0	0	345.589	4.83726	0	9.08423	5.97993	8.69444
uc012hpz.1	Mir764	51.7805	35.5859	29.3208	12.8752	14.954	6.04781	24.7111	20.3976	35.1582	6.43552	25.8505	27.9451	20.2294	9.5997	6.04657	0	0.908423	23.9197	9.66049
uc008jpn.2	Acvr2a	8343.34	7609.46	8522.17	7435.42	8116.55	6948.94	7642.58	8685.68	7326.36	8003.95	7938.86	6520.52	8855.81	7377.81	6978.95	14470.7	9221.4	9911.73	10905.7
uc008lua.1	Nusap1	71.8245	136.413	158.078	205.083	212.806	66.5259	80.9973	185.433	0	23.9034	83.0908	68.3102	70.8029	87.27	122.141	0	192.586	153.983	267.596
uc029rza.1		141.144	157.764	187.398	99.3229	193.251	163.291	200.434	161.327	192.336	169.162	275.123	179.314	109.706	164.068	141.49	132.824	217.113	170.428	127.519
uc007xzi.1	Dnase1	0	0	0	0	0	0	0	18.5433	20.6813	0	0	0	0	0	0	0	0	0	0
uc011yeb.1	Grb7	57.6267	59.3099	62.4661	68.9742	92.0243	9.6765	0	56.557	42.3967	22.0646	33.2363	36.4839	19.4513	12.2178	0	0	0	0	59.8951
uc033fxq.1		1027.26	954.889	1170.28	1100.83	1082.44	926.525	950.003	1025.44	1103.35	865.118	829.985	907.439	1082.27	1202.58	764.287	751.201	1323.57	1126.47	1035.6
uc007aie.1	Sulf1	0	508.879	489.531	406.488	379.6	0	131.792	0	0	240.872	0	0	95.7006	29.6718	175.351	0	0	0	0
uc009gjh.2	Chst8	578.772	476.851	494.63	330.157	362.346	482.615	404.987	405.171	857.24	904.65	709.041	1113.15	750.044	731.323	863.45	238.379	406.974	515.769	560.309
uc008qgl.2	Celf3	636.399	669.015	558.371	368.782	575.152	524.95	538.152	1336.97	388.809	601.261	1176.2	655.157	525.964	1052.48	523.633	30.7869	505.083	433.545	543.886
uc033gkr.1		28.3958	80.6614	24.2216	46.9025	41.4109	61.6877	30.2024	38.0137	67.2143	69.8714	69.2423	56.6664	30.3441	62.8344	41.1167	85.3238	29.978	17.9398	10.6265
uc033fvm.1		18.3737	26.0963	0	2.75897	0	12.0956	12.3555	4.63582	17.5791	1.83872	9.23231	14.7488	20.2294	6.9816	10.8838	0.879627	11.8095	8.9699	1.9321
uc007uvo.2	Tbc1d4	0	105.572	131.306	59.7776	154.141	289.085	60.4048	87.1535	491.181	52.4035	212.343	84.6115	71.581	54.9801	94.3265	0	56.3222	38.1221	70.5216
uc009bbx.1	Hyal4	0	0	0	0	0	0	0	14.8346	0	0	0	6.21002	0	0	0	0	0	0	0
uc057bpq.1		420.09	557.513	229.467	473.623	370.398	420.928	407.732	245.699	282.3	439.454	420.993	350.09	515.85	422.387	376.097	267.407	308.864	362.533	229.92
uc007ozj.2	Setd3	12143.4	13255.8	13261.9	11943.6	13384.9	12196	12480.5	13111	11665.3	11432.2	11859.8	11990	10754.3	11970	10394.1	13851.5	13231.2	13932.5	13637.7
uc008fya.1	Tbx10	0	0	0	0	0	0	0	6.49015	0	0	0	0	12.4489	0	0	0	0	0	0
uc007xwp.2	ATF7	96.8796	24.9102	40.7942	20.2324	27.6073	90.7172	38.4394	26.8878	139.599	25.7421	23.0808	100.137	27.2319	11.3451	30.2329	0	0	73.2541	120.756
uc008lqa.2	C130080G10Rik	0	0	58.6417	14.7145	71.3188	35.0773	82.3702	20.3976	58.9417	22.984	26.7737	27.1688	27.2319	68.0706	0	91.4812	0	0	0
uc007wuw.1	Cbx7	511.124	91.3372	421.965	150.824	349.692	1002.73	352.819	114.041	441.546	167.324	113.557	111.004	340.01	100.361	105.21	45.7406	9.08423	167.438	59.8951
uc007kcn.1	Tsr1	0	68.7995	0	242.789	0	0	0	0	0	0	53.5474	0	22.5636	113.451	0	0	0	0	0
uc008awg.3	Mlst8	626.377	243.171	59.9165	103.921	40.2606	258.846	444.799	809.415	189.234	787.891	1026.63	348.537	311.222	493.076	605.867	1610.6	733.098	635.368	1573.69
uc007aop.2	Dst	3404.98	3050.9	325.079	2177.75	2370.78	3178.73	2999.65	2313.28	244.039	335.566	523.472	2476.25	2758.98	283.628	552.657	146.898	501.45	3259.06	1021.11
uc008bzx.2	Kifc1	2.50551	13.0482	0	47.8221	72.4692	0	8.23702	0	0	0	0	2.32876	0	0	0	0	0	3.73746	0
uc007omj.2		0	0	0	0	0	0	0	0	0	0	0	0	1.55611	0	0	0	0	0	0
uc008auy.2	Ntn3	384.178	206.398	395.194	448.792	250.766	478.987	462.646	710.208	617.337	405.438	451.46	541.048	337.675	200.721	709.868	365.045	120.82	475.404	459.839
uc008vum.1	Ptchd2	2371.88	2016.54	3815.53	2415.02	1265.33	907.172	3533.68	2011.95	2680.3	1129.89	1128.19	3076.29	3727.66	2697.52	2694.35	2100.55	2770.69	980.709	3618.82
uc008pqt.1	Pet112	0	98.4544	118.558	0	0	0	65.8961	106.624	68.2483	157.211	0	64.429	0	181.522	0	0	0	0	0
uc008fox.1	Me2	2338.47	2768.59	1909.68	2941.06	2583.58	2490.49	2789.6	2720.3	2452.8	2684.53	2370.86	2327.98	2970.61	2584.94	2737.89	2493.74	2143.88	2214.07	3074.93
uc057apa.1		266.419	173.185	168.276	204.164	320.935	160.872	225.145	100.134	186.132	218.808	285.278	176.209	259.87	247.847	209.211	299.953	34.5201	268.349	147.806
uc008abk.1	Kcnj6	1142.51	1101.98	1778.37	1187.28	1650.69	1689.76	1210.84	1844.13	1793.07	1523.38	1517.79	1155.84	1229.33	1485.34	1475.36	1087.22	1297.23	1152.63	1616.2
uc029xfa.1	D430036J16Rik	0	0	0	0	21.8558	0	0	0	0	6.43552	0	379.587	0	0	0	0	0	0	31.8796
uc007zyx.1	Smim11	676.487	739.001	767.441	546.276	613.112	465.682	621.895	716.698	475.67	527.713	698.886	638.856	590.543	490.458	495.819	1382.77	568.673	639.105	625.034
uc007wbb.1	St3gal1	3.34068	7.11719	325.079	446.033	254.217	895.076	1177.89	9.27165	519.101	73.5488	0	11.6438	681.575	2.6181	0	1059.07	480.556	0.747491	286.917
uc008ray.2	Amy2a3	7.51652	0	0	0	0	21.7721	34.3209	0	0	15.6291	17.5414	27.9451	0	0	0	27.2684	0	5.97993	0
uc007cpw.2		99.3851	90.151	131.306	109.439	139.187	96.765	74.1332	148.346	137.531	102.049	85.8605	107.899	102.703	89.8881	117.303	256.851	147.165	52.3244	111.096
uc012dyq.1	Art3	9.18686	16.6068	1.27482	8.2769	21.8558	1.20956	0	0	13.4429	3.67744	11.0788	16.3013	13.2269	0	0	0	3.63369	8.2224	0
uc033img.1		13164.8	15441.9	14332.8	14785.3	14575.5	17322.1	16468.5	22068.4	24617	17649.9	17304.1	20875.8	16115.8	17079.6	19012.8	21338	32031	18706	17817.8
uc009bih.2	Cnot4	6070.84	4132.71	3600.09	3141.55	4402.21	3923.82	2402.46	3438.85	2468.31	4001.05	3446.42	2765.01	4424.01	3212.41	3451.38	1049.39	1867.72	3997.58	5304.58
uc007rey.2	Pdcd6	3613.78	3772.11	3490.45	3425.72	3664.87	2888.44	3147.91	3502.83	2880.91	3459.55	3439.04	3361.17	2821.22	3277.86	2672.58	3766.56	3505.61	4062.62	3845.84
uc012gyb.1	Trim43c	0	0	0	0	0	0	0	18.5433	0	0	0	0	0	0	0	0	0	0	0
uc029rat.1		1.67034	1.1862	2.54964	2.75897	0	3.62869	5.49135	1.85433	2.06813	1.83872	7.38585	4.65751	2.33416	0	4.83726	0	0	3.73746	4.83025
uc008fmr.1	Cep76	1362.16	1249.07	1487.71	1326.14	1348.16	1070.46	1140.83	1271.14	1199.52	1375.36	1033.1	989.722	1228.55	1109.2	1228.66	600.785	1104.64	1244.57	1259.73
uc007mws.2	Asxl2	39.2529	27.2825	34.4201	77.2511	51.7637	83.4598	67.269	41.7224	46.533	79.065	66.4726	43.4701	62.2443	30.5445	101.582	0	0	0	46.3704
uc009evo.1	Tmc4	268.089	142.344	57.3669	156.342	169.095	158.453	226.518	181.724	157.178	124.114	166.182	143.607	152.499	111.706	199.537	589.35	267.076	149.498	85.0123
uc007bfj.1	Nrp2	1531.7	1954.85	0	0	932.897	861.209	1516.98	800.143	936.863	1026.01	1257.44	2126.16	2383.96	555.037	1308.48	165.37	1209.11	889.515	2.89815
uc007fzi.1	Cdc34	927.038	1039.11	1044.08	914.138	1078.99	950.716	1029.63	1225.71	1393.92	803.521	993.397	1138.76	872.198	1088.26	978.335	1649.3	1058.31	1204.96	1300.3
uc008uug.1	Zmym1	5.01101	0	0	0	0	0	0	45.4311	0	0	0	0	0	0	0	0	0	0	0
uc009tcv.2	Enox2	0	0	0	0	1.1503	0	2.74567	2.78149	0	0	0	0	0	0	0	0	0	0	0
uc009cuz.2	Rab7	25165.3	25299.2	27829.3	24174.1	25707	24869.8	25102.3	27010.2	24242.6	25762.3	25834.8	23942	26368.2	25202.7	25356.9	21451.5	25008.9	26195.1	29338.9
uc009pjp.1	Pts	2045.33	2063.98	1723.56	1957.95	1457.44	1607.51	1658.39	1248.89	1468.37	1521.54	1645.2	1790.04	1654.14	1775.95	1368.94	1342.31	1570.66	1476.3	2313.69
uc008cgd.1	Bag6	2401.95	3488.61	3744.14	3234.43	2385.73	2812.23	3228.91	2360.56	4083.53	3660.89	3004.19	2364.46	3629.62	2266.4	2660.49	5844.24	4394.04	4626.97	3531.88
uc008oyp.1		0	0	0	0	0	0	0	0	2.06813	0	0	0	0	0	0	0	0	0	0
uc012aai.1	Hnrnpa1	0	0	0	0	0	0	0	0	0	0	4424.12	0	0	0	0	0	0	0	0
uc012elw.2	Hnrnpa2b1	947.917	621.568	1267.17	838.726	759.201	1739.35	0	1230.35	624.576	1447.07	525.318	844.563	1057.38	1539.44	579.262	893.701	1527.97	1888.91	1543.75
uc007usr.1		0	0	0	0	0	0	0	0	0	0	0	0	0	0	0	0	0	4.48495	0
uc008rvq.1	Srsf11	88.5279	167.254	387.545	70.8135	87.4231	499.549	131.792	95.4979	235.767	191.227	178.184	301.962	176.618	155.341	70.1402	21.111	253.45	114.366	448.247
uc009qrn.2	Arpp19	3.34068	2.3724	2.54964	12.8752	4.60122	9.6765	38.4394	26.8878	28.9538	25.7421	32.3131	21.7351	8.55859	15.7086	29.0235	0.879627	90.8423	17.1923	19.321
uc007mzn.1		9.18686	0	0	0	0	0	0	0	0	0	0	0	0.778054	0	0	0	0	0	0
uc007rrc.2	Rad17	1667.83	1416.32	1358.96	1818.16	1458.59	1678.87	1746.25	1647.57	1482.85	1623.59	1793.84	1860.68	2176.99	1299.45	1800.67	2213.14	2178.4	2235.75	1873.17
uc008hzp.1		192.089	200.467	94.3366	180.253	81.6716	141.519	83.743	184.506	138.565	142.501	187.416	120.319	86.364	145.741	214.049	71.2498	244.366	189.115	155.534
uc009luh.2	Palld	0	0	0	90.1263	0	0	0	0	44.4648	0	0	0	0	0	0	0	0	0	0
uc009kjw.2	Hras	351.606	334.508	592.791	460.748	450.919	249.17	642.487	513.649	654.564	399.922	908.459	578.308	368.798	493.076	365.213	0	804.863	794.583	844.327
uc009lfb.2	Adam18	86.8576	55.7513	36.9698	78.1708	46.0122	14.5148	32.9481	70.4645	0	62.5165	75.7049	41.1414	43.571	19.1994	37.4887	0	44.5127	14.9498	62.7932
uc009rkt.1	Manf	116.089	628.685	469.133	43.2238	87.4231	149.986	80.9973	63.9744	129.258	85.5005	176.337	102.465	99.5909	157.959	66.5123	411.665	1091.92	267.602	92.7407
uc009grr.1	Med25	66.8135	66.4271	404.118	59.7776	234.662	29.0295	85.1159	230.864	226.46	658.262	221.575	93.9265	333.785	185.012	565.959	0	15.4432	647.327	113.994
uc029uwo.1	Gm11413	10.022	26.0963	0	0	34.5091	0	0	25.9606	33.0901	68.0326	24.004	5.43377	7.00249	30.5445	0	0	61.7728	0	13.5247
uc007pcn.2	Traf3	101.891	313.156	163.177	11.0359	410.659	27.8199	142.775	60.2657	281.266	81.823	577.019	1137.21	158.723	158.831	47.1633	0	159.882	40.3645	802.787
uc007hwx.1	Urgcp	62.6377	80.6614	212.895	0	148.389	0	126.301	136.293	0	159.969	256.658	218.903	0	0	0	0	219.838	72.5067	0
uc007jwi.1	Inca1	0	13.0482	0	5.51794	3.45091	0	1.37284	0	9.30659	58.839	65.5494	34.9314	47.4613	0	0	0	0	39.617	0
uc008bqd.1	Scube3	319.87	483.969	206.521	339.353	316.334	0	145.521	445.039	338.139	187.549	264.044	197.944	280.877	209.448	101.582	168.009	644.072	281.804	394.148
uc009txx.2	Taf1	15859	15288.9	16126.5	15678.3	15295.6	17209.7	16062.2	15328.8	15379.7	15357	15023.7	14939.8	16482.3	16659.9	16550.7	22604.7	12229.2	16212.3	16286.6
uc011zws.1	Mir33	0	0	2.54964	0.919656	0	0	0	0	0	0	0	5.43377	0	0	0	0	0	4.48495	0
uc008ijm.2	E030013I19Rik	17.5386	0	0	0	20.7055	0	5.49135	0	0	18.3872	0	6.21002	14.005	0	43.5353	0	37.2454	38.1221	11.5926
uc007cob.1	Elk4	50.9453	49.8203	170.826	149.904	301.38	33.8678	122.182	198.413	443.614	165.485	208.65	91.5978	147.052	263.556	208.002	0	89.9339	148.003	275.324
uc011wwn.1	Igsf9	65.9784	0	0	0	0	36.2869	75.506	158.545	0	72.6294	98.7857	140.502	0	114.324	188.653	60.6943	180.776	222.752	0
uc008kbx.1	Cdca7	378.332	404.493	659.081	570.187	646.471	295.133	465.392	589.677	274.027	360.389	513.316	403.651	284.768	387.479	487.354	482.036	697.669	616.68	1002.76
uc056yjo.1		364.134	504.134	351.85	331.996	370.398	459.634	546.389	435.767	417.763	456.003	424.686	274.017	483.171	428.496	443.818	474.999	256.175	361.038	191.278
uc008ktn.2	Mtch2	4350.4	3598.92	4840.49	6595.77	3843.17	7323.9	4614.1	6495.71	6407.07	4129.76	7119.03	4297.33	3335.52	3973.41	5083.96	6266.46	5738.51	4535.03	6917.88
uc009kse.1	Stxbp2	98.55	62.8685	698.601	726.528	706.287	810.407	771.534	460.801	141.667	935.908	1100.49	559.678	789.725	924.19	129.397	0	418.783	449.99	236.682
uc008uek.1	Tal1	98.55	51.0065	53.5424	80.9297	127.684	56.8494	126.301	102.915	123.054	48.7261	69.2423	111.004	124.489	46.2531	0	17.5925	172.6	47.092	117.858
uc007lzd.1	Tex2	70.9894	87.7786	3.82446	45.9828	146.089	4.83825	109.827	81.5905	5.17033	60.6778	126.483	104.794	3.11222	2.6181	178.979	0	43.6043	188.368	2.89815
uc033ghu.1		2.50551	3.55859	2.54964	0.919656	2.30061	3.62869	5.49135	0	0	7.35488	1.84646	8.53878	3.89027	5.2362	1.20931	4.39813	4.54212	5.97993	0
uc007lua.1	Map3k14	251.386	137.599	172.101	246.468	242.714	322.953	230.637	213.248	230.597	251.905	339.749	276.346	364.129	309.809	229.77	245.416	424.234	183.883	158.432
uc008mmi.1	Slc23a2	19593.9	22154.6	22176.8	22062.5	19389.5	18663.6	18488	22086.9	20010.2	21206.9	19424.8	20490	20477.6	19035.3	21543.9	13922.7	13542.8	17291.7	16349.4
uc033huw.1	Lenep	3.34068	83.0338	2.54964	5.51794	4.60122	7.25738	41.1851	6.49015	4.13626	102.049	6.46262	47.3514	2.33416	47.1258	6.04657	51.0184	4.54212	2.24247	28.0154
uc007iih.2	Chac2	819.301	1126.89	610.638	1076	1164.11	764.444	967.85	546.1	813.81	975.441	1267.6	854.654	872.977	929.426	1032.75	1418.84	413.333	1315.58	1036.57
uc009fvm.1	Adck4	19.2089	0	112.184	472.703	216.257	0	0	192.85	1.03407	0	264.967	160.684	354.015	0	349.492	474.119	0	0	0
uc008ruu.1	Fpgt	3759.1	3967.83	3798.96	3685.98	3906.43	3244.05	3309.91	3194.08	2672.03	3237.07	2669.98	2876.79	3423.44	2844.13	3226.45	4693.69	3908.95	4220.34	4091.22
uc009dim.3	Syn2	20138.4	18104.9	21400.4	17428.4	21312.8	19660.2	21975	21666	22397.9	23548.5	21079.2	26516	23856.7	21494.6	25361.7	20866.5	22619.7	25713.7	27554.6
uc008qlg.2	Prpf3	1391.39	1912.15	652.707	1583.65	1015.72	39.9156	1282.23	1295.25	1277.07	1097.72	1058.02	1266.07	795.171	1426.87	1364.11	2097.91	667.691	1885.92	4.83025
uc029qmt.1		86.8576	747.305	169.551	269.459	149.54	700.337	726.23	313.382	635.95	515.761	630.567	597.714	279.321	712.996	673.588	1059.95	166.241	97.1739	65.6914
uc007erh.1	Akap7	173.715	128.109	298.308	122.314	155.291	120.956	178.469	327.289	146.837	168.243	159.719	147.488	192.179	122.178	170.513	1404.76	1755.98	173.418	91.7747
uc008lus.1	Mga	15.033	168.44	181.024	117.716	182.898	283.038	168.859	155.764	22.7494	135.146	222.499	145.159	211.631	125.669	203.165	105.555	497.816	160.711	171.957
uc029vdh.1		357.452	192.164	251.139	300.728	247.315	249.17	392.631	437.622	246.108	195.824	466.232	246.072	270.763	307.191	772.752	167.129	205.304	404.393	275.324
uc007pex.2	Akt1	7086.41	6579.84	7263.92	6641.76	7066.32	7097.71	8371.56	8619.85	10315.8	8371.69	7815.15	9040.24	7358.83	8034.95	7000.72	5598.83	8295.72	8330.79	8530.22
uc007ivo.1	9530068E07Rik	9272.05	10483.6	9658.03	9545.11	8477.74	8211.72	7921.27	9105.68	8612.73	8933.42	8252.76	7938.73	8187.46	8103.9	8364.83	8189.33	8867.12	8954.95	8895.38
uc008nwi.1	Zswim1	965.456	929.979	1005.83	1064.04	1443.63	1231.33	1203.98	1253.53	1204.69	1131.73	1226.05	1255.98	1139.85	947.753	1050.89	881.386	922.05	1038.27	955.423
uc009ntt.1	Acsf3	859.389	555.14	662.906	681.465	705.136	829.76	643.86	771.401	1140.57	901.892	799.518	1083.65	844.967	1034.15	929.963	134.583	1031.97	818.503	722.605
uc009hxl.1	Mrpl46	1540.89	1500.54	1791.12	1247.05	1886.5	1509.53	1367.35	1696.71	1724.82	1436.04	1373.77	1853.69	1379.49	1697.4	818.706	1165.51	1597.01	1087.6	1547.61
uc009rhy.2	Nek11	258.067	275.198	416.866	350.389	268.021	62.8973	171.605	189.142	136.497	205.937	115.404	301.962	272.319	259.192	307.166	1.75925	79.9412	210.793	186.448
uc009mez.2	Zfp617	1175.92	1134	1101.44	790.904	1030.67	462.053	1356.36	2660.04	713.505	656.423	520.702	1829.63	1705.49	922.444	2763.28	1722.31	474.197	726.562	921.611
uc033gge.1	Mta1	447.651	3.55859	369.698	356.827	996.163	1026.92	9.60985	995.775	675.245	0	187.416	639.632	224.858	637.944	482.516	451.249	1660.6	252.652	1578.52
uc008psl.1	Arhgef11	1442.34	2053.31	1488.99	1187.28	1849.69	2045.37	1533.46	2639.64	1076.46	1138.17	2373.63	1007.58	2518.56	1424.25	2720.96	1495.37	2011.25	1937.5	2449.9
uc009ezl.1	Zfp865	75.1652	27.2825	91.787	47.8221	0	458.424	0	268.878	0	34.9357	36.9292	0	0	0	0	0	0	157.721	0
uc008owr.1	Usp13	3354.87	3533.68	3807.88	3509.41	3722.38	3265.82	3426.6	3329.45	3367.95	3414.5	3314.4	3070.85	3000.18	3845.99	2736.68	2415.46	3074.1	3262.05	3967.56
uc009ork.1	Aplp2	88.5279	289.432	336.552	108.519	254.217	251.589	336.345	103.842	119.952	210.533	332.363	217.351	189.067	127.414	148.746	56.2961	230.74	401.403	389.318
uc012gmg.1	Galns	0	1.1862	0	0	0	76.2024	0	0	0	10.113	0	0	0	1.7454	0	0	0	0	0
uc009prb.1	Dmxl2	385.848	263.336	488.256	399.131	178.297	449.957	325.362	393.118	108.577	148.017	206.804	204.931	66.9126	842.156	235.816	663.239	683.134	188.368	137.179
uc007ggu.2	Matk	220.485	386.7	212.895	321.88	418.711	358.031	319.871	388.482	285.402	494.616	446.844	402.875	340.01	268.792	333.771	119.629	555.955	290.774	161.33
uc009keq.1	Mgmt	6.68135	66.4271	0	16.5538	46.0122	54.4303	50.7949	14.8346	25.8516	75.3875	24.9272	39.5889	77.8054	32.2899	56.8378	0	0	38.8695	21.2531
uc008eiu.2	Sft2d3	658.113	584.795	643.784	735.725	570.551	804.359	561.49	595.24	491.181	716.181	574.25	560.454	686.244	611.763	621.588	324.582	546.871	686.944	654.981
uc008nzp.2	Slc9a8	2949.82	2386.63	2312.52	1942.31	1529.9	1861.52	2295.38	2274.33	3160.1	2270.82	3164.84	3021.17	2583.92	2952.35	2895.1	2557.08	748.541	2153.52	1786.23
uc012aux.1	Foxp4	1003.04	941.841	586.417	469.025	588.956	633.811	469.51	953.125	687.654	539.664	527.165	742.874	716.588	393.588	1147.64	0	1512.52	788.603	482.059
uc008yco.2	Ppef2	47.6046	93.7096	80.3136	61.617	81.6716	9.6765	24.7111	47.2854	51.7033	50.5648	37.8525	36.4839	92.5884	40.1442	76.1868	0	168.967	61.2943	77.2839
uc012doh.1	Prdm2	6012.38	6152.81	5170.67	5887.64	5777.98	8981	6575.89	7874.41	7361.51	4679.54	5676.02	5453.95	2735.64	5182.97	5298.01	4114.89	9512.1	7572.83	7543.88
uc009gus.2	Ppfia3	364.134	49.8203	5.09928	194.967	162.193	381.012	21.9654	423.714	271.959	111.243	25.8505	224.337	24.8977	118.687	163.257	28.1481	207.121	121.841	2.89815
uc009odp.2	Arhgap42	25.8902	116.247	19.1223	0	9.20243	10.8861	10.9827	12.0531	21.7154	18.3872	34.1595	0	10.8928	40.1442	44.7446	19.3518	3.63369	3.73746	6.76235
uc009lns.1	Pcm1	17458.4	19809.5	21318.8	17520.4	21028.7	19466.7	20588.4	20408.7	19434.2	19345.2	21957.2	18961.5	23620.9	21455.3	21230.7	25784.5	23947.9	25416.2	20873.4
uc009obq.2	Gria4	3438.39	3533.68	3512.13	2565.84	3532.58	2981.57	2483.46	3169.05	3415.52	3159.84	3095.59	3065.42	3498.91	3656.61	3323.2	6712.43	4819.19	5211.51	4518.21
uc009nku.1	Vac14	1.67034	11.862	6.3741	0	2.30061	4.83825	21.9654	0.927165	5.17033	3.67744	14.7717	2.32876	0	6.9816	2.41863	25.5092	7.26739	0	0.966049
uc007czj.2	Arpc5	12262	13431.3	14673.2	14225.2	15097.7	14939.3	12227.9	13479.1	9364.5	11527.9	12483.9	11196.7	10850	13322.6	9494.33	7592.94	11959.4	12532.4	13178.8
uc007kyi.1	Luc7l3	5228.99	6018.77	5995.47	3854.28	5587.03	6345.37	6599.22	5444.31	5170.33	5946.42	5500.61	4718.84	6459.4	6199.66	6155.41	21780.4	13273.9	9971.53	6311.2
uc009gsm.2	Irf3	444.31	774.587	435.988	461.667	314.033	344.725	282.804	469.145	594.588	376.938	280.662	317.487	326.005	309.809	275.724	102.916	209.846	328.149	473.364
uc008kjs.1	P2rx3	16.7034	4.74479	0	7.35725	23.0061	21.7721	12.3555	14.8346	25.8516	11.0323	0	34.1551	49.7955	13.9632	35.0701	69.4905	34.5201	5.97993	0
uc012gaa.1	AF366264	0	0	0	0	0	0	4.11851	3.70866	0	0	0	4.65751	3.11222	3.4908	4.83726	0	0	0.747491	0
uc012cel.1	Pank2	467.695	326.204	211.62	210.601	166.794	601.153	277.313	226.228	92.0318	212.372	170.798	204.154	299.551	142.25	170.513	524.258	940.218	293.017	249.241
uc057axg.1	Lta4h	1166.73	832.711	521.401	1049.33	715.489	1116.43	742.704	596.167	934.795	1136.33	780.13	394.336	1588.01	548.929	863.45	0	1110.09	580.801	1175.68
uc009ptx.2	Sin3a	1850.73	2456.62	2403.03	1382.24	1550.61	1220.45	1527.97	1625.32	1850.98	1403.86	2359.78	2093.55	1493.09	539.329	1977.23	36.9443	1943.12	1600.38	974.744
uc007pue.3	Hist1h2bg	1231.87	1430.55	1385.73	1286.6	1264.18	1232.54	1197.11	844.647	1040.27	1155.64	1060.79	1236.57	1016.92	1102.22	1192.38	1144.39	1729.64	1276.72	2028.7
uc009pwi.2	Stra6	0	0	0	177.494	0	0	0	0	0	17.4678	0	0	0	0	105.21	0	0	0	0
uc007vbq.1	Nalcn	28110.1	25315.8	27360.2	25776.1	29873.4	29172.2	27517.1	32216.2	28869	30029.1	28356.1	27437.4	28941.3	29116.8	25554	28873.8	25029.8	29173.1	30889.4
uc009qpz.2	Tex9	360.793	584.795	1226.38	442.355	893.786	615.667	334.972	957.761	449.819	955.215	545.63	893.467	849.635	728.705	898.521	0	426.051	924.647	410.571
uc007txj.1	Slc22a17	1148.36	1332.1	1369.16	1374.89	1330.9	2200.19	1168.28	1155.25	1463.2	1326.64	1274.98	1641.77	1120.4	1166.8	1226.24	1941.34	1268.16	1000.89	1084.87
uc008tgo.1	Whrn	0	0	0	0	0	0	0	0	0	0	0	0	0	4.3635	0	0	0	0	0
uc008gmo.2	Stx5a	1449.85	1570.53	1434.17	1462.25	1558.66	1940.14	1891.77	2273.41	2198.42	1679.67	2072.65	1396.48	1785.63	1370.14	1607.18	460.924	1230.01	1854.53	1355.37
uc012gyl.2		0	0	256.239	0	0	0	0	0	627.678	0	0	478.948	163.391	73.3068	0	0	0	0	405.741
uc007isr.2	Zfp879	319.035	380.769	258.788	290.611	351.993	289.085	351.446	415.37	261.619	345.679	207.727	347.761	295.66	289.737	349.492	410.786	57.2307	285.542	463.704
uc008phy.1	Fam194a	191.254	80.6614	86.6877	135.189	131.135	204.416	156.503	81.5905	186.132	88.2586	96.9393	183.972	92.5884	123.923	136.653	138.101	109.011	101.659	71.4876
uc007sdi.1		2.50551	0	0	0.919656	0	0	0	0	0	1.83872	0	0	0	0	1.20931	0	0	0	0
uc012bdo.1	Csf1r	0	0	3736.49	0	0	0	2310.48	0	1890.27	0	0	1.5525	2341.16	0	0	0	0	2296.29	0
uc007lbc.1	Snf8	35.0771	20.1654	10.1986	16.5538	32.2085	16.9339	32.9481	0	55.8395	37.6938	24.004	52.0089	6.22443	32.2899	15.7211	0	0	31.3946	12.5586
uc012cwo.1		321.54	317.901	462.759	268.54	331.288	199.578	204.553	273.514	228.529	184.791	240.04	330.684	208.518	116.069	135.443	151.296	223.472	184.63	198.04
uc008upk.2	Macf1	10809.6	14075.4	15909.7	13628.4	13830.1	14571.6	9196.63	10276.7	12824.5	12044.5	12378.7	21373.3	10919.2	12988.4	22546.5	11165.1	14989	11850	16755.2
uc009lhd.2	Ash2l	0	0	0	0	147.239	0	0	112.187	0	0	0	344.656	0	189.376	129.397	0	0	0	0
uc057bwv.1	Igf2bp3	0	0	0	15.6342	0	26.6104	0	25.9606	0	0	0	0	0	6.9816	0	0	0	0	0
uc033iwd.1	Cox6b2	9.18686	21.3516	2.54964	20.2324	5.75152	0	21.9654	0	9.30659	4.5968	0.923231	6.21002	2.33416	6.9816	18.1397	0	16.3516	0	0.966049
uc008wtv.1	En2	243.034	208.771	181.024	213.36	216.257	134.261	181.214	99.2066	185.098	194.904	220.652	228.994	212.409	160.577	238.235	196.157	217.113	101.659	112.062
uc007gzv.3	Zdhhc17	141.979	300.108	177.2	228.075	412.959	385.85	411.851	165.962	284.368	443.131	391.45	276.346	283.99	321.154	165.676	0	111.736	307.966	44.4383
uc008ftr.1	Mbp	9858.34	9145.58	8643.27	9091.72	9129.96	10323.6	8946.77	6971.35	7873.38	8378.13	9629.3	9804.07	9515.6	7980.85	9841.4	8436.5	7905.1	6976.34	6570.1
uc012cua.1	Ankrd35	0	264.522	0	382.577	393.404	428.185	284.177	0	573.906	447.728	312.975	687.76	410.812	282.755	393.027	0	19.9853	399.16	0
uc009nyh.1		0	0	20.3971	13.7948	2.30061	0	0	2.78149	0	0	0	0	0	0	0	0	38.1538	2.98997	5.7963
uc008zyp.1	Rhbdd2	1.67034	7.11719	1.27482	23.9111	10.3527	7.25738	2.74567	7.41732	5.17033	14.7098	2.76969	11.6438	7.78054	18.3267	8.4652	0	24.5274	5.23244	2.89815
uc007ipg.1	Irgm1	537.849	616.823	387.545	1120.14	462.422	402.784	492.848	444.112	321.594	401.76	336.979	542.6	603.77	502.675	419.632	957.914	370.637	344.593	489.787
uc012bep.2	Rab27b	481.057	4.74479	703.7	12.8752	19.5552	47.1729	12.3555	0	9.30659	14.7098	0.923231	7.76252	4.66832	803.757	27.8142	0	0	10.4649	30.9136
uc007fnz.2	Phyhipl	22686.5	20368.2	21489.6	18372	19933.6	20579.5	22377.2	20861.2	22417.5	20919.1	20084.9	20310.6	20718	21623.8	18515.8	27958.9	20566.7	23673	21038.6
uc033idn.1	Calr4	0	13.0482	0	0	0	0	0	0	0	0	0	0	0	0	0	2.63888	0	0	0
uc009okn.1	Gm16754	25.0551	0	36.9698	16.5538	18.4049	8.46694	49.4221	36.1594	57.9077	23.9034	31.3899	8.53878	37.3466	18.3267	24.1863	0	0	16.4448	31.8796
uc012bzb.2	Mtch2	228.001	0	0	39.5452	69.0182	55.6399	146.893	0	45.4989	181.114	0	87.7165	0	0	324.096	0	0	222.752	53.1327
uc008ehp.1		0	0	0	0	13.8036	0	0	0	0	0	0	0	0	0	13.3025	0	0	0	0
uc009nlf.1	Cog4	3044.19	2112.62	2550.91	3049.58	3222	2550.97	3084.76	1133.92	3198.37	1864.46	1288.83	3097.25	2496.78	3249.94	2372.67	2270.32	3762.69	3353.99	3183.13
uc008cos.1	Gpr111	38.4178	42.7031	77.764	34.0273	51.7637	37.4964	74.1332	110.333	72.3846	91.936	104.325	70.639	63.0224	73.3068	88.28	135.463	66.3149	79.2341	43.4722
uc008dyv.2	Gm10125	157.012	185.047	191.223	197.726	152.99	198.368	157.876	138.148	147.871	152.614	205.881	176.209	220.189	94.2516	93.1172	449.489	108.102	106.891	140.077
uc009vbv.1	Vmn2r118	5.01101	4.74479	7.64891	6.43759	13.8036	0	0	0	0	0	0	10.8675	0	0	0	0	0	17.9398	0
uc007zdr.2	Polq	0	0	0	0	0	10.8861	0	0	9.30659	0	6.46262	0	0	23.5629	0	0	0	0	13.5247
uc009ulx.2	Tmem164	380.002	835.083	879.625	459.828	476.226	1053.53	315.752	509.013	410.524	361.308	757.049	1010.68	1048.82	790.667	611.913	0	375.179	937.354	397.046
uc007col.1		0	0	0	10.1162	4.60122	0	5.49135	0	0	12.871	0	3.10501	20.2294	6.1089	8.4652	0	0	18.6873	0
uc009ijb.1	Kctd21	1374.69	0	1434.17	1253.49	1234.28	1427.28	1278.11	1143.19	1207.79	1345.94	1123.57	1569.58	1269.78	1204.33	1106.52	2142.77	1405.33	1570.48	1279.05
uc029wud.1	Cacna1a	336.573	4889.51	0	1645.26	2384.58	822.503	3686.07	2161.22	4706.03	972.683	3737.24	4805.78	648.119	365.661	0	0	0	1864.99	800.855
uc007iyl.3	Tnip1	0	85.4062	179.749	0	215.107	145.148	0	124.24	307.118	223.404	123.713	98.5841	141.606	90.7608	0	0.879627	421.508	384.211	251.173
uc009ibk.2	Wdr73	428.442	460.245	418.141	391.773	408.358	377.384	553.253	644.379	378.468	569.084	384.987	315.158	385.137	469.513	367.632	130.185	972.013	660.782	706.182
uc009dut.1	Vwf	0	0	0	0	0	0	0	0	0	0	0	0	4.66832	6.1089	6.04657	0	0	0	0
uc012ems.1	Herc3	9239.48	9629.55	8072.15	5660.48	10945.1	11721.9	7789.47	13392.9	6291.26	10596.5	9377.26	9627.08	7000.93	2655.63	5978.85	5561	4157.85	3783.05	8058.78
uc007ddq.2	Brinp2	2555.62	3799.39	2594.26	2115.21	2401.83	1860.31	3191.84	4590.39	2578.96	3431.97	1657.2	2585.7	3006.4	4484.81	5160.14	2583.46	4909.12	2384.5	1917.61
uc007qnv.2		0	0	0	2.75897	0	0	0	0	0	0.91936	0	0	0	4.3635	0	0	0	0	0
uc009dtc.2	Zfp384	372.485	708.16	703.7	1317.87	547.545	349.564	433.816	861.336	1366	310.744	1018.32	481.277	631.78	651.035	541.773	1335.27	247.091	897.737	683.963
uc007nru.1	9330151L19Rik	1800.62	2653.52	2225.83	2415.02	2107.36	1978.84	2409.33	2555.27	2346.29	2550.3	2310.85	2243.37	2581.58	2396.44	2089.7	731.85	2330.11	2431.59	2429.61
uc007ifr.2	Papolg	128.616	21.3516	210.345	149.904	139.187	67.7355	161.995	40.7952	115.815	59.7584	55.3939	172.328	149.386	271.41	93.1172	295.555	9.99266	52.3244	74.3858
uc033flj.1	Adora1	89.3631	0	0	181.172	251.917	0	0	0	104.441	0	0	159.908	112.04	472.131	0	0	0	0	351.642
uc009gjt.1	C230052I12Rik	262.243	259.777	344.201	279.575	316.334	169.339	212.79	234.573	355.719	247.308	345.288	315.158	369.576	342.971	292.654	352.73	511.442	299.744	421.198
uc012frl.2	Fam160a2	794.246	1284.65	1356.41	4.59828	1249.23	573.333	0	0	3160.1	781.456	2018.18	1217.94	1765.4	357.807	1703.92	3.51851	2747.07	773.653	172.923
uc057bgy.1		237.188	131.668	149.154	224.396	266.871	197.159	252.602	136.293	115.815	182.953	308.359	109.452	245.865	162.322	160.839	57.1757	186.227	175.66	122.688
uc007agf.1		0	15.4206	8.92373	12.8752	5.75152	22.9817	13.7284	9.27165	20.6813	17.4678	9.23231	9.31503	30.3441	25.3083	21.7677	0	5.45054	9.71739	0
uc007mih.2	Slc25a19	35.0771	113.875	86.6877	48.7418	79.371	262.475	0	114.968	162.348	117.678	69.2423	114.885	164.947	0	134.234	0	115.37	122.589	393.182
uc008ayh.1	Msrb1	602.157	743.746	810.785	316.362	733.894	264.894	723.485	582.259	714.539	100.21	705.349	211.141	591.321	602.163	607.076	337.777	404.248	573.326	372.895
uc056ypn.1		346.595	205.212	270.262	250.146	286.426	179.015	277.313	182.651	222.324	243.63	253.889	222.784	238.085	190.249	344.655	267.407	208.937	138.286	135.247
uc007uxk.1	Rbm26	2487.97	2837.38	4976.89	2345.12	2483.51	4429.42	2773.13	2647.98	2264.6	2305.75	5054.69	3994.59	4281.63	4484.81	2028.02	11173	6658.74	5715.32	2656.64
uc008vxx.1	Errfi1	158.682	171.999	20.3971	32.188	4.60122	13.3052	157.876	0	186.132	30.3389	24.9272	15.525	10.8928	41.8896	12.0931	409.027	15.4432	68.0217	19.321
uc011wty.1	Cep350	3.34068	21.3516	31.8705	13.7948	26.457	48.3825	20.5925	9.27165	14.4769	51.4842	11.0788	17.8538	45.9052	47.9985	48.3726	33.4258	77.216	29.1522	32.8457
uc008grg.2	Prpf19	2541.42	2900.25	3116.93	1722.52	1621.93	4044.78	4752.76	1941.48	3223.18	2872.08	2397.63	3321.58	5274.43	2269.89	3195.01	3300.36	3422.03	3262.8	2919.4
uc012edj.2	Rsrc2	123.605	196.909	189.948	223.476	545.244	203.207	278.686	203.976	245.074	182.033	166.182	198.721	255.98	392.715	291.445	1948.37	300.688	529.224	188.38
uc008fki.1		0	0	0	0	0	0	0	0	0	0	0	0	0	0	0	0	1.81685	0	0
uc008cxu.2	Oard1	608.003	703.415	406.667	566.508	514.186	468.101	468.137	369.011	484.977	459.68	835.524	601.596	472.279	440.714	341.027	73.009	317.04	453.727	454.043
uc008dlv.1	Myl12b	9917.63	11941.5	11497.6	11084.6	11207.4	12797.2	12788	12190.4	11864.9	11482.8	11924.5	12704.1	11176.7	11634.8	10575.5	17126.3	11853.1	10947.8	11052.6
uc007wyj.1	Tnfrsf13c	0	0	0	0	0	0	0	0	0	26.6614	0	0.776252	0	0	0	0	0	0	0
uc012dhg.2	Tm2d1	34.2419	102.013	84.1381	29.429	60.9661	59.2686	587.574	49.1397	164.416	87.3392	48.9312	90.0453	69.2468	146.614	255.165	309.629	59.0475	32.1421	303.339
uc008eig.2	Ammecr1l	3477.64	3377.1	2229.66	2217.29	3128.83	2128.83	2819.81	3242.29	3265.58	3065.15	2127.12	3368.16	3162.01	2001.97	3410.27	4420.13	3018.69	2343.39	2571.62
uc007cef.1		807.609	1259.74	1036.43	1178.08	562.499	1358.34	705.638	1519.62	1435.28	1105.99	1248.21	876.389	918.882	1103.97	1229.87	1926.38	1716.92	1527.12	1514.77
uc009rph.3	Usp4	6805.79	6480.2	7172.13	6697.86	6606.2	5983.71	7130.51	6900.89	5118.63	6715.01	7011.94	7299.1	6475.74	8167.6	6854.39	8107.52	7484.5	7526.49	7910.98
uc009qzz.2	Morf4l1	131.957	109.13	202.696	62.5366	111.579	81.0407	109.827	112.187	94.1	64.3552	91.3999	105.57	89.4762	119.56	133.025	289.397	79.0328	104.649	106.265
uc009twc.1	P2ry4	0	4.74479	0	0	0	0	0	0	0	0	0	0	0	0	4.83726	179.444	0	0	0
uc007zdx.2	Stxbp5l	135.297	135.227	36.9698	107.6	92.0243	105.232	118.064	45.4311	35.1582	116.759	33.2363	121.872	113.596	61.089	52.0005	25.5092	16.3516	32.1421	321.694
uc007axs.3	Myo1b	354.112	2218.19	1208.53	1635.15	653.373	1655.89	969.222	1801.48	723.846	1738.51	2021.88	726.572	1834.65	1853.62	2337.6	2767.31	2276.51	1283.44	1593.02
uc007czx.1	Shcbp1l	46.7695	51.0065	70.1151	64.3759	116.181	140.309	108.454	105.697	113.747	114.001	87.707	138.173	133.825	132.65	91.9079	49.2591	89.0255	50.8294	134.281
uc009qmo.1		0	0	0	0	0	0	0	0	0	0	0	0	0	0	0	0	0	1.49498	0
uc007xdw.3	Gramd4	0	346.37	1022.4	86.4477	8.05213	15.7243	80.9973	82.5176	193.37	273.05	0	253.835	64.5785	163.195	19.349	823.331	94.476	71.7592	908.086
uc057bis.1		13.3627	16.6068	40.7942	50.5811	43.7116	13.3052	34.3209	84.372	34.1242	29.4195	24.004	38.0364	24.8977	41.8896	19.349	43.9813	134.447	19.4348	57.963
uc009kyh.1	Cdc16	0	0	0	41.3845	3.45091	0	0	4.63582	57.9077	0	18.4646	0	42.793	3.4908	0	0	0	0	0
uc007bue.2	Sp100	65.9784	30.8411	0	33.1076	0	15.7243	0	0	26.8857	68.0326	0	0	0	0	0	0	0	0	0
uc029vaq.1	Gm13251	367.474	128.109	0	599.616	27.6073	788.635	277.313	77.8818	217.154	499.212	248.349	30.2738	329.895	54.1074	174.141	246.296	239.824	44.102	0
uc007oiy.1	Alkbh1	5.84618	7.11719	1.27482	78.1708	92.0243	435.443	31.5752	127.949	3.1022	0.91936	215.113	56.6664	210.075	292.355	4.83726	49.2591	674.958	243.682	33.8117
uc007sma.2	1700112E06Rik	0	0	0	0	0	0	0	0	0	0	0	0	0.778054	0	8.4652	0	0	0	0
uc007fhn.1	Ddx21	3531.1	3802.95	3812.98	3455.15	3784.5	3899.63	3533.68	4124.03	3260.41	3577.23	3896.96	3311.49	3846.7	3631.31	3282.08	2203.47	3873.52	3578.99	3350.26
uc008dfd.1	Nudt12	63.4729	27.2825	53.5424	62.5366	44.8619	52.0112	111.2	7.41732	147.871	34.0163	130.176	42.6939	57.576	49.7439	83.4427	0	48.1464	50.8294	0.966049
uc008vhe.2	Srsf10	1391.39	2173.11	2111.1	1837.47	2041.79	2403.4	1242.42	979.086	1930.6	1327.56	649.955	1955.38	1166.3	1270.65	1445.13	4448.27	2493.62	2056.35	2528.15
uc008epp.1	Pcdhb4	471.035	326.204	337.827	364.184	348.542	365.288	291.041	390.336	402.252	316.26	526.242	329.131	329.895	507.912	270.886	498.748	324.307	396.17	612.475
uc008mee.2	Usp50	0	0	0	2.75897	0	0	0	0	0	0	0	0	0	0	0	0	0	0	0
uc012bbw.2		266.419	415.169	323.804	503.052	495.781	293.924	356.937	344.905	475.67	547.939	434.842	644.29	452.049	521.002	469.214	0	0	412.615	355.506
uc007fkg.2	Dnajc12	1066.51	1147.05	1270.99	1167.04	1273.39	1316	1348.13	1093.13	1205.72	1450.75	1047.87	1248.21	1260.45	1210.44	1198.43	981.664	783.969	1066.67	1204.66
uc008mdt.2	Gabpb1	526.992	469.734	174.65	0	296.778	521.321	330.854	324.508	640.087	623.326	596.407	98.5841	389.805	786.303	506.703	0	551.413	8.2224	347.778
uc007odp.1	Psen1	6668.83	5968.95	6507.95	6582.9	6777.59	6581.23	6533.33	6834.13	6201.29	6502.63	5776.66	6234.08	6316.24	5659.46	5514.47	7567.43	5481.43	6719.2	6607.78
uc007nae.3	9930038B18Rik	7.51652	11.862	0	0	13.8036	0	0	3.70866	0	0	18.4646	27.9451	15.5611	10.4724	0	199.675	0	0	3.8642
uc008wsi.2	Crygn	86.8576	53.3789	54.8172	113.118	93.1746	0	0	77.8818	11.3747	23.9034	17.5414	28.7213	63.8004	24.4356	85.8613	0	93.5676	32.1421	47.3364
uc008hml.1	Pgam1	20220.3	17408.6	20513.1	17613.3	18931.7	18112	19826.5	20568.2	23598.4	18932.4	18534.8	20259.4	17791	19889.7	15790	23768.4	20276	20799.7	21924.5
uc008xmn.2	Tbc1d1	959.609	0	414.316	227.155	417.56	263.685	485.984	287.421	941	1129.89	100.632	379.587	873.755	468.64	788.473	0	0	476.152	1139.94
uc056yuy.1		1275.3	648.85	1053	1070.48	1050.23	1242.22	675.435	662.923	665.938	1356.06	990.627	754.517	957.784	520.129	1312.11	599.026	860.277	540.436	427.96
uc007ajf.2		47.6046	0	0	0.919656	0	0	0	0	0	4.5968	0.923231	0	0.778054	0	0	0	0	2.24247	54.0988
uc008zsr.1	Ran	19102	18244.9	19180.9	18661.7	19449.3	18304.3	19328.2	20424.5	17357.8	19278.1	17399.2	17548	18769	17544.8	16587	19856.7	20461.3	21014.2	22110
uc008smq.2		0	0	0	0	0	0	0	0.927165	1.03407	0	0	0	0.778054	0	0	0	0	0.747491	0
uc011zdl.2	Fcho2	10.8572	28.4687	31.8705	19.3128	12.6533	37.4964	37.0666	11.126	2.06813	19.3066	44.3151	15.525	20.2294	34.908	10.8838	2.63888	15.4432	20.1823	11.5926
uc008cev.2		82.6817	243.171	410.492	230.834	132.285	430.604	221.027	463.582	237.835	136.985	333.286	169.999	224.08	127.414	232.188	216.388	9.99266	108.386	109.164
uc007gzd.1	Ppp1r12a	10554	10436.2	11004.2	7634.98	11151	11551.3	11827	10820	7169.18	9471.25	10270	6852.76	7036.72	10690.6	8970.69	8852.57	12341.8	10572.5	12279.5
uc008qji.3	Gm10691	15.8682	20.1654	2.54964	34.0273	8.05213	9.6765	16.474	10.1988	15.511	18.3872	3.69292	38.0364	29.566	29.6718	22.977	8.79627	31.7948	16.4448	27.0494
uc008ohn.1	Sycp2	136.133	79.4752	140.23	147.145	82.8219	141.519	101.59	177.088	152.008	193.985	167.105	160.684	122.154	196.358	66.5123	59.8146	307.047	165.943	219.293
uc009hwe.2	St8sia2	861.895	640.547	689.677	821.253	935.197	661.631	491.475	986.503	1044.41	770.424	685.037	921.412	778.054	771.467	1180.29	1440.83	1278.15	730.299	1535.05
uc007ryd.2	Pelo	0	0	0	0	0	19.353	0	0	67.2143	0	0	0	41.2369	0	21.7677	0	0	0	0
uc009emf.2	Wbp11	6336.43	7304.61	7731.78	6820.17	6442.85	7056.59	7211.51	6734.92	7252.94	7003.68	7338.76	6884.58	7354.17	8292.4	7451.8	10864.3	8426.53	8013.85	8094.53
uc008kgv.2	Ssfa2	1755.53	1768.62	2418.33	2311.1	1449.38	4018.17	1786.06	1100.54	1854.08	1519.7	2192.67	1612.28	2846.9	3446.29	1818.81	5801.14	1297.23	3878.73	2346.53
uc009jzo.2	Wdr11	4729.56	4547.88	5666.57	5181.34	5575.52	4989.45	5130.29	5423.91	5262.36	5141.98	5387.05	5125.59	5045.68	5171.62	4981.17	3737.53	4553.93	4538.02	4793.54
uc007aoa.2	Zfp451	0	0	397.744	0	0	0	0	122.386	177.859	150.775	213.266	0	208.518	269.664	285.398	2.63888	0	0	0
uc009pbw.2	Mcam	2427	1575.27	2234.76	1989.22	1613.88	2096.17	2287.15	1306.37	1330.84	2002.37	2395.78	3082.5	2303.04	1572.61	1956.67	906.016	734.914	1672.14	1200.8
uc009rcx.1	Spsb4	247.21	196.909	158.078	209.682	269.171	136.681	141.402	192.85	330.901	228.001	102.479	184.748	255.98	307.191	175.351	248.934	222.564	222.005	179.685
uc011ysh.1	Mir665	40.9233	32.0273	34.4201	42.3042	47.1625	35.0773	67.269	25.9606	44.4648	60.6778	67.3959	44.2464	59.9102	76.7976	56.8378	87.9627	11.8095	21.6772	10.6265
uc056ylu.1		11.6924	18.9792	17.8475	35.8666	20.7055	12.0956	13.7284	25.9606	46.533	73.5488	12.002	54.3377	52.1296	46.2531	37.4887	157.453	31.7948	59.0518	39.608
uc057anq.1		733.278	486.341	537.974	583.062	575.152	347.144	514.814	375.502	574.941	478.067	602.87	528.628	506.513	446.823	735.263	308.749	785.786	653.307	478.194
uc033iho.1	Steap2	0	0	0	0	0	4.83825	0	0	0	139.743	0	0	0	1.7454	0	0	0	0	0
uc007rlf.2	Jmy	14882.7	13657.9	15169.1	13722.2	14614.6	14427.7	14359.9	13973.3	14089.1	14047.8	14146.7	12598.6	13930.3	13345.3	14389.6	13015	14741	14061.8	13187.5
uc009jjg.1	Pik3c2a	12661.2	12392.2	13272.1	12474.2	13135.3	13659.6	11869.5	10861.7	9573.38	11516.8	11545.9	10582.6	12920.4	11072.8	11818.6	10881.9	11911.2	12356.8	11716.2
uc008yic.1	Mrps18c	46.7695	112.689	62.4661	11.0359	177.147	22.9817	26.0839	40.7952	10.3407	150.775	191.109	120.319	14.005	157.086	108.838	45.7406	25.4359	58.3043	26.0833
uc056zso.1		207.122	153.019	117.283	251.066	139.187	287.876	230.637	175.234	194.404	178.356	226.192	228.218	268.429	236.502	253.956	259.49	96.2929	262.369	232.818
uc008zvm.3	Gtf2i	4164.99	2224.12	2004.02	2345.12	1907.2	1316	2140.25	0	2502.44	0	1781.84	2341.95	1981.7	0	1828.48	0	1266.34	1094.33	0
uc007cpf.2	Nfasc	7988.39	11484.8	4775.47	8724.78	5183.27	6861.85	5866.13	5097.55	7172.28	6669.96	10106.6	11504.8	6484.3	5900.33	7912.54	3792.07	2884.24	4798.89	3754.07
uc007hhh.2	Xrcc6bp1	193.759	326.204	316.155	244.629	179.447	206.835	175.723	344.905	155.11	290.518	248.349	158.355	381.246	434.605	396.655	158.333	102.652	242.935	189.346
uc008kjk.1	Slc43a1	0	0	0	0	0	0	0	0	0	2.75808	0	0	0	0	0	0	0	0	0
uc012blu.1	Zfyve27	2614.91	3295.26	2266.63	3151.66	3235.81	2830.38	2191.05	3879.26	4119.72	3529.42	3956.05	4945.5	3171.35	4234.34	3626.73	1150.55	3356.62	3056.49	1944.66
uc029vwx.1		248.045	21.3516	3.82446	0.919656	1.1503	3.62869	1.37284	0.927165	1.03407	2.75808	0.923231	0.776252	239.641	0.8727	1.20931	554.165	238.915	0.747491	0.966049
uc008vfp.2	Tmem57	296.485	189.792	252.414	443.274	1199.77	165.71	318.498	378.283	451.887	1343.18	343.442	1106.94	1216.1	201.594	1237.13	700.183	323.399	330.391	142.009
uc008zvy.2	Gtf2ird1	133.627	180.302	164.452	138.868	112.73	112.489	109.827	198.413	123.054	125.033	218.806	303.515	182.065	273.155	152.374	0	175.326	178.65	202.87
uc007eet.2	Cd46	0	0	0	106.68	0	0	0	0	352.616	159.049	0	0	0	342.099	0	0	0	166.691	0
uc057bhd.1	ATF7	21.7144	5.93099	10.1986	4.59828	8.05213	13.3052	16.474	7.41732	32.056	8.27424	5.53939	16.3013	7.00249	8.727	7.25589	0	37.2454	15.6973	45.4043
uc008uuv.1	Gjb5	0	0	0	0	0	0	0	0	0	0	0	13.1963	13.2269	0	9.67452	0	0	0	0
uc008wic.1	Akap9	2280.85	347.556	1879.08	1931.28	2166.02	1579.69	130.419	578.551	641.121	2194.51	2261.92	1991.09	1896.9	1972.3	412.376	377.36	545.962	440.272	141.043
uc008rgy.1	Ank2	0	0	0	0	0	0	0	0	240.937	0	0	398.994	0	0	0	0	0	0	0
uc008yzy.1	Tchp	20.0441	0	89.2373	1.83931	86.2728	53.2208	9.60985	165.035	0	1.83872	10.1555	6.21002	166.504	52.362	8.4652	0	6.35896	0	0
uc007vtj.1	Wdyhv1	0	3.55859	7.64891	0.919656	25.3067	15.7243	24.7111	20.3976	29.9879	13.7904	113.557	76.849	59.1321	26.181	2.41863	0	0	0	50.2346
uc008vgg.2	Srrm1	7640.13	7461.18	6281.03	9693.18	8723.91	7906.91	7433.91	7357.05	7514.56	7981.88	8553.74	7109.7	9249.51	7481.66	7410.68	10523	10377.8	7827.73	6297.68
uc009nnn.2	Mon1b	1929.24	1951.3	1602.45	1339.02	1720.85	2584.84	724.858	543.318	1330.84	1472.81	927.847	1109.26	1290.79	1867.58	139.071	0	2341.01	1593.65	532.293
uc009gdq.1	Capns1	961.28	432.962	474.233	371.541	516.486	621.715	520.305	675.903	582.179	775.94	505.007	454.884	413.147	495.694	316.84	806.618	577.757	1323.06	257.935
uc007kvm.2	Msi2	4276.9	4372.32	4656.91	4086.03	4191.71	6213.52	4501.53	3677.13	5402.99	4513.14	5000.22	3415.51	5286.88	4342.56	3667.85	6101.97	4794.66	3975.91	4422.57
uc057bih.1		216.309	145.902	242.216	185.771	173.696	208.045	204.553	136.293	120.986	169.162	216.959	124.2	232.638	217.302	314.422	160.092	75.3991	135.296	122.688
uc007oge.1	Ylpm1	0	302.48	4263	174.735	342.791	154.824	208.671	283.712	0	158.13	258.505	192.511	312	512.275	386.981	0	2272.88	264.612	0
uc008emy.1	Cxxc5	329.892	4.74479	2875.99	1382.24	815.566	0	3326.38	835.375	5.17033	5.51616	6.46262	302.738	730.593	0	1031.55	0	14.5348	2.98997	0
uc008noe.1	Sla2	12.5275	0	7.64891	11.0359	0	15.7243	8.23702	27.8149	12.4088	0	12.9252	17.8538	12.4489	3.4908	18.1397	0	0	0	19.321
uc007jwx.2	Nup88	2610.74	3206.29	2422.16	2666.08	2806.74	2231.64	3013.38	2704.54	2805.42	2705.68	2309	1984.1	2862.46	1854.49	2799.56	1388.05	3132.24	3567.03	2637.31
uc008ljd.2	Caprin1	7678.55	4251.33	4709.18	5629.21	8555.96	5952.26	7241.71	12857.9	11136.9	6600.09	10587.6	4980.44	3323.07	12052	9262.14	8484	9791.89	7446.51	5924.78
uc008jli.2	Rbm18	145.319	0	0	260.263	307.131	145.148	0	0	276.096	0	0	143.607	0	0	201.956	0	0	393.18	331.355
uc008qxn.1	Csf1	228.836	271.639	24.2216	29.429	25.3067	6.04781	115.318	31.5236	76.5209	53.3229	127.406	12.42	12.4489	101.233	141.49	0	274.344	23.1722	2.89815
uc012eka.1	Zc3hav1	101.891	0	0	0	0	0	0	13.9075	0	0	40.6222	0	0	28.7991	0	0	0	167.438	11.5926
uc009fzx.3	Rinl	143.649	45.0755	119.833	46.9025	25.3067	52.0112	78.2517	101.061	25.8516	114.001	53.5474	28.7213	14.005	54.1074	123.35	0	63.5896	91.1939	141.043
uc009uko.2	Morc4	392.529	392.631	388.82	169.217	180.598	576.961	347.328	102.915	201.643	130.549	393.296	220.456	138.494	270.537	47.1633	695.785	598.651	509.789	108.198
uc007miz.2	Recql5	150.33	118.62	234.567	129.672	219.708	187.482	126.301	318.017	89.9637	122.275	64.6262	138.949	221.745	103.851	270.886	0	476.922	191.358	48.3025
uc009ipn.2	Folr1	110.242	530.23	1.27482	597.776	147.239	0	0	278.149	15.511	216.969	11.0788	27.1688	79.3615	34.0353	305.957	11.4351	0	18.6873	45.4043
uc008ixr.1	Gm13421	59.297	69.9857	146.604	137.029	83.9722	79.8311	83.743	36.1594	68.2483	159.049	144.947	111.78	176.618	134.396	113.676	63.3331	107.194	267.602	256.003
uc007wty.2	Fam227a	668.135	544.465	492.08	732.966	555.597	595.105	528.542	664.777	437.41	527.713	518.856	517.76	669.904	416.278	604.657	887.544	786.695	803.553	604.747
uc008jan.2	Odf2	217.979	164.881	103.26	263.022	155.291	279.409	506.577	138.148	221.29	196.743	220.652	343.104	257.536	158.831	284.189	0	367.003	74.0016	392.216
uc007xjk.2	Irak4	160.352	179.116	189.948	212.441	161.043	295.133	138.656	115.896	165.451	147.098	111.711	133.515	198.404	221.666	181.397	269.166	259.809	233.217	178.719
uc007qvg.2	Zcchc6	2840.41	3137.49	3195.97	3184.77	2810.19	2975.52	3742.35	2977.13	3363.82	2870.24	3352.25	2631.5	2886.58	2992.49	2584.3	4182.63	3207.64	3052.01	3290.36
uc011xgw.2	Prmt2	1877.46	548.023	76.4891	172.895	1581.67	782.587	1919.23	1971.15	1917.16	1989.49	1737.52	1082.87	872.198	1488.83	125.769	0	1773.24	2166.23	778.636
uc008gfh.1	Scyl1	3338.17	3086.49	2063.93	2266.03	2576.68	2654.99	2902.18	3131.96	4101.1	3212.24	3065.13	3565.33	3149.56	3759.59	3272.4	1912.31	5406.94	2893.54	2545.54
uc012bib.1	Slc3a2	2092.93	1840.98	1408.68	3030.27	1551.76	1128.52	1717.42	1540.95	1983.34	1911.35	1635.04	1859.9	2674.95	1408.54	1625.32	5494.15	1706.02	1586.92	920.645
uc012fjr.2	Nr1h2	848.532	567.002	1769.45	1124.74	914.492	1111.59	668.571	1165.45	1643.13	1561.99	1412.54	1453.92	1058.15	1230.51	894.893	849.72	883.896	732.541	493.651
uc011zpg.1		231.342	174.371	96.8863	115.877	149.54	177.806	207.298	178.943	228.529	174.678	102.479	163.013	251.311	155.341	191.072	243.657	173.509	167.438	175.821
uc012eze.1	Zfp446	0	0	0	64.3759	0	0	0	247.553	0	366.825	500.391	0	120.598	453.804	530.889	0	785.786	390.19	781.534
uc009dld.1	Zfp239	1468.23	1607.3	1384.45	1564.34	922.544	1459.94	1385.19	1668.9	1400.12	1351.46	913.076	1751.23	1206.76	1359.67	908.195	1485.69	0	1234.11	1522.49
uc007jpg.2	Per1	2384.41	3642.81	2352.04	2246.72	2729.67	2237.69	3610.56	4887.08	3850.86	2938.27	2951.57	3032.82	3261.6	4241.32	3919.39	6511	3674.57	2690.97	3289.4
uc007olp.2		0	0	0	0	0	0	0	0	0	0	0	0	1.55611	0	0	0	0	0	0
uc007rav.2	Zfp874a	890.29	1116.21	814.609	860.798	421.011	255.218	834.685	918.82	724.88	781.456	907.536	873.284	213.965	280.137	811.45	1081.94	1267.25	548.659	962.185
uc011yha.2	Sstr2	615.52	428.217	274.086	626.286	667.176	431.814	628.759	873.389	793.128	542.422	759.819	500.683	480.837	843.029	305.957	453.887	634.079	525.486	783.466
uc056zyq.1	Plch2	1024.75	537.348	902.572	332.916	1001.91	520.112	800.364	583.186	1052.68	750.198	722.89	1237.35	968.677	1033.28	2301.33	566.48	1123.72	1047.24	599.917
uc009efy.2	1700101I11Rik	76.0004	48.6341	109.634	57.9383	26.457	36.2869	79.6245	74.1732	108.577	70.7907	84.9373	106.347	76.2493	71.5614	66.5123	53.6572	122.637	45.597	91.7747
uc007dhv.2	Mettl18	99.3851	51.0065	89.2373	107.6	86.2728	50.8016	166.113	74.1732	69.2824	41.3712	54.4706	61.3239	53.6857	143.123	82.2334	0	85.3918	70.2642	128.485
uc009urw.1	Ptchd1	7326.94	7838.39	6103.83	6384.25	6845.46	6166.35	5312.88	6397.44	5894.17	5757.03	4947.6	4819.75	5953.67	5500.63	5558.01	8659.93	6731.42	8264.26	7629.86
uc007iln.2	Gm12130	13.3627	17.793	0	7.35725	4.60122	0	9.60985	0	0	40.4518	0	6.21002	10.1147	0	0	0	0	0	0
uc007nxm.1	Syne2	15.033	41.5169	52.2676	186.69	8.05213	0	0	8.34448	13.4429	11.0323	0	34.1551	21.7855	13.9632	70.1402	0	0	8.2224	0
uc007kuh.2	1110028F11Rik	47.6046	14.2344	20.3971	16.5538	9.20243	12.0956	37.0666	7.41732	29.9879	25.7421	6.46262	46.5751	24.1197	20.9448	53.2098	0	24.5274	5.97993	0
uc008niw.1	Bpifb1	10.022	13.0482	15.2978	32.188	32.2085	41.1251	45.3036	0	22.7494	29.4195	27.6969	6.21002	0	27.9264	32.6515	0	21.8022	10.4649	18.3549
uc012aye.1	Ppm1b	81.8466	0	0	0	0	0	0	0	0	113.081	0	64.429	0	0	0	0	0	85.214	0
uc007stw.2	Ccdc66	2153.07	2491.02	2275.55	1896.33	2399.53	2161.49	2333.82	2520.96	2092.95	1963.75	2444.72	1828.85	2146.65	2735.04	2037.69	2394.34	2710.74	3125.26	2663.4
uc009fyw.2	Samd4b	5024.38	4785.12	4942.47	4564.25	4623.07	4719.71	4998.5	5434.11	6269.54	4869.85	5092.54	5901.85	5192.73	5257.15	5512.06	10420.9	7474.51	6493.46	6215.56
uc008hfn.1	Papss2	1993.55	2214.63	2723.01	2056.35	1770.32	2136.09	2193.79	2275.26	2032.97	1153.8	2399.48	2563.96	2305.37	2306.55	2259	0	3122.25	3028.09	3234.33
uc009fuc.1	Cyp2s1	22.5496	0	7.64891	15.6342	21.8558	33.8678	20.5925	36.1594	10.3407	8.27424	18.4646	23.2876	15.5611	2.6181	55.6285	25.5092	0	4.48495	0
uc009kth.2	Lrrc8e	0	9.48958	0	0	0	0	0	0	0	0	0	0	11.6708	0	0	0	0	0	0
uc008kar.1	Metap1d	50.1101	49.8203	10.1986	29.429	36.8097	59.2686	130.419	21.3248	16.5451	28.5002	14.7717	17.0776	15.5611	20.0721	44.7446	0	33.6117	26.1622	93.7068
uc057afi.1		526.157	434.148	285.559	400.97	370.398	269.732	347.328	283.712	297.811	368.663	464.385	265.478	438.044	418.896	516.377	761.757	502.358	316.189	352.608
uc011yup.1	Mir1247	0	0	0	0	0	0	1.37284	0	1.03407	0	0.923231	3.88126	0.778054	0	0	0	0.908423	0	0
uc009ftp.1	B9d2	38.4178	29.6549	47.1683	12.8752	8.05213	10.8861	21.9654	33.3779	5.17033	26.6614	40.6222	62.1002	11.6708	9.5997	27.8142	13.1944	46.3296	15.6973	8.69444
uc033fvn.1	mmu-mir-7671	0	0	0	0	0	0	0	0.927165	0	0	0	0	0.778054	0	0	0	0	0	0
uc007wvq.2	Grap2	0	0	0	0	0	0	0	0	34.1242	0	11.0788	0	0	0	0	0	0	16.4448	0
uc029udo.1		0	3.55859	2.54964	0.919656	1.1503	9.6765	4.11851	2.78149	5.17033	3.67744	4.61616	3.10501	1.55611	5.2362	3.62794	11.4351	1.81685	0.747491	0.966049
uc012aij.1	Donson	146.99	0	126.207	147.145	115.03	183.854	214.162	112.187	275.061	129.63	107.095	299.633	306.553	122.178	366.422	0	0	132.306	151.67
uc029ruc.1		4.17585	5.93099	5.09928	5.51794	5.75152	4.83825	6.86418	4.63582	6.20439	6.43552	4.61616	3.88126	4.66832	4.3635	7.25589	7.03702	4.54212	3.73746	3.8642
uc008atm.1	D930048G16Rik	149.495	135.227	121.108	143.466	93.1746	125.795	93.3529	98.2794	101.338	136.065	112.634	141.278	94.1445	140.505	112.466	0	136.263	123.336	56.9969
uc009quv.1	Cox7a2	9057.41	9711.4	9067.79	8975.84	9698.21	9216.87	8702.41	9290.19	7907.5	9384.83	8365.4	9402.75	8316.62	9051.65	7345.38	3914.34	7530.83	8106.54	7871.37
uc008ebk.1	Gata6	30.9013	24.9102	10.1986	0	0	12.0956	0	0	0	7.35488	11.0788	0	8.55859	0	12.0931	0	0	0	15.4568
uc008qan.2	Ubap2l	847.697	929.979	0	1095.31	852.375	874.514	761.924	899.35	2631.7	1020.49	827.215	1137.21	558.643	1353.56	1383.46	0	1408.96	580.053	3169.61
uc007lnb.1	Hsd17b1	7.51652	18.9792	0	9.19656	11.503	4.83825	20.5925	6.49015	28.9538	11.0323	24.9272	3.10501	7.00249	0	4.83726	0	5.45054	5.97993	0
uc057bpr.1		326.551	427.031	136.406	358.666	345.091	302.391	319.871	201.195	253.346	199.501	300.973	403.651	267.651	208.575	176.56	438.934	464.204	329.644	248.275
uc009gup.2	Trpm4	395.87	378.397	308.506	395.452	373.849	321.744	443.426	254.97	522.203	187.549	344.365	504.564	325.227	444.205	442.609	71.2498	333.391	310.209	303.339
uc009eed.1		0.835169	0	1.27482	0.919656	1.1503	2.41913	2.74567	1.85433	1.03407	0	0.923231	3.10501	1.55611	0.8727	3.62794	0	3.63369	2.24247	0
uc007ygu.1	2900011O08Rik	11589.6	13700.6	14648.9	12591.9	12886.9	14438.5	15491.1	13804.6	15664	13888.8	14342.4	13981.9	12351.6	15801.1	13048.5	15733	18451	18080.3	17303.9
uc007ajh.2		1199.3	845.759	1063.2	974.835	960.504	584.219	1140.83	1054.19	1016.49	1084.84	1006.32	954.79	1258.11	1008.84	1124.66	2101.43	2210.19	1613.09	1179.55
uc008doy.1	Vit	0	0	0	0	5.75152	0	0	0	0	0	0	0.776252	0.778054	0	3.62794	0	0	0	0.966049
uc029wfw.1	Gm25816	0.835169	3.55859	3.82446	8.2769	4.60122	1.20956	2.74567	4.63582	3.1022	4.5968	15.6949	7.76252	6.22443	4.3635	3.62794	0	16.3516	5.97993	2.89815
uc008ced.3	Ehmt2	2170.6	8609.42	10257.2	7886.05	9462.4	6012.74	6774.95	8414.95	11005.6	7634.36	8715.3	10115.3	8283.16	9165.97	8324.92	14657.2	11444.3	9031.94	10468.1
uc008ptd.1	Mrpl24	1099.08	911	690.952	1201.99	1030.67	811.617	1235.55	865.972	1059.92	1151.96	1003.55	656.71	921.216	818.593	944.475	493.471	1212.75	1139.92	1009.52
uc008zta.1	Zfp11	1421.46	1260.93	1421.42	1492.6	1235.43	1104.33	1254.77	1257.24	1265.7	1210.8	1606.42	1283.15	1257.34	1324.76	1355.64	1943.1	1357.18	1444.9	1307.06
uc009frj.2	Zfp574	99.3851	96.082	95.6114	46.9025	95.4752	96.765	64.5233	69.5373	93.0659	91.936	75.7049	149.817	76.2493	81.1611	101.582	29.0277	61.7728	59.0518	42.5062
uc057ceh.1	Tcta	1235.22	1335.66	1388.28	1789.65	1763.42	1666.78	1263.01	1109.82	1947.15	1672.32	1954.48	1817.98	1599.68	1837.03	1278.25	390.554	1552.5	1126.47	1602.68
uc008iuw.2	Snapc4	276.441	833.897	47.1683	441.435	488.879	679.774	756.433	637.889	774.515	1094.96	803.211	555.02	753.934	1439.96	729.217	1015.97	1224.55	638.358	842.395
uc008wkw.1	Tmem243	54.286	100.827	63.741	120.475	108.129	67.7355	34.3209	113.114	78.589	85.5005	103.402	67.534	53.6857	58.4709	136.653	88.8423	267.985	142.023	32.8457
uc008hur.2	Calhm2	186.243	284.687	221.819	219.798	243.864	181.434	192.197	164.108	298.845	161.807	170.798	194.063	169.616	248.72	112.466	367.684	255.267	219.762	192.244
uc029wmh.1		0	0	0	0	0	0	0	0	11.3747	2.75808	0	10.0913	9.33665	0	0	0	0	0	0
uc007dsc.2	Ifi203	26.7254	61.6823	0	0	281.824	0	0	19.4705	0	0	15.6949	26.3926	0	0	0	0	0	0	0
uc009lig.1	Adrb3	0	18.9792	0	0	0	0	0	0	0	0	0	0	0	38.3988	27.8142	0	0	23.1722	0
uc008ice.2	Grk5	6198.63	7750.62	7003.86	7796.84	7687.48	8407.67	7389.98	7335.73	5561.21	6416.21	6333.37	5759.79	5572.42	6903.93	4883.21	5590.91	8160.37	7455.48	6880.2
uc033jjx.1		0	0	3.82446	0	0	0	0	0	0	0	0	0	0	0	0	0	0	0	0
uc007xvh.1	Pfdn5	5740.12	5365.17	5726.49	5589.67	5597.38	5208.38	5371.91	5180.07	5071.06	5337.8	5470.14	5771.44	4561.73	6536.53	4024.6	4639.15	6854.05	6453.84	6494.75
uc008paf.1	Gm12531	0	0	0	0	0	0	0	0	0	0	0	0	0	2.6181	0	0	0	0	0
uc011yac.1	Dhrs13	0	0	0	0	0	0	0	0	39.2945	0	0	0	0	0	0	0	0	0	0
uc007qdx.1	Eef1e1	64.308	18.9792	34.4201	35.8666	96.6255	37.4964	23.3382	32.4508	16.5451	57.9197	39.6989	22.5113	106.593	61.089	107.629	243.657	18.1685	17.1923	2.89815
uc007cpp.2		175.386	390.259	322.529	186.69	230.061	327.791	308.888	173.38	296.777	314.421	182.8	365.615	184.399	237.375	0	0	367.911	219.015	137.179
uc029uzs.2	Gpr3	5.01101	251.474	146.604	213.36	393.404	4.83825	229.264	294.838	463.261	355.792	6.46262	284.108	4.66832	186.758	250.328	32.5462	327.032	4.48495	303.339
uc009rwk.1		15.033	67.6133	75.2143	108.519	71.3188	83.4598	57.6591	47.2854	28.9538	38.6131	36.9292	31.0501	102.703	35.7807	54.4191	42.2221	120.82	94.9314	125.586
uc008sja.1	Fam219a	7827.21	8245.26	8082.35	7604.64	7586.25	9034.22	8567.87	8508.59	10386.2	8440.64	8483.57	9268.45	8395.98	8411.96	7272.82	16141.2	8513.74	8746.4	9262.48
uc012eul.1	Loh12cr1	1836.54	1431.74	1746.5	1494.44	1711.65	1626.86	1927.46	1775.52	2010.22	1897.56	1529.79	1701.55	1658.03	1885.91	1637.41	1235.88	1539.78	1606.36	1632.62
uc007dev.1	Gas5	3583.71	2837.38	3928.99	3633.56	3026.45	2398.56	2425.8	2293.81	1759.98	2003.29	2293.31	2060.17	2506.11	2266.4	1881.69	1753.1	2787.95	2939.88	2788.98
uc007ezd.2	Scml4	315.694	239.612	0	0	255.367	269.732	100.217	319.872	131.326	228.921	50.7777	220.456	68.4687	26.181	16.9304	257.731	0	0	0
uc009nch.2	4931428F04Rik	15.033	18.9792	5.09928	29.429	24.1564	21.7721	12.3555	21.3248	45.4989	29.4195	28.6202	20.1826	24.8977	61.089	27.8142	0	12.7179	14.9498	29.9475
uc012dec.1	Rnf20	98.55	90.151	156.803	78.1708	95.4752	61.6877	17.8469	52.8484	0	0	0	65.2052	63.8004	0	0	1673.05	29.0695	118.851	142.009
uc033goa.1	Slc4a7	844.356	282.315	1859.96	412.926	501.533	4.83825	4.11851	6.49015	658.7	494.616	2200.98	1735.7	1176.42	6.1089	975.917	0	817.581	1149.64	531.327
uc007zho.2	BC027231	788.4	542.092	522.676	537.999	606.21	509.226	569.727	683.32	749.698	645.391	617.642	575.979	716.588	649.289	593.773	538.332	878.445	844.665	650.151
uc008irx.2	Npdc1	7452.21	7279.69	7984.19	6641.76	6661.41	7371.07	8360.57	7610.17	9704.71	8143.69	8030.26	8993.66	7076.4	7186.69	7275.24	11075.4	8448.34	7983.95	7644.35
uc009pjw.2	Timm8b	5415.24	5707.98	6208.37	5132.6	6009.19	6220.78	6304.06	5303.38	5364.73	5300.11	4932.82	5505.18	4824.71	5527.68	4193.9	3910.82	6614.23	5862.57	6416.5
uc008ant.2	Gm3448	30.9013	0	0	0	0	0	0	0	12.4088	22.0646	0	10.8675	12.4489	0	8.4652	0	15.4432	21.6772	0
uc009tdv.2	Mbnl3	0	5.93099	0	0	0	0	0	0	0	0	0	0	0	0	0	0	0	0	0
uc011zrs.1	Ctnnd2	13782	17035	15459.7	11436.8	10564.4	14120.4	14762.1	14912.5	18117.9	13418.1	12631.6	13783.9	12894.7	14031.3	15752.5	23070.9	17778.8	20925.3	14035.7
uc007kgs.1	Coro6	348.266	173.185	76.4891	191.288	115.03	587.847	295.16	340.269	935.829	632.52	227.115	354.747	426.374	808.993	249.119	19.3518	185.318	162.206	93.7068
uc009pzf.4	Lrrc49	4821.43	4379.44	891.099	4758.3	4588.56	2421.54	2716.84	4829.6	5046.24	4180.33	829.985	5092.99	4707.23	5372.34	3671.48	1841.06	7234.68	5149.47	6204.93
uc029qui.1	Tdrd5	160.352	83.0338	119.833	153.583	159.892	122.166	146.893	148.346	206.813	177.436	192.955	181.643	171.95	190.249	187.444	0	63.5896	127.074	21.2531
uc007ufq.1	Sacs	1206.82	1021.32	1031.33	1104.51	588.956	961.602	925.292	838.157	329.867	769.504	771.821	750.636	1022.36	802.884	1192.38	3179.85	476.014	1285.69	191.278
uc029uzl.1		4.17585	5.93099	5.09928	4.59828	3.45091	4.83825	5.49135	3.70866	3.1022	4.5968	3.69292	3.10501	3.11222	3.4908	4.83726	2.63888	5.45054	2.98997	2.89815
uc008swy.2	Slc44a1	403.387	65.2409	498.454	232.673	156.441	1262.78	392.631	817.759	761.072	413.712	627.797	856.983	682.353	200.721	100.373	0	83.5749	213.035	25.1173
uc029rmf.1		44.264	15.4206	24.2216	12.8752	27.6073	0	9.60985	9.27165	20.6813	3.67744	25.8505	10.0913	36.5685	8.727	13.3025	65.0924	0	35.1321	3.8642
uc033hal.1		0	0	0	0	0	9.6765	0	0	10.3407	0	0	0	0	0	0	0	0	0	0
uc009bhp.1	Agbl3	44.264	28.4687	0	29.429	13.8036	4.83825	39.8123	67.683	15.511	0	68.3191	52.7852	66.1346	17.454	0	0	40.879	0	143.941
uc007ljz.2	Krtap17-1	0	0	0	0	0	9.6765	0	3.70866	0	3.67744	0	5.43377	4.66832	0	0	0	0	1.49498	0
uc009kjp.1	Ptdss2	481.893	561.071	511.202	488.337	472.775	556.399	756.433	507.159	524.271	753.875	674.882	564.336	627.89	491.33	586.517	761.757	623.178	504.557	410.571
uc009hep.2		7681.05	5182.5	6217.29	6052.26	6768.39	6825.56	6450.96	5995.05	5331.64	6892.44	5940.07	4713.4	5562.31	4880.14	7479.61	9897.56	7192.9	6895.61	6767.18
uc007mnd.2	2009-09-01	0	795.939	184.849	178.413	83.9722	0	0	0	8.27253	21.1453	0	39.5889	0	0	12.0931	0	0	0	0
uc008gca.1	Rin1	3151.93	3944.11	3937.92	4225.82	3799.45	3945.59	3963.38	4653.44	3086.69	2840.82	3233.16	3743.87	2505.33	3823.3	2902.35	4327.76	5503.23	4358.62	5290.09
uc056ycr.1		860.224	636.988	401.568	668.59	925.995	751.138	702.892	443.185	466.364	683.084	755.203	506.117	750.822	652.78	862.241	718.655	722.196	450.737	465.636
uc007cmu.2	Il10	0	16.6068	0	18.3931	0	0	0	0	0	0	0	0	0	0	0	0	0	0	0
uc008dyg.2		0	16.6068	10.1986	9.19656	4.60122	0	5.49135	0	0	0	0	0	14.005	0	0	0	0	0	0
uc009tah.1	6030498E09Rik	0	0	0	7.35725	0	0	0	0	0	0	0	0	15.5611	0	0	0	0	2.98997	0
uc009hbe.1		52.6157	69.9857	38.2446	80.9297	31.0582	47.1729	67.269	37.0866	67.2143	76.3069	80.3211	61.3239	71.581	55.8528	65.303	0	18.1685	42.607	10.6265
uc009tbr.1	Ocrl	11203.8	9365.03	11402	10455.6	10996.9	10765.1	10386.9	11822.3	10844.2	10853	10453.7	10503.5	11171.3	9977.58	11553.8	11144	11636	12455.4	12424.4
uc008ngk.2	Bcl2l1	0	606.147	948.465	480.06	324.386	446.329	322.617	246.626	432.239	294.195	302.82	884.928	342.344	536.711	373.678	0	561.406	0	336.185
uc009ibh.1	Zscan2	0	0	0	628.125	638.419	446.329	656.216	764.911	717.642	0	571.48	627.212	575.76	911.099	397.864	635.97	705.845	766.179	0
uc007gla.2	Fhl4	1.67034	77.1028	193.773	125.993	169.095	172.967	205.925	209.539	157.178	210.533	182.8	241.415	180.509	106.469	263.631	2.63888	173.509	100.164	173.889
uc009too.1	Plxna3	4122.39	3009.38	3564.39	3447.79	4271.08	3622.64	2412.07	4607.08	4770.14	3216.84	4347.5	4317.52	3358.86	4992.72	3741.62	3908.18	3306.66	2554.18	3875.79
uc007kls.1	Rhot1	87.6928	232.495	458.935	259.343	207.055	204.416	355.565	339.342	332.969	291.437	104.325	188.629	1540.55	324.645	220.095	957.034	77.216	263.117	79.216
uc009nkn.1	Calb2	1008.05	447.197	859.228	533.401	379.6	411.251	667.198	600.803	537.714	587.471	700.732	895.795	1137.51	180.649	532.098	114.351	277.069	651.812	337.151
uc007lzg.2	Pecam1	418.42	831.525	794.212	393.613	524.539	586.638	789.381	706.499	342.276	421.986	646.262	371.049	539.191	403.188	574.424	1458.42	868.453	744.501	526.497
uc008hae.1	Ptar1	10.8572	22.5378	5.09928	22.9914	64.417	83.4598	20.5925	28.7421	61.0099	50.5648	49.8545	59.7714	17.8952	61.089	15.7211	130.185	82.6665	26.9097	25.1173
uc007wti.1	Tmem184b	1519.17	1843.35	1452.02	1662.74	1078.99	1074.09	1731.15	1291.54	1135.4	1431.44	1589.8	1582.78	2004.27	1266.29	1821.23	137.222	1011.98	2080.27	1064.59
uc056zyc.1	Tmco4	130.286	170.812	57.3669	21.1521	9.20243	0	37.0666	49.1397	5.17033	0	99.709	46.5751	0	0	129.397	70.3702	156.249	90.4464	0
uc009kzs.1	Mcph1	64.308	221.819	57.3669	57.0187	24.1564	95.5554	38.4394	94.5708	132.36	272.131	64.6262	101.689	168.838	24.4356	124.559	0.879627	0	39.617	34.7778
uc009eni.2	Slc15a5	0	0	0	0	0	0	0	0	4.13626	0	0	0	0	0	0	0	0	0	0
uc008ill.1		927.873	843.387	1353.86	1058.52	1187.11	1049.9	1077.68	1116.31	923.421	1065.54	1108.8	992.827	1220.77	1139.75	1177.87	1708.24	1061.95	1113.76	1040.44
uc009ggj.2	Dmkn	0	0	0	48.7418	0	0	0	0	0	0	0	0	0	0	39.9074	0	0	0	0
uc011zhy.1	Rft1	126.946	342.811	433.439	398.211	308.281	309.648	575.218	144.638	508.76	240.872	373.909	336.894	454.383	544.565	297.491	530.415	159.882	2.98997	582.528
uc029vip.1		0	1.1862	1.27482	0	0	0	0	0	1.03407	0	0.923231	0.776252	1.55611	0.8727	1.20931	1.75925	0	0	0
uc029tsk.1	Mir5114	0.835169	1.1862	1.27482	0.919656	1.1503	1.20956	1.37284	0.927165	1.03407	0.91936	0.923231	0.776252	0.778054	0.8727	1.20931	0.879627	0.908423	0.747491	0.966049
uc009evn.1	Tmc4	0	0	0	0	0	0	0	3.70866	0	8.27424	0	0	0	0	2.41863	0	0	1.49498	0
uc008hpr.2	Scd1	54058.8	46169.2	49079.3	41893.1	42323.1	52580.9	46198.7	43969.9	47300.2	48444.8	45759	50384.2	44690.6	37374.3	49100.6	47287.9	34261.2	41778	36887.6
uc056yfy.1		0	4.74479	0	0	1.1503	0	1.37284	0	1.03407	1.83872	9.23231	0.776252	0.778054	0	0	0	2.72527	15.6973	0
uc008jcf.2	Fam73b	723.256	251.474	518.851	204.164	634.968	627.763	251.229	82.5176	395.013	170.082	182.8	414.519	427.152	324.645	221.305	235.74	1017.43	50.8294	299.475
uc008wcw.1	Morn1	189.583	269.267	36.9698	239.111	216.257	77.412	20.5925	210.466	112.713	57.9197	294.511	260.821	223.301	136.141	440.19	271.805	78.1244	50.8294	198.04
uc057bjk.1	H2-Q7	3.34068	28.4687	57.3669	93.8049	9.20243	26.6104	0	19.4705	13.4429	2.75808	0	14.7488	148.608	0	3.62794	0	0	7.47491	0
uc009jdr.1	Rpl27a	17550.2	15642.4	18467	15587.3	15991.5	16104.1	16618.2	14606.6	15246.3	14633.5	15782.6	16317.6	13910.8	15553.3	12933.6	13867.3	19815.4	18724.7	21609.6
uc008iww.1	Slc2a6	200.441	153.019	75.2143	89.2066	113.88	185.063	111.2	74.1732	254.38	159.969	199.418	188.629	149.386	76.7976	276.933	0	165.333	118.851	166.16
uc009sai.2	Dlec1	55.9563	0	0	260.263	0	0	26.0839	18.5433	0	31.2582	22.1575	138.949	12.4489	0	29.0235	0	32.7032	44.8495	19.321
uc056zjy.1	Mir669a-5	5.01101	2.3724	5.09928	4.59828	1.1503	1.20956	10.9827	0.927165	7.23846	2.75808	5.53939	3.10501	3.11222	6.9816	6.04657	0	1.81685	2.98997	2.89815
uc009kef.1	Ptpre	0	3.55859	1.27482	2.75897	0	2.41913	0	0	1.03407	0	0	3.88126	0.778054	1.7454	3.62794	0	9.08423	1.49498	0.966049
uc009bpu.1	Trbc2	0	0	0	0	0	0	0	0	0	4.5968	0	19.4063	50.5735	2.6181	32.6515	0	38.1538	0	0
uc007rbq.2	Zfp273	10.8572	20.1654	244.765	14.7145	149.54	68.9451	85.1159	134.439	3.1022	0	0	62.8764	33.4563	200.721	0	96.759	38.1538	18.6873	0
uc011xra.2	Nf2	1352.14	2016.54	1.27482	0	439.416	203.207	199.061	1634.59	4.13626	1894.8	206.804	328.355	971.789	2725.44	474.051	0	5.45054	0	0
uc056yyx.1		174.55	97.2682	75.2143	108.519	167.944	93.1363	100.217	61.1929	197.507	81.823	127.406	290.318	202.294	157.086	193.49	277.082	147.165	210.793	95.6389
uc009pra.2	Dmxl2	43768.7	42500.3	40687.1	43985.3	42077	39448.7	41577.7	43566.5	42118.5	44502.5	40262.1	40378.3	41211.2	37972.9	43079.4	48791.1	41918.3	47965	45278.7
uc007ydj.1	Emp2	1943.44	2196.84	2116.2	2004.85	1650.69	1509.53	1960.41	1755.12	1599.7	1449.83	1626.73	1911.91	1805.09	1582.21	1994.16	3088.37	2140.25	2001.03	2219.02
uc008fpr.1	Myo5b	832.664	5584.62	5038.09	3990.39	2637.65	2707	5601.17	4534.76	2736.14	3810.75	7143.96	1343.69	2657.83	4642.77	1254.06	6049.19	2757.06	3093.12	3087.49
uc008dao.3	Stap2	90.1983	21.3516	77.764	45.0631	44.8619	36.2869	43.9308	54.7027	98.2362	21.1453	80.3211	72.9677	60.6882	18.3267	16.9304	0	25.4359	30.6471	113.028
uc009dhq.2	Atp2b2	7745.36	5952.34	8647.1	5607.14	4871.54	8861.26	9631.82	9306.88	10725.3	4531.53	6817.14	8232.93	6640.69	8288.91	5588.24	10274.9	7822.43	8134.2	7267.59
uc008aft.1	Synj2	40.0881	3.55859	45.8935	22.9914	34.5091	14.5148	9.60985	1.85433	17.5791	6.43552	30.4666	10.8675	17.8952	34.0353	20.5583	0	3.63369	20.1823	23.1852
uc008uba.1	Selrc1	0	135.227	0	45.9828	0	262.475	0	65.8287	0	289.598	0	0	0	0	0	0	0	0	0
uc008tuv.1	Foxd3	0	0	0	0	0	0	0	0	0	0	0	0	0	0	0	0	0	0	15.4568
uc029swq.1		9947.7	9259.46	10619.2	11120.5	7508.03	9901.48	11417.9	6959.3	9176.3	8698.98	6478.31	7694.21	9669.65	8518.43	6585.93	10018.1	8655.46	8863.75	11825.4
uc007unq.2	Ppp3cc	157.012	231.309	3.82446	289.692	345.091	405.203	28.8296	173.38	408.456	263.856	287.125	200.273	169.616	2.6181	3.62794	63.3331	0	213.035	342.948
uc029qwq.1		7.51652	0	6.3741	3.67862	8.05213	7.25738	0	2.78149	5.17033	1.83872	0.923231	2.32876	8.55859	8.727	6.04657	10.5555	9.99266	10.4649	0
uc009mib.2	Slc10a7	3.34068	14.2344	661.631	28.5093	236.963	122.166	454.409	18.5433	111.679	79.9843	8.30908	110.228	3.11222	6.1089	2.41863	256.851	0	0	66.6574
uc009ayc.1	Nxph1	2458.74	1501.73	3629.41	2155.67	2245.39	3614.17	3139.68	2130.62	2693.74	3615.84	3245.16	3017.29	2259.47	2494.18	3770.64	7195.35	2916.04	3181.32	3912.5
uc007jff.2	1700013G23Rik	0	0	24.2216	0	0	1.20956	0	0	0	0	0	3.88126	39.6808	0.8727	0	0	8.17581	27.6572	0
uc012gtd.1	Mir34c	0.835169	2.3724	0	0.919656	0	0	6.86418	2.78149	0	0.91936	0.923231	0	0.778054	0	0	0	0	0	0
uc009gqd.2	Nr1h2	119.429	59.3099	58.6417	48.7418	93.1746	65.3164	119.437	19.4705	90.9978	37.6938	34.1595	73.744	61.4663	66.3252	113.676	149.537	91.7508	81.4766	41.5401
uc007vdx.2	Lifr	12610.2	12239.2	12339	12292.1	8286.79	8391.95	11855.8	13015.5	12687	12906	7842.85	7743.89	13644.7	8589.99	12509.1	12201.3	7190.17	13544.5	6885.03
uc007txi.2	Pabpn1	555.387	787.635	532.874	615.25	817.866	812.826	473.629	864.117	793.128	919.36	916.768	663.696	551.64	718.232	564.75	58.935	621.362	636.115	362.268
uc011zxv.1	Lmf2	133.627	34.3997	20.3971	278.656	211.656	558.818	311.634	22.2519	446.716	100.21	139.408	388.126	87.9201	41.0169	264.84	0	5.45054	49.3344	102.401
uc033hqh.1		0	1.1862	20.3971	4.59828	11.503	1.20956	4.11851	0	12.4088	18.3872	0.923231	18.6301	7.78054	1.7454	1.20931	2.63888	46.3296	5.97993	11.5926
[truncated: 48,600 more rows]

## Sheet: SFCmExtp_vs_SFCpExtp
UCSC code	Gene_name	SFCmExtp	SFCpExtp	baseMean	log2FoldChange	lfcSE	stat	pvalue	padj
uc008pmq.1	Sis	0	0	0.381889	0	4.67481	0	1
[truncated: 50,172 more rows]

## Sheet: SFCpExtm_vs_SFCmExtm
UCSC code	Gene_name	SFCpExtm	SFCmExtm	baseMean	log2FoldChange	lfcSE	stat	pvalue	padj
[truncated: 50,173 more rows]

[truncated: 5 more sheets: SFCpExtp_vs_SFCpExtm, SFCpExtm_vs_Shock, SFCpExtm_vs_Cntxt, SFCmExtp_vs_SFCmExtm, SFCmExtm_vs_Cntxt]
