# Supplementary material for: Transcriptome and chromatin alterations in social fear indicate association of MEG3 with successful extinction of fear
Source: Mol Psychiatry. 2022 Mar 25;27(10):4064–76. doi: 10.1038/s41380-022-01481-2 (PMC9718683; doi:10.1038/s41380-022-01481-2)
Supplement: Supplementary file 13 — Supplementary Data 4_Transcript_based_SFC_SFCp extinction success [file 41380_2022_1481_MOESM13_ESM.xlsx]

## Sheet: Explanation groups
Analysis:
StringTie_DESeq2
Abbreviations:
m	minus
p	plus
min	unsuccessful extinction
plus	successful extinciton
Groups:	SFCpExtp animals are split according to the extinction outcome
Day2: Extinction (Extp)
SFCmExtp	unconditined animals, killed 90 min after extinction
SFCpExtpplus	conditined animals, killed 90 min after successful extinction
SFCpExtpmin	conditined animals, killed 90 min after unsuccessful extinction

## Sheet: count_table
UCSC code	Gene_name	LS01	LS03	LS04	LS05	LS06	LS17	LS18	LS19	LS20
uc033hof.1	Mybpc3	0	0	0	1	16	0	0	8	0
uc009hfl.1	Otud7a	2760	1875	2091	2584	2000	3562	3359	3512	2789
uc012hfd.1	Mir222	2	2	1	4	2	5	4	3	2
uc011ziv.1		307	183	205	238	64	176	78	233	170
uc008sqo.1	Npr2	140	81	44	27	59	407	131	80	127
uc012fsn.1	Pik3c2a	0	226	6	0	0	0	24	0	4
uc007fmp.1	Rhobtb1	0	140	0	0	0	0	0	0	0
uc011wob.1	Daw1	0	0	0	19	0	0	0	0	0
uc007gvj.2	Vezt	23	11	6	24	22	15	37	27	23
uc009bfr.2	Cep41	1294	1041	903	1291	995	0	831	1704	106
uc009tdp.1	6720401G13Rik	1502	1431	875	1495	1645	1918	1967	1304	1124
uc007mhj.1	Ict1	537	441	878	924	602	879	896	1075	844
uc012bei.2	Afg3l2	8	10	18	15	8	0	8	8	1
uc008bwa.3	Brd4	12752	4031	8746	10783	2787	27541	19031	20678	14816
uc009tzu.2	Ftx	218	481	325	201	207	561	373	217	110
uc009aek.1	Zkscan1	2274	0	0	0	6226	0	0	3003	7547
uc033iel.1		8	14	9	9	8	8	9	9	8
uc007rhq.1	Gpr98	3	0	0	31	0	175	0	0	39
uc009pvu.1	Arid3b	21	98	2	5	21	0	0	3	22
uc029suo.1	Shank3	23	12	6	3	14	1	1	35	25
uc008ukb.2	Elovl1	0	5	2	169	18	0	1	12	0
uc007wjw.2	Maf1	2674	1934	1809	2246	1589	1290	2398	2593	2646
uc008lry.1	Eif2ak4	320	440	188	1164	403	0	566	732	711
uc009tay.1	Stag2	7	6	12	12	30	76	17	15	6
uc009sqs.2	Bcor	260	421	785	354	264	1297	0	1036	586
uc007hww.1	Urgcp	121	113	296	337	132	0	255	0	287
uc008zow.1	Abcb9	124	70	141	127	128	18	173	135	110
uc057ayw.1	Pitpnm3	388	191	106	334	224	0	310	222	185
uc008qjz.3	Ctss	5065	2929	3021	4979	3654	3680	4347	3253	3876
uc008wlk.1	9330182L06Rik	7241	4352	4039	5776	5554	9398	7915	7984	4520
uc007tii.2	Fbxo34	19	0	4	10	9	6	21	40	3
uc012bsj.1	Gpsm1	0	0	0	197	0	0	0	0	0
uc007orb.2	Spata7	359	222	146	73	81	0	0	169	0
uc008agg.2	Tulp4	6087	3633	3549	5819	4350	4961	5864	7029	4856
uc008obk.1	Zfp64	1005	266	488	779	738	856	952	1382	1351
uc008fqi.1	Zbtb7c	637	592	726	732	558	149	853	1041	0
uc009gaj.2	Eif3k	186	34	162	115	188	84	117	134	163
uc008ijv.1	C1ql3	2009	1441	2395	1513	1442	2049	2721	3976	3612
uc012fux.2	Fgfr2	34	0	0	75	0	0	1	55	20
uc057cay.1	Gm9905	186	84	130	120	89	29	263	107	119
uc008wei.2	B930041F14Rik	2185	1243	1189	1446	1317	1080	1178	2485	1475
uc008uax.2	Zyg11b	55500	37705	37339	47076	42310	57291	48040	67075	53586
uc009fvt.2	Ltbp4	929	2237	177	910	466	2450	578	1600	924
uc007wpu.1	Cyth4	0	0	227	37	370	0	135	101	566
uc009dkh.1	Olfr214	0	0	4	0	0	0	0	0	0
uc009nji.1	Atxn1l	2716	1823	0	2420	0	0	0	0	0
uc057bkq.1		100	17	6	25	24	2	7	62	77
uc009abe.2	4933404O12Rik	0	1	0	3	0	0	0	0	0
uc007vhd.2	Npr3	0	0	0	98	0	0	55	119	8
uc007nfa.1	Kidins220	31404	22677	16457	29071	27607	27261	28277	37033	31951
uc007irn.2	Rnf130	12952	9377	8702	12102	8888	14720	11554	15035	11537
uc008jic.1		54	69	36	70	52	4	63	95	25
uc008nxq.1	Zfp334	6332	4078	4081	4864	4094	5713	6133	7895	6438
uc009qoh.1	Sltm	204	213	136	177	256	134	449	290	133
uc008zev.1	Cit	2376	1207	1089	2084	1935	1035	3958	4245	3275
uc029vkl.1	C130026L21Rik	17	32	30	31	28	5	9	28	2
uc007dzr.1	A430105J06Rik	139	70	59	91	54	232	119	71	23
uc009pjd.1	Ttc12	29	64	70	103	4	286	7	76	11
uc007llz.2	Kat2a	170	376	15	21	181	0	5	2	173
uc008wpm.1	Reln	69	1	11	8	1	0	1	56	63
uc009ecp.1	Tspan9	1808	808	2430	3229	779	0	2983	3236	637
uc011xpc.1		0	3	0	0	0	0	0	0	6
uc007hyi.2	Ogdh	908	774	785	4271	1955	82	1659	4121	1827
uc007ers.1	Epb4.1l2	0	0	14	26	0	18	0	0	13
uc009tqe.2	Rab39b	8187	5555	5318	7090	5961	12586	8287	10000	7807
uc008qgq.2	Celf3	1017	1006	534	759	526	4928	1383	1386	531
uc029vyp.1		0	2	1	1	0	6	0	1	0
uc009jou.1	Prkcb	91564	72913	74984	115037	91449	101536	107049	123673	109349
uc007fyq.2	Ppap2c	0	0	0	108	0	0	0	0	0
uc057bxp.1		399	356	244	404	275	372	631	391	372
uc012dhn.1	Pde4b	14	87	2	3	3	0	0	16	194
uc009crn.1	Snrpg	11	47	9	21	83	38	126	66	33
uc009trg.1	Dmd	148	82	76	135	111	312	149	171	66
uc009blk.2	Slc37a3	13	87	60	57	90	161	3	18	36
uc029sed.1	Gm11109	6	4	0	2	2	0	5	0	2
uc057aar.1		382	293	342	442	492	598	392	522	361
uc008qql.1	Tbx15	28	49	14	19	8	0	0	41	26
uc007bpe.1	Gmppa	780	735	741	553	930	1796	835	1121	734
uc012esx.1	Ntf3	0	1	31	1	0	0	0	0	58
uc009mud.2	Irx6	20	0	0	0	7	0	0	0	0
uc009gsb.2	Cpt1c	5961	3427	4588	3446	3030	4930	6729	7625	4594
uc007ius.2	Cdkn2aipnl	3999	2334	2408	2803	2188	3873	3223	3957	3326
uc029rxn.1	D130020L05Rik	102	30	74	151	68	78	67	175	171
uc007liu.2	Krt20	0	0	0	0	8	0	0	0	20
uc009ezj.1	Zfp524	18	8	3	6	5	0	0	19	4
uc008kwf.1	Ckap5	25	12	22	43	34	20	23	18	350
uc008crz.1	Xpo5	233	75	51	110	145	44	195	204	82
uc008vup.1	Ubiad1	1087	854	785	1264	1010	1817	1172	1361	952
uc007edv.2		279	224	132	303	184	56	263	316	67
uc009nef.1	Cenpt	508	501	499	661	584	377	485	756	643
uc007wbw.2	Ptk2	1684	4306	290	1569	1301	3012	571	1134	189
uc008lji.1	Fbxo3	417	476	415	655	526	56	487	729	421
uc057bmf.1		154	128	94	128	67	264	82	122	40
uc011wzx.1	Pcmt1	22	11	13	36	4	1	0	9	16
uc033ifg.1		0	2	0	6	0	0	0	5	0
uc009bcl.1	Grm8	558	261	274	350	281	316	208	351	475
uc008enu.1	Ankhd1	425	166	361	718	181	115	154	510	342
uc029rai.1		2	4	3	5	3	0	4	2	0
uc009bkd.1		11	37	44	30	24	112	46	103	72
uc009qbd.4	Iqch	34	40	39	32	8	59	24	0	48
uc009nbo.1	Ces4a	0	8	15	0	0	0	24	0	0
uc007vpc.2	Angpt1	296	232	0	494	348	568	1208	1068	558
uc008lxp.2	Adal	1377	1134	635	213	1139	9	561	354	208
uc008cij.2	Ddr1	819	1052	760	1606	698	0	889	870	608
uc007fwg.2	Tspear	15	0	13	80	35	0	0	0	48
uc007mhx.2	Nup85	2607	1711	1760	2556	1826	1633	2123	2582	2132
uc007bvw.2	Dis3l2	2792	1450	1425	1883	1751	3267	3220	3812	1839
uc012fkp.1		40	39	0	23	9	0	18	23	7
uc009baa.2	St7	1	0	0	65	0	0	0	0	0
uc008peq.1	Lhfp	0	0	85	0	74	0	0	454	0
uc007yvs.3	Fgf12	413	697	727	321	330	0	113	2536	224
uc008edc.1	Zfp521	7223	5860	2068	1357	3682	2788	7186	5969	4451
uc011ymi.1	Mdga2	4598	2569	3435	3059	5443	8367	567	4573	4272
uc008hze.2	Adrb1	808	644	587	824	724	888	940	981	834
uc007rrv.1		680	381	256	482	463	81	244	531	446
uc007fjw.1		12	14	0	12	0	0	0	7	0
uc008viq.1	C1qc	998	756	725	1043	769	892	1455	1144	1089
uc012fjg.1	Cd33	307	5	232	21	5	233	402	311	9
uc009ofe.1		4	1	0	2	1	0	2	0	0
uc009rka.1	Parp3	0	0	0	0	0	0	0	0	2
uc007tlq.1	Parp2	802	769	805	698	353	575	938	715	935
uc007ivp.1	Fstl4	929	382	753	696	1000	1020	846	656	1510
uc007hwe.2	Rhbdd3	128	9	9	13	7	59	2	0	15
uc008imi.1	4921504E06Rik	0	0	8	0	0	0	0	0	5
uc008mcr.1	Fbn1	64	49	30	81	33	210	0	116	47
uc012axw.1	Mta3	461	236	446	664	208	166	726	672	865
uc029rbt.1		6	0	0	2	0	0	1	5	2
uc007ktf.1	Gm11479	7	0	0	0	2	0	0	0	0
uc011wws.1	Aim2	528	416	348	406	531	178	554	609	453
uc007ohn.2	Tgfb3	1115	668	660	935	401	2010	1036	1236	879
uc009qsh.1	Leo1	2847	2124	1912	2674	2051	6744	3028	3967	2701
uc008esv.1	Arhgap26	20	10	9	9	6	2	36	21	3
uc009jhv.2	Spon1	10980	7069	7905	10564	6797	7397	6853	14505	8243
uc009feo.2	Zscan22	67	0	17	0	40	0	0	0	0
uc009ouo.1	Ccdc15	0	0	0	20	19	0	71	0	33
uc008typ.1	Pars2	74	181	67	0	223	0	0	142	0
uc009otl.1	Pate2	18	35	24	23	0	0	8	28	16
uc009vex.2	mt-Nd2	955827	928045	875704	1048115	884260	1697335	1519444	1999736	1547823
uc007aqu.2		0	30	0	5	0	0	0	0	0
uc008fez.1	Malt1	0	0	0	245	0	0	0	0	0
uc007kqa.3	Synrg	14133	9648	9552	12861	10744	16156	13057	18280	14641
uc009dct.1	Cntn4	191	19	46	67	58	5	0	40	0
uc029vxf.1	C87436	43	22	8	20	12	0	60	33	6
uc007bfm.1	Nrp2	3769	1551	1236	2401	2280	1024	3938	3838	2541
uc009fuv.1	Cyp2a5	0	0	0	4	32	0	78	0	0
uc007wqu.2		13	1	0	1	3	0	0	1	0
uc007ujk.2	Elp3	158	262	145	170	395	477	18	260	195
uc008zed.2	Rplp0	9829	6681	6214	8516	6761	24514	9660	9725	8723
uc007wnr.1	Apol10a	0	0	0	11	0	0	0	0	0
uc011ynl.1	Trim9	379	1794	1575	2079	0	0	0	0	1676
uc008gef.1	Rela	0	0	0	128	0	0	0	126	69
uc007mbf.1		3	0	0	0	0	0	0	0	0
uc009edj.2	Rhno1	323	401	236	140	301	890	940	471	84
uc008ays.1	Spsb3	9	8	111	8	8	0	48	8	8
uc009bnc.1	Clec5a	31	0	0	0	0	0	0	0	0
uc008htp.2	Sufu	659	237	286	0	624	1354	0	621	453
uc007elv.1	Txlnb	252	135	203	130	162	0	184	340	275
uc009rcq.1	Zbtb38	1290	1764	616	481	278	0	1390	421	2442
uc008ylg.2	Lrrc8d	483	277	462	779	405	819	316	399	580
uc007aut.1	2610017I09Rik	235	199	81	218	90	298	235	264	137
uc008llq.1	Arl14ep	9	7	6	14	205	25	544	574	2
uc008fzy.1	Kdm2a	601	84	126	234	93	117	130	54	32
uc007egq.2	Syne1	26438	15887	15919	25616	19374	22028	25075	36254	27850
uc008evu.1	Atg12	8689	6159	5167	7093	6300	8093	7648	8624	8378
uc009bmr.1	Ssbp1	493	212	224	382	95	103	96	153	198
uc007eyt.1	Nr2e1	1271	871	1078	822	1281	1203	1319	2228	1234
uc007pbj.2		835	364	329	439	410	286	683	438	353
uc007jxn.1	Mis12	0	0	0	0	59	0	0	0	11
uc009kon.2	Tspan32	24	0	16	0	0	0	0	0	0
uc008zvn.3	Gtf2i	1065	1123	5559	1184	1991	19198	1556	3755	9546
uc007iue.1	N4bp3	853	739	860	1152	868	545	1095	808	486
uc007sys.1		178	91	88	128	126	284	100	126	62
uc033grv.1	Sorbs3	294	187	396	911	596	1582	69	228	372
uc007czw.2	E330020D12Rik	45	27	0	24	9	0	0	51	3
uc008sot.2	Fancg	0	0	0	0	0	18	529	0	0
uc007lig.2	Tns4	56	138	59	126	33	0	9	0	0
uc008kak.2	Dync1i2	7643	3292	5646	6904	3653	6731	4558	6314	4468
uc029utk.1		0	0	1	1	0	0	0	0	0
uc008aov.1	Chd1	400	213	125	521	352	31	82	566	86
uc007rtb.2	Cenpk	4	0	3	0	28	0	5	3	0
uc029rpo.1	Kcnj16	0	5	0	0	0	0	3	3	9
uc009meq.2	Insl3	0	0	3	0	0	0	0	0	0
uc008atd.1	Kremen2	33	26	30	42	14	9	0	31	7
uc009aoq.2	Mtus2	1	0	0	2	0	0	8	0	5
uc007ueu.1	Atp8a2	148	42	24	106	124	9	49	81	52
uc007rno.2	Gcnt4	2346	1348	1524	2432	1828	0	1642	1793	1147
uc007yhr.2	Mcm4	2399	1720	1592	2351	1727	2890	1744	2447	2187
uc029wck.2	Slco1a5	0	0	0	2	0	0	0	0	8
uc009ldt.2	Ikbkb	65	20	24	61	29	0	81	74	63
uc056yuv.1		621	329	312	480	331	432	233	336	237
uc007wgv.2	Ly6h	9748	4972	3210	5326	3778	5919	5593	6946	3977
uc029vqi.1		6	1	1	1	7	279	8	1	1461
uc057aqo.1	Ppp1r3f	0	0	121	64	59	10	513	0	0
uc007gzk.1	Nav3	3597	351	715	4282	3139	59	550	6249	5383
uc008xvo.2	Paics	12575	8685	7981	10399	8106	14006	10818	12488	10053
uc011zgz.2	Kcnma1	0	0	0	172	326	0	0	0	145
uc007hnm.1	Erbb3	2455	1439	1291	1650	1459	1628	1026	1755	842
uc009lgi.1	Letm2	174	52	83	345	151	561	133	253	209
uc008azf.2	Mapk8ip3	1277	1467	2176	2219	2579	5333	4745	5219	5355
uc007axh.1		91	14	14	10	0	0	0	0	0
uc008ida.2	Taf1a	16	0	94	33	33	805	0	0	0
uc007jpn.2	Gucy2e	281	143	223	309	145	412	107	193	186
uc033hzg.1	Olfm3	390	10	105	88	0	22	0	188	246
uc007wwe.1	Mkl1	82	48	61	96	77	1	328	196	58
uc008vid.3	Htr1d	121	34	41	40	41	66	0	143	30
uc008sgb.2	Orc3	3205	3202	2906	2697	2890	3143	1951	3732	4246
uc007lyk.2	Ddx42	10040	7260	6790	9574	7361	13725	9268	10799	8976
uc009kct.2	2510016G02Rik	0	11	0	8	0	0	0	4	0
uc012axy.1	Thada	5430	2800	3119	3961	3418	3152	4430	4627	3994
uc008yph.2	Crlf2	33	61	43	24	61	0	59	274	26
uc033iep.1		7	3	4	9	12	0	39	12	22
uc033ibu.1		8	0	0	0	0	0	8	0	0
uc008nhg.1	Tm9sf4	375	338	602	461	585	2564	641	167	296
uc009ijw.1	Pak1	141	70	0	64	114	206	176	0	0
uc012fmt.2	Asb7	67	291	420	534	57	565	12	1	50
uc033ioe.1	Thsd7a	11484	7473	7895	11714	9372	10352	11140	14917	10490
uc033gby.1	Hmga1-rs1	150	136	71	112	122	216	204	275	141
uc007kth.2	Prr11	158	125	110	182	208	78	290	197	428
uc033how.1		14	12	30	59	16	0	7	48	40
uc012blz.1	Pyroxd2	0	0	0	0	103	0	0	0	0
uc007rzh.2	4833420G17Rik	435	744	668	1139	607	653	336	1182	2043
uc008esd.2	Rnf14	17	16	32	45	76	19	77	14	9
uc029xet.1		0	0	2	0	0	0	0	3	0
uc012gfg.1	Pik3r2	85	12	8	44	27	0	21	33	15
uc007mrc.1	Rptor	171	121	187	22	128	7	130	17	68
uc008jbd.1	Zdhhc12	150	127	204	1	115	4	94	125	203
uc007zrj.1	Robo2	261	123	997	104	141	0	2113	1210	778
uc007qnk.2	Sptlc1	3431	2215	2376	3198	2653	2860	2030	3448	2330
uc011yuy.1	Apopt1	103	34	149	52	25	0	158	219	111
uc007ehl.2	Plekhg1	304	230	0	544	97	0	1	0	1155
uc007awl.2	Gulp1	39	137	28	119	146	379	186	269	21
uc009bkn.3	Luc7l2	807	543	438	1607	858	4377	723	2145	1350
uc009kmd.1	Tollip	14658	10332	9371	12605	11389	14156	13728	15967	11830
uc033jee.1		17	18	25	30	15	973	12	12	7
uc007kgj.1	Efcab5	329	207	179	216	394	537	426	538	579
uc011yke.2	Gen1	119	0	0	0	0	0	0	0	0
uc012gca.1	Wrn	2227	1569	1729	2409	762	2040	2479	2435	1430
uc007tuw.4	Trac	6	23	21	20	0	0	0	36	32
uc008jwf.1	Cobll1	242	120	67	104	118	144	73	39	78
uc009srg.1	Usp9x	3280	1927	2105	2132	1792	3494	1891	3763	2756
uc008qak.2	Hax1	0	0	0	65	0	0	0	0	0
uc012dym.1	Uso1	16	53	26	58	20	32	55	37	41
uc011ynb.1	L2hgdh	4009	2717	2890	3402	2728	2489	2933	4679	3506
uc008gni.2	Bscl2	3633	706	2235	3387	2276	1385	3676	2484	3451
uc007mbp.2	Apoh	12	8	30	14	36	0	32	20	102
uc012cms.1	Znf512b	1230	1802	1880	4560	3385	3977	5878	6112	3626
uc009ili.1	Map6	163	68	38	130	100	60	101	166	71
uc007fgz.2	Hk1	48	47	63	52	40	20	118	103	192
uc007giy.2	Sirt6	644	482	538	703	495	323	810	1129	518
uc007tix.1		385	485	92	434	173	177	669	263	119
uc008ttt.2	Nfia	316	51	170	196	107	1587	335	25	93
uc007ksm.1	Rnft1	3016	2266	1528	2925	1236	1654	2049	906	846
uc012edw.1	5930412G12Rik	8	0	24	6	4	0	60	54	0
uc007dvo.1	Cnst	6816	6061	4757	6627	4869	7574	7069	8226	6422
uc009lds.2	Ikbkb	68	48	58	94	97	36	25	67	72
uc009grk.1	Ptov1	4070	2989	3248	3943	2805	8754	5278	5808	4295
uc007srn.3	Zmiz1	7921	4717	2196	4886	2090	18145	12077	3840	3179
uc007jkv.1	Arhgap44	6012	4923	5293	8476	6781	7041	5065	11270	7764
uc008tif.3	Tle1	3043	654	1107	2189	1930	2255	1979	1404	1323
uc009lhp.1	Rnf170	324	391	125	333	271	810	500	787	347
uc008alq.1	Acat2	2535	1330	1469	2295	1388	1971	1701	3009	1304
uc009emk.1	Art4	0	0	2	6	0	0	0	0	0
uc008art.1	Zfp946	2678	2185	1454	2706	1449	6658	4384	3945	2339
uc011zua.1	Bai1	148	328	232	23	206	0	171	165	47
uc007vxu.2	Nsmce2	1681	870	1176	1479	1350	924	1476	1953	1867
uc007aly.1	Rims1	627	431	355	540	353	74	501	694	434
uc009ozo.1	Gramd1b	2370	1881	1202	992	1827	5756	2156	2132	2166
uc008zlj.2	Atp2a2	222518	165347	155136	222756	189343	198091	182410	247419	191064
uc008hrt.2	Kcnip2	1499	1776	823	1315	913	2357	550	1180	1689
uc012aok.1	Brpf3	1199	587	1492	649	0	0	1511	0	929
uc008wns.1	Gnai1	52022	39136	40881	47971	42651	46140	47504	64308	52945
uc007llk.2	Acly	126	79	242	35	378	731	233	133	332
uc029tgo.1	Ppard	2	0	3	6	12	0	3	8	4
uc009qps.2	Zfp280d	105	94	424	570	86	557	0	329	0
uc008eyb.2	Redrum	0	0	0	0	0	0	0	0	15
uc008alw.1	Sod2	2458	1782	1307	1740	1734	1745	2358	2806	2146
uc009ics.1	Hdgfrp3	415	448	309	554	429	1697	382	746	392
uc056zkg.1	Gm25285	2	1	0	1	1	0	0	1	1
uc007ilu.2	Hmmr	0	0	0	0	6	0	0	0	0
uc007oil.1	Gstz1	4	31	27	67	17	1	188	75	34
uc012dpu.1	Mir34a	0	0	0	0	0	0	0	3	0
uc009uuf.2	Rbbp7	114	185	145	312	241	20	769	114	164
uc012gia.1	Nkd1	7	2	2	55	0	0	0	0	6
uc012chx.1	Tldc2	36	0	0	7	0	0	0	0	0
uc009fpc.2	Zfp108	745	472	446	548	454	1658	613	795	587
uc007wrb.1		0	0	0	2	2	0	0	0	2
uc009nel.2	Edc4	5131	3316	2770	3841	3903	6528	5344	6130	5396
uc012dwc.3	Slit2	2628	1737	2670	2649	2069	175	6282	4745	4643
uc009jqo.1	D430042O09Rik	203	0	0	101	1	0	0	234	2
uc008pyb.2	Gba	272	0	104	266	90	0	19	70	0
uc009mom.2	Prdx2	11691	7715	8073	10950	9279	9398	10673	12491	10090
uc033fqx.1	mmu-mir-6910	1	1	0	4	1	0	0	2	2
uc008iax.1	Hspa12a	12979	13968	8330	13348	5623	14399	11864	12815	7727
uc008qnu.2	Pias3	241	262	0	185	0	0	0	111	0
uc008mrx.2	Naa20	378	200	338	167	190	83	288	421	240
uc007gbl.2	Gpx4	259	152	143	195	288	0	83	156	179
uc007wgx.2	Zfp41	623	393	345	337	439	593	0	0	190
uc008pco.1	Sclt1	1003	171	14	86	671	0	143	699	347
uc056yud.1		0	0	12	10	0	0	0	0	0
uc012gtx.1	Sin3a	2867	2378	1901	3823	2922	10115	6263	7422	6470
uc008kal.1	Dync1i2	2024	766	493	847	795	131	1164	645	640
uc011ycb.1	Bzrap1	0	4	0	0	8	106	0	0	0
uc007ozn.1	Hhipl1	413	248	238	456	281	574	378	632	350
uc008cek.2	1110038B12Rik	498	280	359	456	422	191	485	640	611
uc011zgh.1	Nek10	432	354	513	637	399	652	462	678	823
uc007zjz.2	Dzip3	2588	1203	1167	2091	1450	18386	2847	4179	1720
uc008kgc.3	Cwc22	1709	1489	971	1584	1059	1671	2875	1906	1782
uc009ayx.1	Foxp2	90	74	40	75	26	27	91	74	97
uc033gmd.1	mmu-mir-6369	1	1	1	1	1	0	0	1	1
uc033guq.1	mmu-mir-6953	3	3	5	5	3	0	32	1	3
uc033iis.1	Slbp	1711	0	111	157	121	0	154	1298	437
uc008uvd.2	Zscan20	1162	683	735	976	814	50	264	1147	780
uc007vkr.1	Sema5a	60	50	25	72	649	88	47	298	442
uc009gat.1	Rasgrp4	0	0	0	0	0	0	0	21	0
uc056ydt.1		850	461	455	666	543	593	272	682	393
uc009bml.2	Agk	131	78	55	140	139	374	83	75	38
uc009lla.1	Mfhas1	4735	4166	2706	2340	2750	4705	3553	5722	6050
uc033gxr.1		31	39	8	20	15	1	2	15	10
uc009mfk.1	Rab8a	1059	887	838	947	797	912	870	1002	970
uc012dzt.1	Helq	663	89	104	193	111	0	228	0	0
uc008fmv.2	Ptpn2	3775	2100	2273	3468	3206	2931	3148	3510	1894
uc033hoa.1	Olfr1213	0	0	0	3	0	0	0	0	0
uc029vwe.2		399	338	501	535	432	344	589	504	410
uc008pwh.2	Rit1	2125	1435	1393	1601	1216	1442	1268	1681	1072
uc009mci.1	Myo9b	500	752	723	1050	0	0	2275	2550	0
uc009cnt.2	Stambp	3434	2791	2552	3276	2583	3374	3639	4747	622
uc033gjg.1		8	6	2	6	9	0	0	0	3
uc012gyq.1	Zbtb38	12	7	11	13	9	28	18	23	0
uc008uuk.2	Zmym6	19	50	49	35	72	3370	11	24	26
uc008acl.2	Brwd1	1574	669	964	1145	844	1018	1128	1993	979
uc033gdn.1	Npas3	32	25	0	26	43	22	53	16	52
uc008mfy.1	Nphp1	27	69	0	175	42	0	0	0	29
uc008dtc.1	Lrpprc	16287	10570	10193	15022	12329	18553	15120	19892	15881
uc009aqc.1	B3galtl	3070	1911	2262	2591	2164	1073	2810	3471	876
uc009mpb.1	A230103J11Rik	151	122	225	100	52	34	95	0	41
uc007sef.3	Gm3752	45	49	47	106	25	13	105	60	54
uc008uum.1	Zmym6	154	110	86	227	147	22	44	210	145
uc008jpz.1	Lypd6b	52	0	18	11	4	395	583	2	630
uc009lpv.1	4933411K20Rik	134	36	86	90	82	148	12	129	85
uc008omx.2	Samd10	1526	187	450	957	841	0	1430	1927	290
uc009taf.1	Mcts1	726	755	456	806	808	738	757	965	1049
uc007jwm.1	Kif1c	799	954	3015	3661	428	3752	3556	3578	4176
uc007wjt.1	Cyc1	1170	1290	1226	1517	1065	2344	325	1836	2300
uc007prx.1		2	5	4	12	9	2	2	3	15
uc008cvy.1	Tomm6	157	81	109	144	117	116	78	221	183
uc008dbv.2	Kdm4b	3280	3007	2842	4084	3087	3787	3585	6289	3271
uc009mqe.2	Neto2	11856	8720	10293	14162	10918	3764	8555	3506	12157
uc007giw.2	BC025920	0	134	146	232	115	4	0	201	0
uc009rkp.2	Vprbp	7211	4869	4735	6663	5517	6339	5601	7996	5987
uc033fww.1		0	2	0	6	0	11	2	0	0
uc008mni.2	Mcm8	0	29	0	0	0	0	0	265	0
uc007jna.1	Glp2r	26	6	0	15	0	0	61	0	12
uc012gky.1	Tmem231	10	8	0	6	4	0	5	0	5
uc008iji.2	Ankrd16	276	249	177	499	261	161	111	366	195
uc033hua.1	mmu-mir-8120	11	4	0	4	0	0	0	3	0
uc007ucy.2	Gjb6	3965	2515	2453	3204	2116	3352	4669	4845	4363
uc008wen.2	Atad3a	2419	1792	1539	2296	1818	2033	2761	2663	2211
uc029tqz.1		67	72	38	46	42	0	47	130	0
uc009dvj.1	Rad51ap1	175	7	0	0	23	26	0	22	0
uc007rqz.1	Ocln	1829	928	923	2380	1724	12	604	509	509
uc007ole.2		3	2	0	0	0	0	0	0	0
uc009qrz.1		16	16	18	54	82	0	64	52	83
uc009bso.2	Arhgef5	381	609	330	599	294	977	257	264	330
uc007rak.1	Zfp455	496	410	367	385	407	125	462	537	472
uc007cqj.1	Sox13	714	106	407	170	368	12	399	199	163
uc007zfm.2	Upk1b	0	25	28	0	30	0	28	0	24
uc009ghh.2	Usf2	2015	2854	2881	3181	2512	3577	3377	5069	2494
uc007ujz.2	Ptk2b	0	1456	0	0	0	0	0	0	0
uc029tvq.1		4	1	2	0	3	0	0	1	1
uc007yin.2	Dnm1l	4468	8270	2689	5356	5753	16556	1996	7632	6932
uc033gur.1	mmu-mir-6954	18	5	8	11	11	0	13	8	16
uc057ame.1		208	130	83	152	82	232	233	181	37
uc033foq.1		0	11	15	4	48	2	4	0	0
uc007hvo.2	Ap1b1	7735	4886	4658	5619	4187	7760	3942	10325	4860
uc007biq.2		131	82	65	269	180	37	203	54	88
uc009cdn.2	Snca	3777	1803	3257	4032	3728	6369	3654	2513	2103
uc007pws.1	Gpld1	6423	3617	2915	4474	3888	5957	4391	5827	4417
uc008wzt.2	Yes1	4592	3271	3561	4012	2364	1193	2011	4817	4438
uc007erl.2	Epb4.1l2	10631	7400	7321	3593	7070	7305	10779	12195	3641
uc007cwp.2	Cfhr2	0	21	0	0	25	0	15	34	35
uc008two.2	Sgip1	1409	2218	1526	1299	901	19782	9307	3621	1258
uc007jcv.1	Trim17	52	0	13	62	11	0	70	52	0
uc009nbj.2	Ces2g	28	0	14	10	0	0	0	0	0
uc008eea.2	Dsc3	79	46	94	121	53	105	93	159	187
uc007hyj.2	Ogdh	635	408	354	9403	107	139	13141	849	479
uc007ixe.1	Slc22a4	794	392	495	481	445	179	658	831	177
uc009nsc.2	Slc7a5	6116	3992	3618	4574	4161	4579	4917	5528	5119
uc008vrr.1	Vps13d	242	167	151	122	214	68	101	158	131
uc008dga.1	Tmem232	0	5	0	55	0	0	0	0	0
uc009rzc.2	Rbms3	6	0	0	15	62	28	12	0	0
uc009nvh.1	Fanca	0	0	2	11	10	0	0	0	0
uc057bpo.1		150	137	102	138	74	1	98	140	65
uc009prn.2	Wdr61	134	185	138	342	89	266	323	223	350
uc007xmc.2	Olfr287	96	151	55	69	80	388	1	101	45
uc008yck.2	G3bp2	6204	6094	4335	5119	6092	6014	7754	8862	3529
uc009mgc.2	Cherp	24	43	36	114	40	1	52	23	92
uc007dci.2	Axdnd1	24	17	36	28	13	0	0	68	28
uc007ggq.2	Zfr2	444	476	279	880	489	1007	698	850	422
uc056yhf.1		0	0	13	0	0	0	0	0	0
uc007dyp.2	Marc1	16	34	21	57	64	0	54	15	95
uc007kye.1		26	24	1	14	14	1	1	23	1
uc007hbd.1	Tmem19	903	1188	730	792	806	134	1718	616	923
uc007rik.2	Mef2c	6	39	884	0	123	0	3	1635	3880
uc007obp.1	Srsf5	3695	2733	2398	4624	2919	4975	3687	3272	2898
uc008gki.1	Otub1	13913	9425	9524	11408	10403	14622	14974	16338	12311
uc008bad.2	Gnptg	276	183	300	211	220	0	229	663	631
uc056zhh.1	Dpf2	2525	1387	1523	1740	1414	2993	1738	1674	1672
uc009scx.2	Ulk4	43	27	67	70	25	401	0	72	44
uc008xjl.2	Lcorl	2099	1563	1411	1920	1533	5230	2934	4900	377
uc007nec.1		117	90	82	161	117	11	45	164	90
uc011zoi.1	Cysltr2	23	74	35	0	0	0	0	0	0
uc008efn.2	Nol4	224	394	1204	386	419	6034	89	190	167
uc007ocg.2	Gm20498	11	10	14	14	13	40	11	14	11
uc009suy.1	Wdr44	3	0	1	2	2	0	0	0	1
uc007txf.1	Bcl2l2	478	451	684	965	1118	952	88	244	62
uc057azg.1	Unc119	1	41	33	2	2	0	1	4	3
uc008qkt.2	Tars2	0	0	110	0	175	8	0	188	0
uc007bsw.1	Dner	38339	23997	25249	28246	26829	39658	39658	49065	41564
uc029syv.1		3	30	10	49	5	1	26	30	43
uc007xyt.1	Zfp174	1453	857	872	1194	933	2790	1007	1493	1357
uc033hfq.1	Crem	0	0	46	50	67	0	0	69	96
uc009rgn.1	Cdv3	7582	5754	4714	5608	4225	4364	3440	7124	4421
uc008tls.3	Adamtsl1	489	1011	453	1248	0	0	0	22	0
uc007kmn.1	1700071K01Rik	111	45	34	46	13	0	51	18	39
uc033jcg.1	mmu-mir-7060	10	1	0	1	1	1	1	2	19
uc029ulm.1	Rps23-ps	255	219	164	219	186	260	220	318	250
uc007vcr.2	Card6	277	274	269	375	197	1118	454	350	259
uc007sfu.1	Cadps	39539	21533	21699	29551	26327	37727	31499	39658	24421
uc008tzn.1	Hspb11	329	245	198	210	108	1	67	324	190
uc007ciz.1	Ptpn4	19466	12790	12952	16226	14493	19648	15659	22177	17934
uc009cxq.2	Iqsec1	4833	2506	3295	4806	2588	1037	2824	8218	7199
uc012aqj.2	Atf6b	119	0	0	0	0	0	0	134	170
uc029uzq.1	Serinc2	180	0	161	247	0	0	72	117	137
uc007efs.1	Ipcef1	90	34	16	16	32	0	62	24	36
uc011zbn.1	Gm20554	46	20	0	22	15	0	4	10	10
uc009suv.2	Klhl13	5445	1820	1323	1891	1847	2207	6769	5085	6235
uc009pxe.1	Nptn	26132	19570	17634	22627	22241	52004	23756	34974	52172
uc009rkf.1	Iqcf5	9	0	9	15	0	0	0	0	26
uc008vox.1	Slc25a34	390	301	216	458	189	633	239	754	446
uc008dbx.3	Ptprs	6098	7822	4	10512	4710	69	29422	9207	0
uc008cvw.1	Gm20517	798	331	279	200	165	1514	184	349	252
uc009hwp.1	Akap13	23	28	13	23	1	0	174	0	23
uc009kri.1	Arhgef18	527	384	442	1193	1056	2040	279	654	224
uc008qhy.3	Pip5k1a	2762	1915	1776	3102	2388	476	4440	2421	3480
uc007ibn.1	Egfr	11	38	139	180	330	97	10	30	37
uc007nva.2	Daam1	203	222	206	95	84	120	351	378	308
uc007jer.2	Mprip	262	858	231	1823	513	270	444	1416	168
uc008xqk.2	Yipf7	0	8	0	0	6	0	0	0	0
uc008eky.2	Brd8	4440	3157	2817	3969	3596	321	3307	5156	4239
uc008hap.1	Pip5k1b	4907	4426	3489	4674	4335	3824	5173	6050	4675
uc029rqi.1	BC017643	267	107	223	302	283	0	461	506	974
uc008plk.1	Mlf1	1	0	51	2	0	0	53	0	0
uc008ejn.2	Wdr36	141	326	317	343	375	1016	245	253	203
uc008oky.2	Kcnq2	2477	11782	7333	13427	12205	19437	34624	6620	7325
uc008jww.1	Ttc21b	60	128	51	128	53	145	115	144	71
uc007tuf.2	Trac	0	16	3	0	0	0	0	0	0
uc007ujt.1	Gulo	0	0	0	0	8	0	0	0	7
uc008mbn.1	Sema6d	440	157	83	222	238	29	6	116	93
uc012csm.1	Flad1	168	130	146	192	249	30	302	290	236
uc033fln.1		359	293	312	412	280	592	408	369	323
uc009hez.2		4514	3048	3299	3829	3224	11696	7475	8833	7313
uc057bjz.1		4	12	3	36	34	5	27	61	23
uc007hva.2	Ascc2	1915	988	1159	1420	1129	1633	1527	1735	1384
uc009pue.1	Man2c1	0	0	0	0	0	0	0	0	160
uc008vjs.2	Ece1	185	81	55	108	81	13	111	97	129
uc007pwa.2	Fam65b	610	543	432	822	515	321	839	1673	31
uc009vag.1	Med7	574	338	346	562	538	123	617	514	325
uc057cgm.1		23	8	16	19	24	104	19	15	35
uc008ayl.1	Fahd1	1105	749	678	1021	683	2543	894	1345	534
uc011yfc.1	Zfp385c	18	0	6	21	12	0	0	34	0
uc009ckw.2		0	0	0	0	5	0	0	7	0
uc007hge.1	Avpr1a	743	738	569	1057	860	775	772	751	1042
uc057bae.1		208	183	61	189	151	23	184	261	232
uc009acb.2	Srrt	3294	2247	2526	2681	2204	4433	4699	5757	2901
uc007rbd.1	9430065F17Rik	15	18	1	9	5	0	0	30	20
uc009umq.2	Dcx	438	209	189	436	257	19	85	278	324
uc007pbu.1		326	160	110	175	179	56	119	359	101
uc007jxi.2	Derl2	20	11	6	50	64	0	0	17	20
uc008bvi.2	Pknox1	2058	1304	879	1061	1660	0	2501	2152	2112
uc008cxq.2	Nfya	425	6	0	253	133	579	116	0	8
uc009jde.1		132	76	19	73	101	1	114	69	51
uc009twg.1	Pdzd11	402	276	125	363	279	649	92	459	271
uc056zma.1	Ttc16	0	0	0	91	0	4	0	0	0
uc033ioh.1	Cadps2	3844	1152	1770	1577	935	557	1904	3657	2075
uc009bvp.1	Gimap1	64	38	69	38	29	0	100	81	24
uc007czt.1		0	0	0	0	8	0	0	0	0
uc007hbv.2	Ptprb	10460	6964	6826	7309	7544	10029	9470	11220	8433
uc011yqv.1	Prima1	187	115	33	26	0	0	0	38	14
uc033fjx.1		2322	1442	1257	1808	1503	816	2250	2853	1696
uc007jby.1	Trim58	32	0	9	29	26	0	0	0	0
uc008xfs.2	Evc2	754	396	648	682	426	905	523	1190	636
uc007cgf.3		3528	2038	3462	4343	3019	4198	3657	1978	2256
uc009ouj.2	Tmem218	891	835	685	1043	999	1075	908	867	1088
uc008zud.3	Tpst1	3287	2433	2118	2887	2323	3970	3108	4011	2355
uc007jsd.2	Kctd11	335	168	128	240	152	134	206	167	135
uc008yjb.2	Mapk10	155	112	17	1251	127	0	9	269	10
uc009uaj.2	Zdhhc15	1280	686	1163	1108	991	2067	2231	1980	1708
uc012fmg.1		1536	881	664	1030	944	1442	1565	1892	1303
uc007bsy.1	Trip12	54886	38904	34303	46685	39447	67228	47008	59920	47052
uc007svi.1	Prkcd	10	42	11	22	38	0	40	27	47
uc007odt.1	Papln	0	0	0	0	7	0	0	34	0
uc008zsv.1	Sfswap	2353	1635	1426	1489	1164	1599	2669	2910	2185
uc012fvn.1	Tcerg1l	4905	4250	3215	4952	3822	4631	4949	5354	5142
uc007kyf.1	Tob1	4401	3185	3271	3610	3121	11742	3964	4519	2989
uc007pdg.2	Eif5	7	0	4309	5584	462	0	9	1265	2149
uc007gzh.2	Syt1	17844	16646	10593	14995	10171	27311	30174	26981	30507
uc008ntt.1	Stk4	7014	5110	4393	6141	5106	7957	6498	8832	6896
uc012dnq.2	Capzb	118	126	298	1166	1340	752	3922	4435	2206
uc007woi.2	Foxred2	493	50	68	47	31	0	648	76	10
uc011zgy.2	Kcnma1	0	233	356	116	0	0	0	580	0
uc008hcx.1	Ak3	12002	8651	7076	10646	7804	9687	8152	12664	8736
uc007zut.1		16	0	0	15	12	0	0	0	15
uc008wqu.2	Fam126a	96	67	13	29	8	6	72	48	64
uc007toa.1	Olfr221	0	0	0	3	0	0	0	0	2
uc009eug.3	Bicd1	370	226	167	271	179	204	326	248	111
uc009ngx.2	Pdf	3088	2098	1730	2363	2031	3032	2811	2897	2717
uc007qok.1	Nop16	1398	744	645	818	773	1397	1199	981	983
uc008ams.1	Mllt4	826	460	499	597	486	792	366	753	998
uc007iee.1	Tmem17	612	537	608	703	533	351	410	689	537
uc007ahv.2	Prex2	4	4	0	0	1	0	3	0	0
uc009oum.1	Ccdc15	332	377	268	521	269	512	483	412	401
uc009fpi.2	Tescl	0	0	0	4	0	0	0	0	0
uc056yly.1	Mpdu1	0	64	46	53	82	49	26	0	0
uc008ypo.2	Plcxd1	712	268	385	477	477	231	264	329	572
uc007yzv.2	Rpl35a	39	12	26	75	97	0	22	101	91
uc009qzr.1		998	763	769	1089	676	1168	1139	1235	667
uc007cbu.1	Dusp28	2109	1328	1565	1575	1646	1669	1731	2063	1796
uc009fll.2	Ercc1	90	60	44	131	193	360	112	45	192
uc009juw.2	Dctpp1	173	194	87	214	134	0	151	197	140
uc007iwa.2	Gdf9	0	0	8	0	15	0	8	0	10
uc007hhl.2	Avil	63	11	23	110	21	0	45	38	17
uc029ves.1	CCL27	282	135	123	244	168	405	339	351	246
uc008lyj.2	Map1a	112559	87647	73710	75801	64852	143942	135445	159484	111511
uc012djn.1	Mutyh	0	0	0	0	24	0	0	0	0
uc012bly.1	Pyroxd2	264	1	216	8	27	218	291	194	222
uc009gxg.1	Cyth2	987	518	541	751	407	625	942	873	684
uc007now.1	Ralgapa1	808	173	221	282	222	105	249	295	204
uc007iyr.2	Anxa6	5369	2042	1915	2244	1786	3381	4861	5543	2879
uc007jie.2	Prpsap2	1814	2524	2337	2445	1582	673	1954	3500	3081
uc033hez.1		554	54	22	19	17	896	407	609	34
uc008lki.2	Prrg4	0	189	182	187	0	179	262	0	185
uc011ykf.1	Vsnl1	116647	91984	84830	99459	94114	134573	143378	158248	126594
uc007mgt.2	Tmem104	104	124	69	80	40	0	180	18	88
uc011zyr.1	Asb8	252	0	0	0	0	19	0	0	0
uc009ncu.1	Slc9a5	2497	1560	1555	2612	2035	2622	3278	3174	2552
uc007vqy.2	Trps1	0	934	1032	1151	873	0	4240	2045	4357
uc008qat.2	Ubap2l	533	920	285	635	582	762	1142	1653	695
uc007tuh.3		0	5	2	0	5	0	0	0	0
uc008jwy.1	Ttc21b	239	162	120	151	139	12	26	470	125
uc012fld.1	Htatip2	0	93	0	0	0	0	0	0	0
uc057cfr.1	Apool	0	37	0	0	0	0	0	0	0
uc007bdk.2		0	0	26	7	13	0	0	45	0
uc007pri.2	Hist1h1b	372	316	399	670	406	299	877	677	648
uc007zge.2	Zbtb20	796	347	1083	768	639	81	1866	698	1467
uc009vai.1	Neurod2	3	0	347	0	0	280	430	885	0
uc008hin.1	Kif11	514	350	457	601	472	822	886	562	688
uc009bzy.1	Fkbp14	2018	1421	1303	2308	1673	1015	2264	1124	1415
uc033ftp.1		2	0	4	0	4	0	11	17	35
uc009etd.1	Ergic2	8058	5336	3483	5120	5586	8722	4315	7856	6492
uc007miv.1	Myo15b	3	0	0	0	0	0	0	0	0
uc007dyb.1	Fbxo28	8924	5926	4659	1965	5671	4123	1782	6836	6489
uc007dnl.1	Fcer1g	392	156	229	286	193	327	213	267	243
uc011wtk.1		14	27	22	22	10	3	13	56	14
uc008ygm.1	Rasgef1b	1144	686	783	1251	867	0	1264	1324	1980
uc007grj.1	Dram1	0	66	10	20	39	6	203	145	194
uc008nqa.1	Lbp	1184	3006	1470	3345	1088	1822	590	588	851
uc009tqh.2	4933407K13Rik	341	308	223	386	306	561	579	385	330
uc012dvc.1	Sh3tc1	0	14	0	0	0	0	0	0	4
uc008pod.1		10913	8357	5981	12237	7536	14368	11378	12012	7422
uc007lcx.1		5	3	7	4	5	1	3	5	9
uc009nqo.2	Usp10	1888	2551	1837	2941	1561	3058	3143	3202	3547
uc029vvq.1	Rps15-ps2	0	1	1	0	1	0	1	2	1
uc007duq.2		0	0	0	0	4	0	0	0	0
uc009com.2	Zfml	2401	1489	995	2015	1400	3067	3860	3043	1038
uc011yqd.1	Ccdc88c	0	0	4	29	0	0	0	0	0
uc009uxf.2	Frmpd4	9186	6961	5254	9385	4848	25	7656	7405	7323
uc009lpn.1	1700029J07Rik	0	64	16	194	0	117	48	0	40
uc007ilj.1	Wwc1	2300	0	1557	2166	2265	5028	0	3236	3526
uc007oik.1	Pomt2	212	169	41	273	216	119	120	109	76
uc007qaw.1	Ripk1	62	81	62	64	57	0	165	90	110
uc009csf.1	Asprv1	24	20	8	12	18	145	15	30	49
uc012dsh.1	Sema3e	10	0	0	5	16	0	24	18	15
uc007kwt.2	Hlf	186	98	692	424	274	679	1629	819	704
uc008ccv.1	Pbx2	3240	2405	2243	2955	2552	6331	4022	4833	3937
uc008ako.1	Map3k4	706	0	474	2904	1112	0	0	2601	0
uc008qve.2	Rap1a	12258	8125	6710	7965	6582	13891	9033	10318	7880
uc007svg.2	Prkcd	4878	5184	5125	7488	6387	1	161	6993	5853
uc008gnt.2	1810009A15Rik	698	553	393	737	421	906	688	803	521
uc008hsd.1	Pprc1	2131	1377	1291	2013	1104	1761	1942	2262	953
uc009afo.2	Zfp157	4255	2638	2515	3370	2865	4424	4329	4897	3668
uc057ain.1	Chrdl2	0	0	0	40	0	0	0	0	0
uc008ebo.2	Rbbp8	804	520	766	705	701	770	349	1042	798
uc007qwz.2	Zfp934	343	0	148	0	128	79	0	0	99
uc008ceh.2	Slc44a4	14	0	0	15	0	0	0	0	14
uc008vyg.1	Per3	176	119	80	128	132	8	253	237	25
uc009jee.1		262	138	140	163	151	104	125	153	197
uc011xdh.1	Lace1	367	256	0	392	0	13	0	162	0
uc008odr.1	Gm14454	0	0	0	6	0	0	0	0	0
uc033gfh.1		12	22	22	10	3	69	3	3	0
uc011yrq.1	Setd3	4	7	4	4	4	0	4	0	0
uc007cyo.1	Ivns1abp	1728	542	625	2461	2026	433	403	1172	99
uc057cdn.1		0	0	0	0	0	4	0	0	0
uc011wqj.2	Cdh7	16	19	23	11	13	2	0	73	15
uc012dwh.1		416	214	121	359	251	783	505	417	209
uc011zqr.1	Fgf14	4222	3351	2872	4039	3255	522	526	3138	5815
uc009fie.2	Strn4	1085	831	1307	1808	1016	0	491	526	537
uc007vii.1	Cdh10	550	277	176	337	230	260	312	410	193
uc033iya.1		1674	1087	837	1385	1174	1449	1908	1999	1696
uc007mad.1	Bptf	2012	1325	1039	1453	1469	3136	1543	2394	1455
uc009sdz.2	Ccdc13	24	34	22	58	5	0	68	61	86
uc009flb.2	Gpr4	1904	1515	1086	1884	1336	0	1284	1362	1391
uc007xvd.2	Rarg	67	50	265	49	122	175	0	20	59
uc008fos.1	Dcc	282	182	261	188	176	104	493	182	254
uc007ecp.2	Ints7	2523	1501	1223	1952	2046	1287	1080	2498	1576
uc009jzl.1	Ppapdc1a	504	372	385	665	338	107	299	524	442
uc012esa.1	Bcl2l13	25	8	10	3	9	0	14	18	5
uc008tmq.2	Mllt3	290	230	106	239	265	292	140	235	156
uc007sur.2	Chdh	5	8	16	17	2	0	0	1	0
uc009nul.1	Spata33	89	119	73	142	91	80	137	127	45
uc008ifz.1	Sec61a2	47	13	17	15	19	2	13	36	15
uc007fpa.2	Zwint	84407	56359	52449	67757	61534	78158	67009	92215	77453
uc056zep.1	Ppt2	3	8	1	17	1	0	123	0	93
uc029vbp.1	Vmn2r-ps159	16	0	10	20	0	0	0	0	16
uc008thx.1	Brinp1	849	559	480	1053	443	1340	922	1050	895
uc012gpg.1	Tmed1	115	0	59	71	81	102	0	128	119
uc056yed.1		288	175	175	214	226	526	313	128	77
uc009inr.1	Fam168a	40047	23877	24565	34946	29250	34122	32569	41698	31888
uc008wha.1	1700109H08Rik	85	57	56	70	45	423	64	46	83
uc007dgf.1	Dnm3os	43	16	0	22	4	5	7	31	8
uc012flj.1	Herc2	150	31	320	34	41	0	135	245	26
uc009alq.1	Baiap2l1	401	876	330	921	282	301	344	510	269
uc008nwr.1	Zfp335	2562	2091	1457	2293	1893	4724	3282	3313	2979
uc012dcc.2	Fam219a	263	196	209	224	227	1864	582	552	458
uc029rmb.1	Ncor1	37	459	40	32	202	8844	166	101	25
uc056ycv.1	Tyw5	89	45	3	2	6	0	2	45	9
uc012aps.1	H2-Oa	0	0	0	0	0	0	0	18	0
uc009dzi.2		0	0	0	0	0	0	0	1	3
uc009mex.2		2148	1824	1777	2195	1791	2257	2694	2885	2684
uc009imz.1	RP23-308M1.2	0	0	0	4	0	0	0	23	0
uc007rxo.2	Fst	144	61	113	182	75	0	302	373	2
uc056zlg.1	Slc34a3	10	16	24	55	3	0	0	7	0
uc007hme.2	Pan2	51	471	1	916	1357	975	1575	753	6
uc011wkg.1	Wdr75	317	317	405	540	351	158	674	1151	242
uc057bmt.1	Sptan1	33585	19840	2795	25132	29410	29	34759	6885	2811
uc009aif.1	Amz1	119	272	162	330	328	0	84	654	0
uc008xid.3	Fgfbp1	40	0	0	10	10	0	0	0	0
uc009rqy.1		380	241	0	443	135	0	100	529	0
uc008euc.2	Ppp2r2b	2322	1830	1778	1915	2103	2162	2272	2929	2596
uc007ctn.1	Nav1	72	46	20	92	43	296	48	48	134
uc009gmx.1		0	4	0	0	0	0	0	0	0
uc008dwg.1		635	254	180	237	124	299	88	351	107
uc007drv.1	Ifi204	20	36	0	19	0	0	25	0	0
uc008psf.1		0	0	0	0	0	0	24	0	0
uc012bya.1	Pde1a	42	1	7	32	36	1	0	0	29
uc009lhr.2	Erlin2	8439	8094	7129	10674	7040	10449	9399	11575	8659
uc007rah.1	Zfp759	1722	1146	1137	1551	1364	2967	1906	2448	2218
uc012ffy.1	Axl	0	1093	951	1298	0	600	0	0	333
uc033jig.1		2	54	6	25	19	147	17	6	14
uc033ijo.1	Kcnip4	2908	2275	2848	1396	2324	1723	4246	4316	3644
uc008xlu.3		7073	7228	6600	8114	6050	0	3624	17592	12258
uc012ccl.1	Tgm7	0	0	0	8	0	0	0	0	0
uc007nwe.1	Mnat1	1454	1096	1481	1598	1459	3598	2085	2485	2496
uc008yfd.2	Cnot6l	0	280	634	0	770	2228	696	1883	414
uc007jlx.1	Myh3	13	65	40	63	32	0	0	24	77
uc007pks.2	Larp4b	1515	2293	2317	2914	1707	5442	2445	3071	2576
uc007cqi.3	Etnk2	41	40	49	31	21	18	36	196	218
uc007vrr.2	Enpp2	2227	1365	683	1636	727	480	337	701	139
uc007duc.1		220	73	140	118	107	895	226	83	114
uc007ulo.1	Nefm	29311	18500	12650	17272	16324	61499	25278	32218	19557
uc012fam.1	Psg29	0	0	0	0	12	0	0	0	0
uc009txi.2	Gm21986	476	394	329	471	258	2462	588	701	573
uc007ovg.2	Otub2	1678	969	1227	1618	1604	0	1163	1933	1617
uc029qnw.1	Rpl31	1150	1001	478	1484	539	710	2214	401	501
uc009doe.2	Pex26	600	591	85	0	245	0	0	719	0
uc009put.1	Ppcdc	0	24	31	11	0	0	0	15	2
uc007pwp.2	Aldh5a1	19013	12131	11504	15438	13613	19812	15184	20855	16709
uc008oig.1	Mtg2	108	132	174	201	269	491	22	296	279
uc012cty.1	Pex11b	156	0	2	0	3	0	0	0	212
uc008hvm.2	Wdr96	0	78	86	0	0	0	0	0	85
uc008zgg.1	Hrk	665	418	743	615	652	1217	960	1708	1243
uc009jxw.1	Itgam	15	5	0	23	8	0	0	2	0
uc008hsj.3	Nolc1	1748	1195	1202	1570	2210	4846	1757	1655	844
uc007aew.1		0	10	0	14	14	0	0	8	32
uc007uqo.2	Lcp1	0	0	0	5	2	0	0	0	0
uc007fdf.2	Ccdc138	352	317	348	442	370	1439	596	784	389
uc008ext.1	Snx24	1109	625	516	779	599	242	745	797	633
uc007ype.2	A930003A15Rik	34	38	36	37	13	0	61	23	0
uc008qwk.1	Lrif1	805	880	629	954	1014	2327	1507	1484	2050
uc007jgf.2	Llgl1	422	0	154	227	0	0	343	349	0
uc007tjl.1		337	272	235	375	286	440	527	352	376
uc008ulz.2	Ppih	14	32	48	15	26	0	0	13	0
uc007phn.1	Esyt2	73	55	78	366	103	38	13	8	50
uc009ufz.2	Drp2	94	52	98	76	55	97	36	3	56
uc009aju.2	Zfp12	1366	862	0	1049	537	69	641	494	745
uc007ijb.2	Rhbdf1	460	438	340	631	366	0	478	800	384
uc009ihh.2	Sytl2	109	103	61	81	134	0	87	80	155
uc007hbg.1	Zfc3h1	12140	8479	8519	12278	10056	12328	11952	15980	10262
uc012grs.1	Cbl	323	0	330	699	0	0	344	343	287
uc009dnw.2	Mical3	10430	7776	6330	8726	8347	10017	11854	12702	11738
uc012bvc.2	Kynu	0	2	0	0	0	0	0	0	0
uc008lrt.1	A930104D05Rik	8	3	0	14	0	0	0	8	12
uc007ybz.1	Fam86	313	149	307	309	263	110	111	280	405
uc056zvc.1		80	84	66	148	181	58	212	204	66
uc007kjp.1	Poldip2	617	160	335	450	360	0	3	91	180
uc008tsf.1		103	115	86	137	94	100	159	105	178
uc008rja.1	Etnppl	129	52	9	13	23	41	67	171	63
uc009min.2	Mmaa	701	638	578	797	778	329	737	818	744
uc007xvv.3	Pcbp2	140	82	132	136	106	262	181	162	137
uc009qns.2	Gtf2a2	76	62	79	45	148	85	79	188	26
uc012bqf.1	Gm25022	9	1	1	0	0	0	3	0	0
uc008syo.1	D630039A03Rik	74	117	76	155	35	296	146	150	106
uc007dbe.1	BC034090	956	747	744	976	824	1365	1165	1155	873
uc008tmc.1	Dennd4c	1044	928	1113	2060	373	155	237	1679	1525
uc008ggw.1	Tm7sf2	435	268	292	320	279	420	482	373	353
uc033jsr.1		12465	8708	7666	10962	10090	18685	13071	15284	10753
uc033hfn.1	Crem	0	74	0	121	55	164	79	225	500
uc007rhc.1		64	31	62	130	51	26	98	102	57
uc009jbj.2	Cyb5r2	14	29	0	3	0	0	0	0	0
uc008xqy.1	Gabra4	7822	9995	6432	12656	6215	17836	9692	12832	7429
uc033jtc.1		20296	12710	11534	16138	14614	29863	19909	25715	19030
uc009baw.2	Wnt16	20	16	6	4	8	0	94	22	0
uc009rnf.1	Rbm6	314	275	163	376	267	206	378	312	202
uc056yiv.1		15	0	0	6	0	0	0	0	0
uc009alc.1		308	252	240	277	202	187	137	289	219
uc007ufo.2	Sacs	165	102	521	356	47	158	645	732	162
uc009ifl.2	Nox4	8	0	16	0	0	0	0	557	0
uc008wre.1	Gm15587	48	31	38	114	47	0	44	82	70
uc012cor.1		1037	916	834	1124	1834	902	921	734	306
uc057abg.1	mmu-mir-6240	0	0	0	1	0	5	1	0	0
uc012hpg.1	Mum1l1	373	0	0	0	0	0	0	0	0
uc012ghy.1	Papd5	2146	4040	4015	5125	2830	8957	8272	10349	3574
uc009axr.2	A430035B10Rik	0	0	0	0	0	0	26	0	0
uc009exp.2	Eps8l1	0	0	0	0	0	0	0	0	16
uc012amd.1	Tbc1d24	11	27	8	81	18	5934	190	210	29
uc009sge.2	Limd1	12	82	26	30	92	10	415	52	51
uc008puo.3	Cct3	12983	8247	7728	10446	8757	14869	10757	14557	11353
uc029rye.1		3	4	0	1	1	0	4	1	0
uc007nbw.1	Ntsr2	9033	2609	6052	7688	7063	8704	6290	11183	7677
uc007otu.2	Trip11	770	0	183	0	642	0	648	372	1227
uc012afa.1	Hspbap1	0	47	2	116	11	405	289	6	47
uc007boz.1	Speg	2093	1400	1403	796	2157	0	52	3853	161
uc007oux.2	Unc79	7897	5014	6559	2827	3310	2518	2776	8443	6096
uc009bct.1	Snd1	6846	4670	4731	6701	5737	5058	6538	8658	7082
uc008plh.1	Rsrc1	1263	550	2827	1552	1964	5946	3062	1108	321
uc007irp.2	Tbc1d9b	16963	7546	4579	8341	8322	6147	15105	13285	8515
uc012drm.1	Klhl17	19	0	0	0	0	0	0	112	0
uc007sgi.2	Atxn7	5654	3622	2857	4916	4364	7984	4816	6559	4498
uc007xnk.1	Ccdc65	9	4	36	26	24	0	0	5	16
uc012era.1	Hnrnpf	0	0	13	34	5	24	0	0	0
uc009gsg.2	Prmt1	1863	1233	966	1179	1219	1945	1410	2006	1547
uc009awk.1	Pdk4	2829	2295	2291	2958	1767	3000	2621	2474	3323
uc008vvs.2	Cort	26	0	10	16	28	24	0	31	0
uc008cqe.1	Supt3	118	62	67	127	124	77	197	141	93
uc009ncd.1	Nol3	1346	1133	683	1252	788	2634	1564	1651	923
uc007vqh.2	Sybu	187	0	0	126	81	0	60	206	618
uc007fre.2	Gstt4	0	0	0	0	3	0	0	0	0
uc008qgo.2	Celf3	1094	770	827	508	1007	469	1047	1595	1279
uc033jfr.1	Spock3	29000	21928	20279	27478	25205	17083	39793	46079	39244
uc008ghq.1	Batf2	22	30	0	57	8	0	0	0	0
uc007zgt.2	Gramd1c	346	211	209	402	115	561	170	461	280
uc007dpr.2		318	143	163	266	177	2	94	219	192
uc009avs.2	Sgce	1825	1148	1399	1225	1126	509	1741	2299	1460
uc007jdf.2	Gjc2	109	37	144	0	0	45	32	48	0
uc007khh.2	Myo18a	66	120	8	52	86	0	0	159	2
uc029xlp.1	Gm14827	463	362	168	541	375	573	577	612	288
uc008duo.2	Cript	5879	4203	3819	5062	3931	4120	4728	7134	6424
uc008ijx.2	Rsu1	236	134	62	151	153	483	142	305	112
uc009chj.2	Immt	2977	3858	973	2441	3265	5242	6599	3530	7124
uc033jga.1	mmu-mir-7067	0	2	1	10	0	0	2	12	5
uc012cnv.1	Hps3	157	160	140	1	262	958	1829	176	0
uc007wup.1	Cbx6	6858	285	5261	513	505	2688	8332	9417	7100
uc008jnl.2	Lhx2	2038	1962	1980	2506	2079	2707	3243	2770	2611
uc007aey.1	Sox17	463	271	369	20	224	109	456	485	217
uc033fmz.1		7	17	6	10	5	14	15	7	7
uc008rnw.2	Rap1gds1	420	298	254	305	629	175	253	332	585
uc007qtv.2	Hnrnpk	176	99	437	535	199	60	2	442	27
uc009cmj.1	Ccdc142	95	0	64	9	0	0	0	100	55
uc008pou.2	Gucy1a3	8916	5963	6748	8601	7597	19948	12148	16776	16053
uc008vun.1	Ptchd2	1023	549	0	858	990	0	0	8	0
uc007jaa.1	Galnt10	49	26	7	27	47	56	12	10	0
uc033isy.1		67	22	30	65	22	212	14	84	54
uc033fzj.1		0	5	1	3	4	13	4	2	2
uc009kqt.1	Ccnd1	5658	3981	3685	4617	4235	4540	3371	5229	3001
uc008miz.2	Pced1a	214	51	0	376	80	14	131	15	157
uc029raw.1		9	2	2	6	2	23	16	10	12
uc011yhn.2	Gga3	520	267	668	286	198	2094	0	189	0
uc008hqb.1	Fam178a	7513	4653	4519	8188	4633	5075	11569	8795	8913
uc007djg.1	Mpzl1	42	117	133	38	44	17	49	36	92
uc009utf.2	Gpr64	0	0	15	0	0	0	0	0	0
uc009bio.2	1810058I24Rik	104	233	5	43	62	71	343	143	109
uc008ypj.1	4930522L14Rik	82	50	29	38	52	8	12	13	18
uc012dku.1	Mir697	0	5	4	0	1	0	0	1	4
uc012gac.1	Dlgap2	580	465	469	2064	369	0	0	281	0
uc011xti.1	Pwwp2a	170	677	463	542	457	701	0	813	471
uc008ika.2	Trdmt1	777	751	795	958	803	962	926	927	938
uc007ktm.2	Trim37	49751	34107	32177	44156	39624	62046	44911	56706	44976
uc029wtz.1	Gm4890	0	0	0	0	67	0	0	0	0
uc009tcu.1	Gm595	0	0	0	0	0	0	0	16	0
uc009aeo.2	Zscan21	387	528	240	601	411	235	1841	482	393
uc007eqx.2	Enpp1	1124	2093	1592	1469	2739	0	673	2559	1273
uc008bwe.1	Brd4	977	618	367	1088	1080	816	712	1930	1785
uc057aww.1	Sgpl1	0	0	320	0	0	0	0	0	561
uc008liv.2	Elf5	201	100	106	147	136	32	282	253	236
uc008yth.2	Asphd2	2650	1708	1750	2525	1871	3342	2846	3454	2834
uc008wtp.2	Speer4b	30	0	8	7	8	0	0	28	20
uc008npc.1	Blcap	7208	4037	4424	6304	5726	9648	7395	9293	7035
uc009agc.2	Sun1	268	157	841	1007	1604	0	1247	1616	295
uc008ysy.1	Tfip11	3363	2130	1772	2500	1920	3979	2749	3461	2630
uc007eta.2	Rnf146	1846	2004	1051	2425	1227	496	1866	1768	858
uc012bsn.1	Fam69b	1024	1509	1539	776	1448	1182	2070	2520	2250
uc008rti.2	Usp33	10413	5030	6722	6241	8419	8095	6071	8025	6140
uc008qmo.2	Hist2h3b	581	327	753	769	498	801	1458	1415	922
uc008fqm.1		0	0	21	7	0	0	0	0	0
uc007oed.1	Acot4	103	52	58	95	65	0	136	57	145
uc007ker.2	Crk	12631	9757	11012	10602	9472	11081	11942	17158	12546
uc007pfj.1	Cdca4	283	291	233	179	155	0	228	210	0
uc012amj.2	E4f1	68	126	15	168	154	966	0	163	174
uc007tgn.1	Psmc6	13018	9972	9207	12290	9892	17903	15269	17598	12691
uc009dkl.2	Zfp422	1789	777	797	1176	790	1063	2957	1731	2654
uc007vha.1	Adamts12	3	20	0	46	1	0	39	102	0
uc033gsm.1		1946	32	60	37	52	6	2672	19	1980
uc009kal.1	Tacc2	0	23	0	0	740	0	0	16	3
uc007dxr.2		2568	2502	5380	2831	2199	4933	6010	5530	8177
uc009lrv.1		233	219	119	306	231	167	556	230	340
uc009qmt.1	Vps13c	7078	3664	3972	7476	5088	4934	5366	6625	5540
uc007koa.2	Slfn5	1140	0	0	1023	172	0	152	1199	879
uc009vej.3	Gapdhs	0	0	0	8	0	0	6	10	0
uc009fdc.2		0	0	13	0	79	0	84	22	0
uc011xnc.1	Otogl	189	101	21	58	91	0	164	182	99
uc007cjj.1	Steap3	0	410	336	0	0	395	0	716	247
uc009tfb.2	Mospd1	1228	1860	991	2004	1272	814	1524	1113	622
uc007gfi.2	Timm13	1422	1029	854	1170	1088	1177	1460	1391	1558
uc008jpg.1	Zeb2	370	309	244	323	280	363	106	217	263
uc012hcn.1	Ctnnb1	0	508	632	421	317	0	0	512	244
uc033ghv.1		18	66	8	31	16	179	12	5	0
uc007mjl.1	Itgb4	1975	1204	1335	1881	1016	537	387	1183	293
uc008zez.2	Hspb8	1476	1201	441	882	588	718	809	891	810
uc033huh.1		1	4	20	2	2	1	14	2	4
uc012djp.2	Ptch2	0	0	0	36	0	0	0	0	0
uc008hlj.2	Zfp518a	510	47	56	44	82	43	716	185	403
uc009gry.2	Tsks	0	0	0	0	0	0	0	8	0
uc007kxu.1	Nme1	8236	5292	5820	7917	6012	4313	6874	8746	9130
uc008wpi.1	Reln	5520	2445	6803	0	3661	6992	10685	7457	4991
uc007yxs.2	Dlg1	1421	1986	696	2063	3600	2207	4106	5318	5314
uc011zym.1	Rapgef3	0	0	0	388	472	0	0	0	0
uc009jmi.1	Zp2	0	0	11	0	0	0	0	0	0
uc009ncr.1	Lrrc29	581	493	357	661	374	284	221	467	328
uc009ttw.2	Arhgef9	528	680	694	619	568	178	835	875	825
uc029sch.1	A830082K12Rik	390	237	262	284	287	103	309	426	331
uc007ntz.3	Psma3	7004	5080	4515	5922	5424	7915	6472	6762	5728
uc008ber.1	Kifc5b	94	47	37	54	78	52	83	42	126
uc012eun.2	Gpr19	0	0	3	0	0	0	0	3	1
uc009kpj.1	Phlda2	20	12	0	4	0	0	0	0	0
uc008kva.2	Madd	1582	191	4467	1283	1168	3980	1508	7117	768
uc007wzp.3	Tcf20	7104	12511	6785	15496	0	502	0	5894	1849
uc008zes.1	Cit	4985	1680	1273	1989	2546	3700	2778	2529	1245
uc007ego.1	Syne1	10865	4293	4867	11367	6142	13542	7782	6288	3798
uc007bpa.1	Speg	1383	914	892	911	575	424	1775	1338	495
uc008qza.2	Sars	4548	3326	3409	4996	3633	4481	3564	4777	3102
uc009fyy.1	Gmfg	6	0	48	13	0	0	0	23	0
uc007iuw.2	Cdkl3	182	0	0	105	107	0	155	0	0
uc008poc.1	Gria2	10673	8475	10141	8649	20210	1086	9104	9363	9062
uc033jlr.1	Fbxo9	0	198	0	0	0	0	0	94	0
uc007pkb.2		3544	2066	1485	2563	2811	2224	2655	2955	1665
uc008uov.1	Bmp8b	0	0	0	1	0	0	2	0	0
uc008xld.1	Sel1l3	462	218	509	441	360	1949	135	124	388
uc008zin.2	Ptpn11	356	468	252	334	469	859	75	253	57
uc007vrc.2	Utp23	723	689	499	661	527	792	793	449	758
uc008elq.1	Kdm3b	6546	4732	4386	5690	4575	5167	5385	7603	5737
uc007fqg.2	Specc1l	5	75	5	1	2	0	0	6	13
uc056zfp.1		243	195	108	269	176	59	139	261	199
uc033gev.1		3	12	4	2	8	0	31	20	14
uc029vys.1		0	0	2	0	4	0	0	0	0
uc008udi.1	Spata6	0	0	2	4	3	0	0	0	0
uc009jru.1	Atxn2l	10910	7029	6652	8576	8561	11284	15112	15731	9808
uc009cse.1	1600020E01Rik	0	37	7	9	46	0	81	25	30
uc009quf.1	Gsta2	0	4	0	0	0	0	0	0	0
uc009spy.1	Dynlt3	16663	13341	12629	15321	13616	21128	14983	19335	14886
uc011wxj.1		1680	754	255	980	575	889	2424	1759	1437
uc007fzx.2	Palm	1767	1695	1806	2433	1895	2685	5061	4365	3828
uc009uth.2	Gpr64	119	0	1	0	0	0	0	0	0
uc007dji.1	Mpzl1	2148	1207	1155	1777	1232	2906	1256	2386	1292
uc007kww.1	Stxbp4	229	142	159	202	135	316	154	266	201
uc009gek.2	Aplp1	56594	43128	39960	55012	42797	80009	74856	79088	62193
uc007whi.1	Naprt1	196	187	199	341	187	326	242	196	266
uc008jmw.1	Rabgap1	85	107	63	93	214	69	96	83	66
uc007fdw.2	Micu1	472	284	298	558	345	1305	415	595	292
uc029wtt.1	Colgalt1	113	21	52	159	40	696	50	18	14
uc008gby.1	B3gnt1	4175	3667	3640	1717	2251	8216	4642	3643	4647
uc008azx.1	Ccdc154	0	2	0	0	0	0	0	0	16
uc008qtk.1	Gm15886	6	0	2	16	33	0	0	14	0
uc008rez.1	Usp53	4546	3191	2685	3675	3217	6749	4666	6440	5582
uc008tab.2	E130308A19Rik	1783	1393	1277	1577	1200	807	2112	2702	1589
uc009pxw.1	Hexa	3273	2294	2005	3274	2374	2417	2803	3446	2759
uc057bnk.1	Itga4	0	16	8	34	5	0	0	24	0
uc007ixt.1	Acsl6	8870	7370	6673	9567	6614	12464	9819	10675	1786
uc008tfg.1	Rgs3	26	70	28	208	40	63	0	244	103
uc009eol.2	Aebp2	279	255	277	366	7	3	1	526	358
uc007myh.1	Pfn4	101	80	98	0	91	0	0	115	61
uc011xlw.1	Usp44	19	0	0	0	0	0	0	0	0
uc007zqk.2	Vgll3	488	718	459	346	323	39	115	539	312
uc007qwy.2	Zfp934	0	118	0	133	69	0	127	553	129
uc007lgg.1	Pnmt	0	4	0	0	0	4	0	0	0
uc007mdt.1	Map2k6	28	6	0	2	24	150	0	0	70
uc008otd.1		1385	848	773	987	832	189	1583	979	1059
uc009fif.2	Strn4	4743	3004	3000	4070	3533	5380	5366	6226	4711
uc008zji.2	Tmem116	34	19	56	52	29	0	44	46	0
uc008cpp.1	Rcan2	2	2	40	2	3	0	0	4	4
uc007oej.2		50	116	100	99	89	213	103	95	133
uc009cgn.1	Krcc1	13	8	5	10	19	32	13	14	29
uc012ejw.1	9330158H04Rik	228	56	88	128	149	0	117	91	107
uc012fgt.1	Samd4b	10	10	14	11	15	60	17	22	9
uc012guc.1	Stra6	300	803	278	112	212	87	287	456	377
uc008imm.1	Etl4	492	31	724	3	369	4971	556	1430	593
uc033gsc.1		32	3	4	2	22	0	1	1	0
uc029rbp.1		2	0	2	2	1	0	0	2	0
uc008fac.2	Iigp1	6	59	0	24	0	0	0	0	3
uc008dps.2	Prkd3	5882	3284	1749	874	857	1851	3896	4166	984
uc008cdp.1	C4a	46	15	25	97	412	0	162	0	0
uc009fsh.1	Prr19	0	0	8	0	0	0	0	0	0
uc009bad.2	St7	1204	1691	1043	462	1293	1850	1537	2283	2169
uc012eod.1	Spr	1142	771	918	1008	837	1669	988	1142	872
uc009rqx.1	Ip6k2	3856	3178	2926	2838	3028	5320	4963	5081	4688
uc008yxr.2		0	0	0	3	0	0	0	0	0
uc009usw.3	Sh3kbp1	204	10	40	52	5	0	29	30	59
uc007hly.1	Apon	0	0	0	4	0	0	0	0	0
uc008etc.1	Pabpc2	3	0	0	0	0	0	0	0	0
uc007qel.2	Gcnt2	133	435	232	662	201	369	146	49	157
uc007yxa.2	Xxylt1	3191	2004	2417	2726	2357	2944	3061	3587	2703
uc007mbb.1	Cacng5	1108	0	744	0	968	129	1165	1595	1100
uc009edn.2	Nrip2	2103	1166	1422	1742	1577	2180	1830	2816	1944
uc012coc.1	Tnik	579	1466	1429	793	1307	3866	451	2983	2120
uc007hjc.1	Arhgap9	0	0	63	14	21	0	0	0	0
uc007sle.2	Adk	2079	1599	1599	1909	1630	3288	779	2115	1484
uc007ohm.1	Ttll5	21	0	0	12	0	0	0	3	0
uc008ttj.1	Cyp2j9	5814	3240	3386	4325	3457	4237	4113	6676	4340
uc057byy.1		72	117	113	76	91	7	53	70	30
uc007krr.2	Bcas3	539	537	111	382	157	829	220	345	311
uc033iav.1		1368	1122	1042	1496	1335	9	1054	1585	1191
uc056zdh.1		163	96	71	118	162	109	28	154	71
uc029yhf.1	Erdr1	781	591	1073	1629	807	2442	2217	6465	3011
uc007yaz.1		30	13	31	22	9	2	5	9	21
uc007ldq.1	Osbpl7	27	80	13	66	215	35	316	28	33
uc009jtl.1	Tmem219	75	49	75	79	100	89	122	140	26
uc012byb.2	Nckap1	390	238	125	255	280	36	808	229	277
uc008alo.1	Acat3	1259	683	963	1166	856	934	1170	1516	1121
uc007syw.1	Chat	15	4	6	19	14	0	15	8	17
uc009awd.2	Pon1	0	30	4	17	0	0	0	0	0
uc007aix.1	Eya1	146	215	43	269	252	95	17	287	122
uc008xlr.2	Stim2	0	0	0	0	0	0	323	0	0
uc007rvb.2	Elovl7	340	267	443	0	0	0	0	0	0
uc008olc.2	Kcnq2	26	143	219	179	356	99	93	127	162
uc008vvb.2	Tardbp	2328	1145	1431	1705	1697	2196	3395	2722	3262
uc009amm.1	Zkscan14	433	311	277	502	347	248	383	543	323
uc007ugi.2	Dleu2	217	111	57	196	99	214	125	158	143
uc009peu.2	Ube4a	15701	10073	9068	13159	11028	11612	11512	15048	12169
uc012hph.1	Mum1l1	0	0	0	56	0	0	0	0	0
uc012bmo.1	Fgf8	0	4	17	0	8	0	0	78	0
uc008gug.2	Gm4952	0	12	23	0	4	0	0	0	29
uc009dfz.2	Rpusd3	129	8	0	98	62	0	241	115	0
uc008iwc.1	Surf6	1658	1079	1087	1490	1255	2218	1548	1448	1437
uc009ahj.1	Mad1l1	1565	759	801	835	955	1134	961	1126	548
uc009gha.1	Mag	6113	2639	3511	3777	2611	1912	1100	2717	3070
uc007wrp.2	Sh3bp1	0	37	0	0	0	0	18	0	26
uc012bhh.2	Dpf2	267	158	145	91	83	0	0	115	133
uc007ull.1	Dock5	6396	3421	3082	6056	3834	2722	2173	4203	2430
uc007les.2	Cwc25	58	75	25	48	42	4	1	14	135
uc012bbt.2	Hars2	303	524	173	143	143	822	926	387	352
uc008hvn.1	Wdr96	13	19	93	58	19	0	0	23	20
uc056yuz.1		1104	473	221	424	246	54	155	405	209
uc029ygo.1		1	0	0	0	0	0	0	1	0
uc008lox.2	Slc12a6	5790	4181	2278	6081	3557	1453	9203	3385	2342
uc007fda.2	Lims1	741	112	518	143	689	981	2558	1587	1354
uc033fsd.1	Anks1b	11542	9854	7140	13706	7691	14770	4401	9426	11461
uc007src.1	Rps24	3973	3641	3087	3080	2549	6194	3813	5373	3263
uc008upz.1		1	1	0	0	0	0	0	0	0
uc009tns.1	Irak1	65	229	121	89	73	246	106	212	132
uc009dcn.1	Chl1	425	135	360	81	511	1297	0	64	0
uc011xov.1	Irak3	130	0	48	19	26	71	41	0	149
uc008rnf.1	Adh1	12	71	18	30	4	0	0	0	0
uc029vqm.1	Gm6408	0	0	0	12	6	0	0	0	0
uc007ldz.1	Gpr179	3	0	0	0	0	185	0	0	0
uc011zdo.1	Bdp1	878	437	234	525	157	19	417	274	234
uc008azj.1	Hn1l	1313	747	508	849	641	938	890	901	977
uc007aob.2	Zfp451	5429	3368	2913	4106	3686	4699	3968	5998	4599
uc009ayf.1	Phf14	1698	1533	1239	1876	1451	946	1742	1920	839
uc007tjo.3	Tmem260	0	1387	1898	0	2069	65	0	3743	0
uc008nfg.2	Gm14164	0	0	0	11	0	0	0	0	0
uc009fst.1	Cxcl17	0	0	4	3	0	0	34	0	6
uc029usl.1		0	1	1	1	0	0	1	1	0
uc009ern.1	1700073E17Rik	0	0	8	4	8	0	0	0	0
uc009gcq.1	Zfp74	130	69	66	16	101	9	27	74	70
uc033gmv.1		5	5	5	4	4	2	5	4	3
uc011ywc.1	Ryr2	0	15	0	14	16	0	0	14	0
uc007phm.1	Wdr60	8	8	19	12	3	8	22	26	23
uc008uly.2	Ppih	130	222	104	270	178	5	262	467	388
uc029vcj.1		4	1	1	4	1	0	0	1	1
uc007eik.2	Ginm1	25	32	29	31	36	52	38	20	41
uc011yvp.1	Gm20658	0	0	0	0	0	0	0	10	24
uc007bzi.1	Cops8	7025	4720	4818	5965	5075	5846	5618	7772	5726
uc009jjk.3	Nucb2	2303	2304	1618	2739	2083	0	3669	3983	3087
uc012fjl.1	Snord88c	14	73	6	55	19	220	35	48	9
uc009fli.2	Rtn2	3726	1970	2203	2884	2272	4990	3738	3958	3742
uc009srl.2	Ddx3x	43749	29028	33292	38604	33353	51596	33330	42795	37271
uc012dyc.1	Slc4a4	6284	3461	2988	1789	4298	2334	1951	4066	5678
uc012eje.2	Kcp	0	1	0	32	7	0	0	0	0
uc008eac.3	Wac	121	603	304	1212	284	5798	85	335	382
uc009ijs.1	Aqp11	618	332	457	351	373	441	379	623	431
uc008ste.1	Tmod1	1959	1258	1481	2512	1499	3023	1821	2808	1977
uc007qng.1	Auh	343	298	225	191	124	175	196	166	245
uc007mro.3	Aatk	2997	3218	3016	8884	2734	3737	2178	8438	2566
uc007bfd.2		92	10	32	70	55	206	0	176	0
uc057bhc.1	Scn8a	2699	613	200	217	1956	1611	632	774	1934
uc057aim.1		78	55	54	91	85	45	34	116	35
uc011ypj.1	Angel1	712	468	490	777	479	969	561	599	474
uc029qtf.1		1	4	4	1	1	1	21	118	1
uc007bma.2	Mir26b	0	0	0	2	2	0	0	1	0
uc033jux.1		230	151	93	175	228	203	229	248	145
uc009gxj.2	Grwd1	0	0	67	0	15	0	166	0	54
uc008ewp.1	Dmxl1	466	110	206	145	254	22	456	234	136
uc009eew.2	Clec2g	0	0	0	8	0	0	0	0	0
uc009krd.2	Insr	12080	3400	5359	11496	5831	0	4465	4682	10610
uc007nrd.1	Fancm	50	33	44	0	0	0	0	0	87
uc007ifc.2	Ahsa2	953	442	601	756	360	0	2762	850	812
uc007etp.1	Hey2	1282	1256	882	1016	792	1906	1238	1228	1204
uc007ogb.2	Arel1	624	758	320	3444	1261	307	329	789	964
uc008fal.1	Rbm22	1168	419	722	579	466	298	419	480	362
uc012cbn.1	Chst14	274	161	256	193	166	132	297	166	157
uc009rbx.2		4887	2401	4292	5760	5264	6200	6140	7287	4699
uc008tkf.3	Nfib	837	514	315	672	651	167	108	757	214
uc008mrr.1	Slc24a3	295	0	759	368	469	0	2409	0	0
uc007ikd.2	Npm1	18029	12824	12862	11076	14890	36613	17259	18544	13191
uc012gcf.1		0	6	2	7	0	13	4	0	4
uc007ddd.2	Angptl1	64	101	19	68	37	218	94	26	43
uc009ukl.2	Cldn2	850	2456	1095	2312	712	32	49	184	0
uc008agr.2		7962	5601	8410	12938	10847	17250	24034	19524	20206
uc057anr.1		0	0	8	12	0	0	0	0	0
uc008ttx.1	Nfia	125	67	48	91	20	137	67	57	83
uc009axq.1	A430035B10Rik	0	0	0	4	0	0	0	12	11
uc029wmx.2		114	97	66	189	127	206	5	191	40
uc033hjx.1		461	23	17	819	628	350	629	749	644
uc007zko.2	Bbx	7323	5721	4073	7216	7893	1060	5083	10677	6861
uc007rqh.1	Smn1	1599	1263	969	1358	1197	2951	2240	2311	1735
uc008cay.2	Rxrb	515	565	166	129	771	696	1040	1319	687
uc007ujs.3	Clu	56010	40338	37557	53584	36457	62537	44637	59126	50547
uc008yxq.1		0	0	0	3	0	0	0	0	0
uc008mjz.2	4930402H24Rik	402	332	322	419	505	54	378	330	462
uc009lll.1	6430573F11Rik	7	113	60	11	7	1455	177	9	3
uc009drf.2	Lpcat3	1662	1303	1083	1845	1152	2667	1266	1456	1768
uc009lji.1	Mak16	3047	2429	2032	3112	2653	5148	4028	3837	3100
uc008lgh.2	Ext2	147	45	23	34	17	2	27	37	3
uc007vhy.2	6030458C11Rik	0	0	223	0	0	0	0	347	0
uc008wnw.2	Magi2	6829	7825	1916	6761	3025	1517	4032	8178	2552
uc033huy.1	Atp8b2	8080	5108	4779	6809	4933	8104	7318	8415	6578
uc029rlx.1	Obscn	0	11	38	14	8	0	0	20	16
uc008hrp.1	Mgea5	1957	766	571	1132	762	1399	993	1504	877
uc008ise.1	BC029214	1066	907	857	1072	880	1508	1282	1418	1124
uc007yfi.2	Snx29	272	170	282	221	198	164	195	341	101
uc008yag.1		6917	5079	5033	6359	4854	6576	5561	7356	5354
uc008eyf.1	Zfp608	130	235	84	39	113	462	91	183	181
uc012fne.1	Mir7-2	1	2	1	1	1	0	2	3	1
uc007lov.2	Rundc1	3459	2564	2427	3769	3109	3964	4304	4952	3754
uc008kjn.2	Slc43a3	34	66	71	132	92	0	0	36	111
uc008qli.1	Mrps21	993	689	474	522	845	1286	888	1145	474
uc012bma.1	Cnnm1	5427	3286	4516	5879	6146	10126	6037	8773	6247
uc008fls.2	Gnal	17417	14457	8029	11578	12448	427	15275	23614	17619
uc009amc.2	Arpc1b	127	0	0	0	7	446	0	0	9
uc011xum.1	Cdkl3	14	6	8	0	11	0	32	10	4
uc029sxy.1		11	2	0	4	3	0	0	0	3
uc007ugg.1	Dleu2	3	6	111	5	1	0	10	8	9
uc012hpz.1	Mir764	62	30	23	14	13	0	1	32	10
uc008jpn.2	Acvr2a	9990	6415	6685	8085	7056	16451	10151	13260	11289
uc008lua.1	Nusap1	86	115	124	223	185	0	212	206	277
uc029rza.1		169	133	147	108	168	151	239	228	132
uc011yeb.1	Grb7	69	50	49	75	80	0	0	0	62
uc033fxq.1		1230	805	918	1197	941	854	1457	1507	1072
uc007aie.1	Sulf1	0	429	384	442	330	0	0	0	0
uc009gjh.2	Chst8	693	402	388	359	315	271	448	690	580
uc008qgl.2	Celf3	762	564	438	401	500	35	556	580	563
uc033gkr.1		34	68	19	51	36	97	33	24	11
uc033fvm.1		22	22	0	3	0	1	13	12	2
uc007uvo.2	Tbc1d4	0	89	103	65	134	0	62	51	73
uc057bpq.1		503	470	180	515	322	304	340	485	238
uc007ozj.2	Setd3	14540	11175	10403	12987	11636	15747	14565	18639	14117
uc007xwp.2	ATF7	116	21	32	22	24	0	0	98	125
uc008lqa.2	C130080G10Rik	0	0	46	16	62	104	0	0	0
uc007wuw.1	Cbx7	612	77	331	164	304	52	10	224	62
uc007kcn.1	Tsr1	0	58	0	264	0	0	0	0	0
uc008awg.3	Mlst8	750	205	47	113	35	1831	807	850	1629
uc007aop.2	Dst	4077	2572	255	2368	2061	167	552	4360	1057
uc008bzx.2	Kifc1	3	11	0	52	63	0	0	5	0
uc008auy.2	Ntn3	460	174	310	488	218	415	133	636	476
uc008vum.1	Ptchd2	2840	1700	2993	2626	1100	2388	3050	1312	3746
uc008pqt.1	Pet112	0	83	93	0	0	0	0	0	0
uc008fox.1	Me2	2800	2334	1498	3198	2246	2835	2360	2962	3183
uc057apa.1		319	146	132	222	279	341	38	359	153
uc008abk.1	Kcnj6	1368	929	1395	1291	1435	1236	1428	1542	1673
uc029xfa.1	D430036J16Rik	0	0	0	0	19	0	0	0	33
uc007zyx.1	Smim11	810	623	602	594	533	1572	626	855	647
uc007wbb.1	St3gal1	4	6	255	485	221	1204	529	1	297
uc008ray.2	Amy2a3	9	0	0	0	0	31	0	8	0
uc007cpw.2		119	76	103	119	121	292	162	70	115
uc012dyq.1	Art3	11	14	1	9	19	0	4	11	0
uc033img.1		15763	13018	11243	16077	12671	24258	35260	25025	18444
uc009bih.2	Cnot4	7269	3484	2824	3416	3827	1193	2056	5348	5491
uc007rey.2	Pdcd6	4327	3180	2738	3725	3186	4282	3859	5435	3981
uc029rat.1		2	1	2	3	0	0	0	5	5
uc008fmr.1	Cep76	1631	1053	1167	1442	1172	683	1216	1665	1304
uc007mws.2	Asxl2	47	23	27	84	45	0	0	0	48
uc009evo.1	Tmc4	321	120	45	170	147	670	294	200	88
uc007bfj.1	Nrp2	1834	1648	0	0	811	188	1331	1190	3
uc007fzi.1	Cdc34	1110	876	819	994	938	1875	1165	1612	1346
uc008uug.1	Zmym1	6	0	0	0	0	0	0	0	0
uc009cuz.2	Rab7	30132	21328	21830	26286	22348	24387	27530	35044	30370
uc009pjp.1	Pts	2449	1740	1352	2129	1267	1526	1729	1975	2395
uc008cgd.1	Bag6	2876	2941	2937	3517	2074	6644	4837	6190	3656
uc012elw.2	Hnrnpa2b1	1135	524	994	912	660	1016	1682	2527	1598
uc007usr.1		0	0	0	0	0	0	0	6	0
uc008rvq.1	Srsf11	106	141	304	77	76	24	279	153	464
uc009qrn.2	Arpp19	4	2	2	14	4	1	100	23	20
uc007mzn.1		11	0	0	0	0	0	0	0	0
uc007rrc.2	Rad17	1997	1194	1066	1977	1268	2516	2398	2991	1939
uc008hzp.1		230	169	74	196	71	81	269	253	161
uc009luh.2	Palld	0	0	0	98	0	0	0	0	0
uc009kjw.2	Hras	421	282	465	501	392	0	886	1063	874
uc009lfb.2	Adam18	104	47	29	85	40	0	49	20	65
uc009rkt.1	Manf	139	530	368	47	76	468	1202	358	96
uc009grr.1	Med25	80	56	317	65	204	0	17	866	118
uc029uwo.1	Gm11413	12	22	0	0	30	0	68	0	14
uc007pcn.2	Traf3	122	264	128	12	357	0	176	54	831
uc007hwx.1	Urgcp	75	68	167	0	129	0	242	97	0
uc007jwi.1	Inca1	0	11	0	6	3	0	0	53	0
uc008bqd.1	Scube3	383	408	162	369	275	191	709	377	408
uc009txx.2	Taf1	18989	12889	12650	17048	13297	25698	13462	21689	16859
uc011zws.1	Mir33	0	0	2	1	0	0	0	6	0
uc008ijm.2	E030013I19Rik	21	0	0	0	18	0	41	51	12
uc007cob.1	Elk4	61	42	134	163	262	0	99	198	285
uc011wwn.1	Igsf9	79	0	0	0	0	69	199	298	0
uc008kbx.1	Cdca7	453	341	517	620	562	548	768	825	1038
uc056yjo.1		436	425	276	361	322	540	282	483	198
uc008ktn.2	Mtch2	5209	3034	3797	7172	3341	7124	6317	6067	7161
uc009kse.1	Stxbp2	118	53	548	790	614	0	461	602	245
uc008uek.1	Tal1	118	43	42	88	111	20	190	63	122
uc007lzd.1	Tex2	85	74	3	50	127	0	48	252	3
uc033ghu.1		3	3	2	1	2	5	5	8	0
uc007lua.1	Map3k14	301	116	135	268	211	279	467	246	164
uc008mmi.1	Slc23a2	23461	18677	17396	23990	16856	15828	14908	23133	16924
uc033huw.1	Lenep	4	70	2	6	4	58	5	3	29
uc007iih.2	Chac2	981	950	479	1170	1012	1613	455	1760	1073
uc009fvm.1	Adck4	23	0	88	514	188	539	0	0	0
uc008ruu.1	Fpgt	4501	3345	2980	4008	3396	5336	4303	5646	4235
uc009dim.3	Syn2	24113	15263	16787	18951	18528	23722	24900	34400	28523
uc008qlg.2	Prpf3	1666	1612	512	1722	883	2385	735	2523	5
uc029qmt.1		104	630	133	293	130	1205	183	130	68
uc007erh.1	Akap7	208	108	234	133	135	1597	1933	232	95
uc008lus.1	Mga	18	142	142	128	159	120	548	215	178
uc029vdh.1		428	162	197	327	215	190	226	541	285
uc007pex.2	Akt1	8485	5547	5698	7222	6143	6365	9132	11145	8830
uc007ivo.1	9530068E07Rik	11102	8838	7576	10379	7370	9310	9761	11980	9208
uc008nwi.1	Zswim1	1156	784	789	1157	1255	1002	1015	1389	989
uc009ntt.1	Acsf3	1029	468	520	741	613	153	1136	1095	748
uc009hxl.1	Mrpl46	1845	1265	1405	1356	1640	1325	1758	1455	1602
uc009rhy.2	Nek11	309	232	327	381	233	2	88	282	193
uc009mez.2	Zfp617	1408	956	864	860	896	1958	522	972	954
uc033gge.1	Mta1	536	3	290	388	866	513	1828	338	1634
uc008psl.1	Arhgef11	1727	1731	1168	1291	1608	1700	2214	2592	2536
uc009ezl.1	Zfp865	90	23	72	52	0	0	0	211	0
uc008owr.1	Usp13	4017	2979	2987	3816	3236	2746	3384	4364	4107
uc009ork.1	Aplp2	106	244	264	118	221	64	254	537	403
uc009prb.1	Dmxl2	462	222	383	434	155	754	752	252	142
uc007ggu.2	Matk	264	326	167	350	364	136	612	389	167
uc009keq.1	Mgmt	8	56	0	18	40	0	0	52	22
uc008eiu.2	Sft2d3	788	493	505	800	496	369	602	919	678
uc008nzp.2	Slc9a8	3532	2012	1814	2112	1330	2907	824	2881	1849
uc012aux.1	Foxp4	1201	794	460	510	512	0	1665	1055	499
uc008yco.2	Ppef2	57	79	63	67	71	0	186	82	80
uc012doh.1	Prdm2	7199	5187	4056	6402	5023	4678	10471	10131	7809
uc009gus.2	Ppfia3	436	42	4	212	141	32	228	163	3
uc009odp.2	Arhgap42	31	98	15	0	8	22	4	5	7
uc009lns.1	Pcm1	20904	16700	16723	19051	18281	29313	26362	34002	21607
uc009obq.2	Gria4	4117	2979	2755	2790	3071	7631	5305	6972	4677
uc009nku.1	Vac14	2	10	5	0	2	29	8	0	1
uc007czj.2	Arpc5	14682	11323	11510	15468	13125	8632	13165	16766	13642
uc007kyi.1	Luc7l3	6261	5074	4703	4191	4857	24761	14612	13340	6533
uc009gsm.2	Irf3	532	653	342	502	273	117	231	439	490
uc008kjs.1	P2rx3	20	4	0	8	20	79	38	8	0
uc012cel.1	Pank2	560	275	166	229	145	596	1035	392	258
uc057axg.1	Lta4h	1397	702	409	1141	622	0	1222	777	1217
uc009ptx.2	Sin3a	2216	2071	1885	1503	1348	42	2139	2141	1009
uc007pue.3	Hist1h2bg	1475	1206	1087	1399	1099	1301	1904	1708	2100
uc009pwi.2	Stra6	0	0	0	193	0	0	0	0	0
uc007vbq.1	Nalcn	33658	21342	21462	28028	25970	32825	27553	39028	31975
uc009qpz.2	Tex9	432	493	962	481	777	0	469	1237	425
uc007txj.1	Slc22a17	1375	1123	1074	1495	1157	2207	1396	1339	1123
uc008gmo.2	Stx5a	1736	1324	1125	1590	1355	524	1354	2481	1403
uc012gyl.2		0	0	201	0	0	0	0	0	420
uc007isr.2	Zfp879	382	321	203	316	306	467	63	382	480
uc008phy.1	Fam194a	229	68	68	147	114	157	120	136	74
uc007sdi.1		3	0	0	1	0	0	0	0	0
uc012bdo.1	Csf1r	0	0	2931	0	0	0	0	3072	0
uc007lbc.1	Snf8	42	17	8	18	28	0	0	42	13
uc012cwo.1		385	268	363	292	288	172	246	247	205
uc008upk.2	Macf1	12943	11866	12480	14819	12023	12693	16500	15853	17344
uc009lhd.2	Ash2l	0	0	0	0	128	0	0	0	0
uc057bwv.1	Igf2bp3	0	0	0	17	0	0	0	0	0
uc033iwd.1	Cox6b2	11	18	2	22	5	0	18	0	1
uc008wtv.1	En2	291	176	142	232	188	223	239	136	116
uc007gzv.3	Zdhhc17	170	253	139	248	359	0	123	412	46
uc008ftr.1	Mbp	11804	7710	6780	9886	7937	9591	8702	9333	6801
uc012cua.1	Ankrd35	0	223	0	416	342	0	22	534	0
uc009nyh.1		0	0	16	15	2	0	42	4	6
uc008zyp.1	Rhbdd2	2	6	1	26	9	0	27	7	3
uc007ipg.1	Irgm1	644	520	304	1218	402	1089	408	461	507
uc012bep.2	Rab27b	576	4	552	14	17	0	0	14	32
uc007fnz.2	Phyhipl	27164	17171	16857	19977	17329	31785	22640	31670	21778
uc033idn.1	Calr4	0	11	0	0	0	3	0	0	0
uc009okn.1	Gm16754	30	0	29	18	16	0	0	22	33
uc012bzb.2	Mtch2	273	0	0	43	60	0	0	298	55
uc008ehp.1		0	0	0	0	12	0	0	0	0
uc009nlf.1	Cog4	3645	1781	2001	3316	2801	2581	4142	4487	3295
uc008cos.1	Gpr111	46	36	61	37	45	154	73	106	45
uc008dyv.2	Gm10125	188	156	150	215	133	511	119	143	145
uc009vbv.1	Vmn2r118	6	4	6	7	12	0	0	24	0
uc007zdr.2	Polq	0	0	0	0	0	0	0	0	14
uc009ulx.2	Tmem164	455	704	690	500	414	0	413	1254	411
uc007col.1		0	0	0	11	4	0	0	25	0
uc009ijb.1	Kctd21	1646	0	1125	1363	1073	2436	1547	2101	1324
uc029wud.1	Cacna1a	403	4122	0	1789	2073	0	0	2495	829
uc007iyl.3	Tnip1	0	72	141	0	187	1	464	514	260
uc009ibk.2	Wdr73	513	388	328	426	355	148	1070	884	731
uc012ems.1	Herc3	11063	8118	6332	6155	9515	6322	4577	5061	8342
uc007ddq.2	Brinp2	3060	3203	2035	2300	2088	2937	5404	3190	1985
uc007qnv.2		0	0	0	3	0	0	0	0	0
uc009dtc.2	Zfp384	446	597	552	1433	476	1518	272	1201	708
uc007nru.1	9330151L19Rik	2156	2237	1746	2626	1832	832	2565	3253	2515
uc007ifr.2	Papolg	154	18	165	163	121	336	11	70	77
uc033flj.1	Adora1	107	0	0	197	219	0	0	0	364
uc009gjt.1	C230052I12Rik	314	219	270	304	275	401	563	401	436
uc012frl.2	Fam160a2	951	1083	1064	5	1086	4	3024	1035	179
uc057bgy.1		284	111	117	244	232	65	205	235	127
uc007agf.1		0	13	7	14	5	0	6	13	0
uc007mih.2	Slc25a19	42	96	68	53	69	0	127	164	407
uc008ayh.1	Msrb1	721	627	636	344	638	384	445	767	386
uc056ypn.1		415	173	212	272	249	304	230	185	140
uc007uxk.1	Rbm26	2979	2392	3904	2550	2159	12702	7330	7646	2750
uc008vxx.1	Errfi1	190	145	16	35	4	465	17	91	20
uc011wty.1	Cep350	4	18	25	15	23	38	85	39	34
uc008grg.2	Prpf19	3043	2445	2445	1873	1410	3752	3767	4365	3022
uc012edj.2	Rsrc2	148	166	149	243	474	2215	331	708	195
uc008fki.1		0	0	0	0	0	0	2	0	0
uc008cxu.2	Oard1	728	593	319	616	447	83	349	607	470
uc008dlv.1	Myl12b	11875	10067	9019	12053	9743	19470	13048	14646	11441
uc012dhg.2	Tm2d1	41	86	66	32	53	352	65	43	314
uc008eig.2	Ammecr1l	4164	2847	1749	2411	2720	5025	3323	3135	2662
uc007cef.1		967	1062	813	1281	489	2190	1890	2043	1568
uc009rph.3	Usp4	8149	5463	5626	7283	5743	9217	8239	10069	8189
uc009qzz.2	Morf4l1	158	92	159	68	97	329	87	140	110
uc009twc.1	P2ry4	0	4	0	0	0	204	0	0	0
uc007zdx.2	Stxbp5l	162	114	29	117	80	29	18	43	333
uc007axs.3	Myo1b	424	1870	948	1778	568	3146	2506	1717	1649
uc007czx.1	Shcbp1l	56	43	55	70	101	56	98	68	139
uc009qmo.1		0	0	0	0	0	0	0	2	0
uc007xdw.3	Gramd4	0	292	802	94	7	936	104	96	940
uc057bis.1		16	14	32	55	38	50	148	26	60
uc009kyh.1	Cdc16	0	0	0	45	3	0	0	0	0
uc007bue.2	Sp100	79	26	0	36	0	0	0	0	0
uc029vaq.1	Gm13251	440	108	0	652	24	280	264	59	0
uc007oiy.1	Alkbh1	7	6	1	85	80	56	743	326	35
uc007fhn.1	Ddx21	4228	3206	2991	3757	3290	2505	4264	4788	3468
uc008dfd.1	Nudt12	76	23	42	68	39	0	53	68	1
uc008vhe.2	Srsf10	1666	1832	1656	1998	1775	5057	2745	2751	2617
uc008epp.1	Pcdhb4	564	275	265	396	303	567	357	530	634
uc008mee.2	Usp50	0	0	0	3	0	0	0	0	0
uc012bbw.2		319	350	254	547	431	0	0	552	368
uc007fkg.2	Dnajc12	1277	967	997	1269	1107	1116	863	1427	1247
uc008mdt.2	Gabpb1	631	396	137	0	258	0	607	11	360
uc007odp.1	Psen1	7985	5032	5105	7158	5892	8603	6034	8989	6840
uc007nae.3	9930038B18Rik	9	10	0	0	12	227	0	0	4
uc008wsi.2	Crygn	104	45	43	123	81	0	103	43	49
uc008hml.1	Pgam1	24211	14676	16091	19152	16458	27021	22320	27826	22695
uc008xmn.2	Tbc1d1	1149	0	325	247	363	0	0	637	1180
uc056yuy.1		1527	547	826	1164	913	681	947	723	443
uc007ajf.2		57	0	0	1	0	0	0	3	56
uc008zsr.1	Ran	22872	15381	15046	20292	16908	22574	22524	28113	22887
uc011zdl.2	Fcho2	13	24	25	21	11	3	17	27	12
uc008cev.2		99	205	322	251	115	246	11	145	113
uc007gzd.1	Ppp1r12a	12637	8798	8632	8302	9694	10064	13586	14144	12711
uc008qji.3	Gm10691	19	17	2	37	7	10	35	22	28
uc008ohn.1	Sycp2	163	67	110	160	72	68	338	222	227
uc009hwe.2	St8sia2	1032	540	541	893	813	1638	1407	977	1589
uc009emf.2	Wbp11	7587	6158	6065	7416	5601	12351	9276	10721	8379
uc008kgv.2	Ssfa2	2102	1491	1897	2513	1260	6595	1428	5189	2429
uc009jzo.2	Wdr11	5663	3834	4445	5634	4847	4249	5013	6071	4962
uc007aoa.2	Zfp451	0	0	312	0	0	3	0	0	0
uc009pbw.2	Mcam	2906	1328	1753	2163	1403	1030	809	2237	1243
uc009rcx.1	Spsb4	296	166	124	228	234	283	245	297	186
uc011ysh.1	Mir665	49	27	27	46	41	100	13	29	11
uc056ylu.1		14	16	14	39	18	179	35	79	41
uc057anq.1		878	410	422	634	500	351	865	874	495
uc007rlf.2	Jmy	17820	11514	11899	14921	12705	14796	16227	18812	13651
uc009jjg.1	Pik3c2a	15160	10447	10411	13564	11419	12371	13112	16531	12128
uc008yic.1	Mrps18c	56	95	49	12	154	52	28	78	27
uc056zso.1		248	129	92	273	121	295	106	351	241
uc008zvm.3	Gtf2i	4987	1875	1572	2550	1658	0	1394	1464	0
uc007cpf.2	Nfasc	9565	9682	3746	9487	4506	4311	3175	6420	3886
uc007hhh.2	Xrcc6bp1	232	275	248	266	156	180	113	325	196
uc012blu.1	Zfyve27	3131	2778	1778	3427	2813	1308	3695	4089	2013
uc029vwx.1		297	18	3	1	1	630	263	1	1
uc008vfp.2	Tmem57	355	160	198	482	1043	796	356	442	147
uc008zvy.2	Gtf2ird1	160	152	129	151	98	0	193	239	210
uc007eet.2	Cd46	0	0	0	116	0	0	0	223	0
uc057bhd.1	ATF7	26	5	8	5	7	0	41	21	47
uc008wic.1	Akap9	2731	293	1474	2100	1883	429	601	589	146
uc008yzy.1	Tchp	24	0	70	2	75	0	7	0	0
uc007vtj.1	Wdyhv1	0	3	6	1	22	0	0	0	52
uc008vgg.2	Srrm1	9148	6290	4927	10540	7584	11963	11424	10472	6519
uc009nnn.2	Mon1b	2310	1645	1257	1456	1496	0	2577	2132	551
uc009gdq.1	Capns1	1151	365	372	404	449	917	636	1770	267
uc007kvm.2	Msi2	5121	3686	3653	4443	3644	6937	5278	5319	4578
uc057bih.1		259	123	190	202	151	182	83	181	127
uc007oge.1	Ylpm1	0	255	3344	190	298	0	2502	354	0
uc008emy.1	Cxxc5	395	4	2256	1503	709	0	16	4	0
uc008noe.1	Sla2	15	0	6	12	0	0	0	0	20
uc007jwx.2	Nup88	3126	2703	1900	2899	2440	1578	3448	4772	2730
uc008ljd.2	Caprin1	9194	3584	3694	6121	7438	9645	10779	9962	6133
uc008jli.2	Rbm18	174	0	0	283	267	0	0	526	343
uc008qxn.1	Csf1	274	229	19	32	22	0	302	31	3
uc012eka.1	Zc3hav1	122	0	0	0	0	0	0	224	12
uc009fzx.3	Rinl	172	38	94	51	22	0	70	122	146
uc009uko.2	Morc4	470	331	305	184	157	791	659	682	112
uc007miz.2	Recql5	180	100	184	141	191	0	525	256	50
uc009ipn.2	Folr1	132	447	1	650	128	13	0	25	47
uc008ixr.1	Gm13421	71	59	115	149	73	72	118	358	265
uc007wty.2	Fam227a	800	459	386	797	483	1009	866	1075	626
uc008jan.2	Odf2	261	139	81	286	135	0	404	99	406
uc007xjk.2	Irak4	192	151	149	231	140	306	286	312	185
uc007qvg.2	Zcchc6	3401	2645	2507	3463	2443	4755	3531	4083	3406
uc011xgw.2	Prmt2	2248	462	60	188	1375	0	1952	2898	806
uc008gfh.1	Scyl1	3997	2602	1619	2464	2240	2174	5952	3871	2635
uc012bib.1	Slc3a2	2506	1552	1105	3295	1349	6246	1878	2123	953
uc012fjr.2	Nr1h2	1016	478	1388	1223	795	966	973	980	511
uc011zpg.1		277	147	76	126	130	277	191	224	182
uc012eze.1	Zfp446	0	0	0	70	0	0	865	522	809
uc009dld.1	Zfp239	1758	1355	1086	1701	802	1689	0	1651	1576
uc007jpg.2	Per1	2855	3071	1845	2443	2373	7402	4045	3600	3405
uc007rav.2	Zfp874a	1066	941	639	936	366	1230	1395	734	996
uc011yha.2	Sstr2	737	361	215	681	580	516	698	703	811
uc056zyq.1	Plch2	1227	453	708	362	871	644	1237	1401	621
uc009efy.2	1700101I11Rik	91	41	86	63	23	61	135	61	95
uc007dhv.2	Mettl18	119	43	70	117	75	0	94	94	133
uc009urw.1	Ptchd1	8773	6608	4788	6942	5951	9845	7410	11056	7898
uc007iln.2	Gm12130	16	15	0	8	4	0	0	0	0
uc007nxm.1	Syne2	18	35	41	203	7	0	0	11	0
uc007kuh.2	1110028F11Rik	57	12	16	18	8	0	27	8	0
uc008niw.1	Bpifb1	12	11	12	35	28	0	24	14	19
uc012aye.1	Ppm1b	98	0	0	0	0	0	0	114	0
uc007stw.2	Ccdc66	2578	2100	1785	2062	2086	2722	2984	4181	2757
uc009fyw.2	Samd4b	6016	4034	3877	4963	4019	11847	8228	8687	6434
uc008hfn.1	Papss2	2387	1867	2136	2236	1539	0	3437	4051	3348
uc009fuc.1	Cyp2s1	27	0	6	17	19	29	0	6	0
uc009kth.2	Lrrc8e	0	8	0	0	0	0	0	0	0
uc008kar.1	Metap1d	60	42	8	32	32	0	37	35	97
uc057afi.1		630	366	224	436	322	866	553	423	365
uc009ftp.1	B9d2	46	25	37	14	7	15	51	21	9
uc007wvq.2	Grap2	0	0	0	0	0	0	0	22	0
uc029udo.1		0	3	2	1	1	13	2	1	1
uc012aij.1	Donson	176	0	99	160	100	0	0	177	157
uc029ruc.1		5	5	4	6	5	8	5	5	4
uc008atm.1	D930048G16Rik	179	114	95	156	81	0	150	165	59
uc009quv.1	Cox7a2	10845	8187	7113	9760	8431	4450	8290	10845	8148
uc008ebk.1	Gata6	37	21	8	0	0	0	0	0	16
uc008qan.2	Ubap2l	1015	784	0	1191	741	0	1551	776	3281
uc007lnb.1	Hsd17b1	9	16	0	10	10	0	6	8	0
uc057bpr.1		391	360	107	390	300	499	511	441	257
uc009gup.2	Trpm4	474	319	242	430	325	81	367	415	314
uc009eed.1		1	0	1	1	1	0	4	3	0
uc007ygu.1	2900011O08Rik	13877	11550	11491	13692	11203	17886	20311	24188	17912
uc007ajh.2		1436	713	834	1060	835	2389	2433	2158	1221
uc008doy.1	Vit	0	0	0	0	5	0	0	0	1
uc029wfw.1	Gm25816	1	3	3	9	4	0	18	8	3
uc008ced.3	Ehmt2	2599	7258	8046	8575	8226	16663	12598	12083	10836
uc008ptd.1	Mrpl24	1316	768	542	1307	896	561	1335	1525	1045
uc008zta.1	Zfp11	1702	1063	1115	1623	1074	2209	1494	1933	1353
uc009frj.2	Zfp574	119	81	75	51	83	33	68	79	44
uc057ceh.1	Tcta	1479	1126	1089	1946	1533	444	1709	1507	1659
uc008iuw.2	Snapc4	331	703	37	480	425	1155	1348	854	872
uc008wkw.1	Tmem243	65	85	50	131	94	101	295	190	34
uc008hur.2	Calhm2	223	240	174	239	212	418	281	294	199
uc007dsc.2	Ifi203	32	52	0	0	245	0	0	0	0
uc009lig.1	Adrb3	0	16	0	0	0	0	0	31	0
uc008ice.2	Grk5	7422	6534	5494	8478	6683	6356	8983	9974	7122
uc033jjx.1		0	0	3	0	0	0	0	0	0
uc007xvh.1	Pfdn5	6873	4523	4492	6078	4866	5274	7545	8634	6723
uc007qdx.1	Eef1e1	77	16	27	39	84	277	20	23	3
uc007cpp.2		210	329	253	203	200	0	405	293	142
uc029uzs.2	Gpr3	6	212	115	232	342	37	360	6	314
uc009rwk.1		18	57	59	118	62	48	133	127	130
uc008sja.1	Fam219a	9372	6951	6340	8269	6595	18350	9372	11701	9588
uc012eul.1	Loh12cr1	2199	1207	1370	1625	1488	1405	1695	2149	1690
uc007dev.1	Gas5	4291	2392	3082	3951	2631	1993	3069	3933	2887
uc007ezd.2	Scml4	378	202	0	0	222	293	0	0	0
uc009nch.2	4931428F04Rik	18	16	4	32	21	0	14	20	31
uc012dec.1	Rnf20	118	76	123	85	83	1902	32	159	147
uc033goa.1	Slc4a7	1011	238	1459	449	436	0	900	1538	550
uc007zho.2	BC027231	944	457	410	585	527	612	967	1130	673
uc008irx.2	Npdc1	8923	6137	6263	7222	5791	12591	9300	10681	7913
uc009pjw.2	Timm8b	6484	4812	4870	5581	5224	4446	7281	7843	6642
uc008ant.2	Gm3448	37	0	0	0	0	0	17	29	0
uc009tdv.2	Mbnl3	0	5	0	0	0	0	0	0	0
uc011zrs.1	Ctnnd2	16502	14361	12127	12436	9184	26228	19571	27994	14529
uc007kgs.1	Coro6	417	146	60	208	100	22	204	217	97
uc009pzf.4	Lrrc49	5773	3692	699	5174	3989	2093	7964	6889	6423
uc029qui.1	Tdrd5	192	70	94	167	139	0	70	170	22
uc007ufq.1	Sacs	1445	861	809	1201	512	3615	524	1720	198
uc029uzl.1		5	5	4	5	3	3	6	4	3
uc008swy.2	Slc44a1	483	55	391	253	136	0	92	285	26
uc029rmf.1		53	13	19	14	24	74	0	47	4
uc009bhp.1	Agbl3	53	24	0	32	12	0	45	0	149
uc007ljz.2	Krtap17-1	0	0	0	0	0	0	0	2	0
uc009kjp.1	Ptdss2	577	473	401	531	411	866	686	675	425
uc009hep.2		9197	4369	4877	6581	5884	11252	7918	9225	7005
uc007mnd.2	2009-09-01	0	671	145	194	73	0	0	0	0
uc008gca.1	Rin1	3774	3325	3089	4595	3303	4920	6058	5831	5476
uc056ycr.1		1030	537	315	727	805	817	795	603	482
uc007cmu.2	Il10	0	14	0	20	0	0	0	0	0
uc008dyg.2		0	14	8	10	4	0	0	0	0
uc009tah.1	6030498E09Rik	0	0	0	8	0	0	0	4	0
uc009hbe.1		63	59	30	88	27	0	20	57	11
uc009tbr.1	Ocrl	13415	7895	8944	11369	9560	12669	12809	16663	12861
uc008ngk.2	Bcl2l1	0	511	744	522	282	0	618	0	348
uc009ibh.1	Zscan2	0	0	0	683	555	723	777	1025	0
uc007gla.2	Fhl4	2	65	152	137	147	3	191	134	180
uc009too.1	Plxna3	4936	2537	2796	3749	3713	4443	3640	3417	4012
uc007kls.1	Rhot1	105	196	360	282	180	1088	85	352	82
uc009nkn.1	Calb2	1207	377	674	580	330	130	305	872	349
uc007lzg.2	Pecam1	501	701	623	428	456	1658	956	996	545
uc008hae.1	Ptar1	13	19	4	25	56	148	91	36	26
uc007wti.1	Tmem184b	1819	1554	1139	1808	938	156	1114	2783	1102
uc056zyc.1	Tmco4	156	144	45	23	8	80	172	121	0
uc009kzs.1	Mcph1	77	187	45	62	21	1	0	53	36
uc008ill.1		1111	711	1062	1151	1032	1942	1169	1490	1077
uc009ggj.2	Dmkn	0	0	0	53	0	0	0	0	0
uc011zhy.1	Rft1	152	289	340	433	268	603	176	4	603
uc029vip.1		0	1	1	0	0	2	0	0	0
uc029tsk.1	Mir5114	1	1	1	1	1	1	1	1	1
uc009evn.1	Tmc4	0	0	0	0	0	0	0	2	0
uc008hpr.2	Scd1	64728	38922	38499	45553	36793	53759	37715	55891	38184
uc056yfy.1		0	4	0	0	1	0	3	21	0
uc008jcf.2	Fam73b	866	212	407	222	552	268	1120	68	310
uc008wcw.1	Morn1	227	227	29	260	188	309	86	68	205
uc057bjk.1	H2-Q7	4	24	45	102	8	0	0	10	0
uc009jdr.1	Rpl27a	21014	13187	14486	16949	13902	15765	21813	25050	22369
uc008iww.1	Slc2a6	240	129	59	97	99	0	182	159	172
uc009sai.2	Dlec1	67	0	0	283	0	0	36	60	20
uc056zjy.1	Mir669a-5	6	2	4	5	1	0	2	4	3
uc009kef.1	Ptpre	0	3	1	3	0	0	10	2	1
uc009bpu.1	Trbc2	0	0	0	0	0	0	42	0	0
uc007rbq.2	Zfp273	13	17	192	16	130	110	42	25	0
uc011xra.2	Nf2	1619	1700	1	0	382	0	6	0	0
uc056yyx.1		209	82	59	118	146	315	162	282	99
uc009pra.2	Dmxl2	52407	35829	31916	47828	36579	55468	46144	64168	46870
uc007ydj.1	Emp2	2327	1852	1660	2180	1435	3511	2356	2677	2297
uc008fpr.1	Myo5b	997	4708	3952	4339	2293	6877	3035	4138	3196
uc008dao.3	Stap2	108	18	61	49	39	0	28	41	117
uc009dhq.2	Atp2b2	9274	5018	6783	6097	4235	11681	8611	10882	7523
uc008aft.1	Synj2	48	3	36	25	30	0	4	27	24
uc008uba.1	Selrc1	0	114	0	50	0	0	0	0	0
uc008tuv.1	Foxd3	0	0	0	0	0	0	0	0	16
uc029swq.1		11911	7806	8330	12092	6527	11389	9528	11858	12241
uc007unq.2	Ppp3cc	188	195	3	315	300	72	0	285	355
uc029qwq.1		9	0	5	4	7	12	11	14	0
uc009mib.2	Slc10a7	4	12	519	31	206	292	0	0	69
uc009ayc.1	Nxph1	2944	1266	2847	2344	1952	8180	3210	4256	4050
uc007jff.2	1700013G23Rik	0	0	19	0	0	0	9	37	0
uc012gtd.1	Mir34c	1	2	0	1	0	0	0	0	0
uc009gqd.2	Nr1h2	143	50	46	53	81	170	101	109	43
uc007vdx.2	Lifr	15099	10318	9679	13366	7204	13871	7915	18120	7127
uc007txi.2	Pabpn1	665	664	418	669	711	67	684	851	375
uc011zxv.1	Lmf2	160	29	16	303	184	0	6	66	106
uc033hqh.1		0	1	16	5	10	3	51	8	12
uc008bpv.2	Anks1	525	463	62	247	281	850	0	0	301
uc007dex.1	Gas5	122	309	147	257	141	1860	571	332	254
uc012ded.2	Grin3a	10981	7062	4942	6679	6436	7764	8316	15413	12579
uc012ciz.1	Slpi	0	56	13	27	0	0	0	0	8
uc033gls.1		2982	2019	1974	2665	2051	5746	4159	4522	3596
uc007pog.2	Yae1d1	4117	2378	2385	2897	2681	5198	3279	4409	3194
uc009mox.1	Asna1	3710	2444	2279	3230	2525	2547	4278	5037	3520
uc008hhj.1	Pcgf5	0	0	0	99	0	272	0	0	0
uc008mlb.2	Ap5s1	903	399	472	571	712	30	937	1099	682
uc009qde.2	Kbtbd13	8	16	8	10	0	0	0	23	0
uc007lqr.2	Tmem101	849	760	583	796	584	1112	918	1037	757
uc007gby.2	Atp5d	6931	5387	4930	6254	5218	3962	7648	8917	6185
uc007dny.2	Dedd	2587	1747	1544	1355	1737	0	1336	3622	2081
uc009mli.2	Lphn1	4174	353	2046	3322	3685	8803	5225	5359	1746
uc009jkq.2	Knop1	276	7	3	262	210	0	0	3	3
uc009upn.2	Huwe1	47193	32227	52459	53031	36191	95924	31727	69476	49224
uc009niz.2	Ist1	6502	4744	4356	5542	4671	7187	4999	6760	6291
uc008ogu.2	Gm14296	2718	2030	1606	2458	2154	4874	2491	3464	3586
uc008qmq.1	Fcgr1	73	4	8	6	45	311	7	24	45
uc007gcn.2	Rps15	13332	11383	10200	13807	10049	17487	17647	20686	15938
uc007lvy.2	Arf2	8	0	6	0	37	0	57	228	224
uc007rlw.1		10	0	6	0	3	0	0	0	0
uc033hie.1	mmu-mir-6984	3	2	2	0	4	0	9	2	1
uc007fum.1	Pcnt	6	36	63	40	36	0	0	42	0
uc008cot.1	Cd2ap	5801	4499	3707	5187	2875	3087	3392	6460	4129
uc007itl.1	Zfp354a	56	735	450	849	244	1975	0	1152	540
uc007vas.1	A330035P11Rik	0	0	0	8	0	0	0	0	32
uc009drh.1	Phb2	95	106	85	99	99	130	289	41	51
uc012epe.1	Fgd5	0	0	0	0	1	33	0	3	1
uc056yda.1		92	41	38	45	26	0	142	57	97
uc007kos.1	Ap2b1	275	474	198	365	393	19	1857	412	80
uc057bzr.1		146	157	126	220	185	48	153	112	81
uc009ehq.3	Klra8	0	0	0	0	0	0	0	0	3
uc007noj.1	1700047I17Rik2	2223	1377	1408	1665	1396	2220	1526	2265	1587
uc008csa.1	Xpo5	6432	5012	4982	5994	4763	6422	6719	7440	7086
uc056zha.1		719	322	360	455	421	195	519	626	553
uc009jyv.2	BC017158	1830	1552	1525	1885	1389	1785	2111	3036	1696
uc012bcy.1	Tnfaip8	197	383	425	132	202	0	511	120	627
uc008bua.1	Dnah8	2	0	0	0	0	0	0	0	0
uc033jpy.1	4933416I08Rik	4	22	0	6	0	0	0	0	0
uc008yrd.1	Noc4l	962	933	766	1093	828	1959	1108	1144	1359
uc009rmo.2	Slc38a3	534	136	483	242	161	32	78	166	199
uc011wyu.2	Dtl	36	64	69	0	60	7	141	32	47
uc007vql.2	Kcnv1	2726	1627	2755	2551	2782	3180	4514	5057	4060
uc008lmy.1	Ano3	273	3	13	75	4	47	1	3	215
uc007dkr.2	Gm16701	304	182	199	350	266	14	291	228	315
uc008eyp.2	Phax	7	234	386	445	71	0	0	564	225
uc008emh.2	Matr3	653	353	266	334	1225	3308	1055	675	645
uc029rby.1		0	0	3	1	2	0	0	4	2
uc029tsy.1	Dclre1a	704	547	613	712	576	72	1048	1049	811
uc007age.1	Gm26901	37	33	16	24	44	0	36	7	48
uc007usm.2	Dgkh	551	534	360	936	862	0	478	972	130
uc007zgp.1	Zdhhc23	425	367	418	346	641	1026	620	804	910
uc008gqy.1	Cd6	0	0	0	0	0	0	0	14	0
uc008rlw.1	Nfkb1	298	184	88	164	217	0	1643	123	164
uc009mzl.1		0	0	0	0	0	0	7	0	0
uc009dji.2	Ift122	2134	1867	1377	2696	1265	21	2780	2394	2583
uc012cdr.1	Gm14005	0	0	0	4	10	0	28	4	0
uc008ose.2	Hps3	131	214	0	155	241	453	0	628	178
uc007mik.2	Grb2	4981	4074	2520	5932	5012	3214	1852	5446	5879
uc007uhy.1	Sox7	275	197	197	253	170	202	199	333	188
uc029wrh.1	Gm21092	152	0	58	170	225	99	0	235	149
uc009rdx.1		70	82	221	290	130	183	206	15	123
uc029uld.1		0	0	0	0	0	0	3	0	0
uc008xdn.1	Dok7	156	66	0	156	173	0	166	211	0
uc033itp.2	Shq1	329	186	146	345	251	301	343	429	214
uc009bng.1	Mgam	0	0	0	0	0	0	0	63	0
uc009dmx.1	Ninj2	236	156	144	185	139	0	100	231	100
uc008ugh.2	Pomgnt1	3630	2954	2972	4362	3037	1519	3424	4820	3124
uc056yyv.1		26	2	5	26	2	2	21	21	36
uc012gxr.1	Rwdd2a	1191	540	855	866	1205	0	1426	1240	986
uc009anm.1	Rasl11a	118	160	142	172	204	59	137	121	53
uc008lmn.2	Bdnf	0	0	0	0	0	0	0	12	0
uc057bds.1		48	32	31	23	61	194	2	56	26
uc012ceo.1	Smox	100	0	51	89	0	0	0	0	0
uc012gck.1	Sgcz	137	17	74	110	44	1	34	7	34
uc009izr.1		20	59	24	110	15	4	0	70	0
uc009iwl.1	Trim30e-ps1	174	32	12	48	23	0	0	46	0
uc009oqb.2	Thyn1	1555	1286	1110	1535	1046	1810	1741	2252	1326
uc007jam.2	Gemin5	135	303	118	97	95	0	372	449	234
uc009qcp.2	Ptplad1	23325	16204	14822	19960	17305	19072	17250	24167	19568
uc056ykc.1		270	223	63	195	247	238	212	195	95
uc007asn.1	Txndc9	226	206	145	292	217	2513	418	224	1868
uc008juy.2	Tank	256	147	200	205	257	347	291	179	154
uc029slm.1	Pdlim2	866	663	438	576	444	236	323	406	179
uc011wmn.1	Vwc2l	98	0	279	44	340	0	357	0	335
uc033gsj.1		0	0	0	0	0	0	0	0	12
uc057bya.1		444	211	597	675	283	912	239	720	392
uc008jst.1	Acvr1	12	8	43	448	14	2509	21	342	147
uc008awj.3	Mlst8	417	155	0	177	243	32	584	0	255
uc008gtb.2	Stx3	542	189	314	381	274	818	658	317	315
uc007jft.1	Tom1l2	546	597	337	1084	631	9	333	1297	669
uc008mjg.2	Oxt	0	0	0	0	0	153	0	19	0
uc008khx.1	Zc3h15	159	134	97	131	107	52	303	204	217
uc008tnt.2	Gm13275	0	0	0	0	0	0	6	0	0
uc008bpx.2	Anks1	472	208	58	311	0	0	1048	1473	737
uc007evm.2	Lama4	74	21	24	0	22	72	0	16	14
uc008gbg.2	Zdhhc24	0	310	1053	799	992	0	505	995	0
uc008rcq.1	Agl	12320	8007	6693	8293	5999	12020	6042	10800	8807
uc009jwh.1	Zfp629	77	72	26	55	55	3	955	91	52
uc008odg.2	Rae1	3048	1896	1839	2128	2059	2496	2933	2573	2138
uc007hxt.2	Camk2b	199	95	182	290	322	3820	230	2000	203
uc008dgt.1	Ankrd12	5569	4962	5069	6445	5411	10583	1406	11632	7718
uc009mco.2	Use1	871	526	785	833	962	167	750	1224	1481
uc009ais.2	Radil	276	0	130	0	0	0	77	109	303
uc007jqa.1	Lsmd1	1639	1015	968	1324	891	1867	1344	1497	1275
uc008rte.2	Fam73a	24991	13464	14343	18552	15760	15257	19213	23199	14035
uc012ful.1	Mir762	1	0	2	3	0	0	0	0	0
uc012baq.1	Celf4	403	176	107	277	213	670	285	190	194
uc029siz.1		165	66	61	167	119	12	177	120	70
uc008oar.1	Gm20716	3589	4434	1619	4145	6716	23250	17288	5179	17544
uc029xhh.1		0	0	0	2	0	0	0	0	0
uc007efz.1	Oprm1	0	0	0	0	0	0	3	23	16
uc007rly.1	Otp	4	0	0	0	0	0	0	24	0
uc009kfq.2	Inpp5a	2362	0	973	1969	467	1382	0	2306	1473
uc008xte.2	Spata18	299	314	217	668	325	1038	524	232	637
uc009uwk.2	Gpm6b	89	36	0	9	65	0	31	91	17
uc009riq.1		201	102	122	348	253	856	177	232	174
uc008oof.1	Pkia	26860	18281	22274	24763	23031	32919	33353	44455	35735
uc007itb.2	Zfp2	505	463	262	490	458	0	832	548	432
uc033hsd.1	Fabp5	0	0	0	107	91	0	0	66	0
uc009dpb.2	Phc1	0	0	0	0	0	0	1135	0	0
uc007vaa.1	Farp1	8159	6249	4842	8342	5693	5775	9495	9455	7919
uc009pvp.1	Edc3	2612	1861	1502	1922	1796	717	2554	2763	1931
uc011zet.1	Mir449a	0	0	0	0	0	2	0	0	0
uc009slk.2	4930524L23Rik	134	96	144	148	75	219	103	94	128
uc012cff.1	Rrbp1	0	41	0	0	0	0	0	0	0
uc008hnb.1	Hoga1	37	5	28	67	5	0	56	56	154
uc057bch.1		277	208	104	299	211	198	382	292	156
uc009gte.2	Fcgrt	261	97	0	83	73	232	80	59	0
uc007ocr.1	Pcnx	241	131	31	100	121	0	3	244	116
uc009mpr.2	Orc6	316	242	0	271	281	0	0	123	77
uc009cin.2	Vamp8	238	388	323	499	214	50	267	395	168
uc029rqp.1		1	2	0	4	0	0	1	1	1
uc009dop.1	Iqsec3	1405	1462	499	2128	1116	206	1055	2340	420
uc008xfz.2	Stx18	104	71	0	82	0	0	212	275	181
uc007nqe.2	Ctage5	29	0	55	33	0	0	0	0	29
uc033fuf.1		1759	1187	1163	1662	1317	36	1678	1939	2056
uc008jfp.2	Slc25a25	568	324	404	468	410	466	988	1398	24
uc008qrs.3	Vangl1	1220	876	829	1089	544	432	842	866	1142
uc008mda.1	Secisbp2l	923	598	418	794	781	226	57	510	90
uc008ejg.1	A830052D11Rik	37	28	42	25	33	0	0	29	37
uc007vtu.1	Tatdn1	191	20	183	171	123	536	84	324	384
uc007kvj.2	Mrps23	1290	508	0	0	410	0	0	1295	0
uc009gdv.1	Wdr62	0	0	71	0	5	0	0	0	0
uc007ntv.1	Frmd6	3880	3283	2891	5187	4011	1593	3564	4305	5009
uc008qxm.1	Csf1	40	267	28	104	15	0	11	83	89
uc008jlj.2	Mrrf	2727	1919	1734	2366	2040	3818	2604	3360	2758
uc009uwp.2	Gpm6b	13503	3676	52148	12225	12494	5330	69053	93614	13584
uc008jyl.1	Ppig	15163	3381	3106	1495	13399	13297	2293	22441	2275
uc012gdm.1	Stox2	109	67	30	97	26	9	107	106	106
uc007bre.1		1620	865	804	1267	1168	2754	1529	1436	817
uc009bcf.1	Pot1a	1647	790	554	1279	945	467	812	691	248
uc007twm.1	Psmb5	0	87	31	58	62	0	0	0	0
uc008pym.2	Dpm3	75	69	67	73	46	0	65	55	50
uc007bbj.2	Kctd18	784	332	385	528	623	828	522	883	396
uc007xay.2	1700001L05Rik	84	91	172	176	89	10	127	89	96
uc033jlv.1	Snap91	22524	13327	2255	14928	1511	12737	21825	2257	16401
uc009lef.3	Ank1	299	22	0	0	1265	309	51	286	321
uc009hxy.1	Hapln3	66	93	45	69	71	0	122	105	84
uc012ccq.1	Catsper2	171	130	114	236	165	7	173	95	83
uc008nlw.2	6430550D23Rik	0	0	0	3	0	0	0	0	0
uc007jlm.2	Shisa6	23109	17258	17051	26190	18346	16861	17926	23066	17491
uc033hnh.1	mmu-mir-7224	14	5	1	7	6	0	0	1	4
uc009oue.3	Pknox2	1991	1494	1357	1804	1343	3466	2770	2869	1436
uc007gko.1	Nuak1	6070	3793	3486	4396	3712	2977	4517	5424	3858
uc007dhu.1	BC055324	414	244	248	340	194	155	15	476	0
uc009urt.2	Acot9	5	3	0	1	2	0	21	13	0
uc007vrg.1	Med30	1460	896	1023	1115	869	1081	1106	1512	1217
uc007mqj.1	Eif4a3	4018	2457	2700	3646	2639	2338	3482	3794	3106
uc008mgt.1	Mertk	3164	3085	2178	3974	2159	3529	4775	4354	4374
uc008rai.2	Ntng1	0	0	165	94	137	0	0	496	0
uc011wvr.1		1940	211	2468	2320	0	0	2597	1617	1021
uc007kuw.1	Epx	0	0	0	0	4	0	0	0	0
uc007tcj.2	Fam213a	2475	2110	3248	3109	2653	0	4052	2865	3234
uc033hkc.1	Trpm3	0	1030	611	508	0	0	661	0	526
uc008skz.1		1	1	1	1	1	0	1	0	1
uc007jil.1	Specc1	389	246	97	372	286	272	339	253	95
uc007cac.1	Ube2f	14	0	0	0	4	0	0	3	0
uc007owe.1	Serpina1b	0	0	23	51	20	0	60	17	11
uc008hvp.2	Wdr96	16	17	97	29	41	0	203	70	17
uc056zbd.1	Aifm3	553	435	132	1822	440	1073	2350	2892	470
uc007fds.3	Mcu	1572	1081	1315	148	2349	1165	65	181	6
uc011yoy.1	Coq6	17	112	172	73	65	0	488	240	91
uc029xbq.1		2	9	0	0	0	31	0	6	0
uc029usr.1	Gm21598	677	341	325	450	327	671	426	785	495
uc007tjq.3	Otx2	192	185	125	174	233	1446	527	230	115
uc057bkx.1	Katnal2	41	0	0	0	156	0	0	31	0
uc007aqf.2	Lman2l	160	0	0	0	136	0	214	569	0
uc007okr.2	Gtf2a1	14316	11517	12608	16313	11257	16839	12870	17758	12467
uc007tox.2	Rab2b	6328	4634	4393	5808	5191	3887	5291	6795	5643
uc008jdh.1	Fnbp1	1841	276	613	96	323	398	26	430	424
uc007cut.1	Ddx59	8	8	14	68	33	0	29	23	44
uc007bzw.2	Ramp1	0	0	29	80	39	0	48	0	0
uc007fny.2	Fam13c	3267	3651	2524	2329	2431	5815	2630	2591	2399
uc033fwz.1		11	10	3	10	0	37	6	10	2
uc009enl.1	Lmo3	4981	4667	5064	8147	7134	8466	6856	8961	10881
uc008fnf.1	Cep192	9	2	6	37	3	0	0	25	14
uc029qrf.1		1	1	1	1	1	1	1	1	1
uc008dmp.2	Trmt61b	158	34	79	51	22	4	0	39	65
uc009qup.2	Slc17a5	10	7	26	17	23	38	5	11	10
uc007xvk.2	Aaas	64	50	40	32	38	112	105	67	8
uc007vdi.2	Fyb	0	0	168	146	114	0	121	15	6
uc009qnf.1	Narg2	1637	985	881	1160	1002	1018	1040	2075	1288
uc009eyc.1	Hspbp1	1258	1025	751	531	613	374	826	2057	660
uc029wyj.1		5506	3443	3505	3916	3492	7050	3765	4937	3640
uc012hqq.1	Tsr2	969	864	696	1291	744	3151	1887	1510	928
uc008zsh.1	Fzd10	108	39	67	28	85	4	140	40	149
uc008nsl.1	Mybl2	33	66	102	89	31	14	42	83	97
uc008kea.2	Hoxd8	0	4	0	0	0	0	0	0	0
uc007zpl.2	Arl6	4029	3228	2782	3583	2689	6563	4108	5423	4550
uc008ggb.2	Pola2	75	134	143	178	192	258	467	218	170
uc009bqq.2	Casp2	2088	1250	1412	1883	1337	5	620	2250	1729
uc007dpg.1	Slamf6	22	0	0	11	0	0	0	0	0
uc008far.2	Synpo	1063	893	832	1294	116	0	702	1578	1609
uc008ecy.2	Osbpl1a	56	46	29	67	29	0	8	17	38
uc009pze.4	Lrrc49	310	428	969	498	210	3349	125	418	222
uc011xje.1	Mir3057	3	8	1	2	1	1	12	11	1
uc011yyc.1	Serpinb6b	14	133	98	117	0	166	87	260	0
uc007ufr.1	Sacs	6975	4284	3866	5924	4693	4580	6829	7767	6461
uc008azs.2	Telo2	81	56	63	58	52	0	43	54	48
uc007zkq.2	Bbx	444	327	232	346	618	1219	979	1161	639
uc007hjo.2	R3hdm2	778	344	586	725	373	152	966	1819	818
uc012dqm.1	Mmel1	114	61	12	97	56	43	26	88	86
uc008onc.2	Rgs19	46	82	128	191	16	301	1380	66	165
uc007sww.1	Stab1	18	0	41	37	0	0	0	44	55
uc009eur.1	Myadm	32	48	9	5	21	4	0	8	19
uc009dgp.2	Prrt3	643	438	277	502	280	887	181	615	157
uc029ryp.1		0	0	1	0	1	0	0	0	0
uc009tac.2	Cul4b	12173	11349	11496	11598	8925	13901	7880	8115	10458
uc009erc.2	Casc1	0	0	0	199	0	0	0	0	0
uc033isl.1	Capg	0	0	1	5	0	0	0	0	2
uc007wsw.1	Sox10	14	0	0	0	0	0	0	0	0
uc007pym.1		636	224	139	322	234	315	327	396	203
uc007ait.2	Tram1	8938	6635	5666	7740	5831	5854	6878	8178	7480
uc009awh.1	Pon2	2	42	6	44	23	0	29	3	79
uc008nly.1	Ergic3	973	933	619	1034	766	1436	1523	1126	811
uc007qqc.1		1	0	1	0	1	0	3	0	0
uc007gky.2	Ric8b	4894	3214	2349	4434	3672	5481	4119	7033	5744
uc007gqt.2	Pah	0	0	10	8	4	0	0	0	0
uc008vad.1	Ptpru	18	25	3	18	17	0	88	12	18
uc008dov.2	Fez2	743	566	665	654	691	746	419	1499	838
uc008cto.1	Cul7	109	138	306	177	145	0	62	480	246
uc008mpz.1	Kif16b	764	1118	521	877	37	824	0	326	627
uc033hnf.1	Scn1a	30562	16262	13002	18248	17775	23594	15047	19094	18055
uc009fxp.1	Psmc4	5621	4558	3977	5800	4719	6206	6561	8930	6367
uc009bjv.2	D630045J12Rik	111	352	411	1991	1648	15	565	1099	485
uc008uvr.2	Adc	85	68	83	71	90	0	28	87	50
uc009iqk.2	Trpc2	0	14	226	0	124	152	0	0	0
uc008jca.1	Nup188	114	14	49	190	41	0	16	102	230
uc029tsh.1		0	2	1	1	0	0	2	0	1
uc009feb.2	Zfp606	411	171	112	336	268	212	275	295	154
uc008tvl.2	E130102H24Rik	126	146	0	221	142	101	9	330	150
uc056yvo.1	Gm3383	3	1	0	2	1	94	7	70	1
uc007csd.3	4931440L10Rik	0	0	0	0	0	0	0	0	4
uc008aej.2	Scaf8	10137	5004	4506	5998	7001	14904	8892	8858	8146
uc009ruj.1	Setd2	119	135	68	167	160	147	291	172	69
uc012gcn.1	Micu3	14623	2964	11885	12471	9859	7268	17735	21410	15992
uc008jtu.1	Baz2b	330	460	371	448	215	0	352	515	948
uc009tnw.1	Rpl3-ps2	158	61	57	74	51	55	159	210	73
uc056zbv.1		79	108	67	139	108	235	112	173	155
uc009fyf.1		239	198	162	250	193	274	173	115	69
uc007wue.2	Josd1	3704	2814	2653	3800	2912	2111	3929	4901	3593
uc007bgw.2	2810408I11Rik	20	16	10	13	38	0	20	21	75
uc009ocy.4	Tmem123	4	4	11	2	4	3460	0	10	0
uc007nzb.2	Fut8	8649	5634	5438	4784	1989	10470	8142	10089	8400
uc012gqz.1	Robo3	126	100	4	132	86	0	0	44	13
uc009kdv.1	Dock1	9236	5976	4767	7507	5538	5725	4527	8866	6347
uc009did.1		6	3	3	3	0	0	0	0	0
uc007pqm.2	Nkapl	64	117	164	133	90	405	236	156	157
uc009pki.1	2310030G06Rik	124	88	137	152	73	0	111	129	241
uc008egc.2	Dtna	97	64	444	143	154	17	263	273	44
uc008hdy.2	9930021J03Rik	23474	16151	16127	18914	15760	36710	26855	30246	23038
uc009rcb.1		38	9	33	74	35	1	65	21	28
uc009the.1	Arhgef6	108	130	26	146	117	0	37	130	0
uc011zqk.1	Pcca	6	2	16	4	2	0	0	17	13
uc056zic.1		446	383	260	608	463	480	493	439	529
uc007fbs.1	Mcm9	78	138	7	36	135	0	176	184	30
uc009hcj.1	Gas2	162	134	130	100	362	97	0	310	500
uc012dyo.1	Ppef2	0	0	0	0	2	0	0	9	0
uc009cdh.1	Herc3	30	33	22	35	21	3325	81	812	23
uc007zyf.2	Cryzl1	4759	3207	2583	4203	3581	4778	4057	5672	4420
uc008sta.2	E230008N13Rik	13	17	14	0	0	0	8	50	0
uc057apr.1		200	198	188	140	162	133	176	231	142
uc009qei.1	Ppib	5023	3229	2690	4361	3050	3610	3303	3605	3151
uc009biz.1		17893	13647	14167	17306	13818	20341	12926	19278	16778
uc008hqw.2	Btrc	241	113	94	192	148	84	131	174	174
uc029qqx.1		0	0	4	0	0	0	0	0	0
uc056zou.1	Serf2	217	61	65	70	65	0	133	76	36
uc012hcb.2	Glb1	42	0	65	4	0	0	6	281	0
uc008ezu.2	A730017C20Rik	1173	706	1089	589	408	3649	626	1557	630
uc007ihc.2	Mtif2	660	52	0	0	0	1	0	0	7
uc011ypf.1	Arel1	0	0	0	367	0	0	0	823	0
uc008dvc.1	Kcnk12	567	375	415	298	407	560	411	595	321
uc033jbw.1	Lyrm1	82	59	86	86	137	0	0	41	26
uc007imh.2	Gabra6	0	0	0	0	12	0	0	0	0
uc008ltx.2	1700020I14Rik	11072	6225	5793	8203	8245	6700	8713	9848	6737
uc029stk.1		2	2	1	1	1	917	2	1	1
uc009buy.1	Repin1	89	205	141	145	134	0	305	10	197
uc008ccc.1	H2-Ab1	0	7	0	0	0	0	0	0	0
uc009qwg.2	Lca5	47	0	232	1	8	96	1	48	1
uc008beg.1	Ergic1	213	257	108	357	238	31	174	248	92
uc007coo.2	Nuak2	0	0	0	0	33	0	0	110	0
uc007zlv.2	RPL24	10560	7548	7897	9507	7856	14159	12260	15199	11589
uc012eqy.1	Hnrnpf	243	144	116	144	156	695	98	157	77
uc008tkb.3	Nfib	14725	12425	12711	16140	12589	14818	10542	17849	11508
uc008qmr.1	Fcgr1	32	58	95	118	22	176	164	143	69
uc012atw.1	Enpp5	1011	0	0	1288	63	0	0	0	0
uc008apt.1	Fpr1	9	0	0	0	0	0	0	0	0
uc008ajq.1	T	0	0	0	16	0	0	0	0	0
uc007zkc.1	C330027C09Rik	3	0	69	9	6	0	0	167	64
uc007rfb.2	Ccdc127	1123	964	0	0	1	1	0	763	0
uc009iwi.1	Trim30a	46	29	0	6	7	0	44	0	24
uc007yqq.2	Psmd2	18532	13150	12572	16364	14298	15242	16482	20355	16950
uc008yog.2	Gak	126	103	75	0	99	0	68	62	62
uc008teh.2	Fkbp15	793	1135	2157	1593	1152	77	1302	3144	2760
uc057buv.1		0	0	0	0	4	0	0	0	0
uc008vdm.4	Rps6ka1	264	0	621	339	0	0	0	497	0
uc008txt.2		8923	6660	5855	7692	6294	6751	8486	10672	10670
uc007yfe.2	Gspt1	17459	13904	13180	16155	13813	22619	16885	23471	16261
uc011wpl.1	Ankmy1	0	0	0	0	0	0	0	0	22
uc009apb.3	Hmgb1	414	573	262	329	452	256	233	367	297
uc033ghk.1		4	10	8	6	1	13	4	4	0
uc008ozk.2	Gm11549	77	201	80	129	174	0	0	158	115
uc029urz.1		86	29	43	62	35	61	59	121	54
uc008cty.2	Mea1	1718	1295	205	1413	1231	1683	2235	840	1855
uc009sex.1	Abhd5	4	2	2	5	16	1840	1	4	0
uc007qxy.1		23	32	3	12	5	1	47	13	11
uc009tdq.3	6720401G13Rik	2526	1763	1580	2368	2128	3127	2941	3054	2340
uc009ntj.2	Trappc2l	1419	1397	1222	1639	1243	1145	1304	2028	1241
uc009nkp.2	Cmtr2	447	400	382	429	377	159	485	538	495
uc057bvm.1	Setd8	19	224	582	280	402	51	629	208	13
uc008rwc.1	Wls	103	156	14	51	36	63	28	91	62
uc007htc.1	Selm	59	442	65	555	73	156	62	120	178
uc012ddo.2	1300002K09Rik	92	19	0	67	32	0	71	14	32
uc008gqf.2	Tmem138	135	112	86	122	93	36	331	214	180
uc007oxb.2	Serpina3h	20	33	19	169	7	0	0	40	14
uc008rlp.1	Ube2d3	12330	11413	15395	14678	13205	7767	15847	13889	13507
uc007ntg.2	Nin	40	498	0	941	0	446	7	895	0
uc007xhj.1	Alg10b	8095	6342	6182	0	217	7027	1642	9673	8979
uc007atp.1		9	0	0	0	0	0	0	0	0
uc008ihy.2	Sfmbt2	1471	595	479	971	1176	676	608	409	1082
uc012gmy.1	Arv1	197	84	77	162	125	60	85	32	96
uc009nmi.2	Wdr59	1450	1354	862	1040	1378	3289	2137	3084	2410
uc007hpc.1	Itga7	0	4	0	0	0	0	0	0	0
uc033its.1	Setmar	0	4	0	7	1	396	0	4	27
uc009izk.2	Dchs1	109	0	498	12	61	30	255	0	159
uc007zey.1	D930030I03Rik	10	0	0	14	12	0	61	39	14
uc033hpr.1	Tmem87a	4056	3065	3186	2479	3524	2721	3985	4037	3132
uc009cpo.1	Rab11fip5	4042	2895	3127	2930	3214	2815	4135	4902	4024
uc009hwu.1	Akap13	227	46	80	346	10	26	94	361	166
uc008inc.1	Thnsl1	52	350	33	27	0	0	310	28	7
uc007znd.1	Tbc1d23	87	98	47	86	136	12	99	40	57
uc012gtf.1	Gm684	143	112	51	90	68	105	51	80	109
uc007ese.1	Arhgap18	2325	1897	1203	1742	1310	2616	1772	2059	1720
uc029ura.1		0	0	1	1	0	0	1	1	0
uc007uwd.1	Lmo7	79	77	20	117	69	108	40	168	112
uc008iyw.2	Tsc1	11	184	0	3	1131	1048	0	8	4
uc008xez.1	Bloc1s4	700	442	476	705	535	463	639	833	598
uc012afh.1	Slc15a2	54	10	24	16	2	80	13	66	1
uc008lws.1	Stard9	124	95	24	220	101	0	103	0	0
uc033imk.1		106	163	72	153	39	182	102	98	46
uc007yep.1	Litaf	59	58	37	163	71	26	38	38	26
uc009brn.1	Fam115c	156	196	202	121	100	0	89	100	20
uc008pmx.1	Bche	32	12	36	11	8	26	0	23	12
uc007fzm.1	Bsg	15121	20682	16465	22902	14643	20999	20602	23986	13747
uc007qhv.2	Dek	483	2318	262	64	916	1892	403	2717	453
uc009tco.3	Slc25a14	1671	1556	1039	1939	2346	2586	3035	1902	2321
uc007qro.2	Ddx41	2127	1636	1398	1947	1544	1585	1818	2480	1923
uc033jby.1		50	91	25	60	29	123	63	49	26
uc011yoh.1	Scarna3b	504	1043	551	800	513	5540	1012	765	364
uc009ofp.2	Taf1d	72	64	100	280	58	53	7	339	212
uc007evn.2	Lama4	28	37	41	0	32	0	0	0	0
uc009tcz.2	Enox2	354	108	98	53	415	1424	1134	1186	823
uc009ujo.2	Slc25a53	0	646	163	297	244	0	417	0	505
uc009tnj.2	Renbp	0	21	64	20	33	0	71	79	99
uc009tom.2	Gdi1	46322	30866	33270	40686	33457	48777	59408	74774	59133
uc008rsc.1	Lphn2	247	196	248	381	307	730	230	446	327
uc008uys.2	Col16a1	64	0	0	1	0	0	0	0	0
uc009oon.1	9530077C05Rik	105	35	34	40	47	10	71	55	45
uc007rkg.2		6	49	37	91	64	0	68	40	1
uc007lgr.1	Ormdl3	3261	2028	1687	2490	2148	2028	2675	2622	2469
uc008oty.1	Tnik	38	9	876	11	5	24	1	8	3
uc009mkm.2	Tecr	11646	8226	9172	9225	8045	9531	9413	10965	7378
uc012aem.1	Pcyt1a	9	0	40	1039	0	0	0	0	4739
uc007pcj.1	Ankrd9	115	124	73	113	47	72	40	129	28
uc009rno.1	Uba7	57	0	0	0	21	0	58	0	38
uc008fsi.2	Setbp1	8949	5485	5296	7109	5606	10019	8314	10799	8786
uc008rtf.2	Fam73a	682	980	961	681	1045	721	400	256	2428
uc007urs.2	Ccdc122	74	91	0	157	129	0	0	0	176
uc033hsg.1		217	169	42	104	75	63	155	59	39
uc008pkb.1	E130311K13Rik	546	629	612	901	486	879	640	805	469
uc007rfp.2	Cast	0	1	90	6	3	0	33	3	1
uc009bey.3	Ube2h	10	8	18	20	25	5	9	2	30
uc008ffr.1	Ccbe1	594	531	544	567	403	528	434	457	423
uc007lsm.2	Gjc1	45	0	0	27	0	0	38	42	38
uc007znr.1	Dcbld2	161	0	1324	916	608	0	1646	477	500
uc007hac.2	Nap1l1	245	280	372	275	284	1148	345	400	361
uc008ivq.2	Egfl7	156	95	0	130	162	0	0	168	0
uc007uoa.1	Phyhip	13919	11865	11160	16972	14060	31054	22865	27018	21418
uc007avh.1		29	65	6	10	80	0	2	3	3
uc009ilo.1	Gdpd5	1559	1051	1059	1207	996	1461	1592	1666	1094
uc007kkr.1	Evi2a	2509	1200	1471	2166	1549	1328	1519	1971	982
uc008zfl.1	Pebp1	10528	8240	7910	11381	8869	21163	10763	13392	10874
uc009gav.2	Fam98c	52	92	88	24	1	18	43	58	25
uc012bug.1	Gapvd1	6071	3515	4322	5483	4880	2256	4350	6480	3251
uc009dsm.2	Ptms	10212	9956	8787	12716	7989	32820	14745	16527	11692
uc007tyw.1	Pck2	95	30	69	79	108	175	205	37	29
uc008pxl.1	Rusc1	115	93	138	48	63	76	19	22	113
uc056yxd.1	Setdb2	23	0	0	0	1	0	0	0	0
uc007rub.2	Kif2a	2306	931	2107	1060	1321	5043	2488	3694	1662
uc008nwx.1	Cd40	0	0	0	4	0	0	0	0	0
uc009ojf.2	Col5a3	155	236	110	370	200	220	92	114	202
uc009ipd.1	Clpb	3581	2481	2648	3343	2371	4688	3148	3843	3732
uc008xxw.1	Ythdc1	6358	5952	3991	5973	4720	25061	10244	12798	10805
uc057bvc.1	Oasl1	16	0	0	7	0	0	0	0	10
uc009dii.1		274	132	209	239	88	9	114	213	95
uc008ucy.2	Elavl4	6707	4582	4467	5711	5192	11757	5280	8559	6201
uc007htq.1	Osbp2	3131	1981	3092	3618	2686	299	3146	4833	3312
uc008sbd.2	Otud6b	935	308	365	4146	501	388	1562	5239	579
uc007jzk.2	Zzef1	706	110	78	162	73	300	144	459	48
uc033hgl.2	Diap1	7300	6670	4904	6436	5542	9478	4424	12430	5365
uc007geq.1	Plekhj1	60	76	31	90	46	11	121	98	88
uc009kgu.2	Fuom	330	241	237	243	318	849	536	406	364
uc007kal.2	Aspa	5813	3069	4316	4564	2893	1817	2472	4056	2480
uc008sia.1	Chmp5	546	245	144	319	328	380	453	406	317
uc008zwb.2	Gtf2ird1	640	231	154	366	113	459	449	227	349
uc012flb.1	Nav2	1284	642	546	1254	742	146	691	777	396
uc029thb.1		4	2	28	6	1	1	1	1	1
uc007bde.1	Tmem237	195	347	756	0	152	0	538	287	0
uc007wmi.2	Arhgap39	4343	2047	2966	3864	3050	1832	8322	4592	5531
uc008eiy.2	Iws1	10663	6440	6046	8860	7195	10519	7825	10699	8423
uc008hbc.1	Dock8	2	89	9	8	228	0	0	3	0
uc007ztg.2	Jam2	9896	6680	6240	7632	6496	11437	8218	10640	7846
uc007jgv.1	Gm16516	77	39	34	55	13	9	74	102	24
uc008hod.1	Gm16244	3	19	22	85	11	0	10	0	72
uc008aqd.1	Vmn1r228	0	0	0	0	0	2	0	0	0
uc008wua.2	Shh	1010	639	384	583	627	1806	698	705	353
uc007rvw.2	Gpbp1	9124	5976	7028	7488	7220	16377	10463	13507	10171
uc007cmc.1	C4bp	0	0	0	9	0	0	0	0	0
uc008axe.2	Tsc2	570	646	545	475	522	0	0	688	0
uc007qmu.2		6	3	0	3	1	0	0	0	8
uc007tag.2	A630023A22Rik	0	0	0	0	0	0	31	0	0
uc009bmb.1	Adck2	2250	1445	1570	1970	1464	1791	1946	2399	1899
uc011zko.1	Olfr1507	46	101	79	124	61	0	0	35	16
uc008jhk.1	Garnl3	643	278	266	329	401	0	741	102	416
uc007kfj.2	Glod4	359	490	401	455	423	94	287	467	594
uc009mnd.2	Nfix	1363	1185	827	1008	937	1541	1776	4873	1077
uc009eng.1	Dera	40	15	57	20	16	0	70	32	35
uc012bbi.1	Ecscr	4	27	0	0	45	0	0	0	0
uc007qra.3	Grk6	182	0	276	169	186	0	421	0	81
uc008frs.1	Haus1	410	252	330	410	223	345	460	624	591
uc011yhg.1	Gprc5c	0	15	0	0	0	0	0	0	0
uc008xbi.1	Letm1	6322	4706	4590	5706	4835	6698	6540	7980	5356
uc008pmj.2	B3galnt1	2590	1625	1496	1817	1684	3445	2149	3431	2836
uc009blm.2	Slc37a3	804	0	571	1014	170	0	1473	0	829
uc033iur.1	Phb2	3213	2278	1966	2959	2348	5518	2620	3002	2764
uc007sdm.2	Gm3629	36	20	63	49	44	5	116	57	97
uc008uio.2	Rnf220	539	56	0	32	87	13	0	68	0
uc007vpj.1	Eif3e	493	109	115	131	111	2	296	296	307
uc009qbm.2	Zwilch	221	195	134	182	190	141	183	174	267
uc007uxh.2	Rbm26	3649	2129	2880	3562	2259	3383	1953	3810	3280
uc009nyl.1	Pcnxl2	9	170	37	94	34	0	85	54	83
uc007dws.2	H3f3a	15	50	48	167	37	10	44	22	40
uc009usl.1	Eif1ax	6917	5302	4909	6125	5332	13819	6626	7882	5266
uc011zdr.1	Naip5	0	8	0	0	0	0	0	0	0
uc008fdf.1	Spink10	466	609	578	630	217	354	397	439	177
uc007zfr.1		11	2	3	42	38	0	17	7	34
uc009hwv.1	Akap13	22	0	2	6	0	0	0	12	1
uc007aqa.1	Kansl3	343	467	292	459	330	1233	407	372	613
uc029usq.1	Gm21953	93	48	70	75	61	113	87	116	49
uc057awn.1		312	152	143	332	199	273	310	217	127
uc007dll.1		0	0	0	0	0	0	0	47	0
uc008npz.1	Lbp	107	117	83	127	49	0	131	40	121
uc009uvm.2	Figf	38	27	19	105	34	0	17	19	94
uc008kde.2	Atf2	24068	17002	17432	19349	16660	24119	20866	29352	23259
uc007cxl.1	Rgs18	51	7	43	24	14	0	0	0	0
uc008tex.1	Bspry	20	50	50	38	3	0	21	4	43
uc009ssb.2	Maob	2615	2443	2211	2851	1895	2756	2519	3260	3201
uc009gcj.2	Zfp420	329	169	94	212	394	189	376	290	124
uc007kin.1	Proca1	174	217	233	258	202	416	269	458	225
uc007afu.2	Rb1cc1	25	44	27	83	33	163	18	35	20
uc009lxy.1	Pbx4	159	96	95	175	186	0	21	68	0
uc008ysp.2	Miat	13	7	9	14	0	0	10	0	12
uc012aec.1	Atp13a4	3389	2033	1418	2410	1910	2064	1170	2802	1591
uc008jon.1	Lrp1b	22880	12171	13493	17452	14811	30070	21936	28337	21117
uc012ejx.1	9330158H04Rik	13	0	4	28	42	0	0	5	16
uc008qys.2	Sort1	6858	4270	4623	5901	8556	9620	4682	9511	8813
uc009paa.1	Bsx	93	44	38	72	45	225	125	50	54
uc007ivy.2	Uqcrq	4978	3336	2895	4319	3576	3720	4123	5258	3735
uc008pkp.1	4931440P22Rik	134	89	47	139	78	140	104	148	126
uc009sre.1	Gm14634	156	98	107	218	131	0	62	423	200
uc007fcc.2	Gja1	30	18	0	4	13	4	19	209	5
uc007qut.1	Agtpbp1	104	154	70	108	64	46	80	63	50
uc008lrz.1	Eif2ak4	53	33	22	51	17	0	24	33	29
uc009thf.1	Arhgef6	1	6	1	0	0	0	0	0	0
uc007ory.1		72	55	16	43	29	114	45	49	14
uc033fnb.1		7	12	3	8	5	3	6	5	2
uc008obp.2	Tshz2	1826	1692	0	1460	295	1803	783	3401	63
uc012hqv.1	Mir98	17	1	8	2	3	0	18	7	5
uc009lro.2	Dctd	171	203	265	6	346	0	502	190	575
uc011ypw.2	Spata7	90	138	0	102	101	54	324	245	129
uc007dxk.1	Dnah14	3	29	0	0	24	0	0	0	0
uc009nfb.2	Dus2l	56	0	257	107	151	0	218	0	278
uc009kbl.2	Acadsb	334	136	46	321	280	25	350	158	176
uc011wsx.1	Tmem9	0	56	0	29	32	0	0	0	38
uc007gxh.1	Poc1b	0	103	0	531	66	0	0	0	0
uc056yig.1		7	17	3	28	23	11	1	11	10
uc007xba.2	Pacsin2	2069	634	1922	1264	477	6491	3540	1935	958
uc008rvn.1	Srsf11	3443	4117	4646	6846	3284	280	4413	5496	4688
uc009sjl.2		2	0	0	0	0	0	0	1	0
uc007szw.1		148	126	112	194	140	171	63	139	232
uc008pxb.1	Gon4l	5353	3454	3591	4735	5421	1596	6865	8705	7079
uc009kuz.1	Irs2	6275	3940	3714	5491	4378	7781	7453	10000	6949
uc007ogw.2	Zc2hc1c	487	409	363	458	357	412	532	559	497
uc008faq.2	Synpo	75	3	136	242	11	8	0	10	236
uc008zrg.2		89	72	106	80	85	126	141	53	120
uc008ecp.2	Osbpl1a	746	472	750	569	380	589	508	947	465
uc008tks.1	Ttc39b	11	12	43	3	4	0	8	4	0
[truncated: 45,595 more rows]

## Sheet: norm_counts
UCSC code	Gene_name	LS01	LS03	LS04	LS05	LS06	LS17	LS18	LS19	LS20
uc033hof.1	Mybpc3	0	0	0	0.923217	18.575	0	0	6.00627	0
uc009hfl.1	Otud7a	2321.19	2243.98	2686.09	2385.59	2321.87	3149.98	3074.44	2636.75	2706.14
uc012hfd.1	Mir222	1.68202	2.39358	1.28459	3.69287	2.32187	4.42165	3.66114	2.25235	1.94058
uc011ziv.1		258.19	219.013	263.342	219.726	74.2999	155.642	71.3922	174.933	164.95
uc008sqo.1	Npr2	117.741	96.9401	56.5221	24.9269	68.4952	359.922	119.902	60.0627	123.227
uc012fsn.1	Pik3c2a	0	270.475	7.70756	0	0	0	21.9668	0	3.88117
uc007fmp.1	Rhobtb1	0	167.551	0	0	0	0	0	0	0
uc011wob.1	Daw1	0	0	0	17.5411	0	0	0	0	0
uc007gvj.2	Vezt	19.3432	13.1647	7.70756	22.1572	25.5406	13.2649	33.8655	20.2712	22.3167
uc009bfr.2	Cep41	1088.27	1245.86	1159.99	1191.87	1155.13	0	760.601	1279.34	102.851
uc009tdp.1	6720401G13Rik	1263.2	1712.61	1124.02	1380.21	1909.74	1696.14	1800.36	979.022	1090.61
uc007mhj.1	Ict1	451.622	527.785	1127.87	853.052	698.883	777.326	820.095	807.093	818.926
uc012bei.2	Afg3l2	6.72807	11.9679	23.1227	13.8483	9.28748	0	7.32227	6.00627	0.970292
uc008bwa.3	Brd4	10724.6	4824.27	11235.1	9955.05	3235.53	24355.3	17418.8	15524.7	14375.8
uc009tzu.2	Ftx	183.34	575.657	417.493	185.567	240.314	496.109	341.401	162.92	106.732
uc009aek.1	Zkscan1	1912.46	0	0	0	7227.98	0	0	2254.6	7322.79
uc033iel.1		6.72807	16.7551	11.5613	8.30895	9.28748	7.07464	8.23756	6.75706	7.76234
uc007rhq.1	Gpr98	2.52303	0	0	28.6197	0	154.758	0	0	37.8414
uc009pvu.1	Arid3b	17.6612	117.286	2.56919	4.61608	24.3796	0	0	2.25235	21.3464
uc029suo.1	Shank3	19.3432	14.3615	7.70756	2.76965	16.2531	0.88433	0.915284	26.2774	24.2573
uc008ukb.2	Elovl1	0	5.98396	2.56919	156.024	20.8968	0	0.915284	9.00941	0
uc007wjw.2	Maf1	2248.86	2314.59	2323.83	2073.55	1844.73	1140.79	2194.85	1946.78	2567.39
uc008lry.1	Eif2ak4	269.123	526.588	241.504	1074.62	467.857	0	518.051	549.574	689.878
uc009tay.1	Stag2	5.88707	7.18075	15.4151	11.0786	34.8281	67.2091	15.5598	11.2618	5.82175
uc009sqs.2	Bcor	218.662	503.849	1008.41	326.819	306.487	1146.98	0	777.812	568.591
uc007hww.1	Urgcp	101.762	135.237	380.24	311.124	153.243	0	233.398	0	278.474
uc008zow.1	Abcb9	104.285	83.7754	181.128	117.249	148.6	15.9179	158.344	101.356	106.732
uc057ayw.1	Pitpnm3	326.312	228.587	136.167	308.354	260.05	0	283.738	166.674	179.504
uc008qjz.3	Ctss	4259.71	3505.4	3880.76	4596.7	4242.06	3254.33	3978.74	2442.3	3760.85
uc008wlk.1	9330182L06Rik	6089.75	5208.44	5188.48	5332.5	6447.83	8310.93	7244.48	5994.26	4385.72
uc007tii.2	Fbxo34	15.9792	0	5.13838	9.23217	10.4484	5.30598	19.221	30.0314	2.91088
uc012bsj.1	Gpsm1	0	0	0	181.874	0	0	0	0	0
uc007orb.2	Spata7	301.922	265.688	187.551	67.3948	94.0358	0	0	126.883	0
uc008agg.2	Tulp4	5119.22	4347.94	4559.02	5372.2	5050.07	4387.16	5367.23	5277.26	4711.74
uc008obk.1	Zfp64	845.214	318.347	626.882	719.186	856.77	756.986	871.351	1037.58	1310.86
uc008fqi.1	Zbtb7c	535.723	708.501	932.615	675.795	647.802	131.765	780.738	781.566	0
uc009gaj.2	Eif3k	156.428	40.6909	208.104	106.17	218.256	74.2837	107.088	100.605	158.158
uc008ijv.1	C1ql3	1689.59	1724.58	3076.6	1396.83	1674.07	1811.99	2490.49	2985.12	3504.69
uc012fux.2	Fgfr2	28.5943	0	0	69.2413	0	0	0.915284	41.2931	19.4058
uc057cay.1	Gm9905	156.428	100.53	166.997	110.786	103.323	25.6456	240.72	80.3339	115.465
uc008wei.2	B930041F14Rik	1837.61	1487.61	1527.38	1334.97	1528.95	955.076	1078.2	1865.7	1431.18
uc008uax.2	Zyg11b	46676	45125	47965.5	43461.4	49119.2	50664.1	43970.3	50358.8	51994.1
uc009fvt.2	Ltbp4	781.298	2677.22	227.373	840.127	540.996	2166.61	529.034	1201.25	896.55
uc007wpu.1	Cyth4	0	0	291.603	34.159	429.546	0	123.563	75.8292	549.185
uc009dkh.1	Olfr214	0	0	5.13838	0	0	0	0	0	0
uc009nji.1	Atxn1l	2284.18	2181.75	0	2234.18	0	0	0	0	0
uc057bkq.1		84.1009	20.3455	7.70756	23.0804	27.8624	1.76866	6.40699	46.5486	74.7125
uc009abe.2	4933404O12Rik	0	1.19679	0	2.76965	0	0	0	0	0
uc007vhd.2	Npr3	0	0	0	90.4753	0	0	50.3406	89.3433	7.76234
uc007nfa.1	Kidins220	26411.1	27139.6	21140.6	26838.8	32049.9	24107.7	25881.5	27803.8	31001.8
uc007irn.2	Rnf130	10892.8	11222.3	11178.5	11172.8	10318.4	13017.3	10575.2	11288	11194.3
uc008jic.1		45.4145	82.5786	46.2454	64.6252	60.3686	3.53732	57.6629	71.3245	24.2573
uc008nxq.1	Zfp334	5325.27	4880.52	5242.43	4490.53	4752.87	5052.18	5613.44	5927.44	6246.74
uc009qoh.1	Sltm	171.566	254.917	174.705	163.409	297.199	118.5	410.963	217.727	129.049
uc008zev.1	Cit	1998.24	1444.53	1398.92	1923.98	2246.41	915.281	3622.7	3187.08	3177.71
uc029vkl.1	C130026L21Rik	14.2972	38.2973	38.5378	28.6197	32.5062	4.42165	8.23756	21.022	1.94058
uc007dzr.1	A430105J06Rik	116.9	83.7754	75.791	84.0127	62.6905	205.165	108.919	53.3057	22.3167
uc009pjd.1	Ttc12	24.3893	76.5947	89.9216	95.0913	4.64374	252.918	6.40699	57.0596	10.6732
uc007llz.2	Kat2a	142.972	449.994	19.2689	19.3876	210.129	0	4.57642	1.50157	167.861
uc008wpm.1	Reln	58.0296	1.19679	14.1305	7.38573	1.16094	0	0.915284	42.0439	61.1284
uc009ecp.1	Tspan9	1520.54	967.007	3121.56	2981.07	904.369	0	2730.29	2429.54	618.076
uc011xpc.1		0	3.59037	0	0	0	0	0	0	5.82175
uc007hyi.2	Ogdh	763.636	926.317	1008.41	3943.06	2269.63	72.5151	1518.46	3093.98	1772.72
uc007ers.1	Epb4.1l2	0	0	17.9843	24.0036	0	15.9179	0	0	12.6138
uc009tqe.2	Rab39b	6885.34	6648.18	6831.47	6545.61	6920.34	11130.2	7584.96	7507.84	7575.07
uc008qgq.2	Celf3	855.306	1203.97	685.973	700.722	610.652	4357.98	1265.84	1040.59	515.225
uc029vyp.1		0	2.39358	1.28459	0.923217	0	5.30598	0	0.750784	0
uc009jou.1	Prkcb	77006.2	87261.7	96324	106204	106166	89791.3	97980.3	92851.7	106100
uc007fyq.2	Ppap2c	0	0	0	99.7074	0	0	0	0	0
uc057bxp.1		335.563	426.058	313.441	372.98	319.257	328.971	577.544	293.557	360.949
uc012dhn.1	Pde4b	11.7741	104.121	2.56919	2.76965	3.48281	0	0	12.0125	188.237
uc009crn.1	Snrpg	9.2511	56.2492	11.5613	19.3876	96.3576	33.6045	115.326	49.5517	32.0196
uc009trg.1	Dmd	124.469	98.1369	97.6291	124.634	128.864	275.911	136.377	128.384	64.0393
uc009blk.2	Slc37a3	10.9331	104.121	77.0756	52.6234	104.484	142.377	2.74585	13.5141	34.9305
uc029sed.1	Gm11109	5.04606	4.78717	0	1.84643	2.32187	0	4.57642	0	1.94058
uc057aar.1		321.266	350.66	439.331	408.062	571.18	528.829	358.791	391.909	350.275
uc008qql.1	Tbx15	23.5483	58.6428	17.9843	17.5411	9.28748	0	0	30.7821	25.2276
uc007bpe.1	Gmppa	655.987	879.642	951.884	510.539	1079.67	1588.26	764.262	841.629	712.194
uc012esx.1	Ntf3	0	1.19679	39.8224	0.923217	0	0	0	0	56.2769
uc009mud.2	Irx6	16.8202	0	0	0	8.12655	0	0	0	0
uc009gsb.2	Cpt1c	5013.26	4101.4	5893.72	3181.41	3517.63	4359.75	6158.95	5724.73	4457.52
uc007ius.2	Cdkn2aipnl	3363.2	2793.31	3093.3	2587.78	2540.13	3425.01	2949.96	2970.85	3227.19
uc029rxn.1	D130020L05Rik	85.783	35.9037	95.06	139.406	78.9436	68.9777	61.3241	131.387	165.92
uc007liu.2	Krt20	0	0	0	0	9.28748	0	0	0	19.4058
uc009ezj.1	Zfp524	15.1382	9.57433	3.85378	5.5393	5.80468	0	0	14.2649	3.88117
uc008kwf.1	Ckap5	21.0252	14.3615	28.2611	39.6983	39.4718	17.6866	21.0515	13.5141	339.602
uc008crz.1	Xpo5	195.955	89.7594	65.5143	101.554	168.336	38.9105	178.48	153.16	79.5639
uc008vup.1	Ubiad1	914.177	1022.06	1008.41	1166.95	1172.54	1606.83	1072.71	1021.82	923.718
uc007edv.2		234.642	268.081	169.566	279.735	213.612	49.5225	240.72	237.248	65.0096
uc009nef.1	Cenpt	427.233	599.593	641.012	610.246	677.986	333.392	443.913	567.593	623.898
uc007wbw.2	Ptk2	1416.26	5153.38	372.532	1448.53	1510.38	2663.6	522.627	851.389	183.385
uc008lji.1	Fbxo3	350.701	569.673	533.107	604.707	610.652	49.5225	445.743	547.322	408.493
uc057bmf.1		129.515	153.189	120.752	118.172	77.7827	233.463	75.0533	91.5957	38.8117
uc011wzx.1	Pcmt1	18.5022	13.1647	16.6997	33.2358	4.64374	0.88433	0	6.75706	15.5247
uc033ifg.1		0	2.39358	0	5.5393	0	0	0	3.75392	0
uc009bcl.1	Grm8	469.283	312.363	351.979	323.126	326.223	279.448	190.379	263.525	460.889
uc008enu.1	Ankhd1	357.429	198.667	463.738	662.87	210.129	101.698	140.954	382.9	331.84
uc029rai.1		1.68202	4.78717	3.85378	4.61608	3.48281	0	3.66114	1.50157	0
uc009bkd.1		9.2511	44.2813	56.5221	27.6965	27.8624	99.045	42.1031	77.3308	69.861
uc009qbd.4	Iqch	28.5943	47.8717	50.0992	29.5429	9.28748	52.1755	21.9668	0	46.574
uc009nbo.1	Ces4a	0	9.57433	19.2689	0	0	0	21.9668	0	0
uc007vpc.2	Angpt1	248.939	277.656	0	456.069	404.005	502.299	1105.66	801.837	541.423
uc008lxp.2	Adal	1158.07	1357.16	815.717	196.645	1322.31	7.95897	513.475	265.778	201.821
uc008cij.2	Ddr1	688.787	1259.02	976.291	1482.69	810.333	0	813.688	653.182	589.938
uc007fwg.2	Tspear	12.6151	0	16.6997	73.8573	40.6327	0	0	0	46.574
uc007mhx.2	Nup85	2192.51	2047.71	2260.89	2359.74	2119.87	1444.11	1943.15	1938.52	2068.66
uc007bvw.2	Dis3l2	2348.1	1735.35	1830.55	1738.42	2032.8	2889.11	2947.22	2861.99	1784.37
uc012fkp.1		33.6404	46.6749	0	21.234	10.4484	0	16.4751	17.268	6.79204
uc009baa.2	St7	0.841009	0	0	60.0091	0	0	0	0	0
uc008peq.1	Lhfp	0	0	109.19	0	85.9092	0	0	340.856	0
uc007yvs.3	Fgf12	347.337	834.164	933.9	296.353	383.109	0	103.427	1903.99	217.345
uc008edc.1	Zfp521	6074.61	7013.2	2656.54	1252.81	4274.56	2465.51	6577.23	4481.43	4318.77
uc011ymi.1	Mdga2	3866.96	3074.56	4412.58	2824.12	6318.97	7399.19	518.966	3433.34	4145.09
uc008hze.2	Adrb1	679.536	770.734	754.057	760.731	840.517	785.285	860.367	736.519	809.224
uc007rrv.1		571.886	455.978	328.856	444.991	537.513	71.6307	223.329	398.666	432.75
uc007fjw.1		10.0921	16.7551	0	11.0786	0	0	0	5.25549	0
uc008viq.1	C1qc	839.327	904.774	931.331	962.915	892.759	788.822	1331.74	858.897	1056.65
uc012fjg.1	Cd33	258.19	5.98396	298.026	19.3876	5.80468	206.049	367.944	233.494	8.73263
uc009ofe.1		3.36404	1.19679	0	1.84643	1.16094	0	1.83057	0	0
uc009rka.1	Parp3	0	0	0	0	0	0	0	0	1.94058
uc007tlq.1	Parp2	674.489	920.333	1034.1	644.405	409.81	508.49	858.537	536.811	907.223
uc007ivp.1	Fstl4	781.298	457.174	967.299	642.559	1160.94	902.017	774.331	492.514	1465.14
uc007hwe.2	Rhbdd3	107.649	10.7711	11.5613	12.0018	8.12655	52.1755	1.83057	0	14.5544
uc008imi.1	4921504E06Rik	0	0	10.2768	0	0	0	0	0	4.85146
uc008mcr.1	Fbn1	53.8246	58.6428	38.5378	74.7806	38.3109	185.709	0	87.091	45.6037
uc012axw.1	Mta3	387.705	282.443	572.929	613.016	241.475	146.799	664.496	504.527	839.303
uc029rbt.1		5.04606	0	0	1.84643	0	0	0.915284	3.75392	1.94058
uc007ktf.1	Gm11479	5.88707	0	0	0	2.32187	0	0	0	0
uc011wws.1	Aim2	444.053	497.865	447.039	374.826	616.457	157.411	507.068	457.228	439.542
uc007ohn.2	Tgfb3	937.725	799.457	847.832	863.208	465.535	1777.5	948.235	927.969	852.887
uc009qsh.1	Leo1	2394.35	2541.99	2456.14	2468.68	2381.08	5963.92	2771.48	2978.36	2620.76
uc008esv.1	Arhgap26	16.8202	11.9679	11.5613	8.30895	6.96561	1.76866	32.9502	15.7665	2.91088
uc009jhv.2	Spon1	9234.28	8460.12	10154.7	9752.86	7890.88	6541.39	6272.44	10890.1	7998.12
uc009feo.2	Zscan22	56.3476	0	21.8381	0	46.4374	0	0	0	0
uc009ouo.1	Ccdc15	0	0	0	18.4643	22.0578	0	64.9852	0	32.0196
uc008typ.1	Pars2	62.2347	216.619	86.0678	0	258.889	0	0	106.611	0
uc009otl.1	Pate2	15.1382	41.8877	30.8303	21.234	0	0	7.32227	21.022	15.5247
uc009vex.2	mt-Nd2	803859	1.11068e+06	1.12492e+06	967637	1.02657e+06	1.501e+06	1.39072e+06	1.50137e+06	1.50184e+06
uc007aqu.2		0	35.9037	0	4.61608	0	0	0	0	0
uc008fez.1	Malt1	0	0	0	226.188	0	0	0	0	0
uc007kqa.3	Synrg	11886	11546.6	12270.4	11873.5	12473.1	14287.2	11950.9	13724.3	14206
uc009dct.1	Cntn4	160.633	22.739	59.0913	61.8555	67.3342	4.42165	0	30.0314	0
uc029vxf.1	C87436	36.1634	26.3294	10.2768	18.4643	13.9312	0	54.9171	24.7759	5.82175
uc007bfm.1	Nrp2	3169.76	1856.22	1587.76	2216.64	2646.93	905.554	3604.39	2881.51	2465.51
uc009fuv.1	Cyp2a5	0	0	0	3.69287	37.1499	0	71.3922	0	0
uc007wqu.2		10.9331	1.19679	0	0.923217	3.48281	0	0	0.750784	0
uc007ujk.2	Elp3	132.879	313.559	186.266	156.947	458.569	421.825	16.4751	195.204	189.207
uc008zed.2	Rplp0	8266.28	7995.76	7982.47	7862.11	7849.08	21678.5	8841.65	7301.38	8463.86
uc007wnr.1	Apol10a	0	0	0	10.1554	0	0	0	0	0
uc011ynl.1	Trim9	318.743	2147.04	2023.24	1919.37	0	0	0	0	1626.21
uc008gef.1	Rela	0	0	0	118.172	0	0	0	94.5988	66.9502
uc007mbf.1		2.52303	0	0	0	0	0	0	0	0
uc009edj.2	Rhno1	271.646	479.913	303.164	129.25	349.442	787.054	860.367	353.619	81.5045
uc008ays.1	Spsb3	7.56908	9.57433	142.59	7.38573	9.28748	0	43.9336	6.00627	7.76234
uc009bnc.1	Clec5a	26.0713	0	0	0	0	0	0	0	0
uc008htp.2	Sufu	554.225	283.64	367.394	0	724.424	1197.38	0	466.237	439.542
uc007elv.1	Txlnb	211.934	161.567	260.773	120.018	188.072	0	168.412	255.267	266.83
uc009rcq.1	Zbtb38	1084.9	2111.14	791.31	444.067	322.74	0	1272.25	316.08	2369.45
uc008ylg.2	Lrrc8d	406.207	331.511	593.482	719.186	470.179	724.266	289.23	299.563	562.769
uc007aut.1	2610017I09Rik	197.637	238.161	104.052	201.261	104.484	263.53	215.092	198.207	132.93
uc008llq.1	Arl14ep	7.56908	8.37754	7.70756	12.925	237.992	22.1082	497.915	430.95	1.94058
uc008fzy.1	Kdm2a	505.447	100.53	161.859	216.033	107.967	103.467	118.987	40.5423	31.0493
uc007egq.2	Syne1	22234.6	19013.4	20449.5	23649.1	22492	19480	22950.8	27218.9	27022.6
uc008evu.1	Atg12	7307.53	7371.04	6637.5	6548.38	7313.89	7156.88	7000.09	6474.76	8129.11
uc009bmr.1	Ssbp1	414.618	253.72	287.749	352.669	110.289	91.086	87.8673	114.87	192.118
uc007eyt.1	Nr2e1	1068.92	1042.41	1384.79	758.884	1487.16	1063.85	1207.26	1672.75	1197.34
uc007pbj.2		702.243	435.632	422.631	405.292	475.983	252.918	625.139	328.843	342.513
uc007jxn.1	Mis12	0	0	0	0	68.4952	0	0	0	10.6732
uc009kon.2	Tspan32	20.1842	0	20.5535	0	0	0	0	0	0
uc008zvn.3	Gtf2i	895.675	1344	7141.06	1093.09	2311.42	16977.4	1424.18	2819.19	9262.41
uc007iue.1	N4bp3	717.381	884.429	1104.75	1063.55	1007.69	481.96	1002.24	606.634	471.562
uc007sys.1		149.7	108.908	113.044	118.172	146.278	251.15	91.5284	94.5988	60.1581
uc033grv.1	Sorbs3	247.257	223.8	508.699	841.051	691.917	1399.01	63.1546	171.179	360.949
uc007czw.2	E330020D12Rik	37.8454	32.3134	0	22.1572	10.4484	0	0	38.29	2.91088
uc008sot.2	Fancg	0	0	0	0	0	15.9179	484.185	0	0
uc007lig.2	Tns4	47.0965	165.157	75.791	116.325	38.3109	0	8.23756	0	0
uc008kak.2	Dync1i2	6427.83	3939.84	7252.82	6373.89	4240.9	5952.42	4171.87	4740.45	4335.26
uc029utk.1		0	0	1.28459	0.923217	0	0	0	0	0
uc008aov.1	Chd1	336.404	254.917	160.574	480.996	408.649	27.4142	75.0533	424.944	83.4451
uc007rtb.2	Cenpk	3.36404	0	3.85378	0	32.5062	0	4.57642	2.25235	0
uc029rpo.1	Kcnj16	0	5.98396	0	0	0	0	2.74585	2.25235	8.73263
uc009meq.2	Insl3	0	0	3.85378	0	0	0	0	0	0
uc008atd.1	Kremen2	27.7533	31.1166	38.5378	38.7751	16.2531	7.95897	0	23.2743	6.79204
uc009aoq.2	Mtus2	0.841009	0	0	1.84643	0	0	7.32227	0	4.85146
uc007ueu.1	Atp8a2	124.469	50.2652	30.8303	97.861	143.956	7.95897	44.8489	60.8135	50.4552
uc007rno.2	Gcnt4	1973.01	1613.27	1957.72	2245.26	2122.19	0	1502.9	1346.16	1112.92
uc007yhr.2	Mcm4	2017.58	2058.48	2045.07	2170.48	2004.94	2555.71	1596.26	1837.17	2122.03
uc029wck.2	Slco1a5	0	0	0	1.84643	0	0	0	0	7.76234
uc009ldt.2	Ikbkb	54.6656	23.9358	30.8303	56.3162	33.6671	0	74.138	55.558	61.1284
uc056yuv.1		522.267	393.744	400.793	443.144	384.27	382.031	213.261	252.263	229.959
uc007wgv.2	Ly6h	8198.16	5950.45	4123.55	4917.05	4386.01	5234.35	5119.19	5214.95	3858.85
uc029vqi.1		5.04606	1.19679	1.28459	0.923217	8.12655	246.728	7.32227	0.750784	1417.6
uc057aqo.1	Ppp1r3f	0	0	155.436	59.0859	68.4952	8.8433	469.541	0	0
uc007gzk.1	Nav3	3025.11	420.074	918.485	3953.21	3644.18	52.1755	503.406	4691.65	5223.08
uc008xvo.2	Paics	10575.7	10394.1	10252.3	9600.53	9410.54	12385.9	9901.55	9375.79	9754.35
uc011zgz.2	Kcnma1	0	0	0	158.793	378.465	0	0	0	140.692
uc007hnm.1	Erbb3	2064.68	1722.18	1658.41	1523.31	1693.8	1439.69	939.082	1317.63	816.986
uc009lgi.1	Letm2	146.336	62.2332	106.621	318.51	175.301	496.109	121.733	189.948	202.791
uc008azf.2	Mapk8ip3	1073.97	1755.69	2795.28	2048.62	2994.05	4716.13	4343.02	3918.34	5195.91
uc007axh.1		76.5318	16.7551	17.9843	9.23217	0	0	0	0	0
uc008ida.2	Taf1a	13.4561	0	120.752	30.4662	38.3109	711.886	0	0	0
uc007jpn.2	Gucy2e	236.324	171.141	286.464	285.274	168.336	364.344	97.9354	144.901	180.474
uc033hzg.1	Olfm3	327.994	11.9679	134.882	81.2431	0	19.4553	0	141.147	238.692
uc007wwe.1	Mkl1	68.9628	57.446	78.3602	88.6288	89.392	0.88433	300.213	147.154	56.2769
uc008vid.3	Htr1d	101.762	40.6909	52.6684	36.9287	47.5983	58.3658	0	107.362	29.1088
uc008sgb.2	Orc3	2695.43	3832.13	3733.03	2489.92	3355.1	2779.45	1785.72	2801.93	4119.86
uc007lyk.2	Ddx42	8443.73	8688.71	8722.39	8838.88	8545.64	12137.4	8482.86	8107.72	8709.34
uc009kct.2	2510016G02Rik	0	13.1647	0	7.38573	0	0	0	3.00314	0
uc012axy.1	Thada	4566.68	3351.02	4006.65	3656.86	3968.08	2787.41	4054.71	3473.88	3875.35
uc008yph.2	Crlf2	27.7533	73.0043	55.2375	22.1572	70.8171	0	54.0018	205.715	25.2276
uc033iep.1		5.88707	3.59037	5.13838	8.30895	13.9312	0	35.6961	9.00941	21.3464
uc033ibu.1		6.72807	0	0	0	0	0	7.32227	0	0
uc008nhg.1	Tm9sf4	315.378	404.516	773.326	425.603	679.147	2267.42	586.697	125.381	287.206
uc009ijw.1	Pak1	118.582	83.7754	0	59.0859	132.347	182.172	161.09	0	0
uc012fmt.2	Asb7	56.3476	348.266	539.53	492.998	66.1733	499.646	10.9834	0.750784	48.5146
uc033ioe.1	Thsd7a	9658.15	8943.62	10141.9	10814.6	10880.3	9154.58	10196.3	11199.4	10178.4
uc033gby.1	Hmga1-rs1	126.151	162.764	91.2062	103.4	141.634	191.015	186.718	206.466	136.811
uc007kth.2	Prr11	132.879	149.599	141.305	168.025	241.475	68.9777	265.432	147.904	415.285
uc033how.1		11.7741	14.3615	38.5378	54.4698	18.575	0	6.40699	36.0376	38.8117
uc012blz.1	Pyroxd2	0	0	0	0	119.576	0	0	0	0
uc007rzh.2	4833420G17Rik	365.839	890.413	858.109	1051.54	704.688	577.467	307.536	887.427	1982.31
uc008esd.2	Rnf14	14.2972	19.1487	41.107	41.5448	88.2311	16.8023	70.4769	10.511	8.73263
uc029xet.1		0	0	2.56919	0	0	0	0	2.25235	0
uc012gfg.1	Pik3r2	71.4858	14.3615	10.2768	40.6215	31.3453	0	19.221	24.7759	14.5544
uc007mrc.1	Rptor	143.813	144.812	240.219	20.3108	148.6	6.19031	118.987	12.7633	65.9799
uc008jbd.1	Zdhhc12	126.151	151.993	262.057	0.923217	133.508	3.53732	86.0367	93.848	196.969
uc007zrj.1	Robo2	219.503	147.205	1280.74	96.0146	163.692	0	1934	908.449	754.887
uc007qnk.2	Sptlc1	2885.5	2650.89	3052.2	2952.45	3079.96	2529.18	1858.03	2588.7	2260.78
uc011yuy.1	Apopt1	86.624	40.6909	191.405	48.0073	29.0234	0	144.615	164.422	107.702
uc007ehl.2	Plekhg1	255.667	275.262	0	502.23	112.611	0	0.915284	0	1120.69
uc007awl.2	Gulp1	32.7994	163.96	35.9686	109.863	169.497	335.161	170.243	201.961	20.3761
uc009bkn.3	Luc7l2	678.695	649.858	562.652	1483.61	996.082	3870.71	661.751	1610.43	1309.89
uc009kmd.1	Tollip	12327.5	12365.2	12037.9	11637.1	13221.9	12518.6	12565	11987.8	11478.6
uc033jee.1		14.2972	21.5422	32.1149	27.6965	17.414	860.453	10.9834	9.00941	6.79204
uc007kgj.1	Efcab5	276.692	247.736	229.942	199.415	457.408	474.885	389.911	403.922	561.799
uc011yke.2	Gen1	100.08	0	0	0	0	0	0	0	0
uc012gca.1	Wrn	1872.93	1877.77	2221.06	2224.03	884.633	1804.03	2268.99	1828.16	1387.52
uc007tuw.4	Trac	5.04606	27.5262	26.9765	18.4643	0	0	0	27.0282	31.0493
uc008jwf.1	Cobll1	203.524	143.615	86.0678	96.0146	136.99	127.344	66.8158	29.2806	75.6828
uc009srg.1	Usp9x	2758.51	2306.22	2704.07	1968.3	2080.4	3089.85	1730.8	2825.2	2674.12
uc008qak.2	Hax1	0	0	0	60.0091	0	0	0	0	0
uc012dym.1	Uso1	13.4561	63.4299	33.3994	53.5466	23.2187	28.2986	50.3406	27.779	39.782
uc011ynb.1	L2hgdh	3371.61	3251.68	3712.48	3140.78	3167.03	2201.1	2684.53	3512.92	3401.84
uc008gni.2	Bscl2	3055.39	844.935	2871.07	3126.94	2642.29	1224.8	3364.59	1864.95	3348.48
uc007mbp.2	Apoh	10.0921	9.57433	38.5378	12.925	41.7937	0	29.2891	15.0157	98.9698
uc012cms.1	Znf512b	1034.44	2156.62	2415.04	4209.87	3929.77	3516.98	5380.04	4588.79	3518.28
uc009ili.1	Map6	137.085	81.3818	48.8146	120.018	116.094	53.0598	92.4437	124.63	68.8907
uc007fgz.2	Hk1	40.3684	56.2492	80.9294	48.0073	46.4374	17.6866	108.004	77.3308	186.296
uc007giy.2	Sirt6	541.61	576.853	691.112	649.021	574.663	285.639	741.38	847.635	502.611
uc007tix.1		323.789	580.444	118.183	400.676	200.842	156.526	612.325	197.456	115.465
uc008ttt.2	Nfia	265.759	61.0364	218.381	180.951	124.22	1403.43	306.62	18.7696	90.2372
uc007ksm.1	Rnft1	2536.48	2711.93	1962.86	2700.41	1434.92	1462.68	1875.42	680.21	820.867
uc012edw.1	5930412G12Rik	6.72807	0	30.8303	5.5393	4.64374	0	54.9171	40.5423	0
uc007dvo.1	Cnst	5732.32	7253.75	6110.81	6118.16	5652.59	6697.92	6470.15	6175.95	6231.22
uc009lds.2	Ikbkb	57.1886	57.446	74.5065	86.7824	112.611	31.8359	22.8821	50.3025	69.861
uc009grk.1	Ptov1	3422.91	3577.21	4172.36	3640.24	3256.42	7741.42	4830.87	4360.55	4167.4
uc007srn.3	Zmiz1	6661.63	5645.27	2820.97	4510.84	2426.35	16046.2	11053.9	2883.01	3084.56
uc007jkv.1	Arhgap44	5056.15	5891.8	6799.36	7825.19	7872.3	6226.57	4635.92	8461.34	7533.35
uc008tif.3	Tle1	2559.19	782.702	1422.05	2020.92	2240.61	1994.16	1811.35	1054.1	1283.7
uc009lhp.1	Rnf170	272.487	467.945	160.574	307.431	314.613	716.307	457.642	590.867	336.691
uc008alq.1	Acat2	2131.96	1591.73	1887.07	2118.78	1611.38	1743.01	1556.9	2259.11	1265.26
uc009emk.1	Art4	0	0	2.56919	5.5393	0	0	0	0	0
uc008art.1	Zfp946	2252.22	2614.99	1867.8	2498.22	1682.2	5887.87	4012.61	2961.84	2269.51
uc011zua.1	Bai1	124.469	392.548	298.026	21.234	239.153	0	156.514	123.879	45.6037
uc007vxu.2	Nsmce2	1413.74	1041.21	1510.68	1365.44	1567.26	817.121	1350.96	1466.28	1811.54
uc007aly.1	Rims1	527.313	515.817	456.031	498.537	409.81	65.4404	458.557	521.044	421.107
uc009ozo.1	Gramd1b	1993.19	2251.16	1544.08	915.831	2121.03	5090.2	1973.35	1600.67	2101.65
uc008zlj.2	Atp2a2	187140	197886	199287	205652	219815	175178	166957	185758	185388
uc008hrt.2	Kcnip2	1260.67	2125.5	1057.22	1214.03	1059.93	2084.37	503.406	885.925	1638.82
uc012aok.1	Brpf3	1008.37	702.517	1916.61	599.168	0	0	1382.99	0	901.401
uc008wns.1	Gnai1	43751	46837.6	52515.5	44287.6	49515.1	40803	43479.7	48281.4	51372.1
uc007llk.2	Acly	105.967	94.5465	310.872	32.3126	438.834	646.445	213.261	99.8543	322.137
uc029tgo.1	Ppard	1.68202	0	3.85378	5.5393	13.9312	0	2.74585	6.00627	3.88117
uc009qps.2	Zfp280d	88.306	112.498	544.668	526.234	99.8404	492.572	0	247.008	0
uc008eyb.2	Redrum	0	0	0	0	0	0	0	0	14.5544
uc008alw.1	Sod2	2067.2	2132.68	1678.96	1606.4	2013.06	1543.16	2158.24	2106.7	2082.25
uc009ics.1	Hdgfrp3	349.019	536.163	396.94	511.462	498.041	1500.71	349.639	560.085	380.354
uc056zkg.1	Gm25285	1.68202	1.19679	0	0.923217	1.16094	0	0	0.750784	0.970292
uc007ilu.2	Hmmr	0	0	0	0	6.96561	0	0	0	0
uc007oil.1	Gstz1	3.36404	37.1005	34.684	61.8555	19.7359	0.88433	172.073	56.3088	32.9899
uc012dpu.1	Mir34a	0	0	0	0	0	0	0	2.25235	0
uc009uuf.2	Rbbp7	95.8751	221.406	186.266	288.044	279.785	17.6866	703.854	85.5894	159.128
uc012gia.1	Nkd1	5.88707	2.39358	2.56919	50.7769	0	0	0	0	5.82175
uc012chx.1	Tldc2	30.2763	0	0	6.46252	0	0	0	0	0
uc009fpc.2	Zfp108	626.552	564.886	572.929	505.923	527.065	1466.22	561.069	596.873	569.561
uc007wrb.1		0	0	0	1.84643	2.32187	0	0	0	1.94058
uc009nel.2	Edc4	4315.22	3968.56	3558.33	3546.08	4531.13	5772.91	4891.28	4602.31	5235.7
uc012dwc.3	Slit2	2210.17	2078.83	3429.87	2445.6	2401.98	154.758	5749.82	3562.47	4505.07
uc009jqo.1	D430042O09Rik	170.725	0	0	93.2449	1.16094	0	0	175.683	1.94058
uc008pyb.2	Gba	228.755	0	133.598	245.576	104.484	0	17.3904	52.5549	0
uc009mom.2	Prdx2	9832.24	9233.25	10370.5	10109.2	10772.3	8310.93	9768.83	9378.04	9790.25
uc033fqx.1	mmu-mir-6910	0.841009	1.19679	0	3.69287	1.16094	0	0	1.50157	1.94058
uc008iax.1	Hspa12a	10915.5	16716.8	10700.7	12323.1	6527.94	12733.5	10858.9	9621.3	7497.45
uc008qnu.2	Pias3	202.683	313.559	0	170.795	0	0	0	83.337	0
uc008mrx.2	Naa20	317.902	239.358	434.193	154.177	220.578	73.3994	263.602	316.08	232.87
uc007gbl.2	Gpx4	217.821	181.912	183.697	180.027	334.349	0	75.9686	117.122	173.682
uc007wgx.2	Zfp41	523.949	470.339	443.185	311.124	509.651	524.408	0	0	184.355
uc008pco.1	Sclt1	843.532	204.651	17.9843	79.3967	778.988	0	130.886	524.798	336.691
uc056yud.1		0	0	15.4151	9.23217	0	0	0	0	0
uc012gtx.1	Sin3a	2411.17	2845.97	2442.01	3529.46	3392.25	8945	5732.43	5572.32	6277.79
uc008kal.1	Dync1i2	1702.2	916.742	633.305	781.965	922.944	115.847	1065.39	484.256	620.987
uc011ycb.1	Bzrap1	0	4.78717	0	0	9.28748	93.739	0	0	0
uc007ozn.1	Hhipl1	347.337	296.804	305.733	420.987	326.223	507.605	345.977	474.496	339.602
uc008cek.2	1110038B12Rik	418.823	335.102	461.169	420.987	489.915	168.907	443.913	480.502	592.848
uc011zgh.1	Nek10	363.316	423.664	658.997	588.089	463.213	576.583	422.861	509.032	798.55
uc007zjz.2	Dzip3	2176.53	1439.74	1499.12	1930.45	1683.36	16259.3	2605.81	3137.53	1668.9
uc008kgc.3	Cwc22	1437.28	1782.02	1247.34	1462.38	1229.43	1477.72	2631.44	1430.99	1729.06
uc009ayx.1	Foxp2	75.6908	88.5626	51.3838	69.2413	30.1843	23.8769	83.2909	55.558	94.1183
uc033gmd.1	mmu-mir-6369	0.841009	1.19679	1.28459	0.923217	1.16094	0	0	0.750784	0.970292
uc033guq.1	mmu-mir-6953	2.52303	3.59037	6.42297	4.61608	3.48281	0	29.2891	0.750784	2.91088
uc033iis.1	Slbp	1438.97	0	142.59	144.945	140.473	0	140.954	974.518	424.018
uc008uvd.2	Zscan20	977.253	817.409	944.177	901.06	945.001	44.2165	241.635	861.149	756.828
uc007vkr.1	Sema5a	50.4606	59.8396	32.1149	66.4716	753.447	77.821	43.0184	223.734	428.869
uc009gat.1	Rasgrp4	0	0	0	0	0	0	0	15.7665	0
uc056ydt.1		714.858	551.721	584.49	614.862	630.388	524.408	248.957	512.035	381.325
uc009bml.2	Agk	110.172	93.3497	70.6527	129.25	161.37	330.739	75.9686	56.3088	36.8711
uc009lla.1	Mfhas1	3982.18	4985.83	3476.11	2160.33	3192.57	4160.77	3252.01	4295.99	5870.27
uc033gxr.1		26.0713	46.6749	10.2768	18.4643	17.414	0.88433	1.83057	11.2618	9.70292
uc009mfk.1	Rab8a	890.629	1061.55	1076.49	874.286	925.265	806.509	796.297	752.286	941.183
uc012dzt.1	Helq	557.589	106.514	133.598	178.181	128.864	0	208.685	0	0
uc008fmv.2	Ptpn2	3174.81	2513.26	2919.88	3201.72	3721.96	2591.97	2881.32	2635.25	1837.73
uc033hoa.1	Olfr1213	0	0	0	2.76965	0	0	0	0	0
uc029vwe.2		335.563	404.516	643.582	493.921	501.524	304.21	539.102	378.395	397.82
uc008pwh.2	Rit1	1787.14	1717.4	1789.44	1478.07	1411.7	1275.2	1160.58	1262.07	1040.15
uc009mci.1	Myo9b	420.505	899.987	928.762	969.378	0	0	2082.27	1914.5	0
uc009cnt.2	Stambp	2888.03	3340.24	3278.28	3024.46	2998.7	2983.73	3330.72	3563.97	603.522
uc033gjg.1		6.72807	7.18075	2.56919	5.5393	10.4484	0	0	0	2.91088
uc012gyq.1	Zbtb38	10.0921	8.37754	14.1305	12.0018	10.4484	24.7612	16.4751	17.268	0
uc008uuk.2	Zmym6	15.9792	59.8396	62.9451	32.3126	83.5873	2980.19	10.0681	18.0188	25.2276
uc008acl.2	Brwd1	1323.75	800.653	1238.35	1057.08	979.829	900.248	1032.44	1496.31	949.916
uc033gdn.1	Npas3	26.9123	29.9198	0	24.0036	49.9202	19.4553	48.5101	12.0125	50.4552
uc008mfy.1	Nphp1	22.7073	82.5786	0	161.563	48.7593	0	0	0	28.1385
uc008dtc.1	Lrpprc	13697.5	12650.1	13093.9	13868.6	14313.2	16407	13839.1	14934.6	15409.2
uc009aqc.1	B3galtl	2581.9	2287.07	2905.75	2392.05	2512.26	948.886	2571.95	2605.97	849.976
uc009mpb.1	A230103J11Rik	126.992	146.009	289.034	92.3217	60.3686	30.0672	86.952	0	39.782
uc007sef.3	Gm3752	37.8454	58.6428	60.3759	97.861	29.0234	11.4963	96.1049	45.047	52.3958
uc008uum.1	Zmym6	129.515	131.647	110.475	209.57	170.657	19.4553	40.2725	157.665	140.692
uc008jpz.1	Lypd6b	43.7325	0	23.1227	10.1554	4.64374	349.31	533.611	1.50157	611.284
uc009lpv.1	4933411K20Rik	112.695	43.0845	110.475	83.0895	95.1967	130.881	10.9834	96.8511	82.4748
uc008omx.2	Samd10	1283.38	223.8	578.067	883.519	976.347	0	1308.86	1446.76	281.385
uc009taf.1	Mcts1	610.573	903.578	585.775	744.113	938.036	652.636	692.87	724.507	1017.84
uc007jwm.1	Kif1c	671.966	1141.74	3873.05	3379.9	496.88	3318.01	3254.75	2686.31	4051.94
uc007wjt.1	Cyc1	983.981	1543.86	1574.91	1400.52	1236.4	2072.87	297.467	1378.44	2231.67
uc007prx.1		1.68202	5.98396	5.13838	11.0786	10.4484	1.76866	1.83057	2.25235	14.5544
uc008cvy.1	Tomm6	132.038	96.9401	140.021	132.943	135.829	102.582	71.3922	165.923	177.563
uc008dbv.2	Kdm4b	2758.51	3598.75	3650.82	3770.42	3583.81	3348.96	3281.29	4721.68	3173.83
uc009mqe.2	Neto2	9971.01	10436	13222.3	13074.6	12675.1	3328.62	7830.26	2632.25	11795.8
uc007giw.2	BC025920	0	160.37	187.551	214.186	133.508	3.53732	0	150.908	0
uc009rkp.2	Vprbp	6064.52	5827.18	6082.55	6151.39	6404.88	5605.77	5126.51	6003.27	5809.14
uc033fww.1		0	2.39358	0	5.5393	0	9.72763	1.83057	0	0
uc008mni.2	Mcm8	0	34.707	0	0	0	0	0	198.958	0
uc007jna.1	Glp2r	21.8662	7.18075	0	13.8483	0	0	55.8323	0	11.6435
uc012gky.1	Tmem231	8.41009	9.57433	0	5.5393	4.64374	0	4.57642	0	4.85146
uc008iji.2	Ankrd16	232.119	298.001	227.373	460.685	303.004	142.377	101.597	274.787	189.207
uc033hua.1	mmu-mir-8120	9.2511	4.78717	0	3.69287	0	0	0	2.25235	0
uc007ucy.2	Gjb6	3334.6	3009.93	3151.11	2957.99	2456.54	2964.27	4273.46	3637.55	4233.38
uc008wen.2	Atad3a	2034.4	2144.65	1976.99	2119.71	2110.58	1797.84	2527.1	1999.34	2145.32
uc029tqz.1		56.3476	86.169	48.8146	42.468	48.7593	0	43.0184	97.6019	0
uc009dvj.1	Rad51ap1	147.177	8.37754	0	0	26.7015	22.9926	0	16.5172	0
uc007rqz.1	Ocln	1538.21	1110.62	1185.68	2197.26	2001.45	10.612	552.832	382.149	493.879
uc007ole.2		2.52303	2.39358	0	0	0	0	0	0	0
uc009qrz.1		13.4561	19.1487	23.1227	49.8537	95.1967	0	58.5782	39.0408	80.5342
uc009bso.2	Arhgef5	320.425	728.846	423.916	553.007	341.315	863.99	235.228	198.207	320.196
uc007rak.1	Zfp455	417.141	490.684	471.446	355.438	472.501	110.541	422.861	403.171	457.978
uc007cqj.1	Sox13	600.481	126.86	522.83	156.947	427.224	10.612	365.198	149.406	158.158
uc007zfm.2	Upk1b	0	29.9198	35.9686	0	34.8281	0	25.628	0	23.287
uc009ghh.2	Usf2	1694.63	3415.64	3700.92	2936.75	2916.27	3163.25	3090.92	3805.72	2419.91
uc007ujz.2	Ptk2b	0	1742.53	0	0	0	0	0	0	0
uc029tvq.1		3.36404	1.19679	2.56919	0	3.48281	0	0	0.750784	0.970292
uc007yin.2	Dnm1l	3757.63	9897.47	3454.27	4944.75	6678.86	14641	1826.91	5729.98	6726.06
uc033gur.1	mmu-mir-6954	15.1382	5.98396	10.2768	10.1554	12.7703	0	11.8987	6.00627	15.5247
uc057ame.1		174.93	155.583	106.621	140.329	95.1967	205.165	213.261	135.892	35.9008
uc033foq.1		0	13.1647	19.2689	3.69287	55.7249	1.76866	3.66114	0	0
uc007hvo.2	Ap1b1	6505.21	5847.52	5983.64	5187.56	4860.84	6862.4	3608.05	7751.85	4715.62
uc007biq.2		110.172	98.1369	83.4986	248.345	208.968	32.7202	185.803	40.5423	85.3857
uc009cdn.2	Snca	3176.49	2157.81	4183.92	3722.41	4327.97	5632.3	3344.45	1886.72	2040.52
uc007pws.1	Gpld1	5401.8	4328.79	3744.59	4130.47	4513.72	5267.95	4019.01	4374.82	4285.78
uc008wzt.2	Yes1	3861.91	3914.7	4574.44	3703.95	2744.45	1055.01	1840.64	3616.53	4306.16
uc007erl.2	Epb4.1l2	8940.77	8856.26	9404.51	3317.12	8207.81	6460.03	9865.85	9155.81	3532.83
uc007cwp.2	Cfhr2	0	25.1326	0	0	29.0234	0	13.7293	25.5267	33.9602
uc008two.2	Sgip1	1184.98	2654.48	1960.29	1199.26	1046	17493.8	8518.55	2718.59	1220.63
uc007jcv.1	Trim17	43.7325	0	16.6997	57.2394	12.7703	0	64.0699	39.0408	0
uc009nbj.2	Ces2g	23.5483	0	17.9843	9.23217	0	0	0	0	0
uc008eea.2	Dsc3	66.4397	55.0524	120.752	111.709	61.5296	92.8546	85.1214	119.375	181.445
uc007hyj.2	Ogdh	534.041	488.291	454.746	8681.01	124.22	122.922	12027.8	637.416	464.77
uc007ixe.1	Slc22a4	667.761	469.142	635.874	444.067	516.616	158.295	602.257	623.902	171.742
uc009nsc.2	Slc7a5	5143.61	4777.59	4647.66	4222.79	4830.65	4049.35	4500.45	4150.33	4966.92
uc008vrr.1	Vps13d	203.524	199.864	193.974	112.632	248.44	60.1344	92.4437	118.624	127.108
uc008dga.1	Tmem232	0	5.98396	0	50.7769	0	0	0	0	0
uc009rzc.2	Rbms3	5.04606	0	0	13.8483	71.978	24.7612	10.9834	0	0
uc009nvh.1	Fanca	0	0	2.56919	10.1554	11.6094	0	0	0	0
uc057bpo.1		126.151	163.96	131.029	127.404	85.9092	0.88433	89.6979	105.11	63.069
uc009prn.2	Wdr61	112.695	221.406	177.274	315.74	103.323	235.232	295.637	167.425	339.602
uc007xmc.2	Olfr287	80.7369	180.716	70.6527	63.702	92.8748	343.12	0.915284	75.8292	43.6631
uc008yck.2	G3bp2	5217.62	7293.25	5568.72	4725.95	7072.42	5318.36	7097.11	6653.45	3424.16
uc009mgc.2	Cherp	20.1842	51.462	46.2454	105.247	46.4374	0.88433	47.5948	17.268	89.2669
uc007dci.2	Axdnd1	20.1842	20.3455	46.2454	25.8501	15.0922	0	0	51.0533	27.1682
uc007ggq.2	Zfr2	373.408	569.673	358.402	812.431	567.697	890.52	638.868	638.166	409.463
uc056yhf.1		0	0	16.6997	0	0	0	0	0	0
uc007dyp.2	Marc1	13.4561	40.6909	26.9765	52.6234	74.2999	0	49.4254	11.2618	92.1777
uc007kye.1		21.8662	28.723	1.28459	12.925	16.2531	0.88433	0.915284	17.268	0.970292
uc007hbd.1	Tmem19	759.431	1421.79	937.754	731.188	935.714	118.5	1572.46	462.483	895.58
uc007rik.2	Mef2c	5.04606	46.6749	1135.58	0	142.795	0	2.74585	1227.53	3764.73
uc007obp.1	Srsf5	3107.53	3270.83	3080.46	4268.95	3388.77	4399.54	3374.65	2456.57	2811.91
uc008gki.1	Otub1	11701	11279.8	12234.5	10532.1	12077.2	12930.7	13705.5	12266.3	11945.3
uc008bad.2	Gnptg	232.119	219.013	385.378	194.799	255.406	0	209.6	497.77	612.254
uc056zhh.1	Dpf2	2123.55	1659.95	1956.44	1606.4	1641.56	2646.8	1590.76	1256.81	1622.33
uc009scx.2	Ulk4	36.1634	32.3134	86.0678	64.6252	29.0234	354.616	0	54.0565	42.6928
uc008xjl.2	Lcorl	1765.28	1870.59	1812.56	1772.58	1779.71	4625.05	2685.44	3678.84	365.8
uc007nec.1		98.3981	107.711	105.337	148.638	135.829	9.72763	41.1878	123.129	87.3263
uc011zoi.1	Cysltr2	19.3432	88.5626	44.9608	0	0	0	0	0	0
uc008efn.2	Nol4	188.386	471.536	1546.65	356.362	486.432	5336.05	81.4603	142.649	162.039
uc007ocg.2	Gm20498	9.2511	11.9679	17.9843	12.925	15.0922	35.3732	10.0681	10.511	10.6732
uc009suy.1	Wdr44	2.52303	0	1.28459	1.84643	2.32187	0	0	0	0.970292
uc007txf.1	Bcl2l2	402.002	539.753	878.662	890.904	1297.93	841.882	80.545	183.191	60.1581
uc057azg.1	Unc119	0.841009	49.0684	42.3916	1.84643	2.32187	0	0.915284	3.00314	2.91088
uc008qkt.2	Tars2	0	0	141.305	0	203.164	7.07464	0	141.147	0
uc007bsw.1	Dner	32243.5	28719.4	32434.7	26077.2	31146.7	35070.8	36298.3	36837.2	40329.2
uc029syv.1		2.52303	35.9037	12.8459	45.2376	5.80468	0.88433	23.7974	22.5235	41.7226
uc007xyt.1	Zfp174	1221.99	1025.65	1120.17	1102.32	1083.15	2467.28	921.691	1120.92	1316.69
uc033hfq.1	Crem	0	0	59.0913	46.1608	77.7827	0	0	51.8041	93.148
uc009rgn.1	Cdv3	6376.53	6886.34	6055.58	5177.4	4904.95	3859.22	3148.58	5348.59	4289.66
uc008tls.3	Adamtsl1	411.254	1209.96	581.921	1152.17	0	0	0	16.5172	0
uc007kmn.1	1700071K01Rik	93.352	53.8556	43.6762	42.468	15.0922	0	46.6795	13.5141	37.8414
uc033jcg.1	mmu-mir-7060	8.41009	1.19679	0	0.923217	1.16094	0.88433	0.915284	1.50157	18.4355
uc029ulm.1	Rps23-ps	214.457	262.097	210.673	202.184	215.934	229.926	201.363	238.749	242.573
uc007vcr.2	Card6	232.96	327.921	345.556	346.206	228.704	988.681	415.539	262.774	251.306
uc007sfu.1	Cadps	33252.7	25770.5	27874.4	27282	30563.9	33363.1	28830.5	29774.6	23695.5
uc008tzn.1	Hspb11	276.692	293.214	254.35	193.876	125.381	0.88433	61.3241	243.254	184.355
uc007ciz.1	Ptpn4	16371.1	15307	16638.1	14980.1	16825.4	17375.3	14332.4	16650.1	17401.2
uc009cxq.2	Iqsec1	4064.6	2999.16	4232.74	4436.98	3004.5	917.05	2584.76	6169.94	6985.13
uc012aqj.2	Atf6b	100.08	0	0	0	0	0	0	100.605	164.95
uc029uzq.1	Serinc2	151.382	0	206.82	228.035	0	0	65.9005	87.8417	132.93
uc007efs.1	Ipcef1	75.6908	40.6909	20.5535	14.7715	37.1499	0	56.7476	18.0188	34.9305
uc011zbn.1	Gm20554	38.6864	23.9358	0	20.3108	17.414	0	3.66114	7.50784	9.70292
uc009suv.2	Klhl13	4579.3	2178.16	1699.52	1745.8	2144.25	1951.72	6195.56	3817.74	6049.77
uc009pxe.1	Nptn	21977.3	23421.2	22652.5	20889.6	25820.4	45988.7	21743.5	26257.9	50622.1
uc009rkf.1	Iqcf5	7.56908	0	11.5613	13.8483	0	0	0	0	25.2276
uc008vox.1	Slc25a34	327.994	360.234	277.472	422.833	219.417	559.781	218.753	566.091	432.75
uc008dbx.3	Ptprs	5128.47	9361.3	5.13838	9704.86	5468.01	61.0188	26929.5	6912.47	0
uc008cvw.1	Gm20517	671.125	396.138	358.402	184.643	191.554	1338.88	168.412	262.024	244.514
uc009hwp.1	Akap13	19.3432	33.5102	16.6997	21.234	1.16094	0	159.259	0	22.3167
uc009kri.1	Arhgef18	443.212	459.568	567.791	1101.4	1225.95	1804.03	255.364	491.013	217.345
uc008qhy.3	Pip5k1a	2322.87	2291.86	2281.44	2863.82	2772.31	420.941	4063.86	1817.65	3376.62
uc007ibn.1	Egfr	9.2511	45.4781	178.559	166.179	383.109	85.78	9.15284	22.5235	35.9008
uc007nva.2	Daam1	170.725	265.688	264.626	87.7056	97.5186	106.12	321.265	283.796	298.85
uc007jer.2	Mprip	220.344	1026.85	296.741	1683.02	595.56	238.769	406.386	1063.11	163.009
uc008xqk.2	Yipf7	0	9.57433	0	0	6.96561	0	0	0	0
uc008eky.2	Brd8	3734.08	3778.27	3618.7	3664.25	4174.72	283.87	3026.85	3871.04	4113.07
uc008hap.1	Pip5k1b	4126.83	5297	4481.95	4315.12	5032.65	3381.68	4734.77	4542.24	4536.12
uc029rqi.1	BC017643	224.549	128.057	286.464	278.811	328.545	0	421.946	379.897	945.064
uc008plk.1	Mlf1	0.841009	0	65.5143	1.84643	0	0	48.5101	0	0
uc008ejn.2	Wdr36	118.582	390.154	407.216	316.663	435.351	898.479	224.245	189.948	196.969
uc008oky.2	Kcnq2	2083.18	14100.6	9419.93	12396	14169.2	17188.7	31690.8	4970.19	7107.39
uc008jww.1	Ttc21b	50.4606	153.189	65.5143	118.172	61.5296	128.228	105.258	108.113	68.8907
uc007tuf.2	Trac	0	19.1487	3.85378	0	0	0	0	0	0
uc007ujt.1	Gulo	0	0	0	0	9.28748	0	0	0	6.79204
uc008mbn.1	Sema6d	370.044	187.896	106.621	204.954	276.303	25.6456	5.49171	87.091	90.2372
uc012csm.1	Flad1	141.29	155.583	187.551	177.258	289.073	26.5299	276.416	217.727	228.989
uc033fln.1		301.922	350.66	400.793	380.365	325.062	523.523	373.436	277.039	313.404
uc009hez.2		3796.32	3647.82	4237.88	3535	3742.86	10343.1	6841.75	6631.68	7095.75
uc057bjz.1		3.36404	14.3615	3.85378	33.2358	39.4718	4.42165	24.7127	45.7978	22.3167
uc007hva.2	Ascc2	1610.53	1182.43	1488.84	1310.97	1310.7	1444.11	1397.64	1302.61	1342.88
uc009pue.1	Man2c1	0	0	0	0	0	0	0	0	155.247
uc008vjs.2	Ece1	155.587	96.9401	70.6527	99.7074	94.0358	11.4963	101.597	72.8261	125.168
uc007pwa.2	Fam65b	513.016	649.858	554.945	758.884	597.882	283.87	767.924	1256.06	30.0791
uc009vag.1	Med7	482.739	404.516	444.47	518.848	624.583	108.773	564.73	385.903	315.345
uc057cgm.1		19.3432	9.57433	20.5535	17.5411	27.8624	91.9703	17.3904	11.2618	33.9602
uc008ayl.1	Fahd1	929.315	896.397	870.955	942.604	792.919	2248.85	818.264	1009.8	518.136
uc011yfc.1	Zfp385c	15.1382	0	7.70756	19.3876	13.9312	0	0	25.5267	0
uc009ckw.2		0	0	0	0	5.80468	0	0	5.25549	0
uc007hge.1	Avpr1a	624.87	883.232	730.934	975.84	998.404	685.356	706.6	563.839	1011.04
uc057bae.1		174.93	219.013	78.3602	174.488	175.301	20.3396	168.412	195.955	225.108
uc009acb.2	Srrt	2770.28	2689.19	3244.88	2475.14	2558.7	3920.23	4300.92	4322.26	2814.82
uc007rbd.1	9430065F17Rik	12.6151	21.5422	1.28459	8.30895	5.80468	0	0	22.5235	19.4058
uc009umq.2	Dcx	368.362	250.129	242.788	402.523	298.36	16.8023	77.7992	208.718	314.375
uc007pbu.1		274.169	191.487	141.305	161.563	207.807	49.5225	108.919	269.531	97.9995
uc007jxi.2	Derl2	16.8202	13.1647	7.70756	46.1608	74.2999	0	0	12.7633	19.4058
uc008bvi.2	Pknox1	1730.8	1560.62	1129.16	979.533	1927.15	0	2289.13	1615.69	2049.26
uc008cxq.2	Nfya	357.429	7.18075	0	233.574	154.404	512.027	106.173	0	7.76234
uc009jde.1		111.013	90.9561	24.4073	67.3948	117.254	0.88433	104.342	51.8041	49.4849
uc009twg.1	Pdzd11	338.086	330.314	160.574	335.128	323.901	573.93	84.2062	344.61	262.949
uc056zma.1	Ttc16	0	0	0	84.0127	0	3.53732	0	0	0
uc033ioh.1	Cadps2	3232.84	1378.7	2273.73	1455.91	1085.47	492.572	1742.7	2745.62	2013.36
uc009bvp.1	Gimap1	53.8246	45.4781	88.637	35.0822	33.6671	0	91.5284	60.8135	23.287
uc007czt.1		0	0	0	0	9.28748	0	0	0	0
uc007hbv.2	Ptprb	8796.96	8334.46	8768.64	6747.79	8758.1	8868.95	8667.74	8423.8	8182.47
uc011yqv.1	Prima1	157.269	137.631	42.3916	24.0036	0	0	0	28.5298	13.5841
uc033fjx.1		1952.82	1725.77	1614.73	1669.18	1744.89	721.613	2059.39	2141.99	1645.62
uc007jby.1	Trim58	26.9123	0	11.5613	26.7733	30.1843	0	0	0	0
uc008xfs.2	Evc2	634.121	473.929	832.417	629.634	494.558	800.319	478.694	893.433	617.106
uc007cgf.3		2967.08	2439.06	4447.26	4009.53	3504.86	3712.42	3347.19	1485.05	2188.98
uc009ouj.2	Tmem218	749.339	999.321	879.947	962.915	1159.77	950.655	831.078	650.93	1055.68
uc008zud.3	Tpst1	2764.4	2911.79	2720.77	2665.33	2696.85	3510.79	2844.7	3011.39	2285.04
uc007jsd.2	Kctd11	281.738	201.061	164.428	221.572	176.462	118.5	188.549	125.381	130.989
uc008yjb.2	Mapk10	130.356	134.041	21.8381	1154.94	147.439	0	8.23756	201.961	9.70292
uc009uaj.2	Zdhhc15	1076.49	820.999	1493.98	1022.92	1150.49	1827.91	2042	1486.55	1657.26
uc012fmg.1		1291.79	1054.37	852.97	950.913	1095.92	1275.2	1432.42	1420.48	1264.29
uc007bsy.1	Trip12	46159.6	46560	44065.4	43100.4	45795.4	59451.7	43025.7	44987	45654.2
uc007svi.1	Prkcd	8.41009	50.2652	14.1305	20.3108	44.1155	0	36.6114	20.2712	45.6037
uc007odt.1	Papln	0	0	0	0	8.12655	0	0	25.5267	0
uc008zsv.1	Sfswap	1978.89	1956.75	1831.83	1374.67	1351.33	1414.04	2442.89	2184.78	2120.09
uc012fvn.1	Tcerg1l	4125.15	5086.36	4129.97	4571.77	4437.09	4095.33	4529.74	4019.7	4989.24
uc007kyf.1	Tob1	3701.28	3811.78	4201.91	3332.81	3623.28	10383.8	3628.19	3392.79	2900.2
uc007pdg.2	Eif5	5.88707	0	5535.32	5155.24	536.352	0	8.23756	949.742	2085.16
uc007gzh.2	Syt1	15007	19921.8	13607.7	13843.6	11807.9	24151.9	27617.8	20256.9	29600.7
uc008ntt.1	Stk4	5898.84	6115.6	5643.22	5669.47	5927.74	7036.61	5947.52	6630.93	6691.13
uc012dnq.2	Capzb	99.2391	150.796	382.809	1076.47	1555.65	665.016	3589.75	3329.73	2140.46
uc007woi.2	Foxred2	414.618	59.8396	87.3524	43.3912	35.989	0	593.104	57.0596	9.70292
uc011zgy.2	Kcnma1	0	278.852	457.315	107.093	0	0	0	435.455	0
uc008hcx.1	Ak3	10093.8	10353.4	9089.79	9828.57	9059.94	8566.5	7461.4	9507.93	8476.47
uc007zut.1		13.4561	0	0	13.8483	13.9312	0	0	0	14.5544
uc008wqu.2	Fam126a	80.7369	80.185	16.6997	26.7733	9.28748	5.30598	65.9005	36.0376	62.0987
uc007toa.1	Olfr221	0	0	0	2.76965	0	0	0	0	1.94058
uc009eug.3	Bicd1	311.173	270.475	214.527	250.192	207.807	180.403	298.383	186.194	107.702
uc009ngx.2	Pdf	2597.04	2510.87	2222.35	2181.56	2357.86	2681.29	2572.86	2175.02	2636.28
uc007qok.1	Nop16	1175.73	890.413	828.563	755.191	897.403	1235.41	1097.43	736.519	953.797
uc008ams.1	Mllt4	694.674	550.524	641.012	551.16	564.215	700.389	334.994	565.34	968.351
uc007iee.1	Tmem17	514.698	642.677	781.033	649.021	618.779	310.4	375.267	517.29	521.047
uc007ahv.2	Prex2	3.36404	4.78717	0	0	1.16094	0	2.74585	0	0
uc009oum.1	Ccdc15	279.215	451.19	344.271	480.996	312.292	452.777	442.082	309.323	389.087
uc009fpi.2	Tescl	0	0	0	3.69287	0	0	0	0	0
uc056yly.1	Mpdu1	0	76.5947	59.0913	48.9305	95.1967	43.3322	23.7974	0	0
uc008ypo.2	Plcxd1	598.799	320.74	494.569	440.374	553.766	204.28	241.635	247.008	555.007
uc007yzv.2	Rpl35a	32.7994	14.3615	33.3994	69.2413	112.611	0	20.1363	75.8292	88.2966
uc009qzr.1		839.327	913.152	987.853	1005.38	784.792	1032.9	1042.51	927.218	647.185
uc007cbu.1	Dusp28	1773.69	1589.34	2010.39	1454.07	1910.9	1475.95	1584.36	1548.87	1742.64
uc009fll.2	Ercc1	75.6908	71.8075	56.5221	120.941	224.061	318.359	102.512	33.7853	186.296
uc009juw.2	Dctpp1	145.495	232.178	111.76	197.568	155.565	0	138.208	147.904	135.841
uc007iwa.2	Gdf9	0	0	10.2768	0	17.414	0	7.32227	0	9.70292
uc007hhl.2	Avil	52.9836	13.1647	29.5457	101.554	24.3796	0	41.1878	28.5298	16.495
uc029ves.1	CCL27	237.165	161.567	158.005	225.265	195.037	358.154	310.281	263.525	238.692
uc008lyj.2	Map1a	94663.2	104895	94687.4	69980.8	75289	127292	123971	119738	108198
uc012djn.1	Mutyh	0	0	0	0	27.8624	0	0	0	0
uc012bly.1	Pyroxd2	222.026	1.19679	277.472	7.38573	31.3453	192.784	266.348	145.652	215.405
uc009gxg.1	Cyth2	830.076	619.938	694.965	693.336	472.501	552.706	862.198	655.435	663.68
uc007now.1	Ralgapa1	679.536	207.045	283.895	260.347	257.728	92.8546	227.906	221.481	197.94
uc007iyr.2	Anxa6	4515.38	2443.85	2460	2071.7	2073.43	2989.92	4449.2	4161.6	2793.47
uc007jie.2	Prpsap2	1525.59	3020.7	3002.1	2257.27	1836.6	595.154	1788.47	2627.74	2989.47
uc033hez.1		465.919	64.6267	28.2611	17.5411	19.7359	792.36	372.521	457.228	32.9899
uc008lki.2	Prrg4	0	226.194	233.796	172.642	0	158.295	239.805	0	179.504
uc011ykf.1	Vsnl1	98101.2	110086	108972	91822.2	109260	119007	131232	118810	122833
uc007mgt.2	Tmem104	87.465	148.402	88.637	73.8573	46.4374	0	164.751	13.5141	85.3857
uc011zyr.1	Asb8	211.934	0	0	0	0	16.8023	0	0	0
uc009ncu.1	Slc9a5	2100	1866.99	1997.54	2411.44	2362.5	2318.71	3000.3	2382.99	2476.19
uc007vqy.2	Trps1	0	1117.8	1325.7	1062.62	1013.5	0	3880.81	1535.35	4227.56
uc008qat.2	Ubap2l	448.258	1101.05	366.109	586.243	675.664	673.859	1045.25	1241.05	674.353
uc007tuh.3		0	5.98396	2.56919	0	5.80468	0	0	0	0
uc008jwy.1	Ttc21b	201.001	193.88	154.151	139.406	161.37	10.612	23.7974	352.869	121.287
uc012fld.1	Htatip2	0	111.302	0	0	0	0	0	0	0
uc057cfr.1	Apool	0	44.2813	0	0	0	0	0	0	0
uc007bdk.2		0	0	33.3994	6.46252	15.0922	0	0	33.7853	0
uc007pri.2	Hist1h1b	312.855	378.186	512.553	618.555	471.34	264.415	802.704	508.281	628.749
uc007zge.2	Zbtb20	669.443	415.287	1391.22	709.031	741.838	71.6307	1707.92	524.047	1423.42
uc009vai.1	Neurod2	2.52303	0	445.754	0	0	247.612	393.572	664.444	0
uc008hin.1	Kif11	432.279	418.877	587.059	554.853	547.961	726.919	810.942	421.941	667.561
uc009bzy.1	Fkbp14	1697.16	1700.64	1673.83	2130.78	1942.24	897.595	2072.2	843.881	1372.96
uc033ftp.1		1.68202	0	5.13838	0	4.64374	0	10.0681	12.7633	33.9602
uc009etd.1	Ergic2	6776.85	6386.08	4474.24	4726.87	6484.98	7713.13	3949.45	5898.16	6299.14
uc007miv.1	Myo15b	2.52303	0	0	0	0	0	0	0	0
uc007dyb.1	Fbxo28	7505.17	7092.19	5984.92	1814.12	6583.66	3646.09	1631.04	5132.36	6296.22
uc007dnl.1	Fcer1g	329.676	186.699	294.172	264.04	224.061	289.176	194.956	200.459	235.781
uc011wtk.1		11.7741	32.3134	28.2611	20.3108	11.6094	2.65299	11.8987	42.0439	13.5841
uc008ygm.1	Rasgef1b	962.115	820.999	1005.84	1154.94	1006.53	0	1156.92	994.038	1921.18
uc007grj.1	Dram1	0	78.9882	12.8459	18.4643	45.2765	5.30598	185.803	108.864	188.237
uc008nqa.1	Lbp	995.755	3597.56	1888.35	3088.16	1263.1	1611.25	540.018	441.461	825.719
uc009tqh.2	4933407K13Rik	286.784	368.612	286.464	356.362	355.246	496.109	529.95	289.052	320.196
uc012dvc.1	Sh3tc1	0	16.7551	0	0	0	0	0	0	3.88117
uc008pod.1		9177.93	10001.6	7683.16	11297.4	8748.81	12706.1	10414.1	9018.42	7201.51
uc007lcx.1		4.20505	3.59037	8.99216	3.69287	5.80468	0.88433	2.74585	3.75392	8.73263
uc009nqo.2	Usp10	1587.83	3053.01	2359.8	2715.18	1812.22	2704.28	2876.74	2404.01	3441.63
uc029vvq.1	Rps15-ps2	0	1.19679	1.28459	0	1.16094	0	0.915284	1.50157	0.970292
uc007duq.2		0	0	0	0	4.64374	0	0	0	0
uc009com.2	Zfml	2019.26	1782.02	1278.17	1860.28	1625.31	2712.24	3533	2284.64	1007.16
uc011yqd.1	Ccdc88c	0	0	5.13838	26.7733	0	0	0	0	0
uc009uxf.2	Frmpd4	7725.51	8330.87	6749.26	8664.39	5628.21	22.1082	7007.42	5559.56	7105.45
uc009lpn.1	1700029J07Rik	0	76.5947	20.5535	179.104	0	103.467	43.9336	0	38.8117
uc007ilj.1	Wwc1	1934.32	0	2000.11	1999.69	2629.52	4446.41	0	2429.54	3421.25
uc007oik.1	Pomt2	178.294	202.258	52.6684	252.038	250.762	105.235	109.834	81.8355	73.7422
uc007qaw.1	Ripk1	52.1426	96.9401	79.6448	59.0859	66.1733	0	151.022	67.5706	106.732
uc009csf.1	Asprv1	20.1842	23.9358	10.2768	11.0786	20.8968	128.228	13.7293	22.5235	47.5443
uc012dsh.1	Sema3e	8.41009	0	0	4.61608	18.575	0	21.9668	13.5141	14.5544
uc007kwt.2	Hlf	156.428	117.286	888.939	391.444	318.096	600.46	1491	614.892	683.086
uc008ccv.1	Pbx2	2724.87	2878.28	2881.34	2728.11	2962.71	5598.69	3681.27	3628.54	3820.04
uc008ako.1	Map3k4	593.753	0	608.898	2681.02	1290.96	0	0	1952.79	0
uc008qve.2	Rap1a	10309.1	9723.93	8619.63	7353.42	7641.28	12284.2	8267.76	7746.59	7645.9
uc007svg.2	Prkcd	4102.44	6204.17	6583.54	6913.05	7414.89	0.88433	147.361	5250.23	5679.12
uc008gnt.2	1810009A15Rik	587.025	661.826	504.845	680.411	488.754	801.203	629.716	602.88	505.522
uc008hsd.1	Pprc1	1792.19	1647.98	1658.41	1858.44	1281.67	1557.31	1777.48	1698.27	924.688
uc009afo.2	Zfp157	3578.49	3157.14	3230.75	3111.24	3326.08	3912.28	3962.27	3676.59	3559.03
uc057ain.1	Chrdl2	0	0	0	36.9287	0	0	0	0	0
uc008ebo.2	Rbbp8	676.171	622.332	983.999	650.868	813.816	680.934	319.434	782.317	774.293
uc007qwz.2	Zfp934	288.466	0	190.12	0	148.6	69.8621	0	0	96.0589
uc008ceh.2	Slc44a4	11.7741	0	0	13.8483	0	0	0	0	13.5841
uc008vyg.1	Per3	148.018	142.418	102.768	118.172	153.243	7.07464	231.567	177.936	24.2573
uc009jee.1		220.344	165.157	179.843	150.484	175.301	91.9703	114.411	114.87	191.148
uc011xdh.1	Lace1	308.65	306.379	0	361.901	0	11.4963	0	121.627	0
uc008odr.1	Gm14454	0	0	0	5.5393	0	0	0	0	0
uc033gfh.1		10.0921	26.3294	28.2611	9.23217	3.48281	61.0188	2.74585	2.25235	0
uc011yrq.1	Setd3	3.36404	8.37754	5.13838	3.69287	4.64374	0	3.66114	0	0
uc007cyo.1	Ivns1abp	1453.26	648.661	802.871	2272.04	2352.05	382.915	368.86	879.919	96.0589
uc057cdn.1		0	0	0	0	0	3.53732	0	0	0
uc011wqj.2	Cdh7	13.4561	22.739	29.5457	10.1554	15.0922	1.76866	0	54.8072	14.5544
uc012dwh.1		349.86	256.113	155.436	331.435	291.395	692.43	462.219	313.077	202.791
uc011zqr.1	Fgf14	3550.74	4010.45	3689.35	3728.87	3778.84	461.62	481.44	2355.96	5642.25
uc009fie.2	Strn4	912.495	994.534	1678.96	1669.18	1179.51	0	449.405	394.912	521.047
uc007vii.1	Cdh10	462.555	331.511	226.089	311.124	267.015	229.926	285.569	307.821	187.266
uc033iya.1		1407.85	1300.91	1075.21	1278.66	1362.94	1281.39	1746.36	1500.82	1645.62
uc007mad.1	Bptf	1692.11	1585.75	1334.69	1341.43	1705.41	2773.26	1412.28	1797.38	1411.77
uc009sdz.2	Ccdc13	20.1842	40.6909	28.2611	53.5466	5.80468	0	62.2393	45.7978	83.4451
uc009flb.2	Gpr4	1601.28	1813.14	1395.07	1739.34	1551.01	0	1175.23	1022.57	1349.68
uc007xvd.2	Rarg	56.3476	59.8396	340.417	45.2376	141.634	154.758	0	15.0157	57.2472
uc008fos.1	Dcc	237.165	217.816	335.279	173.565	204.325	91.9703	451.235	136.643	246.454
uc007ecp.2	Ints7	2121.87	1796.38	1571.06	1802.12	2375.27	1138.13	988.507	1875.46	1529.18
uc009jzl.1	Ppapdc1a	423.869	445.206	494.569	613.939	392.396	94.6233	273.67	393.411	428.869
uc012esa.1	Bcl2l13	21.0252	9.57433	12.8459	2.76965	10.4484	0	12.814	13.5141	4.85146
uc008tmq.2	Mllt3	243.893	275.262	136.167	220.649	307.648	258.224	128.14	176.434	151.366
uc007sur.2	Chdh	4.20505	9.57433	20.5535	15.6947	2.32187	0	0	0.750784	0
uc009nul.1	Spata33	74.8498	142.418	93.7754	131.097	105.645	70.7464	125.394	95.3496	43.6631
uc008ifz.1	Sec61a2	39.5274	15.5583	21.8381	13.8483	22.0578	1.76866	11.8987	27.0282	14.5544
uc007fpa.2	Zwint	70987.1	67450	67375.7	62554.4	71437	69117.5	61332.3	69233.6	75152
uc056zep.1	Ppt2	2.52303	9.57433	1.28459	15.6947	1.16094	0	112.58	0	90.2372
uc029vbp.1	Vmn2r-ps159	13.4561	0	12.8459	18.4643	0	0	0	0	15.5247
uc008thx.1	Brinp1	714.017	669.006	616.605	972.147	514.294	1185	843.892	788.323	868.411
uc012gpg.1	Tmed1	96.7161	0	75.791	65.5484	94.0358	90.2017	0	96.1004	115.465
uc056yed.1		242.211	209.439	224.804	197.568	262.371	465.158	286.484	96.1004	74.7125
uc009inr.1	Fam168a	33679.9	28575.8	31556.1	32262.7	33957.4	30175.1	29809.9	31306.2	30940.7
uc008wha.1	1700109H08Rik	71.4858	68.2171	71.9373	64.6252	52.2421	374.072	58.5782	34.5361	80.5342
uc007dgf.1	Dnm3os	36.1634	19.1487	0	20.3108	4.64374	4.42165	6.40699	23.2743	7.76234
uc012flj.1	Herc2	126.151	37.1005	411.07	31.3894	47.5983	0	123.563	183.942	25.2276
uc009alq.1	Baiap2l1	337.245	1048.39	423.916	850.283	327.384	266.183	314.858	382.9	261.009
uc008nwr.1	Zfp335	2154.67	2502.49	1871.65	2116.94	2197.65	4177.57	3003.96	2487.35	2890.5
uc012dcc.2	Fam219a	221.185	234.571	268.48	206.801	263.532	1648.39	532.695	414.433	444.394
uc029rmb.1	Ncor1	31.1173	549.327	51.3838	29.5429	234.509	7821.01	151.937	75.8292	24.2573
uc056ycv.1	Tyw5	74.8498	53.8556	3.85378	1.84643	6.96561	0	1.83057	33.7853	8.73263
uc012aps.1	H2-Oa	0	0	0	0	0	0	0	13.5141	0
uc009dzi.2		0	0	0	0	0	0	0	0.750784	2.91088
uc009mex.2		1806.49	2182.95	2282.72	2026.46	2079.24	1995.93	2465.78	2166.01	2604.26
uc009imz.1	RP23-308M1.2	0	0	0	3.69287	0	0	0	17.268	0
uc007rxo.2	Fst	121.105	73.0043	145.159	168.025	87.0701	0	276.416	280.042	1.94058
uc056zlg.1	Slc34a3	8.41009	19.1487	30.8303	50.7769	3.48281	0	0	5.25549	0
uc007hme.2	Pan2	42.8915	563.689	1.28459	845.667	1575.39	862.222	1441.57	565.34	5.82175
uc011wkg.1	Wdr75	266.6	379.383	520.261	498.537	407.488	139.724	616.902	864.152	234.811
uc057bmt.1	Sptan1	28245.3	23744.3	3590.44	23202.3	34143.1	25.6456	31814.4	5169.15	2727.49
uc009aif.1	Amz1	100.08	325.527	208.104	304.662	380.787	0	76.8839	491.013	0
uc008xid.3	Fgfbp1	33.6404	0	0	9.23217	11.6094	0	0	0	0
uc009rqy.1		319.584	288.427	0	408.985	156.726	0	91.5284	397.165	0
uc008euc.2	Ppp2r2b	1952.82	2190.13	2284.01	1767.96	2441.45	1911.92	2079.53	2199.05	2518.88
uc007ctn.1	Nav1	60.5527	55.0524	25.6919	84.936	49.9202	261.762	43.9336	36.0376	130.019
uc009gmx.1		0	4.78717	0	0	0	0	0	0	0
uc008dwg.1		534.041	303.985	231.227	218.802	143.956	264.415	80.545	263.525	103.821
uc007drv.1	Ifi204	16.8202	43.0845	0	17.5411	0	0	22.8821	0	0
uc008psf.1		0	0	0	0	0	0	21.9668	0	0
uc012bya.1	Pde1a	35.3224	1.19679	8.99216	29.5429	41.7937	0.88433	0	0	28.1385
uc009lhr.2	Erlin2	7097.28	9686.83	9157.87	9854.42	8172.98	9240.36	8602.76	8690.33	8401.76
uc007rah.1	Zfp759	1448.22	1371.52	1460.58	1431.91	1583.52	2623.81	1744.53	1837.92	2152.11
uc012ffy.1	Axl	0	1308.09	1221.65	1198.34	0	530.598	0	0	323.107
uc033jig.1		1.68202	64.6267	7.70756	23.0804	22.0578	129.997	15.5598	4.5047	13.5841
uc033ijo.1	Kcnip4	2445.66	2722.7	3658.52	1288.81	2698.01	1523.7	3886.3	3240.38	3535.74
uc008xlu.3		5948.46	8650.41	8478.32	7490.98	7023.66	0	3316.99	13207.8	11893.8
uc012ccl.1	Tgm7	0	0	0	7.38573	0	0	0	0	0
uc007nwe.1	Mnat1	1222.83	1311.68	1902.48	1475.3	1693.8	3181.82	1908.37	1865.7	2421.85
uc008yfd.2	Cnot6l	0	335.102	814.433	0	893.92	1970.29	637.038	1413.73	401.701
uc007jlx.1	Myh3	10.9331	77.7914	51.3838	58.1627	37.1499	0	0	18.0188	74.7125
uc007pks.2	Larp4b	1274.13	2744.24	2976.4	2690.25	1981.72	4812.52	2237.87	2305.66	2499.47
uc007cqi.3	Etnk2	34.4814	47.8717	62.9451	28.6197	24.3796	15.9179	32.9502	147.154	211.524
uc007vrr.2	Enpp2	1872.93	1633.62	877.378	1510.38	844	424.478	308.451	526.3	134.871
uc007duc.1		185.022	87.3658	179.843	108.94	124.22	791.475	206.854	62.3151	110.613
uc007ulo.1	Nefm	24650.8	22140.6	16250.1	15945.8	18951.1	54385.4	23136.6	24188.8	18976
uc012fam.1	Psg29	0	0	0	0	13.9312	0	0	0	0
uc009txi.2	Gm21986	400.32	471.536	422.631	434.835	299.521	2177.22	538.187	526.3	555.977
uc007ovg.2	Otub2	1411.21	1159.69	1576.2	1493.76	1862.14	0	1064.48	1451.27	1568.96
uc029qnw.1	Rpl31	967.161	1197.99	614.036	1370.05	625.744	627.874	2026.44	301.064	486.116
uc009doe.2	Pex26	504.606	707.304	109.19	0	284.429	0	0	539.814	0
uc009put.1	Ppcdc	0	28.723	39.8224	10.1554	0	0	0	11.2618	1.94058
uc007pwp.2	Aldh5a1	15990.1	14518.3	14778	14252.6	15803.8	17520.3	13897.7	15657.6	16212.6
uc008oig.1	Mtg2	90.829	157.976	223.519	185.567	312.292	434.206	20.1363	222.232	270.711
uc012cty.1	Pex11b	131.197	0	2.56919	0	3.48281	0	0	0	205.702
uc008hvm.2	Wdr96	0	93.3497	110.475	0	0	0	0	0	82.4748
uc008zgg.1	Hrk	559.271	500.259	954.453	567.778	756.93	1076.23	878.673	1282.34	1206.07
uc009jxw.1	Itgam	12.6151	5.98396	0	21.234	9.28748	0	0	1.50157	0
uc008hsj.3	Nolc1	1470.08	1430.17	1544.08	1449.45	2565.67	4285.46	1608.15	1242.55	818.926
uc007aew.1		0	11.9679	0	12.925	16.2531	0	0	6.00627	31.0493
uc007uqo.2	Lcp1	0	0	0	4.61608	2.32187	0	0	0	0
uc007fdf.2	Ccdc138	296.035	379.383	447.039	408.062	429.546	1272.55	545.509	588.615	377.444
uc008ext.1	Snx24	932.679	747.995	662.851	719.186	695.4	214.008	681.887	598.375	614.195
uc007ype.2	A930003A15Rik	28.5943	45.4781	46.2454	34.159	15.0922	0	55.8323	17.268	0
uc008qwk.1	Lrif1	677.012	1053.18	808.01	880.749	1177.19	2057.84	1379.33	1114.16	1989.1
uc007jgf.2	Llgl1	354.906	0	197.827	209.57	0	0	313.943	262.024	0
uc007tjl.1		283.42	325.527	301.88	346.206	332.027	389.105	482.355	264.276	364.83
uc008ulz.2	Ppih	11.7741	38.2973	61.6605	13.8483	30.1843	0	0	9.76019	0
uc007phn.1	Esyt2	61.3937	65.8235	100.198	337.897	119.576	33.6045	11.8987	6.00627	48.5146
uc009ufz.2	Drp2	79.0549	62.2332	125.89	70.1645	63.8514	85.78	32.9502	2.25235	54.3364
uc009aju.2	Zfp12	1148.82	1031.63	0	968.454	623.422	61.0188	586.697	370.887	722.868
uc007ijb.2	Rhbdf1	386.864	524.195	436.762	582.55	424.902	0	437.506	600.627	372.592
uc009ihh.2	Sytl2	91.67	123.27	78.3602	74.7806	155.565	0	79.6297	60.0627	150.395
uc007hbg.1	Zfc3h1	10209.9	10147.6	10943.5	11335.3	11674.4	10902	10939.5	11997.5	9957.14
uc012grs.1	Cbl	271.646	0	423.916	645.329	0	0	314.858	257.519	278.474
uc009dnw.2	Mical3	8771.73	9306.25	8131.48	8055.99	9690.33	8858.33	10849.8	9536.46	11389.3
uc012bvc.2	Kynu	0	2.39358	0	0	0	0	0	0	0
uc008lrt.1	A930104D05Rik	6.72807	3.59037	0	12.925	0	0	0	6.00627	11.6435
uc007ybz.1	Fam86	263.236	178.322	394.37	285.274	305.326	97.2763	101.597	210.22	392.968
uc056zvc.1		67.2807	100.53	84.7832	136.636	210.129	51.2911	194.04	153.16	64.0393
uc007kjp.1	Poldip2	518.903	191.487	430.339	415.448	417.937	0	2.74585	68.3214	174.653
uc008tsf.1		86.624	137.631	110.475	126.481	109.128	88.433	145.53	78.8323	172.712
uc008rja.1	Etnppl	108.49	62.2332	11.5613	12.0018	26.7015	36.2575	61.3241	128.384	61.1284
uc009min.2	Mmaa	589.548	763.553	742.495	735.804	903.208	290.945	674.565	614.141	721.897
uc007xvv.3	Pcbp2	117.741	98.1369	169.566	125.557	123.059	231.694	165.666	121.627	132.93
uc009qns.2	Gtf2a2	63.9167	74.2011	101.483	41.5448	171.818	75.168	72.3075	141.147	25.2276
uc012bqf.1	Gm25022	7.56908	1.19679	1.28459	0	0	0	2.74585	0	0
uc008syo.1	D630039A03Rik	62.2347	140.025	97.6291	143.099	40.6327	261.762	133.632	112.618	102.851
uc007dbe.1	BC034090	804.005	894.003	955.738	901.06	956.611	1207.11	1066.31	867.156	847.065
uc008tmc.1	Dennd4c	878.014	1110.62	1429.75	1901.83	433.029	137.071	216.922	1260.57	1479.7
uc008ggw.1	Tm7sf2	365.839	320.74	375.101	295.429	323.901	371.419	441.167	280.042	342.513
uc033jsr.1		10483.2	10421.7	9847.7	10120.3	11713.8	16523.7	11963.7	11475	10433.6
uc033hfn.1	Crem	0	88.5626	0	111.709	63.8514	145.03	72.3075	168.926	485.146
uc007rhc.1		53.8246	37.1005	79.6448	120.018	59.2077	22.9926	89.6979	76.58	55.3066
uc009jbj.2	Cyb5r2	11.7741	34.707	0	2.76965	0	0	0	0	0
uc008xqy.1	Gabra4	6578.37	11961.9	8262.51	11684.2	7215.21	15772.9	8870.94	9634.06	7208.3
uc033jtc.1		17069.1	15211.2	14816.5	14898.9	16965.9	26408.7	18222.4	19306.4	18464.7
uc009baw.2	Wnt16	16.8202	19.1487	7.70756	3.69287	9.28748	0	86.0367	16.5172	0
uc009rnf.1	Rbm6	264.077	329.118	209.389	347.13	309.97	182.172	345.977	234.245	195.999
uc056yiv.1		12.6151	0	0	5.5393	0	0	0	0	0
uc009alc.1		259.031	301.591	308.303	255.731	234.509	165.37	125.394	216.977	212.494
uc007ufo.2	Sacs	138.767	122.073	669.274	328.665	54.564	139.724	590.358	549.574	157.187
uc009ifl.2	Nox4	6.72807	0	20.5535	0	0	0	0	418.187	0
uc008wre.1	Gm15587	40.3684	37.1005	48.8146	105.247	54.564	0	40.2725	61.5643	67.9204
uc012cor.1		872.127	1096.26	1071.35	1037.7	2129.16	797.666	842.977	551.076	296.909
uc057abg.1	mmu-mir-6240	0	0	0	0.923217	0	4.42165	0.915284	0	0
uc012hpg.1	Mum1l1	313.696	0	0	0	0	0	0	0	0
uc012ghy.1	Papd5	1804.81	4835.04	5157.65	4731.49	3285.45	7920.94	7571.23	7769.86	3467.82
uc009axr.2	A430035B10Rik	0	0	0	0	0	0	23.7974	0	0
uc009exp.2	Eps8l1	0	0	0	0	0	0	0	0	15.5247
uc012amd.1	Tbc1d24	9.2511	32.3134	10.2768	74.7806	20.8968	5247.61	173.904	157.665	28.1385
uc009sge.2	Limd1	10.0921	98.1369	33.3994	27.6965	106.806	8.8433	379.843	39.0408	49.4849
uc008puo.3	Cct3	10918.8	9869.94	9927.34	9643.92	10166.3	13149.1	9845.71	10929.2	11015.7
uc029rye.1		2.52303	4.78717	0	0.923217	1.16094	0	3.66114	0.750784	0
uc007nbw.1	Ntsr2	7596.84	3122.43	7774.36	7097.69	8199.69	7697.21	5757.14	8396.02	7448.93
uc007otu.2	Trip11	647.577	0	235.081	0	745.32	0	593.104	279.292	1190.55
uc012afa.1	Hspbap1	0	56.2492	2.56919	107.093	12.7703	358.154	264.517	4.5047	45.6037
uc007boz.1	Speg	1760.23	1675.51	1802.29	734.881	2504.14	0	47.5948	2892.77	156.217
uc007oux.2	Unc79	6641.45	6000.71	8425.65	2609.93	3842.7	2226.74	2540.83	6338.87	5914.9
uc009bct.1	Snd1	5757.55	5589.02	6077.41	6186.48	6660.29	4472.94	5984.13	6500.29	6871.61
uc008plh.1	Rsrc1	1062.19	658.235	3631.55	1432.83	2280.08	5258.23	2802.6	831.869	311.464
uc007irp.2	Tbc1d9b	14266	9030.99	5882.16	7700.55	9661.3	5435.98	13825.4	9974.17	8262.04
uc012drm.1	Klhl17	15.9792	0	0	0	0	0	0	84.0878	0
uc007sgi.2	Atxn7	4755.07	4334.78	3670.09	4538.53	5066.32	7060.49	4408.01	4924.39	4364.37
uc007xnk.1	Ccdc65	7.56908	4.78717	46.2454	24.0036	27.8624	0	0	3.75392	15.5247
uc012era.1	Hnrnpf	0	0	16.6997	31.3894	5.80468	21.2239	0	0	0
uc009gsg.2	Prmt1	1566.8	1475.64	1240.92	1088.47	1415.18	1720.02	1290.55	1506.07	1501.04
uc009awk.1	Pdk4	2379.22	2746.64	2943	2730.88	2051.37	2652.99	2398.96	1857.44	3224.28
uc008vvs.2	Cort	21.8662	0	12.8459	14.7715	32.5062	21.2239	0	23.2743	0
uc008cqe.1	Supt3	99.2391	74.2011	86.0678	117.249	143.956	68.0934	180.311	105.861	90.2372
uc009ncd.1	Nol3	1132	1355.96	877.378	1155.87	914.817	2329.33	1431.5	1239.54	895.58
uc007vqh.2	Sybu	157.269	0	0	116.325	94.0358	0	54.9171	154.662	599.64
uc007fre.2	Gstt4	0	0	0	0	3.48281	0	0	0	0
uc008qgo.2	Celf3	920.064	921.529	1062.36	468.994	1169.06	414.751	958.303	1197.5	1241
uc033jfr.1	Spock3	24389.3	26243.2	26050.3	25368.2	29261.4	15107	36421.9	34595.4	38078.1
uc008ghq.1	Batf2	18.5022	35.9037	0	52.6234	9.28748	0	0	0	0
uc007zgt.2	Gramd1c	290.989	252.523	268.48	371.133	133.508	496.109	155.598	346.111	271.682
uc007dpr.2		267.441	171.141	209.389	245.576	205.486	1.76866	86.0367	164.422	186.296
uc009avs.2	Sgce	1534.84	1373.92	1797.15	1130.94	1307.21	450.124	1593.51	1726.05	1416.63
uc007jdf.2	Gjc2	91.67	44.2813	184.982	0	0	39.7948	29.2891	36.0376	0
uc007khh.2	Myo18a	55.5066	143.615	10.2768	48.0073	99.8404	0	0	119.375	1.94058
uc029xlp.1	Gm14827	389.387	433.239	215.812	499.46	435.351	506.721	528.119	459.48	279.444
uc008duo.2	Cript	4944.29	5030.11	4905.86	4673.32	4563.64	3643.44	4327.46	5356.09	6233.16
uc008ijx.2	Rsu1	198.478	160.37	79.6448	139.406	177.623	427.131	129.97	228.989	108.673
uc009chj.2	Immt	2503.68	4617.22	1249.91	2253.57	3790.45	4635.66	6039.96	2650.27	6912.36
uc033jga.1	mmu-mir-7067	0	2.39358	1.28459	9.23217	0	0	1.83057	9.00941	4.85146
uc012cnv.1	Hps3	132.038	191.487	179.843	0.923217	304.165	847.188	1674.06	132.138	0
uc007wup.1	Cbx6	5767.64	341.086	6758.25	473.61	586.272	2377.08	7626.15	7070.13	6889.07
uc008jnl.2	Lhx2	1713.98	2348.1	2543.5	2313.58	2413.58	2393.88	2968.27	2079.67	2533.43
uc007aey.1	Sox17	389.387	324.33	474.015	18.4643	260.05	96.392	417.37	364.13	210.553
uc033fmz.1		5.88707	20.3455	7.70756	9.23217	5.80468	12.3806	13.7293	5.25549	6.79204
uc008rnw.2	Rap1gds1	353.224	356.644	326.287	281.581	730.228	154.758	231.567	249.26	567.621
uc007qtv.2	Hnrnpk	148.018	118.482	561.368	493.921	231.026	53.0598	1.83057	331.847	26.1979
uc009cmj.1	Ccdc142	79.8959	0	82.214	8.30895	0	0	0	75.0784	53.3661
uc008pou.2	Gucy1a3	7498.44	7136.47	8668.44	7940.59	8819.63	17640.6	11118.9	12595.2	15576.1
uc008vun.1	Ptchd2	860.353	657.038	0	792.12	1149.33	0	0	6.00627	0
uc007jaa.1	Galnt10	41.2095	31.1166	8.99216	24.9269	54.564	49.5225	10.9834	7.50784	0
uc033isy.1		56.3476	26.3294	38.5378	60.0091	25.5406	187.478	12.814	63.0659	52.3958
uc033fzj.1		0	5.98396	1.28459	2.76965	4.64374	11.4963	3.66114	1.50157	1.94058
uc009kqt.1	Ccnd1	4758.43	4764.43	4733.73	4262.49	4916.56	4014.86	3085.42	3925.85	2911.85
uc008miz.2	Pced1a	179.976	61.0364	0	347.13	92.8748	12.3806	119.902	11.2618	152.336
uc029raw.1		7.56908	2.39358	2.56919	5.5393	2.32187	20.3396	14.6445	7.50784	11.6435
uc011yhn.2	Gga3	437.325	319.543	858.109	264.04	229.865	1851.79	0	141.898	0
uc008hqb.1	Fam178a	6318.5	5568.67	5805.08	7559.3	5378.61	4487.97	10588.9	6603.15	8648.21
uc007djg.1	Mpzl1	35.3224	140.025	170.851	35.0822	51.0812	15.0336	44.8489	27.0282	89.2669
uc009utf.2	Gpr64	0	0	19.2689	0	0	0	0	0	0
uc009bio.2	1810058I24Rik	87.465	278.852	6.42297	39.6983	71.978	62.7874	313.943	107.362	105.762
uc008ypj.1	4930522L14Rik	68.9628	59.8396	37.2532	35.0822	60.3686	7.07464	10.9834	9.76019	17.4653
uc012dku.1	Mir697	0	5.98396	5.13838	0	1.16094	0	0	0.750784	3.88117
uc012gac.1	Dlgap2	487.785	556.508	602.475	1905.52	428.385	0	0	210.97	0
uc011xti.1	Pwwp2a	142.972	810.228	594.767	500.384	530.547	619.915	0	610.387	457.008
uc008ika.2	Trdmt1	653.464	898.79	1021.25	884.442	932.231	850.725	847.553	695.977	910.134
uc007ktm.2	Trim37	41841.1	40819	41334.4	40765.6	46000.9	54869.1	41106.3	42574	43639.9
uc029wtz.1	Gm4890	0	0	0	0	77.7827	0	0	0	0
uc009tcu.1	Gm595	0	0	0	0	0	0	0	12.0125	0
uc009aeo.2	Zscan21	325.471	631.906	308.303	554.853	477.144	207.818	1685.04	361.878	381.325
uc007eqx.2	Enpp1	945.294	2504.88	2045.07	1356.21	3179.8	0	615.986	1921.26	1235.18
uc008bwe.1	Brd4	821.666	739.617	471.446	1004.46	1253.81	721.613	651.682	1449.01	1731.97
uc057aww.1	Sgpl1	0	0	411.07	0	0	0	0	0	544.334
uc008liv.2	Elf5	169.043	119.679	136.167	135.713	157.887	28.2986	258.11	189.948	228.989
uc008yth.2	Asphd2	2228.67	2044.12	2248.04	2331.12	2172.11	2955.43	2604.9	2593.21	2749.81
uc008wtp.2	Speer4b	25.2303	0	10.2768	6.46252	9.28748	0	0	21.022	19.4058
uc008npc.1	Blcap	6062	4831.45	5683.04	5819.96	6647.52	8532.02	6768.53	6977.04	6826
uc009agc.2	Sun1	225.39	187.896	1080.34	929.679	1862.14	0	1141.36	1213.27	286.236
uc008ysy.1	Tfip11	2828.31	2549.17	2276.3	2308.04	2229	3518.75	2516.12	2598.46	2551.87
uc007eta.2	Rnf146	1552.5	2398.37	1350.11	2238.8	1424.47	438.628	1707.92	1327.39	832.511
uc012bsn.1	Fam69b	861.194	1805.96	1976.99	716.416	1681.03	1045.28	1894.64	1891.98	2183.16
uc008rti.2	Usp33	8757.43	6019.86	8635.04	5761.8	9773.91	7158.65	5556.69	6025.04	5957.59
uc008qmo.2	Hist2h3b	488.626	391.351	967.299	709.954	578.146	708.348	1334.48	1062.36	894.609
uc008fqm.1		0	0	26.9765	6.46252	0	0	0	0	0
uc007oed.1	Acot4	86.624	62.2332	74.5065	87.7056	75.4608	0	124.479	42.7947	140.692
uc007ker.2	Crk	10622.8	11677.1	14145.9	9787.95	10996.4	9799.26	10930.3	12882	12173.3
uc007pfj.1	Cdca4	238.006	348.266	299.31	165.256	179.945	0	208.685	157.665	0
uc012amj.2	E4f1	57.1886	150.796	19.2689	155.1	178.784	854.263	0	122.378	168.831
uc007tgn.1	Psmc6	10948.3	11934.4	11827.3	11346.3	11484	15832.2	13975.5	13212.3	12314
uc009dkl.2	Zfp422	1504.57	929.907	1023.82	1085.7	917.139	940.043	2706.5	1299.61	2575.16
uc007vha.1	Adamts12	2.52303	23.9358	0	42.468	1.16094	0	35.6961	76.58	0
uc033gsm.1		1636.6	38.2973	77.0756	34.159	60.3686	5.30598	2445.64	14.2649	1921.18
uc009kal.1	Tacc2	0	27.5262	0	0	859.092	0	0	12.0125	2.91088
uc007dxr.2		2159.71	2994.37	6911.12	2613.63	2552.9	4362.4	5500.86	4151.84	7934.08
uc009lrv.1		195.955	262.097	152.867	282.504	268.176	147.683	508.898	172.68	329.899
uc009qmt.1	Vps13c	5952.66	4385.04	5102.41	6901.97	5906.84	4363.28	4911.42	4973.94	5375.42
uc007koa.2	Slfn5	958.751	0	0	944.451	199.681	0	139.123	900.19	852.887
uc009vej.3	Gapdhs	0	0	0	7.38573	0	0	5.49171	7.50784	0
uc009fdc.2		0	0	16.6997	0	91.7139	0	76.8839	16.5172	0
uc011xnc.1	Otogl	158.951	120.876	26.9765	53.5466	105.645	0	150.107	136.643	96.0589
uc007cjj.1	Steap3	0	490.684	431.624	0	0	349.31	0	537.561	239.662
uc009tfb.2	Mospd1	1032.76	2226.03	1273.03	1850.13	1476.71	719.845	1394.89	835.623	603.522
uc007gfi.2	Timm13	1195.92	1231.5	1097.04	1080.16	1263.1	1040.86	1336.32	1044.34	1511.71
uc008jpg.1	Zeb2	311.173	369.809	313.441	298.199	325.062	321.012	97.0201	162.92	255.187
uc012hcn.1	Ctnnb1	0	607.97	811.863	388.674	368.016	0	0	384.401	236.751
uc033ghv.1		15.1382	78.9882	10.2768	28.6197	18.575	158.295	10.9834	3.75392	0
uc007mjl.1	Itgb4	1660.99	1440.94	1714.93	1736.57	1179.51	474.885	354.215	888.178	284.296
uc008zez.2	Hspb8	1241.33	1437.35	566.506	814.277	682.63	634.949	740.465	668.949	785.937
uc033huh.1		0.841009	4.78717	25.6919	1.84643	2.32187	0.88433	12.814	1.50157	3.88117
uc012djp.2	Ptch2	0	0	0	33.2358	0	0	0	0	0
uc008hlj.2	Zfp518a	428.915	56.2492	71.9373	40.6215	95.1967	38.0262	655.344	138.895	391.028
uc009gry.2	Tsks	0	0	0	0	0	0	0	6.00627	0
uc007kxu.1	Nme1	6926.55	6333.42	7476.34	7309.11	6979.54	3814.12	6291.66	6566.36	8858.77
uc008wpi.1	Reln	4642.37	2926.16	8739.09	0	4250.18	6183.23	9779.81	5598.6	4842.73
uc007yxs.2	Dlg1	1195.07	2376.83	894.077	1904.6	4179.37	1951.72	3758.16	3992.67	5156.13
uc011zym.1	Rapgef3	0	0	0	358.208	547.961	0	0	0	0
uc009jmi.1	Zp2	0	0	14.1305	0	0	0	0	0	0
uc009ncr.1	Lrrc29	488.626	590.018	458.6	610.246	434.19	251.15	202.278	350.616	318.256
uc009ttw.2	Arhgef9	444.053	813.818	891.508	571.471	659.411	157.411	764.262	656.936	800.491
uc029sch.1	A830082K12Rik	327.994	283.64	336.564	262.194	333.188	91.086	282.823	319.834	321.167
uc007ntz.3	Psma3	5890.43	6079.7	5799.94	5467.29	6296.91	6999.47	5923.72	5076.8	5557.83
uc008ber.1	Kifc5b	79.0549	56.2492	47.53	49.8537	90.553	45.9852	75.9686	31.5329	122.257
uc012eun.2	Gpr19	0	0	3.85378	0	0	0	0	2.25235	0.970292
uc009kpj.1	Phlda2	16.8202	14.3615	0	3.69287	0	0	0	0	0
uc008kva.2	Madd	1330.48	228.587	5738.28	1184.49	1355.97	3519.63	1380.25	5343.33	745.184
uc007wzp.3	Tcf20	5974.53	14973.1	8715.97	14306.2	0	443.934	0	4425.12	1794.07
uc008zes.1	Cit	4192.43	2010.61	1635.29	1836.28	2955.74	3272.02	2542.66	1898.73	1208.01
uc007ego.1	Syne1	9137.57	5137.83	6252.12	10494.2	7130.46	11975.6	7122.74	4720.93	3685.17
uc007bpa.1	Speg	1163.12	1093.87	1145.86	841.051	667.538	374.956	1624.63	1004.55	480.295
uc008qza.2	Sars	3824.91	3980.53	4379.18	4612.39	4217.68	3962.68	3262.07	3586.5	3009.85
uc009fyy.1	Gmfg	5.04606	0	61.6605	12.0018	0	0	0	17.268	0
uc007iuw.2	Cdkl3	153.064	0	0	96.9378	124.22	0	141.869	0	0
uc008poc.1	Gria2	8976.09	10142.8	13027.1	7984.9	23462.5	960.382	8332.75	7029.59	8792.79
uc033jlr.1	Fbxo9	0	236.965	0	0	0	0	0	70.5737	0
uc007pkb.2		2980.54	2472.57	1907.62	2366.2	3263.39	1966.75	2430.08	2218.57	1615.54
uc008uov.1	Bmp8b	0	0	0	0.923217	0	0	1.83057	0	0
uc008xld.1	Sel1l3	388.546	260.901	653.858	407.139	417.937	1723.56	123.563	93.0972	376.473
uc008zin.2	Ptpn11	299.399	560.098	323.718	308.354	544.479	759.639	68.6463	189.948	55.3066
uc007vrc.2	Utp23	608.05	824.589	641.012	610.246	611.813	700.389	725.821	337.102	735.481
uc008elq.1	Kdm3b	5505.25	5663.22	5634.23	5253.1	5311.28	4569.33	4928.81	5708.21	5566.57
uc007fqg.2	Specc1l	4.20505	89.7594	6.42297	0.923217	2.32187	0	0	4.5047	12.6138
uc056zfp.1		204.365	233.374	138.736	248.345	204.325	52.1755	127.225	195.955	193.088
uc033gev.1		2.52303	14.3615	5.13838	1.84643	9.28748	0	28.3738	15.0157	13.5841
uc029vys.1		0	0	2.56919	0	4.64374	0	0	0	0
uc008udi.1	Spata6	0	0	2.56919	3.69287	3.48281	0	0	0	0
uc009jru.1	Atxn2l	9175.41	8412.25	8545.12	7917.51	9938.77	9978.78	13831.8	11810.6	9516.62
uc009cse.1	1600020E01Rik	0	44.2813	8.99216	8.30895	53.403	0	74.138	18.7696	29.1088
uc009quf.1	Gsta2	0	4.78717	0	0	0	0	0	0	0
uc009spy.1	Dynlt3	14013.7	15966.4	16223.1	14144.6	15807.3	18684.1	13713.7	14516.4	14443.8
uc011wxj.1		1412.9	902.381	327.571	904.753	667.538	786.169	2218.65	1320.63	1394.31
uc007fzx.2	Palm	1486.06	2028.56	2319.98	2246.19	2199.97	2374.43	4632.25	3277.17	3714.28
uc009uth.2	Gpr64	100.08	0	1.28459	0	0	0	0	0	0
uc007dji.1	Mpzl1	1806.49	1444.53	1483.71	1640.56	1430.27	2569.86	1149.6	1791.37	1253.62
uc007kww.1	Stxbp4	192.591	169.944	204.25	186.49	156.726	279.448	140.954	199.709	195.029
uc009gek.2	Aplp1	47596.1	51615.2	51332.4	50788	49684.5	70754.4	68514.5	59378	60345.4
uc007whi.1	Naprt1	164.838	223.8	255.634	314.817	217.095	288.292	221.499	147.154	258.098
uc008jmw.1	Rabgap1	71.4858	128.057	80.9294	85.8592	248.44	61.0188	87.8673	62.3151	64.0393
uc007fdw.2	Micu1	396.956	339.889	382.809	515.155	400.523	1154.05	379.843	446.717	283.325
uc029wtt.1	Colgalt1	95.0341	25.1326	66.7989	146.791	46.4374	615.494	45.7642	13.5141	13.5841
uc008gby.1	B3gnt1	3511.21	4388.63	4675.92	1585.16	2613.27	7265.65	4248.75	2735.11	4508.95
uc008azx.1	Ccdc154	0	2.39358	0	0	0	0	0	0	15.5247
uc008qtk.1	Gm15886	5.04606	0	2.56919	14.7715	38.3109	0	0	10.511	0
uc008rez.1	Usp53	3823.23	3818.96	3449.14	3392.82	3734.73	5968.34	4270.72	4835.05	5416.17
uc008tab.2	E130308A19Rik	1499.52	1667.13	1640.43	1455.91	1393.12	713.654	1933.08	2028.62	1541.79
uc009pxw.1	Hexa	2752.62	2745.44	2575.61	3022.61	2756.06	2137.43	2565.54	2587.2	2677.04
uc057bnk.1	Itga4	0	19.1487	10.2768	31.3894	5.80468	0	0	18.0188	0
uc007ixt.1	Acsl6	7459.75	8820.35	8572.1	8832.42	7678.43	11022.3	8987.18	8014.62	1732.94
uc008tfg.1	Rgs3	21.8662	83.7754	35.9686	192.029	46.4374	55.7128	0	183.191	99.9401
uc009eol.2	Aebp2	234.642	305.182	355.833	337.897	8.12655	2.65299	0.915284	394.912	347.365
uc007myh.1	Pfn4	84.9419	95.7433	125.89	0	105.645	0	0	86.3402	59.1878
uc011xlw.1	Usp44	15.9792	0	0	0	0	0	0	0	0
uc007zqk.2	Vgll3	410.413	859.296	589.629	319.433	374.982	34.4889	105.258	404.673	302.731
uc007qwy.2	Zfp934	0	141.221	0	122.788	80.1045	0	116.241	415.184	125.168
uc007lgg.1	Pnmt	0	4.78717	0	0	0	3.53732	0	0	0
uc007mdt.1	Map2k6	23.5483	7.18075	0	1.84643	27.8624	132.649	0	0	67.9204
uc008otd.1		1164.8	1014.88	992.991	911.215	965.898	167.138	1448.9	735.018	1027.54
uc009fif.2	Strn4	3988.91	3595.16	3853.78	3757.49	4101.58	4757.7	4911.42	4674.38	4571.05
uc008zji.2	Tmem116	28.5943	22.739	71.9373	48.0073	33.6671	0	40.2725	34.5361	0
uc008cpp.1	Rcan2	1.68202	2.39358	51.3838	1.84643	3.48281	0	0	3.00314	3.88117
uc007oej.2		42.0505	138.828	128.459	91.3985	103.323	188.362	94.2743	71.3245	129.049
uc009cgn.1	Krcc1	10.9331	9.57433	6.42297	9.23217	22.0578	28.2986	11.8987	10.511	28.1385
uc012ejw.1	9330158H04Rik	191.75	67.0203	113.044	118.172	172.979	0	107.088	68.3214	103.821
uc012fgt.1	Samd4b	8.41009	11.9679	17.9843	10.1554	17.414	53.0598	15.5598	16.5172	8.73263
uc012guc.1	Stra6	252.303	961.024	357.117	103.4	246.118	76.9367	262.687	342.358	365.8
uc008imm.1	Etl4	413.777	37.1005	930.046	2.76965	428.385	4396	508.898	1073.62	575.383
uc033gsc.1		26.9123	3.59037	5.13838	1.84643	25.5406	0	0.915284	0.750784	0
uc029rbp.1		1.68202	0	2.56919	1.84643	1.16094	0	0	1.50157	0
uc008fac.2	Iigp1	5.04606	70.6107	0	22.1572	0	0	0	0	2.91088
uc008dps.2	Prkd3	4946.82	3930.26	2246.76	806.892	994.922	1636.89	3565.95	3127.77	954.767
uc008cdp.1	C4a	38.6864	17.9519	32.1149	89.552	478.305	0	148.276	0	0
uc009fsh.1	Prr19	0	0	10.2768	0	0	0	0	0	0
uc009bad.2	St7	1012.58	2023.77	1339.83	426.526	1501.09	1636.01	1406.79	1714.04	2104.56
uc012eod.1	Spr	960.433	922.726	1179.26	930.603	971.703	1475.95	904.301	857.395	846.095
uc009rqx.1	Ip6k2	3242.93	3803.4	3758.72	2620.09	3515.31	4704.64	4542.56	3814.73	4548.73
uc008yxr.2		0	0	0	2.76965	0	0	0	0	0
uc009usw.3	Sh3kbp1	171.566	11.9679	51.3838	48.0073	5.80468	0	26.5432	22.5235	57.2472
uc007hly.1	Apon	0	0	0	3.69287	0	0	0	0	0
uc008etc.1	Pabpc2	2.52303	0	0	0	0	0	0	0	0
uc007qel.2	Gcnt2	111.854	520.604	298.026	611.17	233.348	326.318	133.632	36.7884	152.336
uc007yxa.2	Xxylt1	2683.66	2398.37	3104.86	2516.69	2736.32	2603.47	2801.69	2693.06	2622.7
uc007mbb.1	Cacng5	931.838	0	955.738	0	1123.79	114.079	1066.31	1197.5	1067.32
uc009edn.2	Nrip2	1768.64	1395.46	1826.69	1608.24	1830.79	1927.84	1674.97	2114.21	1886.25
uc012coc.1	Tnik	486.944	1754.5	1835.68	732.111	1517.34	3418.82	412.793	2239.59	2057.02
uc007hjc.1	Arhgap9	0	0	80.9294	12.925	24.3796	0	0	0	0
uc007sle.2	Adk	1748.46	1913.67	2054.07	1762.42	1892.32	2907.68	713.007	1587.91	1439.91
uc007ohm.1	Ttll5	17.6612	0	0	11.0786	0	0	0	2.25235	0
uc008ttj.1	Cyp2j9	4889.63	3877.6	4349.64	3992.91	4013.35	3746.91	3764.56	5012.23	4211.07
uc057byy.1		60.5527	140.025	145.159	70.1645	105.645	6.19031	48.5101	52.5549	29.1088
uc007krr.2	Bcas3	453.304	642.677	142.59	352.669	182.267	733.11	201.363	259.021	301.761
uc033iav.1		1150.5	1342.8	1338.55	1381.13	1549.85	7.95897	964.71	1189.99	1155.62
uc056zdh.1		137.085	114.892	91.2062	108.94	188.072	96.392	25.628	115.621	68.8907
uc029yhf.1	Erdr1	656.828	707.304	1378.37	1503.92	936.875	2159.53	2029.19	4853.82	2921.55
uc007yaz.1		25.2303	15.5583	39.8224	20.3108	10.4484	1.76866	4.57642	6.75706	20.3761
uc007ldq.1	Osbpl7	22.7073	95.7433	16.6997	60.9323	249.601	30.9515	289.23	21.022	32.0196
uc009jtl.1	Tmem219	63.0757	58.6428	96.3446	72.9341	116.094	78.7054	111.665	105.11	25.2276
uc012byb.2	Nckap1	327.994	284.836	160.574	235.42	325.062	31.8359	739.55	171.93	268.771
uc008alo.1	Acat3	1058.83	817.409	1237.06	1076.47	993.761	825.964	1070.88	1138.19	1087.7
uc007syw.1	Chat	12.6151	4.78717	7.70756	17.5411	16.2531	0	13.7293	6.00627	16.495
uc009awd.2	Pon1	0	35.9037	5.13838	15.6947	0	0	0	0	0
uc007aix.1	Eya1	122.787	257.31	55.2375	248.345	292.556	84.0113	15.5598	215.475	118.376
uc008xlr.2	Stim2	0	0	0	0	0	0	295.637	0	0
uc007rvb.2	Elovl7	285.943	319.543	569.075	0	0	0	0	0	0
uc008olc.2	Kcnq2	21.8662	171.141	281.326	165.256	413.293	87.5487	85.1214	95.3496	157.187
uc008vvb.2	Tardbp	1957.87	1370.33	1838.25	1574.08	1970.11	1941.99	3107.39	2043.63	3165.09
uc009amm.1	Zkscan14	364.157	372.202	355.833	463.455	402.845	219.314	350.554	407.676	313.404
uc007ugi.2	Dleu2	182.499	132.844	73.2219	180.951	114.933	189.247	114.411	118.624	138.752
uc009peu.2	Ube4a	13204.7	12055.3	11648.7	12148.6	12802.8	10268.8	10536.8	11297.8	11807.5
uc012hph.1	Mum1l1	0	0	0	51.7001	0	0	0	0	0
uc012bmo.1	Fgf8	0	4.78717	21.8381	0	9.28748	0	0	58.5612	0
uc008gug.2	Gm4952	0	14.3615	29.5457	0	4.64374	0	0	0	28.1385
uc009dfz.2	Rpusd3	108.49	9.57433	0	90.4753	71.978	0	220.584	86.3402	0
uc008iwc.1	Surf6	1394.39	1291.34	1396.35	1375.59	1456.97	1961.44	1416.86	1087.14	1394.31
uc009ahj.1	Mad1l1	1316.18	908.365	1028.96	770.886	1108.69	1002.83	879.588	845.383	531.72
uc009gha.1	Mag	5141.09	3158.33	4510.21	3486.99	3031.2	1690.84	1006.81	2039.88	2978.8
uc007wrp.2	Sh3bp1	0	44.2813	0	0	0	0	16.4751	0	25.2276
uc012bhh.2	Dpf2	224.549	189.093	186.266	84.0127	96.3576	0	0	86.3402	129.049
uc007ull.1	Dock5	5379.1	4094.22	3959.12	5591	4451.03	2407.15	1988.91	3155.55	2357.81
uc007les.2	Cwc25	48.7785	89.7594	32.1149	44.3144	48.7593	3.53732	0.915284	10.511	130.989
uc012bbt.2	Hars2	254.826	627.119	222.235	132.02	166.014	726.919	847.553	290.553	341.543
uc008hvn.1	Wdr96	10.9331	22.739	119.467	53.5466	22.0578	0	0	17.268	19.4058
uc056yuz.1		928.474	566.082	283.895	391.444	285.59	47.7538	141.869	304.068	202.791
uc029ygo.1		0.841009	0	0	0	0	0	0	0.750784	0
uc008lox.2	Slc12a6	4869.44	5003.78	2926.31	5614.08	4129.45	1284.93	8423.36	2541.4	2272.42
uc007fda.2	Lims1	623.188	134.041	665.42	132.02	799.884	867.528	2341.3	1191.49	1313.78
uc033fsd.1	Anks1b	9706.93	11793.2	9172	12653.6	8928.75	13061.6	4028.17	7076.89	11120.5
uc007src.1	Rps24	3341.33	4357.52	3965.54	2843.51	2959.22	5477.54	3489.98	4033.96	3166.06
uc008upz.1		0.841009	1.19679	0	0	0	0	0	0	0
uc009tns.1	Irak1	54.6656	274.065	155.436	82.1663	84.7483	217.545	97.0201	159.166	128.079
uc009dcn.1	Chl1	357.429	161.567	462.454	74.7806	593.238	1146.98	0	48.0502	0
uc011xov.1	Irak3	109.331	0	61.6605	17.5411	30.1843	62.7874	37.5267	0	144.574
uc008rnf.1	Adh1	10.0921	84.9722	23.1227	27.6965	4.64374	0	0	0	0
uc029vqm.1	Gm6408	0	0	0	11.0786	6.96561	0	0	0	0
uc007ldz.1	Gpr179	2.52303	0	0	0	0	163.601	0	0	0
uc011zdo.1	Bdp1	738.406	522.998	300.595	484.689	182.267	16.8023	381.674	205.715	227.048
uc008azj.1	Hn1l	1104.25	894.003	652.574	783.811	744.16	829.501	814.603	676.456	947.975
uc007aob.2	Zfp451	4565.84	4030.79	3742.02	3790.73	4279.21	4155.47	3631.85	4503.2	4462.37
uc009ayf.1	Phf14	1428.03	1834.68	1591.61	1731.95	1684.52	836.576	1594.43	1441.51	814.075
uc007tjo.3	Tmem260	0	1659.95	2438.16	0	2401.98	57.4814	0	2810.18	0
uc008nfg.2	Gm14164	0	0	0	10.1554	0	0	0	0	0
uc009fst.1	Cxcl17	0	0	5.13838	2.76965	0	0	31.1197	0	5.82175
uc029usl.1		0	1.19679	1.28459	0.923217	0	0	0.915284	0.750784	0
uc009ern.1	1700073E17Rik	0	0	10.2768	3.69287	9.28748	0	0	0	0
uc009gcq.1	Zfp74	109.331	82.5786	84.7832	14.7715	117.254	7.95897	24.7127	55.558	67.9204
uc033gmv.1		4.20505	5.98396	6.42297	3.69287	4.64374	1.76866	4.57642	3.00314	2.91088
uc011ywc.1	Ryr2	0	17.9519	0	12.925	18.575	0	0	10.511	0
uc007phm.1	Wdr60	6.72807	9.57433	24.4073	11.0786	3.48281	7.07464	20.1363	19.5204	22.3167
uc008uly.2	Ppih	109.331	265.688	133.598	249.269	206.646	4.42165	239.805	350.616	376.473
uc029vcj.1		3.36404	1.19679	1.28459	3.69287	1.16094	0	0	0.750784	0.970292
uc007eik.2	Ginm1	21.0252	38.2973	37.2532	28.6197	41.7937	45.9852	34.7808	15.0157	39.782
uc011yvp.1	Gm20658	0	0	0	0	0	0	0	7.50784	23.287
uc007bzi.1	Cops8	5908.09	5648.86	6189.17	5506.99	5891.75	5169.79	5142.07	5835.09	5555.89
uc009jjk.3	Nucb2	1936.84	2757.41	2078.47	2528.69	2418.23	0	3358.18	2990.37	2995.29
uc012fjl.1	Snord88c	11.7741	87.3658	7.70756	50.7769	22.0578	194.553	32.035	36.0376	8.73263
uc009fli.2	Rtn2	3133.6	2357.68	2829.96	2662.56	2637.64	4412.81	3421.33	2971.6	3630.83
uc009srl.2	Ddx3x	36793.3	34740.5	42766.7	35639.9	38720.7	45627.9	30506.4	32129.8	36163.8
uc012dyc.1	Slc4a4	5284.9	4142.1	3838.37	1651.63	4989.7	2064.03	1785.72	3052.69	5509.32
uc012eje.2	Kcp	0	1.19679	0	29.5429	8.12655	0	0	0	0
uc008eac.3	Wac	101.762	721.665	390.517	1118.94	329.706	5127.35	77.7992	251.513	370.652
uc009ijs.1	Aqp11	519.744	397.335	587.059	324.049	433.029	389.99	346.893	467.738	418.196
uc008ste.1	Tmod1	1647.54	1505.56	1902.48	2319.12	1740.24	2673.33	1666.73	2108.2	1918.27
uc007qng.1	Auh	288.466	356.644	289.034	176.334	143.956	154.758	179.396	124.63	237.722
uc007mro.3	Aatk	2520.5	3851.27	3874.34	8201.86	3174	3304.74	1993.49	6335.12	2489.77
uc007bfd.2		77.3729	11.9679	41.107	64.6252	63.8514	182.172	0	132.138	0
uc057bhc.1	Scn8a	2269.88	733.633	256.919	200.338	2270.79	1424.66	578.46	581.107	1876.54
uc057aim.1		65.5987	65.8235	69.3681	84.0127	98.6795	39.7948	31.1197	87.091	33.9602
uc011ypj.1	Angel1	598.799	560.098	629.451	717.34	556.088	856.916	513.475	449.72	459.918
uc029qtf.1		0.841009	4.78717	5.13838	0.923217	1.16094	0.88433	19.221	88.5925	0.970292
uc007bma.2	Mir26b	0	0	0	1.84643	2.32187	0	0	0.750784	0
uc033jux.1		193.432	180.716	119.467	161.563	264.693	179.519	209.6	186.194	140.692
uc009gxj.2	Grwd1	0	0	86.0678	0	17.414	0	151.937	0	52.3958
uc008ewp.1	Dmxl1	391.91	131.647	264.626	133.866	294.878	19.4553	417.37	175.683	131.96
uc009eew.2	Clec2g	0	0	0	7.38573	0	0	0	0	0
uc009krd.2	Insr	10159.4	4069.09	6884.14	10613.3	6769.41	0	4086.74	3515.17	10294.8
uc007nrd.1	Fancm	42.0505	39.4941	56.5221	0	0	0	0	0	84.4154
uc007ifc.2	Ahsa2	801.482	528.982	772.041	697.952	417.937	0	2528.02	638.166	787.877
uc007etp.1	Hey2	1078.17	1503.17	1133.01	937.988	919.461	1685.53	1133.12	921.963	1168.23
uc007ogb.2	Arel1	524.79	907.168	411.07	3179.56	1463.94	271.489	301.129	592.369	935.362
uc008fal.1	Rbm22	982.299	501.456	927.477	534.543	540.996	263.53	383.504	360.376	351.246
uc012cbn.1	Chst14	230.437	192.683	328.856	178.181	192.715	116.732	271.839	124.63	152.336
uc009rbx.2		4110.01	2873.5	5513.48	5317.73	6111.16	5482.85	5619.85	5470.96	4559.4
uc008tkf.3	Nfib	703.925	615.151	404.647	620.402	755.769	147.683	98.8507	568.344	207.642
uc008mrr.1	Slc24a3	248.098	0	975.007	339.744	544.479	0	2204.92	0	0
uc007ikd.2	Npm1	15162.6	15347.7	16522.4	10225.6	17286.3	32378	15796.9	13922.5	12799.1
uc012gcf.1		0	7.18075	2.56919	6.46252	0	11.4963	3.66114	0	3.88117
uc007ddd.2	Angptl1	53.8246	120.876	24.4073	62.7787	42.9546	192.784	86.0367	19.5204	41.7226
uc009ukl.2	Cldn2	714.858	2939.32	1406.63	2134.48	826.586	28.2986	44.8489	138.144	0
uc008agr.2		6696.12	6703.23	10803.4	11944.6	12592.7	15254.7	21997.9	14658.3	19605.7
uc057anr.1		0	0	10.2768	11.0786	0	0	0	0	0
uc008ttx.1	Nfia	105.126	80.185	61.6605	84.0127	23.2187	121.153	61.3241	42.7947	80.5342
uc009axq.1	A430035B10Rik	0	0	0	3.69287	0	0	0	9.00941	10.6732
uc029wmx.2		95.8751	116.089	84.7832	174.488	147.439	182.172	4.57642	143.4	38.8117
uc033hjx.1		387.705	27.5262	21.8381	756.115	729.067	309.515	575.714	562.337	624.868
uc007zko.2	Bbx	6158.71	6846.84	5232.15	6661.93	9163.26	937.39	4652.39	8016.12	6657.17
uc007rqh.1	Smn1	1344.77	1511.55	1244.77	1253.73	1389.64	2609.66	2050.24	1735.06	1683.46
uc008cay.2	Rxrb	433.12	676.187	213.243	119.095	895.081	615.494	951.896	990.284	666.591
uc007ujs.3	Clu	47104.9	48276.2	48245.5	49469.7	42324.2	55303.3	40855.5	44390.9	49045.4
uc008yxq.1		0	0	0	2.76965	0	0	0	0	0
uc008mjz.2	4930402H24Rik	338.086	397.335	413.639	386.828	586.272	47.7538	345.977	247.759	448.275
uc009lll.1	6430573F11Rik	5.88707	135.237	77.0756	10.1554	8.12655	1286.7	162.005	6.75706	2.91088
uc009drf.2	Lpcat3	1397.76	1559.42	1391.22	1703.34	1337.4	2358.51	1158.75	1093.14	1715.48
uc009lji.1	Mak16	2562.56	2907.01	2610.3	2873.05	3079.96	4552.53	3686.77	2880.76	3007.91
uc008lgh.2	Ext2	123.628	53.8556	29.5457	31.3894	19.7359	1.76866	24.7127	27.779	2.91088
uc007vhy.2	6030458C11Rik	0	0	286.464	0	0	0	0	260.522	0
uc008wnw.2	Magi2	5743.25	9364.89	2461.28	6241.87	3511.83	1341.53	3690.43	6139.91	2476.19
uc033huy.1	Atp8b2	6795.36	6113.21	6139.07	6286.18	5726.89	7166.61	6698.05	6317.85	6382.58
uc029rlx.1	Obscn	0	13.1647	48.8146	12.925	9.28748	0	0	15.0157	15.5247
uc008hrp.1	Mgea5	1645.86	916.742	733.503	1045.08	884.633	1237.18	908.877	1129.18	850.946
uc008ise.1	BC029214	896.516	1085.49	1100.9	989.688	1021.62	1333.57	1173.39	1064.61	1090.61
uc007yfi.2	Snx29	228.755	203.455	362.256	204.031	229.865	145.03	178.48	256.017	97.9995
uc008yag.1		5817.26	6078.5	6465.36	5870.74	5635.18	5815.35	5089.9	5522.77	5194.94
uc008eyf.1	Zfp608	109.331	281.246	107.906	36.0055	131.186	408.56	83.2909	137.393	175.623
uc012fne.1	Mir7-2	0.841009	2.39358	1.28459	0.923217	1.16094	0	1.83057	2.25235	0.970292
uc007lov.2	Rundc1	2909.05	3068.57	3117.71	3479.6	3609.35	3505.48	3939.38	3717.88	3642.48
uc008kjn.2	Slc43a3	28.5943	78.9882	91.2062	121.865	106.806	0	0	27.0282	107.702
uc008qli.1	Mrps21	835.122	824.589	608.898	481.919	980.99	1137.25	812.773	859.648	459.918
uc012bma.1	Cnnm1	4564.16	3932.66	5801.23	5427.59	7135.11	8954.73	5525.57	6586.63	6061.41
uc008fls.2	Gnal	14647.9	17302	10314	10689	14451.3	377.609	13981	17729	17095.6
uc009amc.2	Arpc1b	106.808	0	0	0	8.12655	394.411	0	0	8.73263
uc011xum.1	Cdkl3	11.7741	7.18075	10.2768	0	12.7703	0	29.2891	7.50784	3.88117
uc029sxy.1		9.2511	2.39358	0	3.69287	3.48281	0	0	0	2.91088
uc007ugg.1	Dleu2	2.52303	7.18075	142.59	4.61608	1.16094	0	9.15284	6.00627	8.73263
uc012hpz.1	Mir764	52.1426	35.9037	29.5457	12.925	15.0922	0	0.915284	24.0251	9.70292
uc008jpn.2	Acvr2a	8401.68	7677.42	8587.51	7464.21	8191.56	14548.1	9291.05	9955.4	10953.6
uc008lua.1	Nusap1	72.3268	137.631	159.29	205.877	214.773	0	194.04	154.662	268.771
uc029rza.1		142.131	159.173	188.835	99.7074	195.037	133.534	218.753	171.179	128.079
uc011yeb.1	Grb7	58.0296	59.8396	62.9451	69.2413	92.8748	0	0	0	60.1581
uc033fxq.1		1034.44	963.417	1179.26	1105.09	1092.44	755.218	1333.57	1131.43	1040.15
uc007aie.1	Sulf1	0	513.424	493.284	408.062	383.109	0	0	0	0
uc009gjh.2	Chst8	582.819	481.11	498.422	331.435	365.695	239.653	410.047	518.041	562.769
uc008qgl.2	Celf3	640.849	674.99	562.652	370.21	580.468	30.9515	508.898	435.455	546.274
uc033gkr.1		28.5943	81.3818	24.4073	47.0841	41.7937	85.78	30.2044	18.0188	10.6732
uc033fvm.1		18.5022	26.3294	0	2.76965	0	0.88433	11.8987	9.00941	1.94058
uc007uvo.2	Tbc1d4	0	106.514	132.313	60.0091	155.565	0	56.7476	38.29	70.8313
uc057bpq.1		423.028	562.492	231.227	475.457	373.821	268.836	311.197	364.13	230.93
uc007ozj.2	Setd3	12228.3	13374.1	13363.6	11989.8	13508.6	13925.5	13331.1	13993.9	13697.6
uc007xwp.2	ATF7	97.5571	25.1326	41.107	20.3108	27.8624	0	0	73.5768	121.287
uc008lqa.2	C130080G10Rik	0	0	59.0913	14.7715	71.978	91.9703	0	0	0
uc007wuw.1	Cbx7	514.698	92.1529	425.201	151.408	352.924	45.9852	9.15284	168.176	60.1581
uc007kcn.1	Tsr1	0	69.4139	0	243.729	0	0	0	0	0
uc008awg.3	Mlst8	630.757	245.342	60.3759	104.324	40.6327	1619.21	738.634	638.166	1580.61
uc007aop.2	Dst	3428.79	3078.15	327.571	2186.18	2392.69	147.683	505.237	3273.42	1025.6
uc008bzx.2	Kifc1	2.52303	13.1647	0	48.0073	73.1389	0	0	3.75392	0
uc008auy.2	Ntn3	386.864	208.242	398.224	450.53	253.084	366.997	121.733	477.499	461.859
uc008vum.1	Ptchd2	2388.47	2034.55	3844.79	2424.37	1277.03	2111.78	2791.62	985.029	3634.71
uc008pqt.1	Pet112	0	99.3337	119.467	0	0	0	0	0	0
uc008fox.1	Me2	2354.83	2793.31	1924.32	2952.45	2607.46	2507.08	2160.07	2223.82	3088.44
uc057apa.1		268.282	174.732	169.566	204.954	323.901	301.557	34.7808	269.531	148.455
uc008abk.1	Kcnj6	1150.5	1111.82	1792.01	1191.87	1665.94	1093.03	1307.03	1157.71	1623.3
uc029xfa.1	D430036J16Rik	0	0	0	0	22.0578	0	0	0	32.0196
uc007zyx.1	Smim11	681.218	745.601	773.326	548.391	618.779	1390.17	572.968	641.92	627.779
uc007wbb.1	St3gal1	3.36404	7.18075	327.571	447.76	256.567	1064.73	484.185	0.750784	288.177
uc008ray.2	Amy2a3	7.56908	0	0	0	0	27.4142	0	6.00627	0
uc007cpw.2		100.08	90.9561	132.313	109.863	140.473	258.224	148.276	52.5549	111.584
uc012dyq.1	Art3	9.2511	16.7551	1.28459	8.30895	22.0578	0	3.66114	8.25862	0
uc033img.1		13256.8	15579.8	14442.7	14842.6	14710.2	21452.1	32272.9	18788.4	17896.1
uc009bih.2	Cnot4	6113.3	4169.62	3627.69	3153.71	4442.9	1055.01	1881.82	4015.19	5327.87
uc007rey.2	Pdcd6	3639.05	3805.8	3517.22	3438.98	3698.74	3786.7	3532.08	4080.51	3862.73
uc029rat.1		1.68202	1.19679	2.56919	2.76965	0	0	0	3.75392	4.85146
uc008fmr.1	Cep76	1371.69	1260.22	1499.12	1331.28	1360.62	603.997	1112.99	1250.06	1265.26
uc007mws.2	Asxl2	39.5274	27.5262	34.684	77.5502	52.2421	0	0	0	46.574
uc009evo.1	Tmc4	269.964	143.615	57.8067	156.947	170.657	592.501	269.094	150.157	85.3857
uc007bfj.1	Nrp2	1542.41	1972.31	0	0	941.519	166.254	1218.24	893.433	2.91088
uc007fzi.1	Cdc34	933.52	1048.39	1052.08	917.678	1088.96	1658.12	1066.31	1210.26	1306.01
uc008uug.1	Zmym1	5.04606	0	0	0	0	0	0	0	0
uc009cuz.2	Rab7	25341.3	25525.2	28042.7	24267.7	25944.6	21566.2	25197.8	26310.5	29467.8
uc009pjp.1	Pts	2059.63	2082.42	1736.77	1965.53	1470.9	1349.49	1582.53	1482.8	2323.85
uc008cgd.1	Bag6	2418.74	3519.76	3772.85	3246.95	2407.78	5875.49	4427.23	4647.35	3547.39
uc012elw.2	Hnrnpa2b1	954.546	627.119	1276.89	841.974	766.217	898.479	1539.51	1897.23	1550.53
uc007usr.1		0	0	0	0	0	0	0	4.5047	0
uc008rvq.1	Srsf11	89.147	168.748	390.517	71.0877	88.2311	21.2239	255.364	114.87	450.216
uc009qrn.2	Arpp19	3.36404	2.39358	2.56919	12.925	4.64374	0.88433	91.5284	17.268	19.4058
uc007mzn.1		9.2511	0	0	0	0	0	0	0	0
uc007rrc.2	Rad17	1679.5	1428.97	1369.38	1825.2	1472.07	2224.97	2194.85	2245.6	1881.4
uc008hzp.1		193.432	202.258	95.06	180.951	82.4264	71.6307	246.211	189.948	156.217
uc009luh.2	Palld	0	0	0	90.4753	0	0	0	0	0
uc009kjw.2	Hras	354.065	337.495	597.336	462.532	455.087	0	810.942	798.083	848.035
uc009lfb.2	Adam18	87.465	56.2492	37.2532	78.4734	46.4374	0	44.8489	15.0157	63.069
uc009rkt.1	Manf	116.9	634.299	472.731	43.3912	88.2311	413.866	1100.17	268.781	93.148
uc009grr.1	Med25	67.2807	67.0203	407.216	60.0091	236.831	0	15.5598	650.179	114.494
uc029uwo.1	Gm11413	10.0921	26.3294	0	0	34.8281	0	62.2393	0	13.5841
uc007pcn.2	Traf3	102.603	315.953	164.428	11.0786	414.454	0	161.09	40.5423	806.313
uc007hwx.1	Urgcp	63.0757	81.3818	214.527	0	149.761	0	221.499	72.8261	0
uc007jwi.1	Inca1	0	13.1647	0	5.5393	3.48281	0	0	39.7916	0
uc008bqd.1	Scube3	322.107	488.291	208.104	340.667	319.257	168.907	648.937	283.046	395.879
uc009txx.2	Taf1	15969.9	15425.4	16250.1	15739	15437	22725.5	12321.6	16283.8	16358.2
uc011zws.1	Mir33	0	0	2.56919	0.923217	0	0	0	4.5047	0
uc008ijm.2	E030013I19Rik	17.6612	0	0	0	20.8968	0	37.5267	38.29	11.6435
uc007cob.1	Elk4	51.3016	50.2652	172.136	150.484	304.165	0	90.6132	148.655	276.533
uc011wwn.1	Igsf9	66.4397	0	0	0	0	61.0188	182.142	223.734	0
uc008kbx.1	Cdca7	380.977	408.106	664.135	572.394	652.446	484.613	702.938	619.397	1007.16
uc056yjo.1		366.68	508.636	354.548	333.281	373.821	477.538	258.11	362.629	192.118
uc008ktn.2	Mtch2	4380.82	3631.07	4877.6	6621.31	3878.68	6299.97	5781.85	4555.01	6948.26
uc009kse.1	Stxbp2	99.2391	63.4299	703.958	729.341	712.814	0	421.946	451.972	237.722
uc008uek.1	Tal1	99.2391	51.462	53.953	81.2431	128.864	17.6866	173.904	47.2994	118.376
uc007lzd.1	Tex2	71.4858	88.5626	3.85378	46.1608	147.439	0	43.9336	189.198	2.91088
uc033ghu.1		2.52303	3.59037	2.56919	0.923217	2.32187	4.42165	4.57642	6.00627	0
uc007lua.1	Map3k14	253.144	138.828	173.42	247.422	244.957	246.728	427.438	184.693	159.128
uc008mmi.1	Slc23a2	19730.9	22352.5	22346.8	22148	19568.7	13997.2	13645.1	17367.9	16421.2
uc033huw.1	Lenep	3.36404	83.7754	2.56919	5.5393	4.64374	51.2911	4.57642	2.25235	28.1385
uc007iih.2	Chac2	825.03	1136.95	615.321	1080.16	1174.87	1426.42	416.454	1321.38	1041.12
uc009fvm.1	Adck4	19.3432	0	113.044	474.533	218.256	476.654	0	0	0
uc008ruu.1	Fpgt	3785.38	4003.27	3828.09	3700.25	3942.54	4718.78	3938.47	4238.93	4109.19
uc009dim.3	Syn2	20279.3	18266.6	21564.5	17495.9	21509.8	20978.1	22790.6	25827	27675.6
uc008qlg.2	Prpf3	1401.12	1929.23	657.712	1589.78	1025.11	2109.13	672.734	1894.23	4.85146
uc029qmt.1		87.465	753.979	170.851	270.503	150.922	1065.62	167.497	97.6019	65.9799
uc007erh.1	Akap7	174.93	129.253	300.595	122.788	156.726	1412.27	1769.24	174.182	92.1777
uc008lus.1	Mga	15.1382	169.944	182.412	118.172	184.589	106.12	501.576	161.419	172.712
uc029vdh.1		359.952	193.88	253.065	301.892	249.601	168.023	206.854	406.174	276.533
uc007pex.2	Akt1	7135.96	6638.6	7319.62	6667.47	7131.63	5628.76	8358.38	8367.49	8567.68
uc007ivo.1	9530068E07Rik	9336.89	10577.2	9732.08	9582.07	8556.09	8233.11	8934.09	8994.39	8934.45
uc008nwi.1	Zswim1	972.207	938.284	1013.54	1068.16	1456.97	886.099	929.014	1042.84	959.619
uc009ntt.1	Acsf3	865.399	560.098	667.989	684.104	711.653	135.302	1039.76	822.109	725.778
uc009hxl.1	Mrpl46	1551.66	1513.94	1804.85	1251.88	1903.93	1171.74	1609.07	1092.39	1554.41
uc009rhy.2	Nek11	259.872	277.656	420.062	351.746	270.498	1.76866	80.545	211.721	187.266
uc009mez.2	Zfp617	1184.14	1144.13	1109.89	793.967	1040.2	1731.52	477.778	729.762	925.659
uc033gge.1	Mta1	450.781	3.59037	372.532	358.208	1005.37	453.661	1673.14	253.765	1585.46
uc008psl.1	Arhgef11	1452.42	2071.65	1500.41	1191.87	1866.78	1503.36	2026.44	1946.03	2460.66
uc009ezl.1	Zfp865	75.6908	27.5262	92.4908	48.0073	0	0	0	158.415	0
uc008owr.1	Usp13	3378.33	3565.24	3837.08	3523	3756.79	2428.37	3097.32	3276.42	3984.99
uc009ork.1	Aplp2	89.147	292.017	339.133	108.94	256.567	56.5971	232.482	403.171	391.028
uc009prb.1	Dmxl2	388.546	265.688	492	400.676	179.945	666.785	688.294	189.198	137.781
uc007ggu.2	Matk	222.026	390.154	214.527	323.126	422.58	120.269	560.154	292.055	162.039
uc009keq.1	Mgmt	6.72807	67.0203	0	16.6179	46.4374	0	0	39.0408	21.3464
uc008eiu.2	Sft2d3	662.715	590.018	648.72	738.573	575.824	326.318	551.001	689.971	657.858
uc008nzp.2	Slc9a8	2970.44	2407.94	2330.25	1949.83	1544.04	2570.75	754.194	2163.01	1794.07
uc012aux.1	Foxp4	1010.05	950.252	590.913	470.841	594.399	0	1523.95	792.077	484.176
uc008yco.2	Ppef2	47.9375	94.5465	80.9294	61.8555	82.4264	0	170.243	61.5643	77.6234
uc012doh.1	Prdm2	6054.43	6207.76	5210.31	5910.43	5831.38	4136.9	9583.94	7606.19	7577.01
uc009gus.2	Ppfia3	366.68	50.2652	5.13838	195.722	163.692	28.2986	208.685	122.378	2.91088
uc009odp.2	Arhgap42	26.0713	117.286	19.2689	0	9.28748	19.4553	3.66114	3.75392	6.79204
uc009lns.1	Pcm1	17580.5	19986.4	21482.3	17588.2	21223.1	25922.4	24128.7	25528.2	20965.1
uc009obq.2	Gria4	3462.44	3565.24	3539.06	2575.78	3565.23	6748.32	4855.58	5234.47	4538.06
uc009nku.1	Vac14	1.68202	11.9679	6.42297	0	2.32187	25.6456	7.32227	0	0.970292
uc007czj.2	Arpc5	12347.7	13551.3	14785.7	14280.3	15237.3	7633.54	12049.7	12587.6	13236.7
uc007kyi.1	Luc7l3	5265.56	6072.52	6041.45	3869.2	5638.66	21896.9	13374.1	10015.5	6338.92
uc009gsm.2	Irf3	447.417	781.505	439.331	463.455	316.935	103.467	211.431	329.594	475.443
uc008kjs.1	P2rx3	16.8202	4.78717	0	7.38573	23.2187	69.8621	34.7808	6.00627	0
uc012cel.1	Pank2	470.965	329.118	213.243	211.417	168.336	527.061	947.319	294.307	250.335
uc057axg.1	Lta4h	1174.89	840.148	525.399	1053.39	722.102	0	1118.48	583.359	1180.85
uc009ptx.2	Sin3a	1863.68	2478.56	2421.46	1387.59	1564.94	37.1419	1957.79	1607.43	979.025
uc007pue.3	Hist1h2bg	1240.49	1443.33	1396.35	1291.58	1275.87	1150.51	1742.7	1282.34	2037.61
uc009pwi.2	Stra6	0	0	0	178.181	0	0	0	0	0
uc007vbq.1	Nalcn	28306.7	25541.9	27570	25875.9	30149.5	29028.1	25218.8	29301.6	31025.1
uc009qpz.2	Tex9	363.316	590.018	1235.78	444.067	902.047	0	429.268	928.72	412.374
uc007txj.1	Slc22a17	1156.39	1344	1379.65	1380.21	1343.2	1951.72	1277.74	1005.3	1089.64
uc008gmo.2	Stx5a	1459.99	1584.55	1445.17	1467.91	1573.07	463.389	1239.3	1862.7	1361.32
uc012gyl.2		0	0	258.203	0	0	0	0	0	407.523
uc007isr.2	Zfp879	321.266	384.17	260.773	291.737	355.246	412.982	57.6629	286.8	465.74
uc008phy.1	Fam194a	192.591	81.3818	87.3524	135.713	132.347	138.84	109.834	102.107	71.8016
uc007sdi.1		2.52303	0	0	0.923217	0	0	0	0	0
uc012bdo.1	Csf1r	0	0	3765.15	0	0	0	0	2306.41	0
uc007lbc.1	Snf8	35.3224	20.3455	10.2768	16.6179	32.5062	0	0	31.5329	12.6138
uc012cwo.1		323.789	320.74	466.308	269.579	334.349	152.105	225.16	185.444	198.91
uc008upk.2	Macf1	10885.2	14201.1	16031.7	13681.2	13957.9	11224.8	15102.2	11902.2	16828.7
uc009lhd.2	Ash2l	0	0	0	0	148.6	0	0	0	0
uc057bwv.1	Igf2bp3	0	0	0	15.6947	0	0	0	0	0
uc033iwd.1	Cox6b2	9.2511	21.5422	2.56919	20.3108	5.80468	0	16.4751	0	0.970292
uc008wtv.1	En2	244.734	210.635	182.412	214.186	218.256	197.206	218.753	102.107	112.554
uc007gzv.3	Zdhhc17	142.972	302.788	178.559	228.958	416.776	0	112.58	309.323	44.6334
uc008ftr.1	Mbp	9927.27	9227.26	8709.55	9126.92	9214.34	8481.61	7964.8	7007.07	6598.96
uc012cua.1	Ankrd35	0	266.884	0	384.058	397.04	0	20.1363	400.919	0
uc009nyh.1		0	0	20.5535	13.8483	2.32187	0	38.4419	3.00314	5.82175
uc008zyp.1	Rhbdd2	1.68202	7.18075	1.28459	24.0036	10.4484	0	24.7127	5.25549	2.91088
uc007ipg.1	Irgm1	541.61	622.332	390.517	1124.48	466.696	963.035	373.436	346.111	491.938
uc012bep.2	Rab27b	484.421	4.78717	709.096	12.925	19.7359	0	0	10.511	31.0493
uc007fnz.2	Phyhipl	22845.2	20550.1	21654.4	18443.1	20117.8	28108.4	20722	23777.3	21131
uc033idn.1	Calr4	0	13.1647	0	0	0	2.65299	0	0	0
uc009okn.1	Gm16754	25.2303	0	37.2532	16.6179	18.575	0	0	16.5172	32.0196
uc012bzb.2	Mtch2	229.596	0	0	39.6983	69.6561	0	0	223.734	53.3661
uc008ehp.1		0	0	0	0	13.9312	0	0	0	0
uc009nlf.1	Cog4	3065.48	2131.49	2570.47	3061.39	3251.78	2282.46	3791.11	3368.77	3197.11
uc008cos.1	Gpr111	38.6864	43.0845	78.3602	34.159	52.2421	136.187	66.8158	79.5831	43.6631
uc008dyv.2	Gm10125	158.11	186.699	192.689	198.492	154.404	451.893	108.919	107.362	140.692
uc009vbv.1	Vmn2r118	5.04606	4.78717	7.70756	6.46252	13.9312	0	0	18.0188	0
uc007zdr.2	Polq	0	0	0	0	0	0	0	0	13.5841
uc009ulx.2	Tmem164	382.659	842.541	886.37	461.608	480.627	0	378.012	941.483	398.79
uc007col.1		0	0	0	10.1554	4.64374	0	0	18.7696	0
uc009ijb.1	Kctd21	1384.3	0	1445.17	1258.34	1245.68	2154.23	1415.94	1577.4	1284.67
uc029wud.1	Cacna1a	338.927	4933.17	0	1651.63	2406.62	0	0	1873.21	804.372
uc007iyl.3	Tnip1	0	86.169	181.128	0	217.095	0.88433	424.692	385.903	252.276
uc009ibk.2	Wdr73	431.438	464.355	421.347	393.29	412.132	130.881	979.354	663.693	709.283
uc012ems.1	Herc3	9304.09	9715.55	8134.05	5682.4	11046.3	5590.73	4189.26	3799.72	8094.18
uc007ddq.2	Brinp2	2573.49	3833.32	2614.15	2123.4	2424.03	2597.28	4946.2	2395	1926.03
uc007qnv.2		0	0	0	2.76965	0	0	0	0	0
uc009dtc.2	Zfp384	375.09	714.484	709.096	1322.97	552.605	1342.41	248.957	901.692	686.967
uc007nru.1	9330151L19Rik	1813.22	2677.22	2242.9	2424.37	2126.83	735.763	2347.7	2442.3	2440.28
uc007ifr.2	Papolg	129.515	21.5422	211.958	150.484	140.473	297.135	10.0681	52.5549	74.7125
uc033flj.1	Adora1	89.988	0	0	181.874	254.245	0	0	0	353.186
uc009gjt.1	C230052I12Rik	264.077	262.097	346.84	280.658	319.257	354.616	515.305	301.064	423.047
uc012frl.2	Fam160a2	799.8	1296.13	1366.81	4.61608	1260.78	3.53732	2767.82	777.062	173.682
uc057bgy.1		238.847	132.844	150.298	225.265	269.337	57.4814	187.633	176.434	123.227
uc007agf.1		0	15.5583	8.99216	12.925	5.80468	0	5.49171	9.76019	0
uc007mih.2	Slc25a19	35.3224	114.892	87.3524	48.9305	80.1045	0	116.241	123.129	394.909
uc008ayh.1	Msrb1	606.368	750.388	817.002	317.587	740.677	339.583	407.302	575.851	374.533
uc056ypn.1		349.019	207.045	272.334	251.115	289.073	268.836	210.515	138.895	135.841
uc007uxk.1	Rbm26	2505.37	2862.73	5015.06	2354.2	2506.46	11232.8	6709.03	5740.5	2668.3
uc008vxx.1	Errfi1	159.792	173.535	20.5535	32.3126	4.64374	411.213	15.5598	68.3214	19.4058
uc011wty.1	Cep350	3.36404	21.5422	32.1149	13.8483	26.7015	33.6045	77.7992	29.2806	32.9899
uc008grg.2	Prpf19	2559.19	2926.16	3140.83	1729.19	1636.92	3318.01	3447.88	3277.17	2932.22
uc012edj.2	Rsrc2	124.469	198.667	191.405	224.342	550.283	1958.79	302.959	531.555	189.207
uc008fki.1		0	0	0	0	0	0	1.83057	0	0
uc008cxu.2	Oard1	612.255	709.697	409.786	568.702	518.938	73.3994	319.434	455.726	456.037
uc008dlv.1	Myl12b	9986.99	12048.1	11585.8	11127.5	11311	17217.9	11942.6	10996	11101.1
uc012dhg.2	Tm2d1	34.4814	102.924	84.7832	29.5429	61.5296	311.284	59.4935	32.2837	304.672
uc008eig.2	Ammecr1l	3501.96	3407.27	2246.76	2225.88	3157.74	4443.76	3041.49	2353.71	2582.92
uc007cef.1		813.256	1270.99	1044.37	1182.64	567.697	1936.68	1729.89	1533.85	1521.42
uc009rph.3	Usp4	6853.38	6538.07	7227.13	6723.79	6667.25	8150.87	7541.03	7559.64	7945.72
uc009qzz.2	Morf4l1	132.879	110.105	204.25	62.7787	112.611	290.945	79.6297	105.11	106.732
uc009twc.1	P2ry4	0	4.78717	0	0	0	180.403	0	0	0
uc007zdx.2	Stxbp5l	136.244	136.434	37.2532	108.016	92.8748	25.6456	16.4751	32.2837	323.107
uc007axs.3	Myo1b	356.588	2238	1217.8	1641.48	659.411	2782.1	2293.7	1289.1	1600.01
uc007czx.1	Shcbp1l	47.0965	51.462	70.6527	64.6252	117.254	49.5225	89.6979	51.0533	134.871
uc009qmo.1		0	0	0	0	0	0	0	1.50157	0
uc007xdw.3	Gramd4	0	349.463	1030.24	86.7824	8.12655	827.733	95.1896	72.0753	912.075
uc057bis.1		13.4561	16.7551	41.107	50.7769	44.1155	44.2165	135.462	19.5204	58.2175
uc009kyh.1	Cdc16	0	0	0	41.5448	3.48281	0	0	0	0
uc007bue.2	Sp100	66.4397	31.1166	0	33.2358	0	0	0	0	0
uc029vaq.1	Gm13251	370.044	129.253	0	601.937	27.8624	247.612	241.635	44.2963	0
uc007oiy.1	Alkbh1	5.88707	7.18075	1.28459	78.4734	92.8748	49.5225	680.056	244.756	33.9602
uc007fhn.1	Ddx21	3555.79	3836.91	3842.22	3468.53	3819.48	2215.25	3902.77	3594.75	3364.97
uc008dfd.1	Nudt12	63.9167	27.5262	53.953	62.7787	45.2765	0	48.5101	51.0533	0.970292
uc008vhe.2	Srsf10	1401.12	2192.52	2127.29	1844.59	2060.66	4472.06	2512.46	2065.41	2539.25
uc008epp.1	Pcdhb4	474.329	329.118	340.417	365.594	351.763	501.415	326.757	397.916	615.165
uc008mee.2	Usp50	0	0	0	2.76965	0	0	0	0	0
uc012bbw.2		268.282	418.877	326.287	505	500.363	0	0	414.433	357.067
uc007fkg.2	Dnajc12	1073.97	1157.3	1280.74	1171.56	1285.16	986.912	789.89	1071.37	1209.95
uc008mdt.2	Gabpb1	530.677	473.929	175.989	0	299.521	0	555.578	8.25862	349.305
uc007odp.1	Psen1	6715.46	6022.25	6557.85	6608.39	6840.23	7607.89	5522.83	6748.8	6636.8
uc007nae.3	9930038B18Rik	7.56908	11.9679	0	0	13.9312	200.743	0	0	3.88117
uc008wsi.2	Crygn	87.465	53.8556	55.2375	113.556	94.0358	0	94.2743	32.2837	47.5443
uc008hml.1	Pgam1	20361.7	17564.1	20670.4	17681.4	19106.7	23895.5	20429.1	20891.3	22020.8
uc008xmn.2	Tbc1d1	966.32	0	417.493	228.035	421.42	0	0	478.249	1144.94
uc056yuy.1		1284.22	654.645	1061.07	1074.62	1059.93	602.229	866.774	542.817	429.839
uc007ajf.2		47.9375	0	0	0.923217	0	0	0	2.25235	54.3364
uc008zsr.1	Ran	19235.6	18407.8	19328	18733.9	19629.1	19962.9	20615.9	21106.8	22207.1
uc011zdl.2	Fcho2	10.9331	28.723	32.1149	19.3876	12.7703	2.65299	15.5598	20.2712	11.6435
uc008cev.2		83.2599	245.342	413.639	231.727	133.508	217.545	10.0681	108.864	109.643
uc007gzd.1	Ppp1r12a	10627.8	10529.4	11088.6	7664.55	11254.1	8899.9	12435.1	10619.1	12333.4
uc008qji.3	Gm10691	15.9792	20.3455	2.56919	34.159	8.12655	8.8433	32.035	16.5172	27.1682
uc008ohn.1	Sycp2	137.085	80.185	141.305	147.715	83.5873	60.1344	309.366	166.674	220.256
uc009hwe.2	St8sia2	867.922	646.267	694.965	824.433	943.84	1448.53	1287.81	733.516	1541.79
uc009emf.2	Wbp11	6380.74	7369.84	7791.06	6846.58	6502.4	10922.4	8490.18	8049.16	8130.08
uc008kgv.2	Ssfa2	1767.8	1784.42	2436.87	2320.04	1462.78	5832.16	1307.03	3895.82	2356.84
uc009jzo.2	Wdr11	4762.64	4588.5	5710.02	5201.4	5627.05	3757.52	4588.32	4558.01	4814.59
uc007aoa.2	Zfp451	0	0	400.793	0	0	2.65299	0	0	0
uc009pbw.2	Mcam	2443.97	1589.34	2251.89	1996.92	1628.79	910.86	740.465	1679.5	1206.07
uc009rcx.1	Spsb4	248.939	198.667	159.29	210.493	271.659	250.265	224.245	222.983	180.474
uc011ysh.1	Mir665	41.2095	32.3134	34.684	42.468	47.5983	88.433	11.8987	21.7727	10.6732
uc056ylu.1		11.7741	19.1487	17.9843	36.0055	20.8968	158.295	32.035	59.3119	39.782
uc057anq.1		738.406	490.684	542.099	585.319	580.468	310.4	791.721	656.185	480.295
uc007rlf.2	Jmy	14986.8	13779.9	15285.4	13775.3	14749.7	13084.5	14852.3	14123.8	13245.5
uc009jjg.1	Pik3c2a	12749.7	12502.9	13373.9	12522.5	13256.7	10940	12001.2	12411.2	11767.7
uc008yic.1	Mrps18c	47.0965	113.695	62.9451	11.0786	178.784	45.9852	25.628	58.5612	26.1979
uc056zso.1		208.57	154.386	118.183	252.038	140.473	260.877	97.0201	263.525	233.84
uc008zvm.3	Gtf2i	4194.11	2243.98	2019.38	2354.2	1924.83	0	1275.91	1099.15	0
uc007cpf.2	Nfasc	8044.25	11587.3	4812.09	8758.56	5231.17	3812.35	2906.03	4820.03	3770.55
uc007hhh.2	Xrcc6bp1	195.114	329.118	318.579	245.576	181.106	159.179	103.427	244.005	190.177
uc012blu.1	Zfyve27	2633.2	3324.69	2284.01	3163.86	3265.71	1156.7	3381.98	3069.96	1953.2
uc029vwx.1		249.78	21.5422	3.85378	0.923217	1.16094	557.128	240.72	0.750784	0.970292
uc008vfp.2	Tmem57	298.558	191.487	254.35	444.991	1210.86	703.927	325.841	331.847	142.633
uc008zvy.2	Gtf2ird1	134.561	181.912	165.713	139.406	113.772	0	176.65	179.437	203.761
uc007eet.2	Cd46	0	0	0	107.093	0	0	0	167.425	0
uc057bhd.1	ATF7	21.8662	5.98396	10.2768	4.61608	8.12655	0	37.5267	15.7665	45.6037
uc008wic.1	Akap9	2296.8	350.66	1893.49	1938.76	2186.04	379.378	550.086	442.212	141.663
uc008yzy.1	Tchp	20.1842	0	89.9216	1.84643	87.0701	0	6.40699	0	0
uc007vtj.1	Wdyhv1	0	3.59037	7.70756	0.923217	25.5406	0	0	0	50.4552
uc008vgg.2	Srrm1	7693.55	7527.82	6329.19	9730.71	8804.53	10579.2	10456.2	7862.21	6325.33
uc009nnn.2	Mon1b	1942.73	1968.72	1614.73	1344.2	1736.76	0	2358.69	1600.67	534.631
uc009gdq.1	Capns1	968.002	436.829	477.869	372.98	521.26	810.931	582.121	1328.89	259.068
uc007kvm.2	Msi2	4306.81	4411.37	4692.62	4101.85	4230.45	6134.6	4830.87	3993.42	4442
uc057bih.1		217.821	147.205	244.073	186.49	175.301	160.948	75.9686	135.892	123.227
uc007oge.1	Ylpm1	0	305.182	4295.68	175.411	345.959	0	2290.04	265.778	0
uc008emy.1	Cxxc5	332.199	4.78717	2898.04	1387.59	823.103	0	14.6445	3.00314	0
uc008noe.1	Sla2	12.6151	0	7.70756	11.0786	0	0	0	0	19.4058
uc007jwx.2	Nup88	2629	3234.93	2440.73	2676.41	2832.68	1395.47	3155.9	3582.74	2648.9
uc008ljd.2	Caprin1	7732.24	4289.3	4745.29	5651.01	8635.04	8529.36	9865.85	7479.31	5950.8
uc008jli.2	Rbm18	146.336	0	0	261.27	309.97	0	0	394.912	332.81
uc008qxn.1	Csf1	230.437	274.065	24.4073	29.5429	25.5406	0	276.416	23.2743	2.91088
uc012eka.1	Zc3hav1	102.603	0	0	0	0	0	0	168.176	11.6435
uc009fzx.3	Rinl	144.654	45.4781	120.752	47.0841	25.5406	0	64.0699	91.5957	141.663
uc009uko.2	Morc4	395.274	396.138	391.801	169.872	182.267	699.505	603.172	512.035	108.673
uc007miz.2	Recql5	151.382	119.679	236.365	130.174	221.739	0	480.524	192.201	48.5146
uc009ipn.2	Folr1	111.013	534.966	1.28459	600.091	148.6	11.4963	0	18.7696	45.6037
uc008ixr.1	Gm13421	59.7117	70.6107	147.728	137.559	84.7483	63.6718	108.004	268.781	257.127
uc007wty.2	Fam227a	672.807	549.327	495.853	735.804	560.732	892.289	792.636	807.093	607.403
uc008jan.2	Odf2	219.503	166.354	104.052	264.04	156.726	0	369.775	74.3276	393.939
uc007xjk.2	Irak4	161.474	180.716	191.405	213.263	162.531	270.605	261.771	234.245	179.504
uc007qvg.2	Zcchc6	2860.27	3165.51	3220.48	3197.1	2836.16	4204.99	3231.87	3065.45	3304.81
uc011xgw.2	Prmt2	1890.59	552.918	77.0756	173.565	1596.29	0	1786.64	2175.77	782.055
uc008gfh.1	Scyl1	3361.51	3114.05	2079.76	2274.81	2600.5	1922.53	5447.77	2906.29	2556.72
uc012bib.1	Slc3a2	2107.57	1857.42	1419.48	3042	1566.1	5523.52	1718.9	1593.91	924.688
uc012fjr.2	Nr1h2	854.465	572.066	1783.02	1129.09	922.944	854.263	890.572	735.768	495.819
uc011zpg.1		232.96	175.928	97.6291	116.325	150.922	244.959	174.819	168.176	176.593
uc012eze.1	Zfp446	0	0	0	64.6252	0	0	791.721	391.909	784.966
uc009dld.1	Zfp239	1478.49	1621.65	1395.07	1570.39	931.07	1493.63	0	1239.54	1529.18
uc007jpg.2	Per1	2401.08	3675.35	2370.08	2255.42	2754.9	6545.81	3702.33	2702.82	3303.84
uc007rav.2	Zfp874a	896.516	1126.18	820.856	864.131	424.902	1087.73	1276.82	551.076	966.411
uc011yha.2	Sstr2	619.824	432.042	276.188	628.711	673.342	456.314	638.868	527.801	786.907
uc056zyq.1	Plch2	1031.92	542.147	909.493	334.205	1011.17	569.508	1132.21	1051.85	602.551
uc009efy.2	1700101I11Rik	76.5318	49.0684	110.475	58.1627	26.7015	53.9441	123.563	45.7978	92.1777
uc007dhv.2	Mettl18	100.08	51.462	89.9216	108.016	87.0701	0	86.0367	70.5737	129.049
uc009urw.1	Ptchd1	7378.17	7908.4	6150.64	6408.97	6908.73	8706.23	6782.26	8300.67	7663.37
uc007iln.2	Gm12130	13.4561	17.9519	0	7.38573	4.64374	0	0	0	0
uc007nxm.1	Syne2	15.1382	41.8877	52.6684	187.413	8.12655	0	0	8.25862	0
uc007kuh.2	1110028F11Rik	47.9375	14.3615	20.5535	16.6179	9.28748	0	24.7127	6.00627	0
uc008niw.1	Bpifb1	10.0921	13.1647	15.4151	32.3126	32.5062	0	21.9668	10.511	18.4355
uc012aye.1	Ppm1b	82.4189	0	0	0	0	0	0	85.5894	0
uc007stw.2	Ccdc66	2168.12	2513.26	2293	1903.67	2421.71	2407.15	2731.21	3139.03	2675.1
uc009fyw.2	Samd4b	5059.51	4827.86	4980.37	4581.93	4665.8	10476.7	7530.96	6522.06	6242.86
uc008hfn.1	Papss2	2007.49	2234.41	2743.89	2064.31	1786.68	0	3145.83	3041.43	3248.54
uc009fuc.1	Cyp2s1	22.7073	0	7.70756	15.6947	22.0578	25.6456	0	4.5047	0
uc009kth.2	Lrrc8e	0	9.57433	0	0	0	0	0	0	0
uc008kar.1	Metap1d	50.4606	50.2652	10.2768	29.5429	37.1499	0	33.8655	26.2774	94.1183
uc057afi.1		529.836	438.026	287.749	402.523	373.821	765.83	506.152	317.582	354.157
uc009ftp.1	B9d2	38.6864	29.9198	47.53	12.925	8.12655	13.2649	46.6795	15.7665	8.73263
uc007wvq.2	Grap2	0	0	0	0	0	0	0	16.5172	0
uc029udo.1		0	3.59037	2.56919	0.923217	1.16094	11.4963	1.83057	0.750784	0.970292
uc012aij.1	Donson	148.018	0	127.175	147.715	116.094	0	0	132.889	152.336
uc029ruc.1		4.20505	5.98396	5.13838	5.5393	5.80468	7.07464	4.57642	3.75392	3.88117
uc008atm.1	D930048G16Rik	150.541	136.434	122.036	144.022	94.0358	0	137.293	123.879	57.2472
uc009quv.1	Cox7a2	9120.75	9798.13	9137.32	9010.6	9787.85	3935.27	7587.71	8142.25	7905.94
uc008ebk.1	Gata6	31.1173	25.1326	10.2768	0	0	0	0	0	15.5247
uc008qan.2	Ubap2l	853.624	938.284	0	1099.55	860.253	0	1419.61	582.608	3183.53
uc007lnb.1	Hsd17b1	7.56908	19.1487	0	9.23217	11.6094	0	5.49171	6.00627	0
uc057bpr.1		328.835	430.845	137.452	360.055	348.281	441.281	467.71	331.096	249.365
uc009gup.2	Trpm4	398.638	381.776	310.872	396.983	377.304	71.6307	335.909	311.575	304.672
uc009eed.1		0.841009	0	1.28459	0.923217	1.16094	0	3.66114	2.25235	0
uc007ygu.1	2900011O08Rik	11670.7	13822.9	14761.3	12640.7	13006	15817.1	18590.3	18160	17379.9
uc007ajh.2		1207.69	853.312	1071.35	978.61	969.381	2112.66	2226.89	1620.19	1184.73
uc008doy.1	Vit	0	0	0	0	5.80468	0	0	0	0.970292
uc029wfw.1	Gm25816	0.841009	3.59037	3.85378	8.30895	4.64374	0	16.4751	6.00627	2.91088
uc008ced.3	Ehmt2	2185.78	8686.31	10335.8	7916.58	9549.85	14735.6	11530.8	9071.72	10514.1
uc008ptd.1	Mrpl24	1106.77	919.136	696.25	1206.64	1040.2	496.109	1221.9	1144.95	1013.96
uc008zta.1	Zfp11	1431.4	1272.19	1432.32	1498.38	1246.84	1953.48	1367.43	1451.27	1312.81
uc009frj.2	Zfp574	100.08	96.9401	96.3446	47.0841	96.3576	29.1829	62.2393	59.3119	42.6928
uc057ceh.1	Tcta	1243.85	1347.59	1398.92	1796.58	1779.71	392.642	1564.22	1131.43	1609.71
uc008iuw.2	Snapc4	278.374	841.344	47.53	443.144	493.397	1021.4	1233.8	641.17	846.095
uc008wkw.1	Tmem243	54.6656	101.727	64.2297	120.941	109.128	89.3173	270.009	142.649	32.9899
uc008hur.2	Calhm2	187.545	287.23	223.519	220.649	246.118	369.65	257.195	220.731	193.088
uc007dsc.2	Ifi203	26.9123	62.2332	0	0	284.429	0	0	0	0
uc009lig.1	Adrb3	0	19.1487	0	0	0	0	0	23.2743	0
uc008ice.2	Grk5	6241.97	7819.84	7057.56	7827.03	7758.53	5620.8	8222	7488.32	6910.42
uc033jjx.1		0	0	3.85378	0	0	0	0	0	0
uc007xvh.1	Pfdn5	5780.26	5413.09	5770.4	5611.31	5649.11	4663.96	6905.82	6482.27	6523.27
uc007qdx.1	Eef1e1	64.7577	19.1487	34.684	36.0055	97.5186	244.959	18.3057	17.268	2.91088
uc007cpp.2		176.612	393.744	325.002	187.413	232.187	0	370.69	219.98	137.781
uc029uzs.2	Gpr3	5.04606	253.72	147.728	214.186	397.04	32.7202	329.502	4.5047	304.672
uc009rwk.1		15.1382	68.2171	75.791	108.94	71.978	42.4478	121.733	95.3496	126.138
uc008sja.1	Fam219a	7881.94	8318.9	8144.33	7634.08	7656.37	16227.5	8578.05	8784.92	9303.16
uc012eul.1	Loh12cr1	1849.38	1444.53	1759.89	1500.23	1727.47	1242.48	1551.41	1613.43	1639.79
uc007dev.1	Gas5	3608.77	2862.73	3959.12	3647.63	3054.42	1762.47	2809.01	2952.83	2801.23
uc007ezd.2	Scml4	317.902	241.752	0	0	257.728	259.109	0	0	0
uc009nch.2	4931428F04Rik	15.1382	19.1487	5.13838	29.5429	24.3796	0	12.814	15.0157	30.0791
uc012dec.1	Rnf20	99.2391	90.9561	158.005	78.4734	96.3576	1682	29.2891	119.375	142.633
uc033goa.1	Slc4a7	850.26	284.836	1874.22	414.524	506.168	0	823.756	1154.71	533.661
uc007zho.2	BC027231	793.913	546.934	526.684	540.082	611.813	541.21	885.08	848.386	653.007
uc008irx.2	Npdc1	7504.33	7344.71	8045.41	6667.47	6722.98	11134.6	8512.14	8019.12	7677.92
uc009pjw.2	Timm8b	5453.1	5758.96	6255.97	5152.47	6064.73	3931.73	6664.19	5888.4	6444.68
uc008ant.2	Gm3448	31.1173	0	0	0	0	0	15.5598	21.7727	0
uc009tdv.2	Mbnl3	0	5.98396	0	0	0	0	0	0	0
uc011zrs.1	Ctnnd2	13878.3	17187.1	15578.3	11481.1	10662	23194.2	17913	21017.4	14097.4
uc007kgs.1	Coro6	350.701	174.732	77.0756	192.029	116.094	19.4553	186.718	162.92	94.1183
uc009pzf.4	Lrrc49	4855.15	4418.55	897.931	4776.72	4630.97	1850.9	7289.32	5172.15	6232.19
uc029qui.1	Tdrd5	161.474	83.7754	120.752	154.177	161.37	0	64.0699	127.633	21.3464
uc007ufq.1	Sacs	1215.26	1030.44	1039.24	1108.78	594.399	3196.85	479.609	1291.35	192.118
uc029uzl.1		4.20505	5.98396	5.13838	4.61608	3.48281	2.65299	5.49171	3.00314	2.91088
uc008swy.2	Slc44a1	406.207	65.8235	502.276	233.574	157.887	0	84.2062	213.973	25.2276
uc029rmf.1		44.5735	15.5583	24.4073	12.925	27.8624	65.4404	0	35.2869	3.88117
uc009bhp.1	Agbl3	44.5735	28.723	0	29.5429	13.9312	0	41.1878	0	144.574
uc007ljz.2	Krtap17-1	0	0	0	0	0	0	0	1.50157	0
uc009kjp.1	Ptdss2	485.262	566.082	515.122	490.228	477.144	765.83	627.885	506.779	412.374
uc009hep.2		7734.76	5228.78	6264.97	6075.69	6830.94	9950.48	7247.22	6925.98	6796.9
uc007mnd.2	2009-09-01	0	803.047	186.266	179.104	84.7483	0	0	0	0
uc008gca.1	Rin1	3173.97	3979.33	3968.11	4242.18	3834.57	4350.9	5544.79	4377.82	5313.32
uc056ycr.1		866.24	642.677	404.647	671.179	934.553	722.498	727.651	452.723	467.681
uc007cmu.2	Il10	0	16.7551	0	18.4643	0	0	0	0	0
uc008dyg.2		0	16.7551	10.2768	9.23217	4.64374	0	0	0	0
uc009tah.1	6030498E09Rik	0	0	0	7.38573	0	0	0	3.00314	0
uc009hbe.1		52.9836	70.6107	38.5378	81.2431	31.3453	0	18.3057	42.7947	10.6732
uc009tbr.1	Ocrl	11282.1	9448.67	11489.4	10496.1	11098.5	11203.6	11723.9	12510.3	12478.9
uc008ngk.2	Bcl2l1	0	611.56	955.738	481.919	327.384	0	565.646	0	337.662
uc009ibh.1	Zscan2	0	0	0	630.557	644.319	639.371	711.176	769.554	0
uc007gla.2	Fhl4	1.68202	77.7914	195.258	126.481	170.657	2.65299	174.819	100.605	174.653
uc009too.1	Plxna3	4151.22	3036.26	3591.72	3461.14	4310.55	3929.08	3331.64	2565.43	3892.81
uc007kls.1	Rhot1	88.306	234.571	462.454	260.347	208.968	962.151	77.7992	264.276	79.5639
uc009nkn.1	Calb2	1015.1	451.19	865.816	535.466	383.109	114.963	279.162	654.684	338.632
uc007lzg.2	Pecam1	421.346	838.951	800.302	395.137	529.386	1466.22	875.012	747.781	528.809
uc008hae.1	Ptar1	10.9331	22.739	5.13838	23.0804	65.0124	130.881	83.2909	27.0282	25.2276
uc007wti.1	Tmem184b	1529.8	1859.81	1463.15	1669.18	1088.96	137.955	1019.63	2089.43	1069.26
uc056zyc.1	Tmco4	131.197	172.338	57.8067	21.234	9.28748	70.7464	157.429	90.8449	0
uc009kzs.1	Mcph1	64.7577	223.8	57.8067	57.2394	24.3796	0.88433	0	39.7916	34.9305
uc008ill.1		934.361	850.919	1364.24	1062.62	1198.09	1717.37	1069.97	1118.67	1045
uc009ggj.2	Dmkn	0	0	0	48.9305	0	0	0	0	0
uc011zhy.1	Rft1	127.833	345.873	436.762	399.753	311.131	533.251	161.09	3.00314	585.086
uc029vip.1		0	1.19679	1.28459	0	0	1.76866	0	0	0
uc029tsk.1	Mir5114	0.841009	1.19679	1.28459	0.923217	1.16094	0.88433	0.915284	0.750784	0.970292
uc009evn.1	Tmc4	0	0	0	0	0	0	0	1.50157	0
uc008hpr.2	Scd1	54436.9	46581.5	49455.6	42055.3	42714.3	47540.7	34519.9	41962.1	37049.6
uc056yfy.1		0	4.78717	0	0	1.16094	0	2.74585	15.7665	0
uc008jcf.2	Fam73b	728.314	253.72	522.83	204.954	640.836	237	1025.12	51.0533	300.791
uc008wcw.1	Morn1	190.909	271.672	37.2532	240.036	218.256	273.258	78.7145	51.0533	198.91
uc057bjk.1	H2-Q7	3.36404	28.723	57.8067	94.1681	9.28748	0	0	7.50784	0
uc009jdr.1	Rpl27a	17673	15782.1	18608.6	15647.6	16139.3	13941.5	19965.1	18807.1	21704.5
uc008iww.1	Slc2a6	201.842	154.386	75.791	89.552	114.933	0	166.582	119.375	166.89
uc009sai.2	Dlec1	56.3476	0	0	261.27	0	0	32.9502	45.047	19.4058
uc056zjy.1	Mir669a-5	5.04606	2.39358	5.13838	4.61608	1.16094	0	1.83057	3.00314	2.91088
uc009kef.1	Ptpre	0	3.59037	1.28459	2.76965	0	0	9.15284	1.50157	0.970292
uc009bpu.1	Trbc2	0	0	0	0	0	0	38.4419	0	0
uc007rbq.2	Zfp273	10.9331	20.3455	246.642	14.7715	150.922	97.2763	38.4419	18.7696	0
uc011xra.2	Nf2	1361.59	2034.55	1.28459	0	443.477	0	5.49171	0	0
uc056yyx.1		175.771	98.1369	75.791	108.94	169.497	278.564	148.276	211.721	96.0589
uc009pra.2	Dmxl2	44074.8	42879.8	40999.1	44155.6	42465.9	49052	42234.9	48176.3	45477.6
uc007ydj.1	Emp2	1957.03	2216.46	2132.43	2012.61	1665.94	3104.88	2156.41	2009.85	2228.76
uc008fpr.1	Myo5b	838.486	5634.49	5076.72	4005.84	2662.02	6081.54	2777.89	3106.74	3101.05
uc008dao.3	Stap2	90.829	21.5422	78.3602	45.2376	45.2765	0	25.628	30.7821	113.524
uc009dhq.2	Atp2b2	7799.52	6005.5	8713.4	5628.85	4916.56	10329.9	7881.51	8170.03	7299.51
uc008aft.1	Synj2	40.3684	3.59037	46.2454	23.0804	34.8281	0	3.66114	20.2712	23.287
uc008uba.1	Selrc1	0	136.434	0	46.1608	0	0	0	0	0
uc008tuv.1	Foxd3	0	0	0	0	0	0	0	0	15.5247
uc029swq.1		10017.3	9342.15	10700.7	11163.5	7577.42	10071.6	8720.83	8902.8	11877.3
uc007unq.2	Ppp3cc	158.11	233.374	3.85378	290.813	348.281	63.6718	0	213.973	344.454
uc029qwq.1		7.56908	0	6.42297	3.69287	8.12655	10.612	10.0681	10.511	0
uc009mib.2	Slc10a7	3.36404	14.3615	666.704	28.6197	239.153	258.224	0	0	66.9502
uc009ayc.1	Nxph1	2475.93	1515.14	3657.24	2164.02	2266.15	7233.82	2938.06	3195.34	3929.68
uc007jff.2	1700013G23Rik	0	0	24.4073	0	0	0	8.23756	27.779	0
uc012gtd.1	Mir34c	0.841009	2.39358	0	0.923217	0	0	0	0	0
uc009gqd.2	Nr1h2	120.264	59.8396	59.0913	48.9305	94.0358	150.336	92.4437	81.8355	41.7226
uc007vdx.2	Lifr	12698.4	12348.5	12433.6	12339.7	8363.38	12266.5	7244.48	13604.2	6915.27
uc007txi.2	Pabpn1	559.271	794.67	536.96	617.632	825.425	59.2501	626.055	638.917	363.86
uc011zxv.1	Lmf2	134.561	34.707	20.5535	279.735	213.612	0	5.49171	49.5517	102.851
uc033hqh.1		0	1.19679	20.5535	4.61608	11.6094	2.65299	46.6795	6.00627	11.6435
uc008bpv.2	Anks1	441.53	554.114	79.6448	228.035	326.223	751.68	0	0	292.058
uc007dex.1	Gas5	102.603	369.809	188.835	237.267	163.692	1644.85	522.627	249.26	246.454
uc012ded.2	Grin3a	9235.12	8451.74	6348.46	6166.17	7471.78	6865.94	7611.5	11571.8	12205.3
uc012ciz.1	Slpi	0	67.0203	16.6997	24.9269	0	0	0	0	7.76234
uc033gls.1		2507.89	2416.32	2535.79	2460.37	2381.08	5081.36	3806.67	3395.05	3489.17
uc007pog.2	Yae1d1	3462.44	2845.97	3063.76	2674.56	3112.47	4596.75	3001.22	3310.21	3099.11
uc009mox.1	Asna1	3120.14	2924.96	2927.59	2981.99	2931.36	2252.39	3915.59	3781.7	3415.43
uc008hhj.1	Pcgf5	0	0	0	91.3985	0	240.538	0	0	0
uc008mlb.2	Ap5s1	759.431	477.52	606.328	527.157	826.586	26.5299	857.621	825.112	661.739
uc009qde.2	Kbtbd13	6.72807	19.1487	10.2768	9.23217	0	0	0	17.268	0
uc007lqr.2	Tmem101	714.017	909.561	748.918	734.881	677.986	983.375	840.231	778.563	734.511
uc007gby.2	Atp5d	5829.04	6447.12	6333.05	5773.8	6057.76	3503.72	7000.09	6694.74	6001.26
uc007dny.2	Dedd	2175.69	2090.79	1983.41	1250.96	2016.54	0	1222.82	2719.34	2019.18
uc009mli.2	Lphn1	3510.37	422.467	2628.28	3066.93	4278.05	7784.76	4782.36	4023.45	1694.13
uc009jkq.2	Knop1	232.119	8.37754	3.85378	241.883	243.796	0	0	2.25235	2.91088
uc009upn.2	Huwe1	39689.8	38569	67388.5	48959.1	42015.4	84828.5	29039.2	52161.5	47761.7
uc009niz.2	Ist1	5468.24	5677.58	5595.69	5116.47	5422.73	6355.68	4575.51	5075.3	6104.11
uc008ogu.2	Gm14296	2285.86	2429.49	2063.06	2269.27	2500.65	4310.22	2279.97	2600.72	3479.47
uc008qmq.1	Fcgr1	61.3937	4.78717	10.2768	5.5393	52.2421	275.027	6.40699	18.0188	43.6631
uc007gcn.2	Rps15	11212.3	13623.1	13102.9	12746.9	11666.2	15464.3	16152	15530.7	15464.5
uc007lvy.2	Arf2	6.72807	0	7.70756	0	42.9546	0	52.1712	171.179	217.345
uc007rlw.1		8.41009	0	7.70756	0	3.48281	0	0	0	0
uc033hie.1	mmu-mir-6984	2.52303	2.39358	2.56919	0	4.64374	0	8.23756	1.50157	0.970292
uc007fum.1	Pcnt	5.04606	43.0845	80.9294	36.9287	41.7937	0	0	31.5329	0
uc008cot.1	Cd2ap	4878.7	5384.36	4761.99	4788.73	3337.69	2729.93	3104.64	4850.07	4006.34
uc007itl.1	Zfp354a	47.0965	879.642	578.067	783.811	283.268	1746.55	0	864.903	523.958
uc007vas.1	A330035P11Rik	0	0	0	7.38573	0	0	0	0	31.0493
uc009drh.1	Phb2	79.8959	126.86	109.19	91.3985	114.933	114.963	264.517	30.7821	49.4849
uc012epe.1	Fgd5	0	0	0	0	1.16094	29.1829	0	2.25235	0.970292
uc056yda.1		77.3729	49.0684	48.8146	41.5448	30.1843	0	129.97	42.7947	94.1183
uc007kos.1	Ap2b1	231.278	567.279	254.35	336.974	456.248	16.8023	1699.68	309.323	77.6234
uc057bzr.1		122.787	187.896	161.859	203.108	214.773	42.4478	140.039	84.0878	78.5937
uc009ehq.3	Klra8	0	0	0	0	0	0	0	0	2.91088
uc007noj.1	1700047I17Rik2	1869.56	1647.98	1808.71	1537.16	1620.67	1963.21	1396.72	1700.53	1539.85
uc008csa.1	Xpo5	5409.37	5998.32	6399.85	5533.76	5529.53	5679.17	6149.8	5585.83	6875.49
uc056zha.1		604.686	385.367	462.454	420.064	488.754	172.444	475.033	469.991	536.571
uc009jyv.2	BC017158	1539.05	1857.42	1959.01	1740.26	1612.54	1578.53	1932.17	2279.38	1645.62
uc012bcy.1	Tnfaip8	165.679	458.371	545.952	121.865	234.509	0	467.71	90.0941	608.373
uc008bua.1	Dnah8	1.68202	0	0	0	0	0	0	0	0
uc033jpy.1	4933416I08Rik	3.36404	26.3294	0	5.5393	0	0	0	0	0
uc008yrd.1	Noc4l	809.051	1116.61	983.999	1009.08	961.254	1732.4	1014.14	858.897	1318.63
uc009rmo.2	Slc38a3	449.099	162.764	620.459	223.418	186.911	28.2986	71.3922	124.63	193.088
uc011wyu.2	Dtl	30.2763	76.5947	88.637	0	69.6561	6.19031	129.055	24.0251	45.6037
uc007vql.2	Kcnv1	2292.59	1947.18	3539.06	2355.13	3229.72	2812.17	4131.59	3796.72	3939.39
uc008lmy.1	Ano3	229.596	3.59037	16.6997	69.2413	4.64374	41.5635	0.915284	2.25235	208.613
uc007dkr.2	Gm16701	255.667	217.816	255.634	323.126	308.809	12.3806	266.348	171.179	305.642
uc008eyp.2	Phax	5.88707	280.049	495.853	410.832	82.4264	0	0	423.442	218.316
uc008emh.2	Matr3	549.179	422.467	341.702	308.354	1422.15	2925.36	965.625	506.779	625.838
uc029rby.1		0	0	3.85378	0.923217	2.32187	0	0	3.00314	1.94058
uc029tsy.1	Dclre1a	592.071	654.645	787.456	657.33	668.699	63.6718	959.218	787.573	786.907
uc007age.1	Gm26901	31.1173	39.4941	20.5535	22.1572	51.0812	0	32.9502	5.25549	46.574
uc007usm.2	Dgkh	463.396	639.087	462.454	864.131	1000.73	0	437.506	729.762	126.138
uc007zgp.1	Zdhhc23	357.429	439.222	536.96	319.433	744.16	907.323	567.476	603.63	882.966
uc008gqy.1	Cd6	0	0	0	0	0	0	0	10.511	0
uc008rlw.1	Nfkb1	250.621	220.21	113.044	151.408	251.923	0	1503.81	92.3464	159.128
uc009mzl.1		0	0	0	0	0	0	6.40699	0	0
uc009dji.2	Ift122	1794.71	2234.41	1768.89	2488.99	1468.58	18.5709	2544.49	1797.38	2506.26
uc012cdr.1	Gm14005	0	0	0	3.69287	11.6094	0	25.628	3.00314	0
uc008ose.2	Hps3	110.172	256.113	0	143.099	279.785	400.601	0	471.492	172.712
uc007mik.2	Grb2	4189.07	4875.73	3237.18	5476.52	5818.61	2842.24	1695.11	4088.77	5704.35
uc007uhy.1	Sox7	231.278	235.768	253.065	233.574	197.359	178.635	182.142	250.011	182.415
uc029wrh.1	Gm21092	127.833	0	74.5065	156.947	261.21	87.5487	0	176.434	144.574
uc009rdx.1		58.8707	98.1369	283.895	267.733	150.922	161.832	188.549	11.2618	119.346
uc029uld.1		0	0	0	0	0	0	2.74585	0	0
uc008xdn.1	Dok7	131.197	78.9882	0	144.022	200.842	0	151.937	158.415	0
uc033itp.2	Shq1	276.692	222.603	187.551	318.51	291.395	266.183	313.943	322.086	207.642
uc009bng.1	Mgam	0	0	0	0	0	0	0	47.2994	0
uc009dmx.1	Ninj2	198.478	186.699	184.982	170.795	161.37	0	91.5284	173.431	97.0292
uc008ugh.2	Pomgnt1	3052.86	3535.32	3817.81	4027.07	3525.76	1343.3	3133.93	3618.78	3031.19
uc056yyv.1		21.8662	2.39358	6.42297	24.0036	2.32187	1.76866	19.221	15.7665	34.9305
uc012gxr.1	Rwdd2a	1001.64	646.267	1098.33	799.506	1398.93	0	1305.2	930.972	956.708
uc009anm.1	Rasl11a	99.2391	191.487	182.412	158.793	236.831	52.1755	125.394	90.8449	51.4255
uc008lmn.2	Bdnf	0	0	0	0	0	0	0	9.00941	0
uc057bds.1		40.3684	38.2973	39.8224	21.234	70.8171	171.56	1.83057	42.0439	25.2276
uc012ceo.1	Smox	84.1009	0	65.5143	82.1663	0	0	0	0	0
uc012gck.1	Sgcz	115.218	20.3455	95.06	101.554	51.0812	0.88433	31.1197	5.25549	32.9899
uc009izr.1		16.8202	70.6107	30.8303	101.554	17.414	3.53732	0	52.5549	0
uc009iwl.1	Trim30e-ps1	146.336	38.2973	15.4151	44.3144	26.7015	0	0	34.5361	0
uc009oqb.2	Thyn1	1307.77	1539.07	1425.9	1417.14	1214.34	1600.64	1593.51	1690.77	1286.61
uc007jam.2	Gemin5	113.536	362.628	151.582	89.552	110.289	0	340.486	337.102	227.048
uc009qcp.2	Ptplad1	19616.5	19392.8	19040.3	18427.4	20090	16865.9	15788.7	18144.2	18986.7
uc056ykc.1		227.073	266.884	80.9294	180.027	286.751	210.471	194.04	146.403	92.1777
uc007asn.1	Txndc9	190.068	246.539	186.266	269.579	251.923	2222.32	382.589	168.176	1812.51
uc008juy.2	Tank	215.298	175.928	256.919	189.259	298.36	306.862	266.348	134.39	149.425
uc029slm.1	Pdlim2	728.314	793.473	562.652	531.773	515.455	208.702	295.637	304.818	173.682
uc011wmn.1	Vwc2l	82.4189	0	358.402	40.6215	394.718	0	326.757	0	325.048
uc033gsj.1		0	0	0	0	0	0	0	0	11.6435
uc057bya.1		373.408	252.523	766.903	623.171	328.545	806.509	218.753	540.565	380.354
uc008jst.1	Acvr1	10.0921	9.57433	55.2375	413.601	16.2531	2218.78	19.221	256.768	142.633
uc008awj.3	Mlst8	350.701	185.503	0	163.409	282.107	28.2986	534.526	0	247.424
uc008gtb.2	Stx3	455.827	226.194	403.363	351.746	318.096	723.382	602.257	237.999	305.642
uc007jft.1	Tom1l2	459.191	714.484	432.908	1000.77	732.55	7.95897	304.79	973.767	649.125
uc008mjg.2	Oxt	0	0	0	0	0	135.302	0	14.2649	0
uc008khx.1	Zc3h15	133.72	160.37	124.606	120.941	124.22	45.9852	277.331	153.16	210.553
uc008tnt.2	Gm13275	0	0	0	0	0	0	5.49171	0	0
uc008bpx.2	Anks1	396.956	248.933	74.5065	287.12	0	0	959.218	1105.9	715.105
uc007evm.2	Lama4	62.2347	25.1326	30.8303	0	25.5406	63.6718	0	12.0125	13.5841
uc008gbg.2	Zdhhc24	0	371.005	1352.68	737.65	1151.65	0	462.219	747.03	0
uc008rcq.1	Agl	10361.2	9582.71	8597.79	7656.24	6964.45	10629.6	5530.15	8108.47	8545.36
uc009jwh.1	Zfp629	64.7577	86.169	33.3994	50.7769	63.8514	2.65299	874.097	68.3214	50.4552
uc008odg.2	Rae1	2563.4	2269.12	2362.37	1964.61	2390.37	2207.29	2684.53	1931.77	2074.48
uc007hxt.2	Camk2b	167.361	113.695	233.796	267.733	373.821	3378.14	210.515	1501.57	196.969
uc008dgt.1	Ankrd12	4683.58	5938.48	6511.61	5950.13	6281.82	9358.86	1286.89	8733.12	7488.71
uc009mco.2	Use1	732.519	629.512	1008.41	769.04	1116.82	147.683	686.463	918.96	1437
uc009ais.2	Radil	232.119	0	166.997	0	0	0	70.4769	81.8355	293.998
uc007jqa.1	Lsmd1	1378.41	1214.74	1243.49	1222.34	1034.39	1651.04	1230.14	1123.92	1237.12
uc008rte.2	Fam73a	21017.7	16113.6	18424.9	17127.5	18296.3	13492.2	17585.4	17417.4	13618
uc012ful.1	Mir762	0.841009	0	2.56919	2.76965	0	0	0	0	0
uc012baq.1	Celf4	338.927	210.635	137.452	255.731	247.279	592.501	260.856	142.649	188.237
uc029siz.1		138.767	78.9882	78.3602	154.177	138.151	10.612	162.005	90.0941	67.9204
uc008oar.1	Gm20716	3018.38	5306.57	2079.76	3826.73	7796.84	20560.7	15823.4	3888.31	17022.8
uc029xhh.1		0	0	0	1.84643	0	0	0	0	0
uc007efz.1	Oprm1	0	0	0	0	0	0	2.74585	17.268	15.5247
uc007rly.1	Otp	3.36404	0	0	0	0	0	0	18.0188	0
uc009kfq.2	Inpp5a	1986.46	0	1249.91	1817.81	542.157	1222.14	0	1731.31	1429.24
uc008xte.2	Spata18	251.462	375.793	278.757	616.709	377.304	917.934	479.609	174.182	618.076
uc009uwk.2	Gpm6b	74.8498	43.0845	0	8.30895	75.4608	0	28.3738	68.3214	16.495
uc009riq.1		169.043	122.073	156.72	321.279	293.717	756.986	162.005	174.182	168.831
uc008oof.1	Pkia	22589.5	21878.5	28613	22861.6	26737.5	29111.3	30527.5	33376.1	34673.4
uc007itb.2	Zfp2	424.71	554.114	336.564	452.376	531.708	0	761.517	411.43	419.166
uc033hsd.1	Fabp5	0	0	0	98.7842	105.645	0	0	49.5517	0
uc009dpb.2	Phc1	0	0	0	0	0	0	1038.85	0	0
uc007vaa.1	Farp1	6861.79	7478.75	6220	7701.48	6609.2	5107.01	8690.63	7098.66	7683.74
uc009pvp.1	Edc3	2196.72	2227.23	1929.46	1774.42	2085.04	634.065	2337.64	2074.42	1873.63
uc011zet.1	Mir449a	0	0	0	0	0	1.76866	0	0	0
uc009slk.2	4930524L23Rik	112.695	114.892	184.982	136.636	87.0701	193.668	94.2743	70.5737	124.197
uc012cff.1	Rrbp1	0	49.0684	0	0	0	0	0	0	0
uc008hnb.1	Hoga1	31.1173	5.98396	35.9686	61.8555	5.80468	0	51.2559	42.0439	149.425
uc057bch.1		232.96	248.933	133.598	276.042	244.957	175.097	349.639	219.229	151.366
uc009gte.2	Fcgrt	219.503	116.089	0	76.627	84.7483	205.165	73.2227	44.2963	0
uc007ocr.1	Pcnx	202.683	156.78	39.8224	92.3217	140.473	0	2.74585	183.191	112.554
uc009mpr.2	Orc6	265.759	289.624	0	250.192	326.223	0	0	92.3464	74.7125
uc009cin.2	Vamp8	200.16	464.355	414.924	460.685	248.44	44.2165	244.381	296.56	163.009
uc029rqp.1		0.841009	2.39358	0	3.69287	0	0	0.915284	0.750784	0.970292
uc009dop.1	Iqsec3	1181.62	1749.71	641.012	1964.61	1295.6	182.172	965.625	1756.83	407.523
uc008xfz.2	Stx18	87.465	84.9722	0	75.7038	0	0	194.04	206.466	175.623
uc007nqe.2	Ctage5	24.3893	0	70.6527	30.4662	0	0	0	0	28.1385
uc033fuf.1		1479.34	1420.59	1493.98	1534.39	1528.95	31.8359	1535.85	1455.77	1994.92
uc008jfp.2	Slc25a25	477.693	387.76	518.976	432.065	475.983	412.098	904.301	1049.6	23.287
uc008qrs.3	Vangl1	1026.03	1048.39	1064.93	1005.38	631.549	382.031	770.669	650.179	1108.07
uc008mda.1	Secisbp2l	776.252	715.681	536.96	733.034	906.69	199.859	52.1712	382.9	87.3263
uc008ejg.1	A830052D11Rik	31.1173	33.5102	53.953	23.0804	38.3109	0	0	21.7727	35.9008
uc007vtu.1	Tatdn1	160.633	23.9358	235.081	157.87	142.795	474.001	76.8839	243.254	372.592
uc007kvj.2	Mrps23	1084.9	607.97	0	0	475.983	0	0	972.265	0
uc009gdv.1	Wdr62	0	0	91.2062	0	5.80468	0	0	0	0
uc007ntv.1	Frmd6	3263.12	3929.07	3713.76	4788.73	4656.51	1408.74	3262.07	3232.13	4860.19
uc008qxm.1	Csf1	33.6404	319.543	35.9686	96.0146	17.414	0	10.0681	62.3151	86.356
uc008jlj.2	Mrrf	2293.43	2296.64	2227.49	2184.33	2368.31	3376.37	2383.4	2522.63	2676.07
uc009uwp.2	Gpm6b	11356.1	4399.41	66989	11286.3	14504.7	4713.48	63203.1	70283.9	13180.4
uc008jyl.1	Ppig	12752.2	4046.35	3989.95	1380.21	15555.4	11758.9	2098.75	16848.3	2207.41
uc012gdm.1	Stox2	91.67	80.185	38.5378	89.552	30.1843	7.95897	97.9354	79.5831	102.851
uc007bre.1		1362.44	1035.22	1032.81	1169.72	1355.97	2435.44	1399.47	1078.13	792.729
uc009bcf.1	Pot1a	1385.14	945.465	711.665	1180.79	1097.08	412.982	743.211	518.792	240.632
uc007twm.1	Psmb5	0	104.121	39.8224	53.5466	71.978	0	0	0	0
uc008pym.2	Dpm3	63.0757	82.5786	86.0678	67.3948	53.403	0	59.4935	41.2931	48.5146
uc007bbj.2	Kctd18	659.351	397.335	494.569	487.459	723.263	732.225	477.778	662.942	384.236
uc007xay.2	1700001L05Rik	70.6448	108.908	220.95	162.486	103.323	8.8433	116.241	66.8198	93.148
uc033jlv.1	Snap91	18942.9	15949.6	2896.76	13781.8	1754.17	11263.7	19976.1	1694.52	15913.8
uc009lef.3	Ank1	251.462	26.3294	0	0	1468.58	273.258	46.6795	214.724	311.464
uc009hxy.1	Hapln3	55.5066	111.302	57.8067	63.702	82.4264	0	111.665	78.8323	81.5045
uc012ccq.1	Catsper2	143.813	155.583	146.444	217.879	191.554	6.19031	158.344	71.3245	80.5342
uc008nlw.2	6430550D23Rik	0	0	0	2.76965	0	0	0	0	0
uc007jlm.2	Shisa6	19434.9	20654.2	21903.6	24179	21298.5	14910.7	16407.4	17317.6	16971.4
uc033hnh.1	mmu-mir-7224	11.7741	5.98396	1.28459	6.46252	6.96561	0	0	0.750784	3.88117
uc009oue.3	Pknox2	1674.45	1788.01	1743.19	1665.48	1559.14	3065.09	2535.34	2154	1393.34
uc007gko.1	Nuak1	5104.93	4539.43	4478.09	4058.46	4309.39	2632.65	4134.34	4072.25	3743.39
uc007dhu.1	BC055324	348.178	292.017	318.579	313.894	225.221	137.071	13.7293	357.373	0
uc009urt.2	Acot9	4.20505	3.59037	0	0.923217	2.32187	0	19.221	9.76019	0
uc007vrg.1	Med30	1227.87	1072.33	1314.14	1029.39	1008.85	955.961	1012.3	1135.19	1180.85
uc007mqj.1	Eif4a3	3379.18	2940.52	3468.4	3366.05	3063.71	2067.56	3187.02	2848.47	3013.73
uc008mgt.1	Mertk	2660.95	3692.1	2797.85	3668.86	2506.46	3120.8	4370.48	3268.91	4244.06
uc008rai.2	Ntng1	0	0	211.958	86.7824	159.048	0	0	372.389	0
uc011wvr.1		1631.56	252.523	3170.38	2141.86	0	0	2376.99	1214.02	990.668
uc007kuw.1	Epx	0	0	0	0	4.64374	0	0	0	0
uc007tcj.2	Fam213a	2081.5	2525.23	4172.36	2870.28	3079.96	0	3708.73	2151	3137.92
uc033hkc.1	Trpm3	0	1232.7	784.887	468.994	0	0	605.003	0	510.374
uc008skz.1		0.841009	1.19679	1.28459	0.923217	1.16094	0	0.915284	0	0.970292
uc007jil.1	Specc1	327.153	294.411	124.606	343.437	332.027	240.538	310.281	189.948	92.1777
uc007cac.1	Ube2f	11.7741	0	0	0	4.64374	0	0	2.25235	0
uc007owe.1	Serpina1b	0	0	29.5457	47.0841	23.2187	0	54.9171	12.7633	10.6732
uc008hvp.2	Wdr96	13.4561	20.3455	124.606	26.7733	47.5983	0	185.803	52.5549	16.495
uc056zbd.1	Aifm3	465.078	520.604	169.566	1682.1	510.812	948.886	2150.92	2171.27	456.037
uc007fds.3	Mcu	1322.07	1293.73	1689.24	136.636	2727.04	1030.24	59.4935	135.892	5.82175
uc011yoy.1	Coq6	14.2972	134.041	220.95	67.3948	75.4608	0	446.659	180.188	88.2966
uc029xbq.1		1.68202	10.7711	0	0	0	27.4142	0	4.5047	0
uc029usr.1	Gm21598	569.363	408.106	417.493	415.448	379.626	593.385	389.911	589.366	480.295
uc007tjq.3	Otx2	161.474	221.406	160.574	160.64	270.498	1278.74	482.355	172.68	111.584
uc057bkx.1	Katnal2	34.4814	0	0	0	181.106	0	0	23.2743	0
uc007aqf.2	Lman2l	134.561	0	0	0	157.887	0	195.871	427.196	0
uc007okr.2	Gtf2a1	12039.9	13783.4	16196.2	15060.4	13068.6	14891.2	11779.7	13332.4	12096.6
uc007tox.2	Rab2b	5321.91	5545.93	5643.22	5362.04	6026.41	3437.39	4842.77	5101.58	5475.36
uc008jdh.1	Fnbp1	1548.3	330.314	787.456	88.6288	374.982	351.963	23.7974	322.837	411.404
uc007cut.1	Ddx59	6.72807	9.57433	17.9843	62.7787	38.3109	0	26.5432	17.268	42.6928
uc007bzw.2	Ramp1	0	0	37.2532	73.8573	45.2765	0	43.9336	0	0
uc007fny.2	Fam13c	2747.58	4369.49	3242.32	2150.17	2822.23	5142.38	2407.2	1945.28	2327.73
uc033fwz.1		9.2511	11.9679	3.85378	9.23217	0	32.7202	5.49171	7.50784	1.94058
uc009enl.1	Lmo3	4189.07	5585.43	6505.18	7521.45	8282.11	7486.74	6275.19	6727.78	10557.7
uc008fnf.1	Cep192	7.56908	2.39358	7.70756	34.159	3.48281	0	0	18.7696	13.5841
uc029qrf.1		0.841009	1.19679	1.28459	0.923217	1.16094	0.88433	0.915284	0.750784	0.970292
uc008dmp.2	Trmt61b	132.879	40.6909	101.483	47.0841	25.5406	3.53732	0	29.2806	63.069
uc009qup.2	Slc17a5	8.41009	8.37754	33.3994	15.6947	26.7015	33.6045	4.57642	8.25862	9.70292
uc007xvk.2	Aaas	53.8246	59.8396	51.3838	29.5429	44.1155	99.045	96.1049	50.3025	7.76234
uc007vdi.2	Fyb	0	0	215.812	134.79	132.347	0	110.749	11.2618	5.82175
uc009qnf.1	Narg2	1376.73	1178.84	1131.73	1070.93	1163.26	900.248	951.896	1557.88	1249.74
uc009eyc.1	Hspbp1	1057.99	1226.71	964.73	490.228	711.653	330.739	756.025	1544.36	640.393
uc029wyj.1		4630.6	4120.55	4502.5	3615.32	4053.99	6234.53	3446.05	3706.62	3531.86
uc012hqq.1	Tsr2	814.938	1034.03	894.077	1191.87	863.736	2786.52	1727.14	1133.68	900.431
uc008zsh.1	Fzd10	90.829	46.6749	86.0678	25.8501	98.6795	3.53732	128.14	30.0314	144.574
uc008nsl.1	Mybl2	27.7533	78.9882	131.029	82.1663	35.989	12.3806	38.4419	62.3151	94.1183
uc008kea.2	Hoxd8	0	4.78717	0	0	0	0	0	0	0
uc007zpl.2	Arl6	3388.43	3863.24	3573.74	3307.89	3121.75	5803.86	3759.99	4071.5	4414.83
uc008ggb.2	Pola2	63.0757	160.37	183.697	164.333	222.9	228.157	427.438	163.671	164.95
uc009bqq.2	Casp2	1756.03	1495.99	1813.85	1738.42	1552.17	4.42165	567.476	1689.26	1677.63
uc007dpg.1	Slamf6	18.5022	0	0	10.1554	0	0	0	0	0
uc008far.2	Synpo	893.993	1068.73	1068.78	1194.64	134.668	0	642.53	1184.74	1561.2
uc008ecy.2	Osbpl1a	47.0965	55.0524	37.2532	61.8555	33.6671	0	7.32227	12.7633	36.8711
uc009pze.4	Lrrc49	260.713	512.227	1244.77	459.762	243.796	2961.62	114.411	313.828	215.405
uc011xje.1	Mir3057	2.52303	9.57433	1.28459	1.84643	1.16094	0.88433	10.9834	8.25862	0.970292
uc011yyc.1	Serpinb6b	11.7741	159.173	125.89	108.016	0	146.799	79.6297	195.204	0
uc007ufr.1	Sacs	5866.04	5127.05	4966.24	5469.14	5448.27	4050.23	6250.48	5831.34	6269.06
uc008azs.2	Telo2	68.1218	67.0203	80.9294	53.5466	60.3686	0	39.3572	40.5423	46.574
uc007zkq.2	Bbx	373.408	391.351	298.026	319.433	717.458	1078	896.063	871.66	620.017
uc007hjo.2	R3hdm2	654.305	411.696	752.772	669.332	433.029	134.418	884.165	1365.68	793.699
uc012dqm.1	Mmel1	95.8751	73.0043	15.4151	89.552	65.0124	38.0262	23.7974	66.069	83.4451
uc008onc.2	Rgs19	38.6864	98.1369	164.428	176.334	18.575	266.183	1263.09	49.5517	160.098
uc007sww.1	Stab1	15.1382	0	52.6684	34.159	0	0	0	33.0345	53.3661
uc009eur.1	Myadm	26.9123	57.446	11.5613	4.61608	24.3796	3.53732	0	6.00627	18.4355
uc009dgp.2	Prrt3	540.769	524.195	355.833	463.455	325.062	784.401	165.666	461.732	152.336
uc029ryp.1		0	0	1.28459	0	1.16094	0	0	0	0
uc009tac.2	Cul4b	10237.6	13582.4	14767.7	10707.5	10361.3	12293.1	7212.44	6092.61	10147.3
uc009erc.2	Casc1	0	0	0	183.72	0	0	0	0	0
uc033isl.1	Capg	0	0	1.28459	4.61608	0	0	0	0	1.94058
uc007wsw.1	Sox10	11.7741	0	0	0	0	0	0	0	0
uc007pym.1		534.882	268.081	178.559	297.276	271.659	278.564	299.298	297.31	196.969
uc007ait.2	Tram1	7516.94	7940.71	7278.51	7145.7	6769.41	5176.87	6295.33	6139.91	7257.78
uc009awh.1	Pon2	1.68202	50.2652	7.70756	40.6215	26.7015	0	26.5432	2.25235	76.6531
uc008nly.1	Ergic3	818.302	1116.61	795.164	954.606	889.276	1269.9	1393.98	845.383	786.907
uc007qqc.1		0.841009	0	1.28459	0	1.16094	0	2.74585	0	0
uc007gky.2	Ric8b	4115.9	3846.49	3017.51	4093.54	4262.95	4847.01	3770.06	5280.26	5573.36
uc007gqt.2	Pah	0	0	12.8459	7.38573	4.64374	0	0	0	0
uc008vad.1	Ptpru	15.1382	29.9198	3.85378	16.6179	19.7359	0	80.545	9.00941	17.4653
uc008dov.2	Fez2	624.87	677.384	854.255	603.784	802.206	659.71	383.504	1125.43	813.105
uc008cto.1	Cul7	91.67	165.157	393.086	163.409	168.336	0	56.7476	360.376	238.692
uc008mpz.1	Kif16b	642.531	1338.01	669.274	809.661	42.9546	728.688	0	244.756	608.373
uc033hnf.1	Scn1a	25702.9	19462.2	16702.3	16846.9	20635.6	20864.9	13772.3	14335.5	17518.6
uc009fxp.1	Psmc4	4727.31	5454.98	5108.83	5354.66	5478.45	5488.15	6005.18	6704.5	6177.85
uc009bjv.2	D630045J12Rik	93.352	421.271	527.968	1838.12	1913.22	13.2649	517.136	825.112	470.592
uc008uvr.2	Adc	71.4858	81.3818	106.621	65.5484	104.484	0	25.628	65.3182	48.5146
uc009iqk.2	Trpc2	0	16.7551	290.318	0	143.956	134.418	0	0	0
uc008jca.1	Nup188	95.8751	16.7551	62.9451	175.411	47.5983	0	14.6445	76.58	223.167
uc029tsh.1		0	2.39358	1.28459	0.923217	0	0	1.83057	0	0.970292
uc009feb.2	Zfp606	345.655	204.651	143.875	310.201	311.131	187.478	251.703	221.481	149.425
uc008tvl.2	E130102H24Rik	105.967	174.732	0	204.031	164.853	89.3173	8.23756	247.759	145.544
uc056yvo.1	Gm3383	2.52303	1.19679	0	1.84643	1.16094	83.127	6.40699	52.5549	0.970292
uc007csd.3	4931440L10Rik	0	0	0	0	0	0	0	0	3.88117
uc008aej.2	Scaf8	8525.31	5988.74	5788.38	5537.45	8127.71	13180.1	8138.71	6650.45	7904
uc009ruj.1	Setd2	100.08	161.567	87.3524	154.177	185.75	129.997	266.348	129.135	66.9502
uc012gcn.1	Micu3	12298.1	3547.29	15267.4	11513.4	11445.7	6427.31	16232.6	16074.3	15516.9
uc008jtu.1	Baz2b	277.533	550.524	476.584	413.601	249.601	0	322.18	386.654	919.837
uc009tnw.1	Rpl3-ps2	132.879	73.0043	73.2219	68.318	59.2077	48.6381	145.53	157.665	70.8313
uc056zbv.1		66.4397	129.253	86.0678	128.327	125.381	207.818	102.512	129.886	150.395
uc009fyf.1		201.001	236.965	208.104	230.804	224.061	242.306	158.344	86.3402	66.9502
uc007wue.2	Josd1	3115.1	3367.77	3408.03	3508.22	3380.64	1866.82	3596.15	3679.59	3486.26
uc007bgw.2	2810408I11Rik	16.8202	19.1487	12.8459	12.0018	44.1155	0	18.3057	15.7665	72.7719
uc009ocy.4	Tmem123	3.36404	4.78717	14.1305	1.84643	4.64374	3059.78	0	7.50784	0
uc007nzb.2	Fut8	7273.89	6742.72	6985.62	4416.67	2309.1	9258.93	7452.25	7574.66	8150.45
uc012gqz.1	Robo3	105.967	119.679	5.13838	121.865	99.8404	0	0	33.0345	12.6138
uc009kdv.1	Dock1	7767.56	7152.03	6123.66	6930.59	6429.26	5062.79	4143.49	6656.45	6158.44
uc009did.1		5.04606	3.59037	3.85378	2.76965	0	0	0	0	0
uc007pqm.2	Nkapl	53.8246	140.025	210.673	122.788	104.484	358.154	216.007	117.122	152.336
uc009pki.1	2310030G06Rik	104.285	105.318	175.989	140.329	84.7483	0	101.597	96.8511	233.84
uc008egc.2	Dtna	81.5779	76.5947	570.36	132.02	178.784	15.0336	240.72	204.964	42.6928
uc008hdy.2	9930021J03Rik	19741.9	19329.4	20716.6	17461.7	18296.3	32463.8	24580	22708.2	22353.6
uc009rcb.1		31.9584	10.7711	42.3916	68.318	40.6327	0.88433	59.4935	15.7665	27.1682
uc009the.1	Arhgef6	90.829	155.583	33.3994	134.79	135.829	0	33.8655	97.6019	0
uc011zqk.1	Pcca	5.04606	2.39358	20.5535	3.69287	2.32187	0	0	12.7633	12.6138
uc056zic.1		375.09	458.371	333.994	561.316	537.513	424.478	451.235	329.594	513.284
uc007fbs.1	Mcm9	65.5987	165.157	8.99216	33.2358	156.726	0	161.09	138.144	29.1088
uc009hcj.1	Gas2	136.244	160.37	166.997	92.3217	420.259	85.78	0	232.743	485.146
uc012dyo.1	Ppef2	0	0	0	0	2.32187	0	0	6.75706	0
uc009cdh.1	Herc3	25.2303	39.4941	28.2611	32.3126	24.3796	2940.4	74.138	609.637	22.3167
uc007zyf.2	Cryzl1	4002.36	3838.11	3318.11	3880.28	4157.31	4225.33	3713.31	4258.45	4288.69
uc008sta.2	E230008N13Rik	10.9331	20.3455	17.9843	0	0	0	7.32227	37.5392	0
uc057apr.1		168.202	236.965	241.504	129.25	188.072	117.616	161.09	173.431	137.781
uc009qei.1	Ppib	4224.39	3864.44	3455.56	4026.15	3540.85	3192.43	3023.18	2706.58	3057.39
uc009biz.1		15048.2	16332.6	18198.8	15977.2	16041.8	17988.2	11831	14473.6	16279.6
uc008hqw.2	Btrc	202.683	135.237	120.752	177.258	171.818	74.2837	119.902	130.636	168.831
uc029qqx.1		0	0	5.13838	0	0	0	0	0	0
uc056zou.1	Serf2	182.499	73.0043	83.4986	64.6252	75.4608	0	121.733	57.0596	34.9305
uc012hcb.2	Glb1	35.3224	0	83.4986	3.69287	0	0	5.49171	210.97	0
uc008ezu.2	A730017C20Rik	986.504	844.935	1398.92	543.775	473.662	3226.92	572.968	1168.97	611.284
uc007ihc.2	Mtif2	555.066	62.2332	0	0	0	0.88433	0	0	6.79204
uc011ypf.1	Arel1	0	0	0	338.821	0	0	0	617.895	0
uc008dvc.1	Kcnk12	476.852	448.797	533.107	275.119	472.501	495.225	376.182	446.717	311.464
uc033jbw.1	Lyrm1	68.9628	70.6107	110.475	79.3967	159.048	0	0	30.7821	25.2276
uc007imh.2	Gabra6	0	0	0	0	13.9312	0	0	0	0
uc008ltx.2	1700020I14Rik	9311.66	7450.03	7441.65	7573.15	9571.91	5925.01	7974.87	7393.72	6536.86
uc029stk.1		1.68202	2.39358	1.28459	0.923217	1.16094	810.931	1.83057	0.750784	0.970292
uc009buy.1	Repin1	74.8498	245.342	181.128	133.866	155.565	0	279.162	7.50784	191.148
uc008ccc.1	H2-Ab1	0	8.37754	0	0	0	0	0	0	0
uc009qwg.2	Lca5	39.5274	0	298.026	0.923217	9.28748	84.8957	0.915284	36.0376	0.970292
uc008beg.1	Ergic1	179.135	307.575	138.736	329.588	276.303	27.4142	159.259	186.194	89.2669
uc007coo.2	Nuak2	0	0	0	0	38.3109	0	0	82.5862	0
uc007zlv.2	RPL24	8881.06	9033.38	10144.4	8777.02	9120.31	12521.2	11221.4	11411.2	11244.7
uc012eqy.1	Hnrnpf	204.365	172.338	149.013	132.943	181.106	614.609	89.6979	117.873	74.7125
uc008tkb.3	Nfib	12383.9	14870.1	16328.5	14900.7	14615	13104	9648.93	13400.7	11166.1
uc008qmr.1	Fcgr1	26.9123	69.4139	122.036	108.94	25.5406	155.642	150.107	107.362	66.9502
uc012atw.1	Enpp5	850.26	0	0	1189.1	73.1389	0	0	0	0
uc008apt.1	Fpr1	7.56908	0	0	0	0	0	0	0	0
uc008ajq.1	T	0	0	0	14.7715	0	0	0	0	0
uc007zkc.1	C330027C09Rik	2.52303	0	88.637	8.30895	6.96561	0	0	125.381	62.0987
uc007rfb.2	Ccdc127	944.453	1153.71	0	0	1.16094	0.88433	0	572.848	0
uc009iwi.1	Trim30a	38.6864	34.707	0	5.5393	8.12655	0	40.2725	0	23.287
uc007yqq.2	Psmd2	15585.6	15737.8	16149.9	15107.5	16599.1	13479	15085.7	15282.2	16446.4
uc008yog.2	Gak	105.967	123.27	96.3446	0	114.933	0	62.2393	46.5486	60.1581
uc008teh.2	Fkbp15	666.92	1358.36	2770.87	1470.68	1337.4	68.0934	1191.7	2360.47	2678.01
uc057buv.1		0	0	0	0	4.64374	0	0	0	0
uc008vdm.4	Rps6ka1	222.026	0	797.733	312.971	0	0	0	373.14	0
uc008txt.2		7504.33	7970.63	7521.3	7101.38	7306.93	5970.11	7767.1	8012.37	10353
uc007yfe.2	Gspt1	14683.2	16640.2	16930.9	14914.6	16036	20002.7	15454.6	17621.7	15777.9
uc011wpl.1	Ankmy1	0	0	0	0	0	0	0	0	21.3464
uc009apb.3	Hmgb1	348.178	685.761	336.564	303.738	524.743	226.388	213.261	275.538	288.177
uc033ghk.1		3.36404	11.9679	10.2768	5.5393	1.16094	11.4963	3.66114	3.00314	0
uc008ozk.2	Gm11549	64.7577	240.555	102.768	119.095	202.003	0	0	118.624	111.584
uc029urz.1		72.3268	34.707	55.2375	57.2394	40.6327	53.9441	54.0018	90.8449	52.3958
uc008cty.2	Mea1	1444.85	1549.84	263.342	1304.51	1429.11	1488.33	2045.66	630.659	1799.89
uc009sex.1	Abhd5	3.36404	2.39358	2.56919	4.61608	18.575	1627.17	0.915284	3.00314	0
uc007qxy.1		19.3432	38.2973	3.85378	11.0786	5.80468	0.88433	43.0184	9.76019	10.6732
uc009tdq.3	6720401G13Rik	2124.39	2109.94	2029.66	2186.18	2470.47	2765.3	2691.85	2292.89	2270.48
uc009ntj.2	Trappc2l	1193.39	1671.92	1569.77	1513.15	1443.04	1012.56	1193.53	1522.59	1204.13
uc009nkp.2	Cmtr2	375.931	478.717	490.715	396.06	437.673	140.608	443.913	403.922	480.295
uc057bvm.1	Setd8	15.9792	268.081	747.634	258.501	466.696	45.1008	575.714	156.163	12.6138
uc008rwc.1	Wls	86.624	186.699	17.9843	47.0841	41.7937	55.7128	25.628	68.3214	60.1581
uc007htc.1	Selm	49.6195	528.982	83.4986	512.385	84.7483	137.955	56.7476	90.0941	172.712
uc012ddo.2	1300002K09Rik	77.3729	22.739	0	61.8555	37.1499	0	64.9852	10.511	31.0493
uc008gqf.2	Tmem138	113.536	134.041	110.475	112.632	107.967	31.8359	302.959	160.668	174.653
uc007oxb.2	Serpina3h	16.8202	39.4941	24.4073	156.024	8.12655	0	0	30.0314	13.5841
uc008rlp.1	Ube2d3	10369.6	13659	19776.3	13551	15330.2	6868.59	14504.5	10427.6	13105.7
uc007ntg.2	Nin	33.6404	596.002	0	868.747	0	394.411	6.40699	671.952	0
uc007xhj.1	Alg10b	6807.97	7590.05	7941.36	0	251.923	6214.19	1502.9	7262.33	8712.25
uc007atp.1		7.56908	0	0	0	0	0	0	0	0
uc008ihy.2	Sfmbt2	1237.12	712.091	615.321	896.444	1365.26	597.807	556.493	307.071	1049.86
uc012gmy.1	Arv1	165.679	100.53	98.9137	149.561	145.117	53.0598	77.7992	24.0251	93.148
uc009nmi.2	Wdr59	1219.46	1620.46	1107.32	960.146	1599.77	2908.56	1955.96	2315.42	2338.4
uc007hpc.1	Itga7	0	4.78717	0	0	0	0	0	0	0
uc033its.1	Setmar	0	4.78717	0	6.46252	1.16094	350.195	0	3.00314	26.1979
uc009izk.2	Dchs1	91.67	0	639.728	11.0786	70.8171	26.5299	233.398	0	154.276
uc007zey.1	D930030I03Rik	8.41009	0	0	12.925	13.9312	0	55.8323	29.2806	13.5841
uc033hpr.1	Tmem87a	3411.13	3668.17	4092.72	2288.65	4091.14	2406.26	3647.41	3030.92	3038.95
uc009cpo.1	Rab11fip5	3399.36	3464.71	4016.93	2705.03	3731.25	2489.39	3784.7	3680.34	3904.46
uc009hwu.1	Akap13	190.909	55.0524	102.768	319.433	11.6094	22.9926	86.0367	271.033	161.068
uc008inc.1	Thnsl1	43.7325	418.877	42.3916	24.9269	0	0	283.738	21.022	6.79204
uc007znd.1	Tbc1d23	73.1678	117.286	60.3759	79.3967	157.887	10.612	90.6132	30.0314	55.3066
uc012gtf.1	Gm684	120.264	134.041	65.5143	83.0895	78.9436	92.8546	46.6795	60.0627	105.762
uc007ese.1	Arhgap18	1955.35	2270.31	1545.37	1608.24	1520.83	2313.41	1621.88	1545.86	1668.9
uc029ura.1		0	0	1.28459	0.923217	0	0	0.915284	0.750784	0
uc007uwd.1	Lmo7	66.4397	92.1529	25.6919	108.016	80.1045	95.5076	36.6114	126.132	108.673
uc008iyw.2	Tsc1	9.2511	220.21	0	2.76965	1313.02	926.778	0	6.00627	3.88117
uc008xez.1	Bloc1s4	588.707	528.982	611.467	650.868	621.1	409.445	584.867	625.403	580.235
uc012afh.1	Slc15a2	45.4145	11.9679	30.8303	14.7715	2.32187	70.7464	11.8987	49.5517	0.970292
uc008lws.1	Stard9	104.285	113.695	30.8303	203.108	117.254	0	94.2743	0	0
uc033imk.1		89.147	195.077	92.4908	141.252	45.2765	160.948	93.359	73.5768	44.6334
uc007yep.1	Litaf	49.6195	69.4139	47.53	150.484	82.4264	22.9926	34.7808	28.5298	25.2276
uc009brn.1	Fam115c	131.197	234.571	259.488	111.709	116.094	0	81.4603	75.0784	19.4058
uc008pmx.1	Bche	26.9123	14.3615	46.2454	10.1554	9.28748	22.9926	0	17.268	11.6435
uc007fzm.1	Bsg	12716.9	24752	21150.8	21143.5	16999.6	18570	18856.7	18008.3	13338.6
uc007qhv.2	Dek	406.207	2774.16	336.564	59.0859	1063.42	1673.15	368.86	2039.88	439.542
uc009tco.3	Slc25a14	1405.33	1862.21	1334.69	1790.12	2723.55	2286.88	2777.89	1427.99	2252.05
uc007qro.2	Ddx41	1788.83	1957.95	1795.86	1797.5	1792.48	1401.66	1663.99	1861.94	1865.87
uc033jby.1		42.0505	108.908	32.1149	55.393	33.6671	108.773	57.6629	36.7884	25.2276
uc011yoh.1	Scarna3b	423.869	1248.25	707.811	738.573	595.56	4899.19	926.268	574.35	353.186
uc009ofp.2	Taf1d	60.5527	76.5947	128.459	258.501	67.3342	46.8695	6.40699	254.516	205.702
uc007evn.2	Lama4	23.5483	44.2813	52.6684	0	37.1499	0	0	0	0
uc009tcz.2	Enox2	297.717	129.253	125.89	48.9305	481.788	1259.29	1037.93	890.43	798.55
uc009ujo.2	Slc25a53	0	773.127	209.389	274.195	283.268	0	381.674	0	489.997
uc009tnj.2	Renbp	0	25.1326	82.214	18.4643	38.3109	0	64.9852	59.3119	96.0589
uc009tom.2	Gdi1	38957.2	36940.2	42738.4	37562	38841.4	43135	54375.2	56139.1	57376.3
uc008rsc.1	Lphn2	207.729	234.571	318.579	351.746	356.407	645.561	210.515	334.85	317.285
uc008uys.2	Col16a1	53.8246	0	0	0.923217	0	0	0	0	0
uc009oon.1	9530077C05Rik	88.306	41.8877	43.6762	36.9287	54.564	8.8433	64.9852	41.2931	43.6631
uc007rkg.2		5.04606	58.6428	47.53	84.0127	74.2999	0	62.2393	30.0314	0.970292
uc007lgr.1	Ormdl3	2742.53	2427.09	2167.11	2298.81	2493.69	1793.42	2448.39	1968.56	2395.65
uc008oty.1	Tnik	31.9584	10.7711	1125.3	10.1554	5.80468	21.2239	0.915284	6.00627	2.91088
uc009mkm.2	Tecr	9794.39	9844.81	11782.3	8516.68	9339.72	8428.55	8615.57	8232.35	7158.81
uc012aem.1	Pcyt1a	7.56908	0	51.3838	959.222	0	0	0	0	4598.21
uc007pcj.1	Ankrd9	96.7161	148.402	93.7754	104.324	54.564	63.6718	36.6114	96.8511	27.1682
uc009rno.1	Uba7	47.9375	0	0	0	24.3796	0	53.0865	0	36.8711
uc008fsi.2	Setbp1	7526.19	6564.4	6803.21	6563.15	6508.2	8860.1	7609.67	8107.72	8524.99
uc008rtf.2	Fam73a	573.568	1172.86	1234.49	628.711	1213.18	637.602	366.114	192.201	2355.87
uc007urs.2	Ccdc122	62.2347	108.908	0	144.945	149.761	0	0	0	170.771
uc033hsg.1		182.499	202.258	53.953	96.0146	87.0701	55.7128	141.869	44.2963	37.8414
uc008pkb.1	E130311K13Rik	459.191	752.782	786.172	831.818	564.215	777.326	585.782	604.381	455.067
uc007rfp.2	Cast	0	1.19679	115.613	5.5393	3.48281	0	30.2044	2.25235	0.970292
uc009bey.3	Ube2h	8.41009	9.57433	23.1227	18.4643	29.0234	4.42165	8.23756	1.50157	29.1088
uc008ffr.1	Ccbe1	499.56	635.496	698.819	523.464	467.857	466.926	397.233	343.108	410.434
uc007lsm.2	Gjc1	37.8454	0	0	24.9269	0	0	34.7808	31.5329	36.8711
uc007znr.1	Dcbld2	135.402	0	1700.8	845.667	705.849	0	1506.56	358.124	485.146
uc007hac.2	Nap1l1	206.047	335.102	477.869	253.885	329.706	1015.21	315.773	300.314	350.275
uc008ivq.2	Egfl7	131.197	113.695	0	120.018	188.072	0	0	126.132	0
uc007uoa.1	Phyhip	11706	14199.9	14336.1	15668.8	16322.7	27462	20928	20284.7	20781.7
uc007avh.1		24.3893	77.7914	7.70756	9.23217	92.8748	0	1.83057	2.25235	2.91088
uc009ilo.1	Gdpd5	1311.13	1257.83	1360.39	1114.32	1156.29	1292.01	1457.13	1250.81	1061.5
uc007kkr.1	Evi2a	2110.09	1436.15	1889.64	1999.69	1798.29	1174.39	1390.32	1479.8	952.827
uc008zfl.1	Pebp1	8854.15	9861.56	10161.1	10507.1	10296.3	18715.1	9851.21	10054.5	10551
uc009gav.2	Fam98c	43.7325	110.105	113.044	22.1572	1.16094	15.9179	39.3572	43.5455	24.2573
uc012bug.1	Gapvd1	5105.77	4206.72	5552.02	5062	5665.36	1995.05	3981.49	4865.08	3154.42
uc009dsm.2	Ptms	8588.39	11915.3	11287.7	11739.6	9274.71	29023.7	13495.9	12408.2	11344.7
uc007tyw.1	Pck2	79.8959	35.9037	88.637	72.9341	125.381	154.758	187.633	27.779	28.1385
uc008pxl.1	Rusc1	96.7161	111.302	177.274	44.3144	73.1389	67.2091	17.3904	16.5172	109.643
uc056yxd.1	Setdb2	19.3432	0	0	0	1.16094	0	0	0	0
uc007rub.2	Kif2a	1939.37	1114.21	2706.64	978.61	1533.6	4459.68	2277.23	2773.4	1612.63
uc008nwx.1	Cd40	0	0	0	3.69287	0	0	0	0	0
uc009ojf.2	Col5a3	130.356	282.443	141.305	341.59	232.187	194.553	84.2062	85.5894	195.999
uc009ipd.1	Clpb	3011.65	2969.24	3401.61	3086.31	2752.58	4145.74	2881.32	2885.26	3621.13
uc008xxw.1	Ythdc1	5347.14	7123.3	5126.81	5514.37	5479.61	22162.2	9376.17	9608.53	10484
uc057bvc.1	Oasl1	13.4561	0	0	6.46252	0	0	0	0	9.70292
uc009dii.1		230.437	157.976	268.48	220.649	102.162	7.95897	104.342	159.917	92.1777
uc008ucy.2	Elavl4	5640.65	5483.7	5738.28	5272.49	6027.58	10397.1	4832.7	6425.96	6016.78
uc007htq.1	Osbp2	2633.2	2370.84	3971.96	3340.2	3118.27	264.415	2879.48	3628.54	3213.61
uc008sbd.2	Otud6b	786.344	368.612	468.877	3827.66	581.629	343.12	1429.67	3933.36	561.799
uc007jzk.2	Zzef1	593.753	131.647	100.198	149.561	84.7483	265.299	131.801	344.61	46.574
uc033hgl.2	Diap1	6139.37	7982.6	6299.65	5941.82	6433.9	8381.68	4049.22	9332.25	5205.62
uc007geq.1	Plekhj1	50.4606	90.9561	39.8224	83.0895	53.403	9.72763	110.749	73.5768	85.3857
uc009kgu.2	Fuom	277.533	288.427	304.449	224.342	369.177	750.796	490.592	304.818	353.186
uc007kal.2	Aspa	4888.79	3672.95	5544.31	4213.56	3358.59	1606.83	2262.58	3045.18	2406.32
uc008sia.1	Chmp5	459.191	293.214	184.982	294.506	380.787	336.045	414.624	304.818	307.583
uc008zwb.2	Gtf2ird1	538.246	276.459	197.827	337.897	131.186	405.907	410.963	170.428	338.632
uc012flb.1	Nav2	1079.86	768.34	701.388	1157.71	861.414	129.112	632.461	583.359	384.236
uc029thb.1		3.36404	2.39358	35.9686	5.5393	1.16094	0.88433	0.915284	0.750784	0.970292
uc007bde.1	Tmem237	163.997	415.287	971.153	0	176.462	0	492.423	215.475	0
uc007wmi.2	Arhgap39	3652.5	2449.83	3810.11	3567.31	3540.85	1620.09	7617	3447.6	5366.69
uc008eiy.2	Iws1	8967.68	7707.34	7766.66	8179.7	8352.93	9302.27	7162.1	8032.64	8172.77
uc008hbc.1	Dock8	1.68202	106.514	11.5613	7.38573	264.693	0	0	2.25235	0
uc007ztg.2	Jam2	8322.63	7994.57	8015.87	7045.99	7541.44	10114.1	7521.81	7988.34	7612.91
uc007jgv.1	Gm16516	64.7577	46.6749	43.6762	50.7769	15.0922	7.95897	67.731	76.58	23.287
uc008hod.1	Gm16244	2.52303	22.739	28.2611	78.4734	12.7703	0	9.15284	0	69.861
uc008aqd.1	Vmn1r228	0	0	0	0	0	1.76866	0	0	0
uc008wua.2	Shh	849.419	764.75	493.284	538.235	727.906	1597.1	638.868	529.303	342.513
uc007rvw.2	Gpbp1	7673.37	7152.03	9028.13	6913.05	8381.95	14482.7	9576.62	10140.8	9868.84
uc007cmc.1	C4bp	0	0	0	8.30895	0	0	0	0	0
uc008axe.2	Tsc2	479.375	773.127	700.104	438.528	606.008	0	0	516.539	0
uc007qmu.2		5.04606	3.59037	0	2.76965	1.16094	0	0	0	7.76234
uc007tag.2	A630023A22Rik	0	0	0	0	0	0	28.3738	0	0
uc009bmb.1	Adck2	1892.27	1729.36	2016.81	1818.74	1699.61	1583.83	1781.14	1801.13	1842.58
uc011zko.1	Olfr1507	38.6864	120.876	101.483	114.479	70.8171	0	0	26.2774	15.5247
uc008jhk.1	Garnl3	540.769	332.708	341.702	303.738	465.535	0	678.226	76.58	403.641
uc007kfj.2	Glod4	301.922	586.428	515.122	420.064	491.076	83.127	262.687	350.616	576.353
uc009mnd.2	Nfix	1146.3	1418.2	1062.36	930.603	1087.8	1362.75	1625.55	3658.57	1045
uc009eng.1	Dera	33.6404	17.9519	73.2219	18.4643	18.575	0	64.0699	24.0251	33.9602
uc012bbi.1	Ecscr	3.36404	32.3134	0	0	52.2421	0	0	0	0
uc007qra.3	Grk6	153.064	0	354.548	156.024	215.934	0	385.335	0	78.5937
uc008frs.1	Haus1	344.814	301.591	423.916	378.519	258.889	305.094	421.031	468.489	573.443
uc011yhg.1	Gprc5c	0	17.9519	0	0	0	0	0	0	0
uc008xbi.1	Letm1	5316.86	5632.1	5896.29	5267.88	5613.12	5923.24	5985.96	5991.26	5196.88
uc008pmj.2	B3galnt1	2178.21	1944.79	1921.75	1677.49	1955.01	3046.52	1966.95	2575.94	2751.75
uc009blm.2	Slc37a3	676.171	0	733.503	936.142	197.359	0	1348.21	0	804.372
uc033iur.1	Phb2	2702.16	2726.29	2525.51	2731.8	2725.88	4879.73	2398.05	2253.85	2681.89
uc007sdm.2	Gm3629	30.2763	23.9358	80.9294	45.2376	51.0812	4.42165	106.173	42.7947	94.1183
uc008uio.2	Rnf220	453.304	67.0203	0	29.5429	101.001	11.4963	0	51.0533	0
uc007vpj.1	Eif3e	414.618	130.45	147.728	120.941	128.864	1.76866	270.924	222.232	297.88
uc009qbm.2	Zwilch	185.863	233.374	172.136	168.025	220.578	124.691	167.497	130.636	259.068
uc007uxh.2	Rbm26	3068.84	2547.97	3699.63	3288.5	2622.55	2991.69	1787.55	2860.49	3182.56
uc009nyl.1	Pcnxl2	7.56908	203.455	47.53	86.7824	39.4718	0	77.7992	40.5423	80.5342
uc007dws.2	H3f3a	12.6151	59.8396	61.6605	154.177	42.9546	8.8433	40.2725	16.5172	38.8117
uc009usl.1	Eif1ax	5817.26	6345.39	6306.07	5654.7	6190.11	12220.6	6064.67	5917.68	5109.56
uc011zdr.1	Naip5	0	9.57433	0	0	0	0	0	0	0
uc008fdf.1	Spink10	391.91	728.846	742.495	581.627	251.923	313.053	363.368	329.594	171.742
uc007zfr.1		9.2511	2.39358	3.85378	38.7751	44.1155	0	15.5598	5.25549	32.9899
uc009hwv.1	Akap13	18.5022	0	2.56919	5.5393	0	0	0	9.00941	0.970292
uc007aqa.1	Kansl3	288.466	558.902	375.101	423.757	383.109	1090.38	372.521	279.292	594.789
uc029usq.1	Gm21953	78.2139	57.446	89.9216	69.2413	70.8171	99.9293	79.6297	87.091	47.5443
uc057awn.1		262.395	181.912	183.697	306.508	231.026	241.422	283.738	162.92	123.227
uc007dll.1		0	0	0	0	0	0	0	35.2869	0
uc008npz.1	Lbp	89.988	140.025	106.621	117.249	56.8858	0	119.902	30.0314	117.405
uc009uvm.2	Figf	31.9584	32.3134	24.4073	96.9378	39.4718	0	15.5598	14.2649	91.2075
uc008kde.2	Atf2	20241.4	20347.8	22393	17863.3	19341.2	21329.2	19098.3	22037	22568
uc007cxl.1	Rgs18	42.8915	8.37754	55.2375	22.1572	16.2531	0	0	0	0
uc008tex.1	Bspry	16.8202	59.8396	64.2297	35.0822	3.48281	0	19.221	3.00314	41.7226
uc009ssb.2	Maob	2199.24	2923.76	2840.24	2632.09	2199.97	2437.21	2305.6	2447.56	3105.9
uc009gcj.2	Zfp420	276.692	202.258	120.752	195.722	457.408	167.138	344.147	217.727	120.316
uc007kin.1	Proca1	146.336	259.704	299.31	238.19	234.509	367.881	246.211	343.859	218.316
uc007afu.2	Rb1cc1	21.0252	52.6588	34.684	76.627	38.3109	144.146	16.4751	26.2774	19.4058
uc009lxy.1	Pbx4	133.72	114.892	122.036	161.563	215.934	0	19.221	51.0533	0
uc008ysp.2	Miat	10.9331	8.37754	11.5613	12.925	0	0	9.15284	0	11.6435
uc012aec.1	Atp13a4	2850.18	2433.08	1821.55	2224.95	2217.39	1825.26	1070.88	2103.7	1543.73
uc008jon.1	Lrp1b	19242.3	14566.1	17333	16112	17194.6	26591.8	20077.7	21275	20489.7
uc012ejx.1	9330158H04Rik	10.9331	0	5.13838	25.8501	48.7593	0	0	3.75392	15.5247
uc008qys.2	Sort1	5767.64	5110.3	5938.68	5447.9	9932.96	8507.25	4285.36	7140.71	8551.18
uc009paa.1	Bsx	78.2139	52.6588	48.8146	66.4716	52.2421	198.974	114.411	37.5392	52.3958
uc007ivy.2	Uqcrq	4186.54	3992.5	3718.9	3987.37	4151.5	3289.71	3773.72	3947.62	3624.04
uc008pkp.1	4931440P22Rik	112.695	106.514	60.3759	128.327	90.553	123.806	95.1896	111.116	122.257
uc009sre.1	Gm14634	131.197	117.286	137.452	201.261	152.083	0	56.7476	317.582	194.058
uc007fcc.2	Gja1	25.2303	21.5422	0	3.69287	15.0922	3.53732	17.3904	156.914	4.85146
uc007qut.1	Agtpbp1	87.465	184.306	89.9216	99.7074	74.2999	40.6792	73.2227	47.2994	48.5146
uc008lrz.1	Eif2ak4	44.5735	39.4941	28.2611	47.0841	19.7359	0	21.9668	24.7759	28.1385
uc009thf.1	Arhgef6	0.841009	7.18075	1.28459	0	0	0	0	0	0
uc007ory.1		60.5527	65.8235	20.5535	39.6983	33.6671	100.814	41.1878	36.7884	13.5841
uc033fnb.1		5.88707	14.3615	3.85378	7.38573	5.80468	2.65299	5.49171	3.75392	1.94058
uc008obp.2	Tshz2	1535.68	2024.97	0	1347.9	342.476	1594.45	716.668	2553.42	61.1284
uc012hqv.1	Mir98	14.2972	1.19679	10.2768	1.84643	3.48281	0	16.4751	5.25549	4.85146
uc009lro.2	Dctd	143.813	242.949	340.417	5.5393	401.684	0	459.473	142.649	557.918
uc011ypw.2	Spata7	75.6908	165.157	0	94.1681	117.254	47.7538	296.552	183.942	125.168
uc007dxk.1	Dnah14	2.52303	34.707	0	0	27.8624	0	0	0	0
uc009nfb.2	Dus2l	47.0965	0	330.141	98.7842	175.301	0	199.532	0	269.741
uc009kbl.2	Acadsb	280.897	162.764	59.0913	296.353	325.062	22.1082	320.35	118.624	170.771
uc011wsx.1	Tmem9	0	67.0203	0	26.7733	37.1499	0	0	0	36.8711
uc007gxh.1	Poc1b	0	123.27	0	490.228	76.6217	0	0	0	0
uc056yig.1		5.88707	20.3455	3.85378	25.8501	26.7015	9.72763	0.915284	8.25862	9.70292
uc007xba.2	Pacsin2	1740.05	758.766	2468.99	1166.95	553.766	5740.19	3240.11	1452.77	929.54
uc008rvn.1	Srsf11	2895.6	4927.19	5968.22	6320.34	3812.51	247.612	4039.15	4126.31	4548.73
uc009sjl.2		1.68202	0	0	0	0	0	0	0.750784	0
uc007szw.1		124.469	150.796	143.875	179.104	162.531	151.22	57.6629	104.359	225.108
uc008pxb.1	Gon4l	4501.92	4133.72	4612.98	4371.43	6293.43	1411.39	6283.43	6535.58	6868.7
uc009kuz.1	Irs2	5277.33	4715.36	4770.98	5069.38	5082.57	6880.97	6821.61	7507.84	6742.56
uc007ogw.2	Zc2hc1c	409.572	489.488	466.308	422.833	414.454	364.344	486.931	419.688	482.235
uc008faq.2	Synpo	63.0757	3.59037	174.705	223.418	12.7703	7.07464	0	7.50784	228.989
uc008zrg.2		74.8498	86.169	136.167	73.8573	98.6795	111.426	129.055	39.7916	116.435
uc008ecp.2	Osbpl1a	627.393	564.886	963.446	525.31	441.155	520.87	464.964	710.993	451.186
uc008tks.1	Ttc39b	9.2511	14.3615	55.2375	2.76965	4.64374	0	7.32227	3.00314	0
[truncated: 45,595 more rows]

## Sheet: SFCmExtp_vs_SFCpExtpmin
UCSC code	Gene_name	SFCmExtp	SFCpExtpmin	baseMean	log2FoldChange	lfcSE	stat	pvalue	padj
uc033hof.1	Mybpc3	6.19165	0	2.83383	0.651248	0.695098	0.936915
uc009hfl.1	Otud7a	2295.68	2970.17	2614	-0.370919	0.106993	-3.46677	0.000526762	0.0493098
uc012hfd.1	Mir222	2.13249	3.12246	2.62785	-0.466002	0.773686	-0.602314	0.546965	0.978395
uc011ziv.1		183.834	163.459	177.943	0.153511	0.566292	0.271081	0.786329	0.995993
uc008sqo.1	Npr2	94.3922	178.782	114.193	-0.764772	0.685579	-1.11551	0.264631	0.890273
uc012fsn.1	Pik3c2a	90.1583	9.89146	33.7812	0.709032	0.711377	0.996703
uc007fmp.1	Rhobtb1	55.8503	0	18.6168	0.999037	0.702695	1.42172
uc011wob.1	Daw1	0	0	1.94901	0	0.683846	0
uc007gvj.2	Vezt	19.3495	18.2793	19.7368	0.0583636	0.570283	0.102341	0.918486	1
uc009bfr.2	Cep41	1163.09	640.197	887.101	0.456467	0.89779	0.508434	0.611149	0.987014
uc009tdp.1	6720401G13Rik	1628.51	1540.18	1439.55	0.0775197	0.28755	0.269587	0.787478	0.996006
uc007mhj.1	Ict1	559.43	908.431	764.74	-0.686128	0.245473	-2.79513	0.00518796	0.213317
uc012bei.2	Afg3l2	9.32782	10.1483	8.80592	-0.0671208	0.878012	-0.0764463	0.939064	1
uc008bwa.3	Brd4	6261.45	17669.7	12405.5	-1.36983	0.499495	-2.74244	0.00609849	0.234042
uc009tzu.2	Ftx	333.103	418.334	301.059	-0.305869	0.474146	-0.645095	0.518866	0.972939
uc009aek.1	Zkscan1	3046.81	0	2079.76	0.563905	0.732101	0.770255	0.441149	0.955884
uc033iel.1		10.9235	8.95785	9.16361	0.253575	0.548152	0.4626	0.643651	0.989164
uc007rhq.1	Gpr98	0.841009	51.5859	24.8602	-0.6936	0.726288	-0.954993
uc009pvu.1	Arid3b	53.1088	0.856396	21.1234	3.2599	0.874853	3.72622	0.000194369	0.0228098
uc029suo.1	Shank3	16.6526	3.16906	12.5299	1.68675	0.807018	2.0901	0.0366087	0.527409
uc008ukb.2	Elovl1	8.96026	1.16149	21.7109	0.498903	0.865414	0.576491
uc007wjw.2	Maf1	2136.06	1886.49	2072.82	0.173759	0.319092	0.544541	0.58607	0.983614
uc008lry.1	Eif2ak4	421.189	253.185	481.911	0.412087	0.883815	0.46626	0.64103	0.988966
uc009tay.1	Stag2	15.9653	32.728	19.3602	-0.823349	0.755481	-1.08983	0.275786	0.89709
uc009sqs.2	Bcor	343	718.461	539.734	-0.589997	0.893201	-0.660542	0.508906	0.970275
uc007hww.1	Urgcp	130.081	204.546	177.053	-0.265132	0.886785	-0.298981	0.764955	0.994905
uc008zow.1	Abcb9	112.22	118.463	113.043	-0.0638323	0.664924	-0.0959994	0.923521	1
uc057ayw.1	Pitpnm3	271.649	139.968	209.932	0.586804	0.874187	0.671257	0.502057	0.969591
uc008qjz.3	Ctss	4002.39	3704.61	3768.98	0.108984	0.274301	0.397315	0.691135	0.990726
uc008wlk.1	9330182L06Rik	5915.34	6914.63	6022.49	-0.221104	0.24395	-0.906347	0.364752	0.935634
uc007tii.2	Fbxo34	8.8092	9.88844	10.9186	-0.0988778	0.86988	-0.113668	0.909501	1
uc012bsj.1	Gpsm1	0	0	20.2082	0	0.702269	0
uc007orb.2	Spata7	220.549	62.5169	115.942	0.623177	0.842584	0.739601	0.459542	0.960609
uc008agg.2	Tulp4	4839.08	4771.14	4910.21	0.0203274	0.141261	0.1439	0.885579	1
uc008obk.1	Zfp64	673.444	751.74	815.909	-0.148486	0.435398	-0.341036	0.733077	0.992793
uc008fqi.1	Zbtb7c	630.675	615.039	577.167	0.0205065	0.89379	0.0229433	0.981696	1
uc009gaj.2	Eif3k	138.458	129.825	129.976	0.0837042	0.603554	0.138685	0.889699	1
uc008ijv.1	C1ql3	1696.08	2459.69	2261.55	-0.510276	0.384527	-1.32702	0.184501	0.82161
uc012fux.2	Fgfr2	9.53144	0.305095	17.7166	0.79655	0.878708	0.906501	0.364671	0.935634
uc057cay.1	Gm9905	120.094	144.454	122.248	-0.226341	0.636551	-0.355573	0.72216	0.992793
uc008wei.2	B930041F14Rik	1618.06	1186.89	1449.63	0.438753	0.25887	1.69488	0.0900985	0.704031
uc008uax.2	Zyg11b	46973.4	47533.3	47703.8	-0.0170208	0.116977	-0.145505	0.884312	1
uc009fvt.2	Ltbp4	1333.17	974.339	1095.61	0.358449	0.731053	0.490319	0.623908	0.98757
uc007wpu.1	Cyth4	143.182	138.389	167.098	0.0129118	0.812479	0.0158918	0.987321	1
uc009dkh.1	Olfr214	0	1.71279	0.570931	-0.663559	0.667946	-0.993433	0.320499
uc009nji.1	Atxn1l	1488.64	0	744.457	0.632055	0.704483	0.89719
uc057bkq.1		44.1029	5.2944	32.5037	2.4309	0.703362	3.45611	0.00054803	0.050711
uc009abe.2	4933404O12Rik	0.39893	0	0.440716	0.166191	0.664119	0.250243	0.8024
uc007vhd.2	Npr3	0	16.7802	26.4357	-0.495607	0.80578	-0.615065
uc007nfa.1	Kidins220	28533.5	23709.9	26930.5	0.265311	0.146361	1.81272	0.0698746	0.655414
uc007irn.2	Rnf130	10811.2	11590.4	11206.6	-0.100101	0.110126	-0.908973	0.363365	0.935634
uc008jic.1		62.7872	35.8152	50.6683	0.641413	0.729696	0.879014	0.379394	0.939544
uc008nxq.1	Zfp334	4986.22	5302.68	5281.27	-0.0879145	0.166514	-0.527969	0.597521	0.984932
uc009qoh.1	Sltm	241.227	234.723	215.337	0.0346208	0.50108	0.0690923	0.944916	1
uc008zev.1	Cit	1896.39	1978.97	2212.76	-0.0558917	0.517652	-0.107971	0.914018	1
uc029vkl.1	C130026L21Rik	28.3669	17.0657	20.8756	0.537804	0.809124	0.664674	0.506259	0.970074
uc007dzr.1	A430105J06Rik	87.7887	129.958	90.3195	-0.506749	0.558661	-0.907079	0.364365	0.935634
uc009pjd.1	Ttc12	35.2092	116.416	68.6332	-1.10492	0.864405	-1.27824	0.201165	0.841183
uc007llz.2	Kat2a	267.698	7.94844	112.854	2.51409	0.89492	2.80928	0.00496518	0.208621
uc008wpm.1	Reln	20.1291	5.01527	20.6657	0.79936	0.898174	0.889984	0.373475	0.937534
uc009ecp.1	Tspan9	1130.64	1950.62	1696.94	-0.400131	0.898625	-0.44527	0.656124	0.989241
uc011xpc.1		1.19679	0	1.04579	0.359856	0.67918	0.529839	0.596224
uc007hyi.2	Ogdh	1319.86	866.459	1707.64	0.462806	0.749568	0.61743	0.536951	0.976074
uc007ers.1	Epb4.1l2	0	11.3008	7.83552	-0.799392	0.804687	-0.99342	0.320506	0.921777
uc009tqe.2	Rab39b	6817.95	8515.54	7514.33	-0.315846	0.223521	-1.41305	0.157641	0.80316
uc008qgq.2	Celf3	889.977	2103.26	1248.47	-1.07133	0.624069	-1.71669	0.0860366	0.695003
uc029vyp.1		0.797861	2.19686	1.18424	-0.548036	0.845969	-0.64782	0.517101
uc009jou.1	Prkcb	90144.7	94698.5	95520.7	-0.0705344	0.161112	-0.437797	0.661534	0.989279
uc007fyq.2	Ppap2c	0	0	11.0786	0	0.700465	0
uc057bxp.1		360.293	406.652	369.813	-0.170939	0.311603	-0.548578	0.583295	0.983021
uc012dhn.1	Pde4b	39.7926	0.856396	36.1073	1.54302	0.898119	1.71806
uc009crn.1	Snrpg	53.9526	53.4972	47.0343	0.00437695	0.783282	0.00558796	0.995541	1
uc009trg.1	Dmd	117.157	169.972	130.938	-0.500171	0.467695	-1.06944	0.284873	0.901966
uc009blk.2	Slc37a3	73.1794	74.0662	60.3116	-0.0132825	0.845923	-0.0157018	0.987472	1
uc029sed.1	Gm11109	4.0517	1.52547	2.27984	0.708202	0.899109	0.787671	0.430889	0.95324
uc057aar.1		414.369	442.317	413.367	-0.0928086	0.296263	-0.313264	0.75408	0.994241
uc008qql.1	Tbx15	30.4928	5.99477	20.3349	1.21278	0.89524	1.3547	0.175514	0.815441
uc007bpe.1	Gmppa	871.766	1101.47	887.118	-0.322643	0.376409	-0.857163	0.391355	0.94317
uc012esx.1	Ntf3	0.39893	13.2741	10.9133	-0.419401	0.708825	-0.591685
uc009mud.2	Irx6	8.31558	0	2.77186	0.946514	0.693017	1.36579	0.172006	0.812721
uc009gsb.2	Cpt1c	4210.76	5470.8	4712.04	-0.366926	0.297217	-1.23454	0.217002	0.852333
uc007ius.2	Cdkn2aipnl	2898.88	3156.09	2994.53	-0.121198	0.170566	-0.710566	0.477354	0.963682
uc029rxn.1	D130020L05Rik	66.8768	75.1206	95.8561	-0.148056	0.385713	-0.383851	0.701089	0.99162
uc007liu.2	Krt20	3.09583	0	3.18815	0.35019	0.695509	0.503502
uc009ezj.1	Zfp524	10.1724	1.28459	6.4507	1.92567	0.845714	2.27698	0.0227877	0.44656
uc008kwf.1	Ckap5	24.9528	22.3331	59.408	0.110886	0.803297	0.138039	0.89021	1
uc008crz.1	Xpo5	151.35	94.3018	119.026	0.600481	0.58482	1.02678	0.304524	0.911897
uc008vup.1	Ubiad1	1036.26	1229.32	1101.02	-0.242652	0.248971	-0.974619	0.329749	0.923858
uc007edv.2		238.778	153.27	195.348	0.550329	0.624263	0.881566	0.378012	0.938891
uc009nef.1	Cenpt	568.27	472.773	547.207	0.258174	0.310995	0.830154	0.406451	0.946227
uc007wbw.2	Ptk2	2693.34	1186.25	1569.12	0.904177	0.774987	1.1667	0.243331	0.872785
uc008lji.1	Fbxo3	510.342	342.791	457.769	0.482727	0.656637	0.73515	0.462248	0.961065
uc057bmf.1		120.162	143.089	115.371	-0.226383	0.553841	-0.408751	0.682722	0.990062
uc011wzx.1	Pcmt1	12.1036	5.86135	12.1569	0.615284	0.880415	0.698857	0.484641	0.966396
uc033ifg.1		0.797861	0	1.29853	0.22789	0.681709	0.334292	0.738159
uc009bcl.1	Grm8	369.29	273.935	330.802	0.416329	0.355002	1.17275	0.240896	0.871774
uc008enu.1	Ankhd1	255.409	235.463	316.692	0.105393	0.587985	0.179244	0.857746	0.999926
uc029rai.1		3.31733	2.50497	2.62051	0.241724	0.890162	0.27155	0.785968	0.995993
uc009bkd.1		27.1316	65.8901	50.4393	-1.1076	0.623156	-1.7774	0.0755031	0.669549
uc009qbd.4	Iqch	28.5845	41.4138	31.7902	-0.346497	0.863556	-0.401245	0.68824	0.99018
uc009nbo.1	Ces4a	3.19144	13.7452	5.64556	-0.500399	0.700005	-0.714851	0.474701	0.962832
uc007vpc.2	Angpt1	310.2	535.988	481.988	-0.447839	0.887334	-0.504701	0.613769	0.987014
uc008lxp.2	Adal	1279.18	445.717	648.77	1.1273	0.806754	1.39733	0.162314	0.806149
uc008cij.2	Ddr1	919.381	596.66	808.214	0.346939	0.892062	0.388918	0.697337	0.991306
uc007fwg.2	Tspear	17.7493	5.56657	21.1532	0.319575	0.803111	0.397921	0.690688	0.990607
uc007mhx.2	Nup85	2120.03	1882.72	2041.68	0.169708	0.206767	0.820771	0.411777	0.948138
uc007bvw.2	Dis3l2	2038.75	2555.62	2240.88	-0.315779	0.315006	-1.00246	0.316124	0.919554
uc012fkp.1		30.2546	5.49171	16.9481	1.34368	0.892021	1.50634	0.131981	0.777806
uc009baa.2	St7	0.280336	0	6.76112	0.0255861	0.698223	0.0366446
uc008peq.1	Lhfp	28.6364	36.3968	59.5506	-0.0444009	0.70407	-0.0630632
uc007yvs.3	Fgf12	521.536	345.776	557.736	0.287372	0.899196	0.319588
uc008edc.1	Zfp521	5787.46	3899.76	4346.07	0.507782	0.561988	0.903546	0.366236	0.935901
uc011ymi.1	Mdga2	4420.16	4110.25	3999.31	0.0866091	0.684883	0.126458	0.899369	1
uc008hze.2	Adrb1	763.595	799.903	777.441	-0.0694185	0.131308	-0.528668	0.597036	0.984932
uc007rrv.1		521.792	207.939	385.067	1.22186	0.489886	2.49417	0.0126251	0.336993
uc007fjw.1		8.94906	0	4.79792	0.986301	0.812741	1.21355	0.22492	0.859829
uc008viq.1	C1qc	878.954	1017.3	951.913	-0.207565	0.238578	-0.870007	0.384296	0.941395
uc012fjg.1	Cd33	89.9928	290.673	155.957	-0.996099	0.889849	-1.1194	0.262969	0.889567
uc009ofe.1		1.90725	0.61019	1.04431	0.620891	0.864093	0.718546	0.472421
uc009rka.1	Parp3	0	0	0.21562	0	0.664068	0	1
uc007tlq.1	Parp2	668.211	800.375	721.577	-0.244914	0.41983	-0.583363	0.559649	0.980357
uc007ivp.1	Fstl4	799.802	881.215	849.252	-0.128202	0.494869	-0.259063	0.795587	0.996885
uc007hwe.2	Rhbdd3	42.1823	21.8558	24.2967	0.547102	0.897235	0.609764	0.542018	0.977301
uc008imi.1	4921504E06Rik	0	3.42558	1.68091	-0.592765	0.688867	-0.860492	0.389518	0.94273
uc008mcr.1	Fbn1	50.2594	74.749	64.7223	-0.351135	0.874831	-0.401375	0.688144	0.99018
uc012axw.1	Mta3	303.874	461.408	472.521	-0.541993	0.532967	-1.01694	0.309184	0.915045
uc029rbt.1		1.68202	0.305095	1.50025	0.690761	0.870096	0.79389	0.427259	0.952589
uc007ktf.1	Gm11479	2.73631	0	0.912104	0.831477	0.675039	1.23175	0.218044
uc011wws.1	Aim2	519.458	370.506	437.943	0.457605	0.435031	1.05189	0.29285	0.905656
uc007ohn.2	Tgfb3	734.239	1191.19	935.595	-0.663598	0.389805	-1.70238	0.0886833	0.701248
uc009qsh.1	Leo1	2439.14	3730.52	2952.97	-0.58644	0.367781	-1.59454	0.110816	0.747102
uc008esv.1	Arhgap26	11.9179	15.4267	12.1134	-0.271784	0.800409	-0.339556	0.734191	0.992885
uc009jhv.2	Spon1	8528.43	7656.18	8577.21	0.152627	0.255654	0.597006	0.550503	0.978701
uc009feo.2	Zscan22	34.2617	7.27937	13.847	0.531501	0.702656	0.756417	0.449399	0.958852
uc009ouo.1	Ccdc15	7.35259	21.6617	15.2808	-0.266342	0.702953	-0.378891	0.704769	0.992335
uc008typ.1	Pars2	179.248	28.6893	81.158	0.676558	0.775968	0.871889	0.383269	0.941331
uc009otl.1	Pate2	19.0086	12.7175	16.9954	0.289481	0.899484	0.32183	0.747582	0.993277
uc009vex.2	mt-Nd2	980368	1.33888e+06	1.21429e+06	-0.439939	0.261201	-1.68429	0.0921248	0.709446
uc007aqu.2		11.9679	0	4.5022	0.811816	0.698072	1.16294
uc008fez.1	Malt1	0	0	25.132	0	0.702705	0
uc007kqa.3	Synrg	11968.6	12836.2	12690.9	-0.10051	0.12864	-0.78133	0.434608	0.954563
uc009dct.1	Cntn4	83.5687	21.171	45.1229	0.897102	0.894368	1.00306	0.315833	0.919228
uc029vxf.1	C87436	25.4747	21.7313	21.1866	0.144319	0.873009	0.165312	0.868698	1
uc007bfm.1	Nrp2	2557.64	2032.57	2370.48	0.303893	0.496612	0.611931	0.540583	0.976641
uc009fuv.1	Cyp2a5	12.3833	23.7974	12.4706	-0.231716	0.702661	-0.329769
uc007wqu.2		5.20424	0	1.92075	2.09246	0.885924	2.3619	0.0181817	0.398968
uc007ujk.2	Elp3	301.669	208.189	230.104	0.415138	0.754096	0.55051	0.581969	0.983009
uc008zed.2	Rplp0	8037.04	12834.2	9582.34	-0.639366	0.404609	-1.58021	0.114059	0.752794
uc007wnr.1	Apol10a	0	0	1.12838	0	0.671449	0
uc011ynl.1	Trim9	821.929	674.412	892.733	0.0480872	0.704493	0.068258	0.94558	1
uc008gef.1	Rela	0	0	31.0801	0	0.88941	0	1	1
uc007mbf.1		0.841009	0	0.280336	0.469381	0.664246	0.706638	0.479792
uc009edj.2	Rhno1	367	650.195	401.773	-0.727469	0.591916	-1.22901	0.219069	0.854808
uc008ays.1	Spsb3	8.8103	62.1745	26.0121	-1.79591	0.876226	-2.0496	0.0404034	0.544787
uc009bnc.1	Clec5a	8.69043	0	2.89681	0.949107	0.693516	1.36854
uc008htp.2	Sufu	520.763	521.592	448.094	-0.000974181	0.878906	-0.0011084	0.999116	1
uc007elv.1	Txlnb	187.191	143.062	181.43	0.236707	0.874294	0.27074	0.786591	0.995993
uc009rcq.1	Zbtb38	1172.93	687.852	967.993	0.389659	0.899189	0.433345	0.664764	0.989902
uc008ylg.2	Lrrc8d	402.633	535.66	488.488	-0.383712	0.451692	-0.8495	0.395603	0.944181
uc007aut.1	2610017I09Rik	180.094	194.225	183.928	-0.103535	0.457717	-0.2262	0.821046	0.997175
uc008llq.1	Arl14ep	84.6461	175.91	136.387	-0.461919	0.894833	-0.516207
uc008fzy.1	Kdm2a	237.981	128.104	153.987	0.706299	0.743258	0.950274
uc007egq.2	Syne1	21246.7	20960.1	22723.4	0.0195035	0.133856	0.145705	0.884154	1
uc008evu.1	Atg12	7330.82	6931.49	7104.35	0.0803096	0.124825	0.643379	0.519978	0.973178
uc009bmr.1	Ssbp1	259.542	155.567	211.665	0.630672	0.640621	0.984469	0.324885	0.923137
uc007eyt.1	Nr2e1	1199.5	1218.63	1209.26	-0.021886	0.340881	-0.064204	0.948808	1
uc007pbj.2		537.953	433.563	443.466	0.297341	0.382749	0.776856	0.437243	0.955415
uc007jxn.1	Mis12	22.8317	0	8.79649	0.801417	0.701227	1.14288
uc009kon.2	Tspan32	6.72807	6.85117	4.52641	-0.00294849	0.699508	-0.0042151
uc008zvn.3	Gtf2i	1517.03	8514.2	4807.6	-1.87338	0.770271	-2.43211	0.0150112	0.365401
uc007iue.1	N4bp3	869.834	862.982	815.577	0.0109063	0.43461	0.0250945	0.97998	1
uc007sys.1		134.962	151.907	125.949	-0.159726	0.464328	-0.343994	0.730851	0.992793
uc033grv.1	Sorbs3	387.658	656.955	500.78	-0.564989	0.788312	-0.716708	0.473554	0.962405
uc007czw.2	E330020D12Rik	26.8691	0	15.9961	3.34906	0.863225	3.87971	0.000104581	0.0141737
uc008sot.2	Fancg	0	166.701	55.567	-1.00587	0.703896	-1.429
uc007lig.2	Tns4	83.5215	28.0095	50.1021	0.512506	0.83994	0.61017
uc008kak.2	Dync1i2	4869.52	5792.37	5270.59	-0.241635	0.326258	-0.740625	0.458921	0.960173
uc029utk.1		0	0.428198	0.245312	-0.147388	0.664068	-0.221947	0.824355
uc008aov.1	Chd1	333.323	87.6806	250.266	1.58434	0.679436	2.33185	0.0197086	0.416098
uc007rtb.2	Cenpk	11.9567	2.81007	5.17253	0.819654	0.849411	0.964968	0.334561	0.926526
uc029rpo.1	Kcnj16	1.99465	0.915284	2.19053	0.177618	0.737101	0.240968	0.80958	0.997175
uc009meq.2	Insl3	0	1.28459	0.428198	-0.460432	0.664068	-0.693351	0.488089
uc008atd.1	Kremen2	25.041	15.4989	21.1624	0.447101	0.863555	0.517745	0.604636	0.985444
uc009aoq.2	Mtus2	0.280336	2.44076	1.65124	-0.482388	0.745309	-0.647232	0.517482	0.972514
uc007ueu.1	Atp8a2	106.23	27.8794	67.9398	1.65954	0.622614	2.66544	0.00768867	0.267138
uc007rno.2	Gcnt4	1902.82	1153.54	1541.49	0.395663	0.894847	0.442157	0.658375	0.989241
uc007yhr.2	Mcm4	2027	2065.68	2045.3	-0.026992	0.208984	-0.129158	0.897232	1
uc029wck.2	Slco1a5	0	0	1.06764	0	0.67021	0	1
uc009ldt.2	Ikbkb	37.4229	34.9894	43.3599	0.0643618	0.848923	0.0758159	0.939566	1
uc056yuv.1		433.427	332.028	357.97	0.367812	0.382345	0.961991	0.336054	0.926654
uc007wgv.2	Ly6h	6178.21	4825.69	5222.51	0.347165	0.287401	1.20794	0.227068	0.860881
uc029vqi.1		4.7898	85.1116	187.664	-0.691884	0.876627	-0.789257
uc057aqo.1	Ppp1r3f	22.8317	211.273	84.6001	-0.825382	0.77139	-1.06999	0.284622	0.901949
uc007gzk.1	Nav3	2363.12	491.356	2492.37	1.64792	0.774338	2.12817	0.033323	0.50882
uc008xvo.2	Paics	10126.8	10846.6	10183.4	-0.0986126	0.126709	-0.778262	0.436415	0.955415
uc011zgz.2	Kcnma1	126.155	0	75.3278	0.547394	0.704156	0.777376
uc007hnm.1	Erbb3	1826.89	1345.73	1463.97	0.42609	0.330632	1.28871	0.197497	0.837508
uc009lgi.1	Letm2	127.957	241.488	202.176	-0.784302	0.629149	-1.24661	0.212542	0.849274
uc008azf.2	Mapk8ip3	1941.24	3951.48	3204.56	-0.942961	0.488068	-1.93203	0.0533561	0.601257
uc007axh.1		31.0956	5.99477	13.3893	0.533235	0.71446	0.746348	0.455458	0.959943
uc008ida.2	Taf1a	17.2557	277.546	101.652	-1.0706	0.785418	-1.36309	0.172853	0.813866
uc007jpn.2	Gucy2e	191.933	249.581	215.022	-0.345092	0.50563	-0.682499	0.494923	0.968858
uc033hzg.1	Olfm3	113.321	51.4459	106.154	0.413391	0.88212	0.468634	0.639331	0.988966
uc007wwe.1	Mkl1	71.9336	126.486	98.5909	-0.533147	0.854828	-0.623689	0.532832	0.97511
uc008vid.3	Htr1d	63.3505	37.0114	52.7206	0.497232	0.860937	0.577548	0.56357	0.980357
uc008sgb.2	Orc3	3294.22	2766.07	3065.84	0.241966	0.355399	0.680829	0.49598	0.969521
uc007lyk.2	Ddx42	8559.36	9780.89	8964.08	-0.190677	0.177741	-1.07278	0.283368	0.901624
uc009kct.2	2510016G02Rik	4.38824	0	2.61706	0.520251	0.694402	0.749207	0.453732	0.959943
uc012axy.1	Thada	3961.92	3616.26	3748.96	0.130115	0.217335	0.598683	0.549384	0.978686
uc008yph.2	Crlf2	57.1915	36.4131	59.3237	0.371794	0.883862	0.420647
uc033iep.1		7.80289	13.6115	11.4342	-0.48521	0.878254	-0.552471	0.580626	0.983009
uc033ibu.1		2.24269	2.44076	1.56115	-0.0280355	0.690422	-0.0406063	0.96761	1
uc008nhg.1	Tm9sf4	466.347	1209.15	651.631	-1.19935	0.610059	-1.96595	0.0493041	0.583539
uc009ijw.1	Pak1	111.568	114.421	81.8947	-0.0154355	0.860346	-0.017941	0.985686	1
uc012fmt.2	Asb7	156.929	350.053	229.246	-0.612937	0.898659	-0.682057	0.495203	0.969082
uc033ioe.1	Thsd7a	9827.35	9830.91	10129.7	-0.00046313	0.117049	-0.00395673	0.996843	1
uc033gby.1	Hmga1-rs1	143.516	156.313	149.574	-0.121529	0.399691	-0.304057	0.761084	0.994905
uc007kth.2	Prr11	174.651	158.572	192.32	0.121852	0.581408	0.20958	0.833996	0.99847
uc033how.1		14.9035	14.9816	24.3305	0.00423802	0.843945	0.00502167	0.995993	1
uc012blz.1	Pyroxd2	39.8588	0	13.2863	0.994952	0.701974	1.41736
uc007rzh.2	4833420G17Rik	653.647	581.037	847.259	0.154215	0.517137	0.298209	0.765544	0.994905
uc008esd.2	Rnf14	40.559	42.7954	34.539	-0.0622278	0.768092	-0.0810161	0.935429	1
uc029xet.1		0	0.856396	0.535727	-0.32646	0.666322	-0.489943	0.624174
uc012gfg.1	Pik3r2	39.0642	9.83257	25.1825	1.35389	0.83209	1.6271	0.103716	0.734695
uc007mrc.1	Rptor	145.741	121.799	100.186	0.19574	0.800956	0.244383	0.806935	0.997175
uc008jbd.1	Zdhhc12	137.217	117.21	117.225	0.135094	0.887163	0.152277	0.878969	1
uc007zrj.1	Robo2	176.8	1071.58	611.61	-1.29546	0.898577	-1.44168	0.149394	0.799922
uc007qnk.2	Sptlc1	2872.12	2479.8	2650.86	0.208625	0.234846	0.888345	0.374355	0.93774
uc011yuy.1	Apopt1	52.1128	112.006	90.2766	-0.649456	0.880531	-0.737574	0.460774	0.960888
uc007ehl.2	Plekhg1	214.513	0.305095	251.93	1.45152	0.896448	1.61919	0.105406	0.737915
uc007awl.2	Gulp1	122.085	180.458	137.759	-0.421076	0.789975	-0.533024	0.594017	0.983921
uc009bkn.3	Luc7l2	774.878	1698.37	1313.74	-0.956993	0.647699	-1.47753
uc009kmd.1	Tollip	12638.2	12373.8	12237.7	0.0301916	0.0580814	0.519814	0.603193	0.98519
uc033jee.1		17.7511	301.184	111.145	-2.68255	0.867644	-3.09176
uc007kgj.1	Efcab5	327.279	364.913	360.19	-0.146223	0.47748	-0.306239	0.759423	0.994818
uc011yke.2	Gen1	33.36	0	11.12	0.992256	0.701496	1.41449
uc012gca.1	Wrn	1545.11	2098.03	1818.79	-0.422794	0.358623	-1.17894	0.238423	0.870635
uc007tuw.4	Trac	10.8574	8.99216	15.1212	0.0921019	0.875139	0.105243	0.916183	1
uc008jwf.1	Cobll1	161.377	93.409	107.259	0.729014	0.482001	1.51248	0.130413	0.776271
uc009srg.1	Usp9x	2381.71	2508.24	2459.72	-0.0724327	0.292416	-0.247704	0.804363	0.997175
uc008qak.2	Hax1	0	0	6.66768	0	0.697898	0
uc012dym.1	Uso1	33.3683	37.3462	37.0279	-0.151959	0.591038	-0.257105	0.797098	0.996885
uc011ynb.1	L2hgdh	3263.44	2866.03	3160.44	0.184968	0.223121	0.829003	0.407103	0.946227
uc008gni.2	Bscl2	2180.87	2486.82	2482.6	-0.169214	0.551859	-0.306625	0.759129	0.994758
uc007mbp.2	Apoh	20.4867	22.609	28.4664	-0.0791539	0.885132	-0.0894262	0.928743	1
uc012cms.1	Znf512b	2373.61	3770.69	3416.65	-0.609902	0.504909	-1.20794	0.227069	0.860881
uc009ili.1	Map6	111.52	64.7727	93.6019	0.739489	0.406868	1.81751	0.0691384	0.652052
uc007fgz.2	Hk1	47.685	68.8732	73.4787	-0.442905	0.658183	-0.67292	0.500998	0.969521
uc007giy.2	Sirt6	564.375	572.71	601.169	-0.0195525	0.402129	-0.0486224	0.96122	1
uc007tix.1		368.358	295.678	300.634	0.262993	0.677292	0.388301	0.697793	0.991526
uc008ttt.2	Nfia	150.338	642.811	296.601	-1.60923	0.776123	-2.07341	0.0381337	0.534828
uc007ksm.1	Rnft1	2227.78	1766.99	1798.42	0.300912	0.542551	0.554624	0.579152	0.983009
uc012edw.1	5930412G12Rik	3.79061	28.5824	15.9112	-0.977531	0.871735	-1.12136	0.262134	0.88854
uc007dvo.1	Cnst	6212.89	6426.29	6271.43	-0.0487319	0.135174	-0.360512	0.718464	0.992793
uc009lds.2	Ikbkb	75.7484	43.0748	62.6017	0.745071	0.528327	1.41024	0.158468	0.80316
uc009grk.1	Ptov1	3418.85	5581.55	4352.16	-0.690995	0.270261	-2.55677	0.0105649	0.311546
uc007srn.3	Zmiz1	4911.08	9973.67	6125.85	-0.895147	0.599707	-1.49264	0.135532	0.782528
uc007jkv.1	Arhgap44	6273.42	5887.28	6700.22	0.0899187	0.244628	0.367573	0.713192	0.992793
uc008tif.3	Tle1	1860.83	1742.52	1685.42	0.0877327	0.475376	0.184554	0.853579	0.999633
uc009lhp.1	Rnf170	351.682	444.841	402.729	-0.306062	0.542171	-0.564512	0.572406	0.981726
uc008alq.1	Acat2	1778.36	1728.99	1796.13	0.0400309	0.282145	0.14188	0.887174	1
uc009emk.1	Art4	0	0.856396	0.900943	-0.3003	0.674513	-0.445211	0.656168
uc008art.1	Zfp946	2183.14	3922.76	2894.14	-0.794883	0.427786	-1.85813	0.0631502	0.634804
uc011zua.1	Bai1	252.057	151.513	155.714	0.448939	0.888629	0.505204	0.613415	0.987014
uc007vxu.2	Nsmce2	1340.74	1226.25	1371.58	0.125431	0.309844	0.404821	0.685609	0.99018
uc007aly.1	Rims1	484.313	326.676	430.406	0.497773	0.593122	0.839243	0.401333	0.944938
uc009ozo.1	Gramd1b	2121.8	2869.21	2176.8	-0.398739	0.503227	-0.792365	0.428148	0.952779
uc008zlj.2	Atp2a2	201614	180474	191451	0.15903	0.12516	1.27061	0.203868	0.843374
uc008hrt.2	Kcnip2	1482.04	1215	1314.43	0.25829	0.536054	0.481835	0.629923	0.987891
uc012aok.1	Brpf3	570.296	1099.87	723.452	-0.273744	0.799673	-0.34232	0.73211	0.992793
uc008wns.1	Gnai1	46701.2	45599.4	46760.3	0.0342464	0.14537	0.235581	0.813758	0.997175
uc007llk.2	Acly	213.116	390.193	251.581	-0.680866	0.755307	-0.901442	0.367353	0.936313
uc029tgo.1	Ppard	5.20441	2.19988	4.18218	0.656341	0.895673	0.732791	0.463686	0.961065
uc009qps.2	Zfp280d	100.215	345.747	234.57	-0.686007	0.884064	-0.775969	0.437767	0.955415
uc008eyb.2	Redrum	0	0	1.61715	0	0.680117	0
uc008alw.1	Sod2	2070.98	1793.45	1932.07	0.204864	0.19701	1.03987	0.2984	0.90767
uc009ics.1	Hdgfrp3	461.074	749.095	564.712	-0.625821	0.558028	-1.12149	0.262081	0.88854
uc056zkg.1	Gm25285	1.34658	0	0.742671	1.29594	0.892912	1.45136	0.14668
uc007ilu.2	Hmmr	2.32187	0	0.773957	0.788662	0.671499	1.17448	0.240203
uc007oil.1	Gstz1	20.0668	69.2139	46.5552	-1.09246	0.871618	-1.25338	0.210069	0.846554
uc012dpu.1	Mir34a	0	0	0.250261	0	0.664068	0	1
uc009uuf.2	Rbbp7	199.022	302.602	226.404	-0.443009	0.801989	-0.552387	0.580683	0.983009
uc012gia.1	Nkd1	2.76022	0.856396	7.49428	0.271231	0.840783	0.322593	0.747003	0.993277
uc012chx.1	Tldc2	10.0921	0	4.08209	0.747	0.697721	1.07063
uc009fpc.2	Zfp108	572.834	866.739	665.675	-0.564905	0.411725	-1.37205	0.170049	0.810516
uc007wrb.1		0.773957	0	0.678765	0.316006	0.669294	0.472149	0.63682
uc009nel.2	Edc4	4271.64	4740.84	4491.28	-0.147512	0.252913	-0.583251	0.559724	0.980357
uc012dwc.3	Slit2	2230.32	3111.48	2948.73	-0.367997	0.756895	-0.486193	0.626831	0.98757
uc009jqo.1	D430042O09Rik	57.2953	0	49.195	0.843987	0.832914	1.01329	0.31092	0.915548
uc008pyb.2	Gba	111.08	50.3294	86.9286	0.333478	0.83173	0.400945	0.68846	0.99018
uc009mom.2	Prdx2	9945.93	9483.43	9729.51	0.068491	0.129905	0.527239	0.598027	0.985126
uc033fqx.1	mmu-mir-6910	1.06625	0	1.1482	1.07961	0.896368	1.20442	0.228426
uc008iax.1	Hspa12a	11386.7	11431	10877.2	-0.00535563	0.382767	-0.0139919	0.988836	1
uc008qnu.2	Pias3	172.081	0	85.5972	0.958996	0.794369	1.20724	0.227339	0.861337
uc008mrx.2	Naa20	259.279	257.065	250.24	0.0128407	0.576525	0.0222726	0.982231	1
uc007gbl.2	Gpx4	244.694	86.5552	162.731	0.946809	0.865879	1.09347	0.274189	0.895846
uc007wgx.2	Zfp41	501.313	322.531	329.668	0.286977	0.886397	0.323757	0.746122	0.993277
uc008pco.1	Sclt1	609.057	49.6233	324.103	1.97023	0.886343	2.22288	0.0262241	0.471448
uc056yud.1		0	5.13838	2.73859	-0.569317	0.694782	-0.819419	0.412547	0.948365
uc012gtx.1	Sin3a	2883.13	5706.48	4572.04	-0.909789	0.476784	-1.90818	0.0563679	0.612304
uc008kal.1	Dync1i2	1180.63	604.848	804.849	0.8242	0.638445	1.29095	0.196721	0.836511
uc011ycb.1	Bzrap1	4.69155	31.2463	11.9793	-0.623904	0.702255	-0.888429
uc007ozn.1	Hhipl1	323.455	386.439	373.863	-0.252232	0.264861	-0.952317	0.340936	0.92845
uc008cek.2	1110038B12Rik	414.613	357.996	423.574	0.200901	0.4163	0.482588	0.629389	0.987648
uc011zgh.1	Nek10	416.731	552.814	533.812	-0.397649	0.27483	-1.44689	0.147928	0.799922
uc007zjz.2	Dzip3	1766.54	6788.08	3600.08	-1.58308	0.703199	-2.25126	0.0243692	0.45924
uc008kgc.3	Cwc22	1482.91	1785.5	1603.07	-0.258484	0.337559	-0.765747	0.443827	0.956822
uc009ayx.1	Foxp2	64.8126	52.8505	63.5452	0.263376	0.558643	0.471456	0.637315	0.988388
uc033gmd.1	mmu-mir-6369	1.06625	0.428198	0.791958	0.691303	0.898457	0.769433	0.441636
uc033guq.1	mmu-mir-6953	3.19874	11.904	5.954	-1.16139	0.885658	-1.31133	0.189746	0.827753
uc033iis.1	Slbp	526.48	94.5146	378.496	0.827009	0.878541	0.941344	0.346529	0.931053
uc008uvd.2	Zscan20	913.221	410.009	720.97	0.919179	0.721187	1.27454	0.202474	0.842501
uc007vkr.1	Sema5a	287.916	50.9848	192.864	1.7334	0.813621	2.13047	0.0331326	0.506708
uc009gat.1	Rasgrp4	0	0	1.75183	0	0.681991	0
uc056ydt.1		632.322	452.618	529.227	0.461554	0.375838	1.22806	0.219423	0.854837
uc009bml.2	Agk	121.631	159.12	118.298	-0.328979	0.659949	-0.498491	0.618138	0.987385
uc009lla.1	Mfhas1	4053.53	3629.63	3930.67	0.151252	0.394267	0.383628	0.701254	0.99162
uc033gxr.1		30.0534	4.33055	15.8423	2.25697	0.722998	3.12169	0.00179819	0.113449
uc009mfk.1	Rab8a	959.149	893.099	902.722	0.102763	0.193472	0.531155	0.595311	0.98431
uc012dzt.1	Helq	264.322	114.094	145.937	0.427775	0.834334	0.512714	0.608151	0.986395
uc008fmv.2	Ptpn2	3136.68	2797.72	2830.88	0.161262	0.270308	0.596586	0.550783	0.978701
uc033hoa.1	Olfr1213	0	0	0.307739	0	0.664068	0	1
uc029vwe.2		413.867	495.631	444.292	-0.24997	0.339254	-0.736824	0.461229	0.961043
uc008pwh.2	Rit1	1638.75	1408.41	1435.75	0.215055	0.25177	0.854173	0.393009	0.94317
uc009mci.1	Myo9b	440.164	1003.68	801.711	-0.293092	0.797283	-0.367613	0.713162	0.992793
uc009cnt.2	Stambp	3075.66	3197.58	2890.18	-0.0503496	0.547405	-0.0919788	0.926715	1
uc033gjg.1		8.11908	0.856396	3.93073	1.69142	0.89633	1.88705	0.0591542	0.621287
uc012gyq.1	Zbtb38	9.63936	18.4556	12.6172	-0.706425	0.78282	-0.902411	0.366839	0.936097
uc008uuk.2	Zmym6	53.1354	1017.74	365.352	-2.63814	0.887636	-2.9721
uc008acl.2	Brwd1	1034.74	1057.01	1086.51	-0.0287559	0.297051	-0.0968045	0.922882	1
uc033gdn.1	Npas3	35.5841	22.6551	29.021	0.436362	0.840453	0.519198	0.603622	0.985258
uc008mfy.1	Nphp1	51.3484	0	38.1941	1.50601	0.889279	1.69351	0.0903579	0.704452
uc008dtc.1	Lrpprc	13553.6	14446.6	14245.9	-0.0916543	0.131067	-0.699296	0.484367	0.966396
uc009aqc.1	B3galtl	2460.41	2142.2	2183.98	0.181356	0.523716	0.346286	0.729127	0.992793
uc009mpb.1	A230103J11Rik	111.123	135.351	96.8362	-0.178254	0.881455	-0.202227	0.839739	0.998887
uc007sef.3	Gm3752	41.8372	55.9924	54.3103	-0.351654	0.660993	-0.532009	0.59472	0.984239
uc008uum.1	Zmym6	143.94	56.7343	123.328	1.20009	0.562176	2.13472	0.0327835	0.505924
uc008jpz.1	Lypd6b	16.1254	302.015	175.262	-1.4312	0.891496	-1.60539	0.108407	0.743161
uc009lpv.1	4933411K20Rik	83.6588	84.1131	85.0813	-0.00431474	0.689285	-0.00625972	0.995005	1
uc008omx.2	Samd10	827.842	628.975	775.791	0.20715	0.897854	0.230716	0.817535	0.997175
uc009taf.1	Mcts1	817.395	643.76	763.325	0.336035	0.252423	1.33124	0.18311	0.819541
uc007jwm.1	Kif1c	770.195	3481.94	2541.62	-2.08894	0.352302	-5.92939	3.04053e-09	1.37055e-06
uc007wjt.1	Cyc1	1254.75	1315.08	1413.35	-0.0592162	0.595328	-0.0994683	0.920766	1
uc007prx.1		6.03813	2.91253	6.08193	0.739568	0.8079	0.91542	0.359971	0.935445
uc008cvy.1	Tomm6	121.603	104.665	128.359	0.217579	0.322345	0.674988	0.499684	0.969521
uc008dbv.2	Kdm4b	3313.69	3427.02	3543.12	-0.0479763	0.211603	-0.226728	0.820635	0.997175
uc009mqe.2	Neto2	11027.4	8127.07	9440.67	0.380537	0.616535	0.617219	0.53709	0.976074
uc007giw.2	BC025920	97.9592	63.696	94.4511	0.167152	0.818314	0.204264	0.838147	0.998795
uc009rkp.2	Vprbp	6098.86	5604.94	5897.25	0.121841	0.0991931	1.22832	0.219325	0.854808
uc033fww.1		0.797861	3.85273	2.16568	-0.455673	0.737408	-0.617939	0.536616	0.975976
uc008mni.2	Mcm8	11.569	0	25.9627	0.207775	0.703196	0.295473
uc007jna.1	Glp2r	9.68233	18.6108	12.2635	-0.265296	0.792872	-0.334602	0.737926	0.992997
uc012gky.1	Tmem231	7.54272	1.52547	4.17726	1.09435	0.899348	1.21682	0.223672	0.858517
uc008iji.2	Ankrd16	277.708	157.116	247.683	0.771846	0.436773	1.76716	0.077202	0.673044
uc033hua.1	mmu-mir-8120	4.67942	0	2.22039	1.04349	0.808119	1.29126	0.196612	0.836497
uc007ucy.2	Gjb6	2933.69	3462.95	3335.43	-0.234628	0.246665	-0.951201	0.341502	0.928656
uc008wen.2	Atad3a	2096.54	2100.64	2095.1	-0.00312228	0.161674	-0.0193123	0.984592	1
uc029tqz.1		63.7586	30.611	47.0199	0.503961	0.898816	0.560694	0.575006	0.981726
uc009dvj.1	Rad51ap1	60.7519	7.66419	24.6406	0.925327	0.812629	1.13868	0.254835	0.88177
uc007rqz.1	Ocln	1550.09	583.041	1052.52	0.944064	0.844264	1.11821	0.263478	0.889749
uc007ole.2		1.63887	0	0.54629	0.67289	0.667187	1.00855	0.313192
uc009qrz.1		42.6005	27.2336	42.1035	0.38676	0.874132	0.44245	0.658163	0.989241
uc009bso.2	Arhgef5	463.529	507.711	442.792	-0.116486	0.582249	-0.200063	0.841432	0.99896
uc007rak.1	Zfp455	460.109	334.95	400.196	0.421392	0.493344	0.854154	0.39302	0.94317
uc007cqj.1	Sox13	384.855	299.547	279.746	0.268311	0.80154	0.334745	0.737818	0.992997
uc007zfm.2	Upk1b	21.5826	20.5322	16.6257	0.0220549	0.795917	0.0277101	0.977893	1
uc009ghh.2	Usf2	2675.52	3318.36	3016	-0.300359	0.324891	-0.924491	0.355231	0.935108
uc007ujz.2	Ptk2b	580.843	0	193.614	1.00849	0.704342	1.43182
uc029tvq.1		2.68121	0.856396	1.37043	0.928777	0.898761	1.0334	0.301418
uc007yin.2	Dnm1l	6777.99	6640.72	6406.32	0.0247284	0.66218	0.0373439	0.970211	1
uc033gur.1	mmu-mir-6954	11.2975	7.39182	9.75047	0.449948	0.808991	0.556184	0.578085	0.982817
uc057ame.1		141.903	175.016	140.32	-0.272563	0.546398	-0.498837	0.617894	0.987385
uc033foq.1		22.9632	8.2329	10.809	0.706957	0.882631	0.800966	0.423152	0.951386
uc007hvo.2	Ap1b1	5737.86	5484.7	5702.52	0.0628418	0.333604	0.188372	0.850585	0.999328
uc007biq.2		139.092	100.674	121.508	0.377216	0.704758	0.535241	0.592483	0.983729
uc009cdn.2	Snca	3220.76	4386.89	3385.84	-0.421898	0.406641	-1.03752	0.299494	0.908792
uc007pws.1	Gpld1	4748.1	4343.85	4451.88	0.126928	0.186055	0.682205	0.495109	0.969033
uc008wzt.2	Yes1	3507.02	2490.03	3290.86	0.451431	0.505034	0.893864	0.371395	0.937424
uc007erl.2	Epb4.1l2	8668.28	8576.8	7526.78	0.014375	0.435774	0.0329873	0.973685	1
uc007cwp.2	Cfhr2	18.052	4.57642	14.1525	0.46412	0.812611	0.571147	0.5679	0.980973
uc008two.2	Sgip1	1628.49	9324.22	4221.84	-2.10008	0.677884	-3.098	0.00194834	0.118646
uc007jcv.1	Trim17	18.8343	26.9232	25.9503	-0.170658	0.858815	-0.198714	0.842487	0.99896
uc009nbj.2	Ces2g	7.84942	5.99477	5.64053	0.0859037	0.700577	0.122619
uc008eea.2	Dsc3	61.0072	99.576	99.3642	-0.676375	0.303021	-2.23211	0.0256079	0.464976
uc007hyj.2	Ogdh	382.184	4201.81	2615.02	-1.75101	0.892178	-1.96262
uc007ixe.1	Slc22a4	551.173	465.475	476.629	0.214908	0.588636	0.365094	0.715041	0.992793
uc009nsc.2	Slc7a5	4917.29	4399.15	4587.71	0.160295	0.120662	1.32846	0.184026	0.820533
uc008vrr.1	Vps13d	217.276	115.517	150.749	0.862577	0.431036	2.00117	0.0453738	0.564382
uc008dga.1	Tmem232	1.99465	0	6.30676	0.15399	0.698852	0.220347
uc009rzc.2	Rbms3	25.6747	11.9149	14.0685	0.34948	0.798951	0.437424	0.661804	0.989279
uc009nvh.1	Fanca	3.86978	0.856396	2.70377	0.321921	0.695505	0.46286	0.643465	0.989164
uc057bpo.1		125.34	73.8703	99.2461	0.536667	0.822238	0.652691	0.513955	0.971657
uc009prn.2	Wdr61	145.808	236.048	218.704	-0.653419	0.437658	-1.49299	0.13544	0.782528
uc007xmc.2	Olfr287	118.109	138.229	105.801	-0.152107	0.859001	-0.177074	0.85945	1
uc008yck.2	G3bp2	6527.76	5994.73	5819	0.119054	0.309769	0.38433	0.700734	0.99162
uc009mgc.2	Cherp	39.3612	31.5748	47.1766	0.216796	0.826952	0.262163	0.793196	0.996691
uc007dci.2	Axdnd1	18.5406	15.4151	22.8821	0.130146	0.899451	0.144695	0.884952	1
uc007ggq.2	Zfr2	503.593	629.263	584.292	-0.303531	0.426309	-0.711998	0.476466	0.963579
uc056yhf.1		0	5.56657	1.85552	-0.91714	0.687441	-1.33414
uc007dyp.2	Marc1	42.8156	25.4673	40.1013	0.445385	0.877053	0.50782	0.61158	0.987014
uc007kye.1		22.2808	1.02807	11.2322	3.00938	0.79573	3.7819	0.000155633	0.0192164
uc007hbd.1	Tmem19	1038.98	876.237	870.544	0.203503	0.682735	0.298071	0.765649	0.994905
uc007rik.2	Mef2c	64.8387	379.442	702.79	-0.391427	0.828725	-0.472324	0.636695	0.988388
uc007obp.1	Srsf5	3255.71	3618.22	3351.02	-0.14888	0.273591	-0.544171	0.586324	0.983614
uc008gki.1	Otub1	11686	12956.9	12074.7	-0.148564	0.100788	-1.47403	0.140475	0.790722
uc008bad.2	Gnptg	235.512	198.326	289.593	0.142763	0.881704	0.161917	0.871371	1
uc056zhh.1	Dpf2	1808.35	2064.67	1789.4	-0.18697	0.26061	-0.717433	0.473107	0.962384
uc009scx.2	Ulk4	32.5001	146.895	77.7287	-1.30507	0.882195	-1.47934	0.13905	0.789038
uc008xjl.2	Lcorl	1805.19	3041.02	2261.76	-0.635529	0.653878	-0.971937	0.331082	0.924502
uc007nec.1		113.98	52.084	95.2537	0.956795	0.650972	1.46979	0.141618	0.792822
uc011zoi.1	Cysltr2	35.9686	14.9869	16.9852	0.317917	0.703112	0.452157	0.651156	0.989173
uc008efn.2	Nol4	382.118	2321.39	974.618	-1.9129	0.814069	-2.34979	0.0187838	0.407155
uc007ocg.2	Gm20498	12.1037	21.1419	14.8718	-0.735962	0.557502	-1.32011	0.186799	0.825167
uc009suy.1	Wdr44	1.61497	0.428198	0.994024	0.698822	0.864657	0.808207	0.418971
uc007txf.1	Bcl2l2	746.56	600.363	575.003	0.228197	0.81198	0.281038	0.778681	0.995663
uc057azg.1	Unc119	17.4104	14.4356	11.4776	0.140823	0.894388	0.157452
uc008qkt.2	Tars2	67.7212	49.46	54.7435	0.0891955	0.704104	0.126679
uc007bsw.1	Dner	30703.2	34601.3	33239.7	-0.170288	0.199596	-0.853161	0.39357	0.94317
uc029syv.1		14.7438	12.5092	21.2492	0.148278	0.843604	0.175767	0.860477	1
uc007xyt.1	Zfp174	1110.26	1503.05	1264.43	-0.415059	0.39447	-1.0522	0.29271	0.905656
uc033hfq.1	Crem	25.9276	19.6971	36.443	0.0789363	0.783825	0.100707	0.919783	1
uc009rgn.1	Cdv3	6055.94	4354.46	5116.32	0.462101	0.303996	1.52009	0.128489	0.773983
uc008tls.3	Adamtsl1	540.403	193.974	374.647	0.262564	0.706101	0.371851	0.710004	0.992708
uc007kmn.1	1700071K01Rik	54.0999	30.1186	38.4977	0.542396	0.867384	0.625324	0.531759	0.974929
uc033jcg.1	mmu-mir-7060	3.58927	0.599871	3.7142	1.0664	0.89834	1.18708	0.235198	0.867894
uc029ulm.1	Rps23-ps	230.83	213.987	224.217	0.104735	0.169597	0.617554	0.536869	0.975976
uc007vcr.2	Card6	263.195	583.259	377.739	-1.07488	0.444556	-2.41788	0.0156114	0.370951
uc007sfu.1	Cadps	29862.4	30022.7	28934.1	-0.00764628	0.169746	-0.0450453	0.964071	1
uc008tzn.1	Hspb11	231.762	105.519	181.481	0.750733	0.846872	0.886477	0.375361	0.938078
uc007ciz.1	Ptpn4	16167.8	16115.3	16209	0.00471593	0.124086	0.0380054	0.969683	1
uc009cxq.2	Iqsec1	3356.09	2578.18	3932.76	0.346391	0.510608	0.678389	0.497525	0.969521
uc012aqj.2	Atf6b	33.36	0	40.6261	0.326657	0.703768	0.464154	0.642537	0.989051
uc029uzq.1	Serinc2	50.4606	90.9067	96.9898	-0.240695	0.845388	-0.284716	0.775862	0.995293
uc007efs.1	Ipcef1	51.1772	25.767	33.1726	0.667635	0.850554	0.784941	0.432488	0.953658
uc011zbn.1	Gm20554	26.6788	1.22038	13.4688	3.1367	0.766362	4.09297	4.25886e-05	0.0068571
uc009suv.2	Klhl13	2967.23	3282.26	3373.53	-0.1255	0.617883	-0.203112	0.839047	0.998847
uc009pxe.1	Nptn	23739.6	30128.2	28819.2	-0.321613	0.441494	-0.728464	0.46633	0.961065
uc009rkf.1	Iqcf5	2.52303	3.85378	6.46736	-0.0776142	0.723246	-0.107314	0.91454	1
uc008vox.1	Slc25a34	302.548	352.002	376.147	-0.206622	0.415485	-0.497302	0.618976	0.987385
uc008dbx.3	Ptprs	6652.59	8998.55	7063.42	-0.158078	0.856698	-0.184521	0.853605	0.999633
uc008cvw.1	Gm20517	419.606	621.897	423.965	-0.474136	0.677018	-0.70033	0.483721	0.966319
uc009hwp.1	Akap13	18.0048	58.6531	30.3916	-0.744819	0.88468	-0.841908	0.399839	0.944713
uc009kri.1	Arhgef18	709.576	875.729	729.519	-0.243536	0.721276	-0.337646	0.73563	0.992885
uc008qhy.3	Pip5k1a	2462.35	2255.41	2467.93	0.108348	0.631107	0.171679	0.86369	1
uc007ibn.1	Egfr	145.946	91.1638	103.993	0.425883	0.875537	0.486425	0.626666	0.98757
uc007nva.2	Daam1	177.977	230.67	210.699	-0.326828	0.595888	-0.548473	0.583367	0.983033
uc007jer.2	Mprip	614.25	313.966	632.644	0.776218	0.705176	1.10074	0.271008	0.893714
uc008xqk.2	Yipf7	5.51331	0	1.83777	0.918813	0.687533	1.33639	0.181422	0.818034
uc008eky.2	Brd8	3895.69	2309.81	3362.76	0.632091	0.659466	0.958489	0.337816	0.926902
uc008hap.1	Pip5k1b	4818.83	4199.46	4494.26	0.196236	0.187832	1.04474	0.296144	0.906618
uc029rqi.1	BC017643	227.05	236.137	332.593	-0.0311917	0.886882	-0.0351701	0.971944	1
uc008plk.1	Mlf1	0.280336	38.0081	12.968	-1.7228	0.830415	-2.07462	0.0380217	0.534363
uc008ejn.2	Wdr36	314.696	509.98	353.068	-0.60963	0.602705	-1.01149	0.311782	0.916217
uc008oky.2	Kcnq2	10117.7	19433.2	12569.6	-0.787305	0.672499	-1.17072	0.241713	0.871831
uc008jww.1	Ttc21b	88.3931	99.6666	95.4839	-0.16436	0.507466	-0.323883	0.746027	0.993277
uc007tuf.2	Trac	6.38289	1.28459	2.55583	0.531618	0.694547	0.765416
uc007ujt.1	Gulo	3.09583	0	1.78661	0.522933	0.689921	0.757961	0.448474	0.958616
uc008mbn.1	Sema6d	278.081	45.9195	150.476	2.02451	0.743863	2.72161	0.00649649	0.243706
uc012csm.1	Flad1	195.315	163.499	188.935	0.215748	0.656225	0.328771	0.742329	0.992997
uc033fln.1		325.881	432.584	360.69	-0.404688	0.218202	-1.85465	0.0636461	0.635365
uc009hez.2		3729	7140.92	5541.35	-0.887081	0.40509	-2.18983	0.0285362	0.486154
uc057bjz.1		19.0658	10.996	21.2818	0.556078	0.793807	0.70052	0.483602	0.966319
uc007hva.2	Ascc2	1367.89	1443.53	1376.75	-0.0755329	0.147399	-0.512439	0.608343	0.986395
uc009pue.1	Man2c1	0	0	17.2496	0	0.70189	0
uc008vjs.2	Ece1	115.521	61.2485	92.001	0.783483	0.634209	1.23537	0.216693	0.852122
uc007pwa.2	Fam65b	586.918	535.579	601.391	0.0991575	0.774823	0.127974	0.898169	1
uc009vag.1	Med7	503.946	372.658	427.767	0.390917	0.547466	0.714047	0.475198	0.963365
uc057cgm.1		18.9267	43.3047	27.7175	-0.973968	0.706645	-1.3783	0.168111	0.808153
uc008ayl.1	Fahd1	872.877	1312.69	1003.03	-0.54659	0.465986	-1.17297	0.240806	0.871774
uc011yfc.1	Zfp385c	9.6898	2.56919	9.0768	0.45399	0.829066	0.547592	0.583972	0.983217
uc009ckw.2		1.93489	0	1.22891	0.467269	0.683713	0.683428	0.494336
uc007hge.1	Avpr1a	835.502	707.63	797.791	0.231999	0.30523	0.760079	0.447208	0.957714
uc057bae.1		189.748	89.0374	159.101	0.948909	0.600669	1.57975	0.114163	0.752835
uc009acb.2	Srrt	2672.73	3822.01	3232.94	-0.504939	0.261896	-1.92801	0.0538533	0.602451
uc007rbd.1	9430065F17Rik	13.3207	0.428198	10.165	3.04504	0.790435	3.85235	0.000116988	0.0156446
uc009umq.2	Dcx	305.617	112.463	242.206	1.17724	0.691801	1.7017	0.0888116	0.701722
uc007pbu.1		224.488	99.9156	166.923	1.07323	0.49884	2.15146	0.0314403	0.499225
uc007jxi.2	Derl2	34.7616	2.56919	21.1469	2.03376	0.880834	2.30891	0.0209487	0.429561
uc008bvi.2	Pknox1	1739.52	1139.43	1475.7	0.332161	0.895293	0.371008	0.710632	0.992774
uc008cxq.2	Nfya	173.005	206.067	153.172	-0.0995263	0.862407	-0.115405	0.908124	1
uc009jde.1		106.408	43.2113	68.6157	0.929218	0.814062	1.14146	0.253679	0.880996
uc009twg.1	Pdzd11	330.767	272.904	305.966	0.241277	0.599387	0.40254	0.687287	0.99018
uc056zma.1	Ttc16	0	1.17911	9.72778	-0.0692207	0.700357	-0.0988364
uc033ioh.1	Cadps2	1899.01	1503	1824.55	0.294504	0.599231	0.49147	0.623094	0.98757
uc009bvp.1	Gimap1	44.3233	60.0551	48.0353	-0.283125	0.862509	-0.328257	0.742717	0.992997
uc007czt.1		3.09583	0	1.03194	0.853587	0.67683	1.26115
uc007hbv.2	Ptprb	8629.84	8768.44	8394.32	-0.0228518	0.115533	-0.197795	0.843206	0.99896
uc011yqv.1	Prima1	98.2999	14.1305	44.8232	1.01278	0.862519	1.17421	0.24031	0.871712
uc033fjx.1		1807.83	1465.25	1697.33	0.288303	0.389885	0.739455	0.459631	0.96061
uc007jby.1	Trim58	19.0322	3.85378	10.6035	0.407684	0.705861	0.577569	0.563555	0.980357
uc008xfs.2	Evc2	534.203	703.81	650.468	-0.384459	0.307189	-1.25154	0.210738	0.847414
uc007cgf.3		2970.34	3835.63	3122.38	-0.350199	0.394254	-0.888259	0.374402	0.93774
uc009ouj.2	Tmem218	969.478	887.227	915.515	0.124276	0.268783	0.462365	0.64382	0.989164
uc008zud.3	Tpst1	2791.01	3025.42	2823.45	-0.115618	0.171851	-0.672782	0.501086	0.969521
uc007jsd.2	Kctd11	219.754	157.159	178.742	0.46665	0.356658	1.3084	0.190739	0.829106
uc008yjb.2	Mapk10	137.279	10.0252	200.947	1.622	0.890008	1.82245	0.0683861	0.649523
uc009uaj.2	Zdhhc15	1015.99	1787.96	1397.62	-0.796863	0.26886	-2.96386	0.00303808	0.15664
uc012fmg.1		1147.36	1186.86	1182.04	-0.0480851	0.275296	-0.174667	0.861341	1
uc007bsy.1	Trip12	46171.7	48847.6	46533.3	-0.080645	0.161144	-0.500455	0.616755	0.987338
uc007svi.1	Prkcd	34.2636	16.914	26.6354	0.649003	0.860373	0.754328	0.450652	0.958957
uc007odt.1	Papln	2.70885	0	3.73925	0.283911	0.696395	0.407687
uc008zsv.1	Sfswap	1762.33	1896.26	1850.59	-0.102065	0.322107	-0.316868	0.751343	0.993634
uc012fvn.1	Tcerg1l	4549.54	4251.68	4442.71	0.0967444	0.145098	0.666754	0.504929	0.969717
uc007kyf.1	Tob1	3712.11	6071.3	4330.67	-0.669845	0.416234	-1.6093	0.107551	0.741795
uc007pdg.2	Eif5	180.746	1847.85	1586.21	-0.643165	0.823495	-0.781018	0.434792	0.954682
uc007gzh.2	Syt1	15578.9	21792.5	19535	-0.45751	0.410539	-1.11441	0.265101	0.890385
uc008ntt.1	Stk4	5980.73	6209.12	6173.45	-0.0540067	0.135555	-0.398413	0.690326	0.990536
uc012dnq.2	Capzb	601.896	1545.86	1443.32	-0.911634	0.831551	-1.09631	0.272945	0.894819
uc007woi.2	Foxred2	170.149	226.819	144.562	-0.232194	0.89946	-0.258148	0.796293	0.996885
uc011zgy.2	Kcnma1	92.9508	152.438	142.08	-0.121007	0.704351	-0.171799	0.863596	1
uc008hcx.1	Ak3	9835.73	8372.56	9159.76	0.231274	0.131732	1.75564	0.0791495	0.677424
uc007zut.1		9.12912	0	6.19889	0.841422	0.811541	1.03682	0.29982	0.908873
uc008wqu.2	Fam126a	56.7365	29.3021	42.5584	0.699831	0.793201	0.882288	0.377621	0.938891
uc007toa.1	Olfr221	0	0	0.523359	0	0.664068	0	1
uc009eug.3	Bicd1	263.152	231.104	225.206	0.178876	0.386042	0.46336	0.643106	0.989164
uc009ngx.2	Pdf	2488.59	2492.17	2437.24	-0.002436	0.141251	-0.017246	0.98624	1
uc007qok.1	Nop16	987.849	1053.8	952.273	-0.0917202	0.2397	-0.382646	0.701983	0.991838
uc008ams.1	Mllt4	603.137	558.799	618.962	0.105713	0.378374	0.279386	0.779948	0.995797
uc007iee.1	Tmem17	592.051	488.9	547.801	0.264593	0.382845	0.691123	0.489489	0.967437
uc007ahv.2	Prex2	3.10405	0.915284	1.33978	0.628296	0.812263	0.773514	0.439219
uc009oum.1	Ccdc15	347.566	413.043	384.582	-0.245058	0.289775	-0.845683	0.397729	0.944181
uc009fpi.2	Tescl	0	0	0.410319	0	0.664068	0	1
uc056yly.1	Mpdu1	57.2638	42.0736	38.5492	0.176595	0.859502	0.205462	0.837211	0.998795
uc008ypo.2	Plcxd1	491.102	313.495	406.242	0.600192	0.477207	1.25772	0.208493	0.845995
uc007yzv.2	Rpl35a	53.2572	17.8452	49.6305	0.998845	0.851616	1.17288	0.240843	0.871774
uc009qzr.1		845.757	1021.09	908.924	-0.268514	0.204588	-1.31246	0.189364	0.827466
uc007cbu.1	Dusp28	1757.98	1690.23	1676.69	0.0570689	0.179725	0.317534	0.750838	0.993634
uc009fll.2	Ercc1	123.853	159.131	132.219	-0.290858	0.723237	-0.402162	0.687565	0.99018
uc009juw.2	Dctpp1	177.746	83.3225	140.502	0.697984	0.85962	0.811969	0.416809	0.949851
uc007iwa.2	Gdf9	5.80468	5.86634	4.96844	-0.00320779	0.704734	-0.00455178	0.996368	1
uc007hhl.2	Avil	30.176	23.5778	34.2044	0.218028	0.871149	0.250276	0.802374	0.997175
uc029ves.1	CCL27	197.923	275.48	238.632	-0.459412	0.350301	-1.31148	0.189696	0.827713
uc008lyj.2	Map1a	91615.8	115317	102079	-0.323673	0.280374	-1.15443	0.248322	0.876064
uc012djn.1	Mutyh	9.28748	0	3.09583	0.952063	0.694083	1.37169
uc012bly.1	Pyroxd2	84.8562	245.535	151.068	-0.924622	0.880723	-1.04984	0.293789	0.905907
uc009gxg.1	Cyth2	640.838	703.29	671.648	-0.129596	0.28182	-0.459852	0.645622	0.989164
uc007now.1	Ralgapa1	381.436	201.552	269.859	0.826791	0.551297	1.49972	0.133687	0.781134
uc007iyr.2	Anxa6	3010.89	3299.7	3106.5	-0.123918	0.432971	-0.286203	0.774723	0.99526
uc007jie.2	Prpsap2	2127.63	1795.24	2182.57	0.220101	0.543542	0.404939	0.685523	0.99018
uc033hez.1		183.427	397.714	250.131	-0.657482	0.889243	-0.739372	0.459681	0.96061
uc008lki.2	Prrg4	75.3979	210.632	134.471	-0.468465	0.838067	-0.558983	0.576173	0.982008
uc011ykf.1	Vsnl1	105816	119737	112236	-0.176784	0.166583	-1.06123	0.288584	0.904863
uc007mgt.2	Tmem104	94.1015	84.4627	78.7167	0.0944013	0.884274	0.106756	0.914983	1
uc011zyr.1	Asb8	70.6448	5.60076	25.4152	0.765203	0.703371	1.08791
uc009ncu.1	Slc9a5	2109.83	2438.85	2324.07	-0.206865	0.200005	-1.0343	0.300996	0.909262
uc007vqy.2	Trps1	710.433	1735.5	1573.7	-0.411306	0.864531	-0.475756	0.634248	0.988388
uc008qat.2	Ubap2l	741.657	695.074	756.871	0.0842516	0.515981	0.163284	0.870295	1
uc007tuh.3		3.92954	0.856396	1.59531	0.500449	0.688914	0.726432	0.467574	0.961065
uc008jwy.1	Ttc21b	185.417	62.8535	150.93	1.20231	0.748135	1.60707	0.108039	0.742826
uc012fld.1	Htatip2	37.1005	0	12.3668	0.993897	0.701787	1.41624
uc057cfr.1	Apool	14.7604	0	4.92014	0.9719	0.697808	1.39279
uc007bdk.2		5.03072	11.1331	9.85993	-0.181587	0.702057	-0.25865	0.795905	0.996885
uc007pri.2	Hist1h1b	387.46	526.557	499.738	-0.417545	0.417693	-0.999646	0.317482	0.920333
uc007zge.2	Zbtb20	608.856	1056.92	850.426	-0.615267	0.751349	-0.818883	0.412853	0.948371
uc009vai.1	Neurod2	0.841009	362.313	194.878	-1.03126	0.820012	-1.25762
uc008hin.1	Kif11	466.372	708.307	574.266	-0.591714	0.255986	-2.31151	0.0208048	0.42796
uc009bzy.1	Fkbp14	1780.01	1547.87	1592.37	0.189287	0.432339	0.43782	0.661517	0.989279
uc033ftp.1		2.10859	5.06883	7.58398	-0.395056	0.884909	-0.446437	0.655282	0.989241
uc009etd.1	Ergic2	6549.31	5378.94	5856.54	0.275762	0.300879	0.916522	0.359393	0.935445
uc007miv.1	Myo15b	0.841009	0	0.280336	0.469381	0.664246	0.706638	0.479792
uc007dyb.1	Fbxo28	7060.34	3754.02	5076.2	0.815455	0.553248	1.47394	0.140498	0.790722
uc007dnl.1	Fcer1g	246.812	259.435	246.558	-0.0656693	0.309952	-0.211869	0.832209	0.998136
uc011wtk.1		18.5656	14.2709	19.3832	0.303467	0.744182	0.407785	0.683431	0.99018
uc008ygm.1	Rasgef1b	929.881	720.919	1002.51	0.200883	0.891598	0.225307	0.82174	0.997175
uc007grj.1	Dram1	41.4216	67.9849	71.5316	-0.343707	0.899296	-0.382195	0.702317	0.992091
uc008nqa.1	Lbp	1952.14	1346.54	1583.49	0.430084	0.717434	0.599475	0.548856	0.978684
uc009tqh.2	4933407K13Rik	336.881	437.508	365.419	-0.370495	0.288611	-1.28372	0.199241	0.839191
uc012dvc.1	Sh3tc1	5.58503	0	2.29292	0.716709	0.692624	1.03477
uc008pod.1		9309.44	10267.8	9583.22	-0.138227	0.26849	-0.514832	0.606671	0.986182
uc007lcx.1		4.53337	4.20745	4.71132	0.129128	0.772168	0.167227	0.867191	1
uc009nqo.2	Usp10	2151.02	2646.94	2550.52	-0.290427	0.311175	-0.933324	0.350653	0.933117
uc029vvq.1	Rps15-ps2	0.785909	0.733293	0.781052	0.0367853	0.886053	0.0415159	0.966885
uc007duq.2		1.54791	0	0.515971	0.643709	0.666245	0.966175	0.333957
uc009com.2	Zfml	1808.87	2507.8	2011.34	-0.440163	0.44904	-0.980231	0.326972	0.92382
uc011yqd.1	Ccdc88c	0	1.71279	3.54574	-0.207274	0.695253	-0.298127
uc009uxf.2	Frmpd4	7228.2	4592.93	6310.31	0.430385	0.850007	0.506331	0.612624	0.987014
uc009lpn.1	1700029J07Rik	25.5316	55.9846	51.3849	-0.329012	0.844949	-0.389387	0.69699	0.991306
uc007ilj.1	Wwc1	1521.28	2148.84	2095.65	-0.170407	0.864435	-0.197131	0.843725	0.99896
uc007oik.1	Pomt2	210.438	89.2459	145.185	1.11142	0.537987	2.06588	0.0388396	0.537778
uc007qaw.1	Ripk1	71.752	76.8889	75.479	-0.0634688	0.8657	-0.0733151	0.941555	1
uc009csf.1	Asprv1	21.6723	50.7446	33.1552	-0.919474	0.786002	-1.16981	0.242077	0.872178
uc012dsh.1	Sema3e	8.99502	7.32227	9.07072	0.111147	0.879934	0.126313	0.899484	1
uc007kwt.2	Hlf	197.27	993.466	584.625	-2.1376	0.496273	-4.3073	1.65258e-05	0.00330944
uc008ccv.1	Pbx2	2855.29	4053.77	3433.76	-0.49184	0.295507	-1.66439	0.0960336	0.715747
uc008ako.1	Map3k4	628.238	202.966	791.936	0.199829	0.71618	0.279021	0.780229	0.995797
uc008qve.2	Rap1a	9224.77	9723.87	8843.54	-0.0748608	0.222038	-0.337153	0.736001	0.992885
uc007svg.2	Prkcd	5907.17	2243.93	4699.52	0.699502	0.898387	0.778621	0.436203	0.955415
uc008gnt.2	1810009A15Rik	579.201	645.255	606.909	-0.154022	0.252577	-0.609803	0.541992	0.977301
uc008hsd.1	Pprc1	1573.95	1664.4	1577.38	-0.0779703	0.310167	-0.251382	0.801519	0.997175
uc009afo.2	Zfp157	3353.9	3701.77	3501.54	-0.141695	0.140966	-1.00517	0.314813	0.918264
uc057ain.1	Chrdl2	0	0	4.10319	0	0.694032	0
uc008ebo.2	Rbbp8	704.106	661.456	700.463	0.0861402	0.407061	0.211615	0.832407	0.998136
uc007qwz.2	Zfp934	145.689	86.6607	88.123	0.20803	0.76157	0.273159	0.784731	0.995993
uc008ceh.2	Slc44a4	3.92471	0	4.35627	0.337653	0.697803	0.48388	0.628471	0.98757
uc008vyg.1	Per3	147.893	113.803	122.828	0.27709	0.799004	0.346794	0.728746	0.992793
uc009jee.1		186.934	128.741	155.948	0.524518	0.348097	1.50682	0.131857	0.777806
uc011xdh.1	Lace1	205.01	3.8321	123.339	0.815872	0.797882	1.02255	0.306522	0.913177
uc008odr.1	Gm14454	0	0	0.615478	0	0.664382	0	1
uc033gfh.1		13.3014	30.6752	15.9349	-0.785504	0.879342	-0.893286	0.371704	0.937424
uc011yrq.1	Setd3	5.46177	2.93317	3.20863	0.487732	0.899349	0.542316	0.587601	0.983614
uc007cyo.1	Ivns1abp	1484.66	518.215	1028.52	1.15419	0.764047	1.51063	0.130884	0.777083
uc057cdn.1		0	1.17911	0.393036	-0.554412	0.665818	-0.832679	0.405026
uc011wqj.2	Cdh7	17.0958	10.4381	18.0132	0.416784	0.881545	0.472787	0.636365	0.988388
uc012dwh.1		299.123	436.695	339.417	-0.498791	0.510618	-0.976839	0.328649	0.92382
uc011zqr.1	Fgf14	3780.01	1544.14	3077.73	1.04819	0.696705	1.50449	0.132455	0.778741
uc009fie.2	Strn4	1028.85	709.456	866.671	0.288691	0.896769	0.321924	0.74751	0.993277
uc007vii.1	Cdh10	353.694	247.194	289.875	0.500818	0.32162	1.55717	0.119429	0.75945
uc033iya.1		1357.23	1367.65	1399.97	-0.0114105	0.22918	-0.0497882	0.960291	1
uc007mad.1	Bptf	1661.09	1840.08	1672.68	-0.142648	0.335142	-0.425634	0.670375	0.989933
uc009sdz.2	Ccdc13	22.2266	30.1668	37.7744	-0.265598	0.86844	-0.305834	0.759731	0.994905
uc009flb.2	Gpr4	1655.14	856.765	1294.15	0.528454	0.892405	0.592168	0.553738	0.979437
uc007xvd.2	Rarg	85.9404	165.058	96.7219	-0.578908	0.887099	-0.652585	0.514024	0.971657
uc008fos.1	Dcc	219.768	292.828	232.717	-0.373344	0.534452	-0.698554	0.484831	0.966396
uc007ecp.2	Ints7	2097.84	1232.57	1688.66	0.754337	0.239568	3.14873	0.0016398	0.106804
uc009jzl.1	Ppapdc1a	420.49	287.621	395.617	0.496609	0.529314	0.938212	0.348136	0.932095
uc012esa.1	Bcl2l13	13.6827	8.55331	9.76035	0.476414	0.842516	0.565466	0.571757	0.981726
uc008tmq.2	Mllt3	275.601	174.177	210.865	0.633318	0.346227	1.8292	0.0673696	0.643977
uc007sur.2	Chdh	5.36708	6.85117	5.90002	-0.117725	0.85282	-0.138042	0.890207	1
uc009nul.1	Spata33	107.638	96.6386	98.1043	0.141299	0.476696	0.296414	0.766914	0.994905
uc008ifz.1	Sec61a2	25.7145	11.8352	18.6755	0.927412	0.707366	1.31108	0.189831	0.827943
uc007fpa.2	Zwint	69958	65941.8	68293.3	0.0849934	0.108739	0.781624	0.434436	0.954483
uc056zep.1	Ppt2	4.41943	37.9549	25.895	-0.893233	0.866011	-1.03143	0.302338	0.910529
uc029vbp.1	Vmn2r-ps159	4.48538	4.28198	6.69901	0.0117637	0.710997	0.0165454	0.986799	1
uc008thx.1	Brinp1	632.439	881.833	796.855	-0.46674	0.295874	-1.57749	0.114682	0.753537
uc012gpg.1	Tmed1	63.5839	55.3309	70.4287	0.0911202	0.898187	0.101449	0.919194	1
uc056yed.1		238.007	325.482	228.761	-0.423338	0.447296	-0.946439	0.343925	0.9296
uc009inr.1	Fam168a	32071	30513.7	31362.6	0.0716641	0.0993408	0.721396	0.470666	0.961875
uc008wha.1	1700109H08Rik	63.9817	168.196	97.3586	-1.17431	0.663998	-1.76854
uc007dgf.1	Dnm3os	19.9853	3.60955	13.5702	1.71465	0.80193	2.13816	0.032504	0.503599
uc012flj.1	Herc2	70.2834	178.211	109.56	-0.738325	0.896428	-0.82363	0.41015	0.947193
uc009alq.1	Baiap2l1	571.006	334.986	468.018	0.677084	0.583333	1.16072	0.245757	0.874335
uc008nwr.1	Zfp335	2284.94	3017.73	2600.31	-0.388112	0.324935	-1.19443	0.232309	0.864545
uc012dcc.2	Fam219a	239.763	816.522	470.498	-1.54121	0.603825	-2.55241	0.010698	0.313404
uc029rmb.1	Ncor1	271.651	2674.78	996.546	-2.06616	0.891883	-2.31663
uc056ycv.1	Tyw5	45.2237	1.89478	20.6355	2.64397	0.871217	3.0348	0.00240697	0.135884
uc012aps.1	H2-Oa	0	0	1.50157	0	0.678792	0
uc009dzi.2		0	0	0.406851	0	0.664068	0	1
uc009mex.2		2022.89	2248.14	2178.87	-0.151268	0.169761	-0.891066	0.372894	0.937424
uc009imz.1	RP23-308M1.2	0	0	2.32899	0	0.686972	0	1	1
uc007rxo.2	Fst	93.7266	140.525	128.085	-0.286505	0.899496	-0.318518	0.750092	0.993634
uc056zlg.1	Slc34a3	10.3472	10.2768	13.1005	0.00498907	0.853136	0.00584792	0.995334	1
uc007hme.2	Pan2	727.323	768.36	655.986	-0.0399717	0.899107	-0.0444571	0.96454	1
uc011wkg.1	Wdr75	351.157	425.629	436.429	-0.2416	0.60018	-0.402546	0.687283	0.99018
uc057bmt.1	Sptan1	28710.9	11810.2	16962.5	0.754027	0.89021	0.847022	0.396983	0.944181
uc009aif.1	Amz1	268.798	94.996	209.673	0.581908	0.887491	0.655678	0.512031	0.971401
uc008xid.3	Fgfbp1	15.0832	0	6.05354	0.760715	0.69987	1.08694	0.277064	0.89709
uc009rqy.1		254.912	30.5095	184.713	0.778149	0.849813	0.915671	0.359839	0.935445
uc008euc.2	Ppp2r2b	2194.8	2091.82	2149.53	0.0685542	0.192283	0.356528	0.721446	0.992793
uc007ctn.1	Nav1	55.1751	110.462	83.1006	-0.793031	0.730927	-1.08497	0.277937	0.89709
uc009gmx.1		1.59572	0	0.531907	0.653311	0.666561	0.980123	0.327026
uc008dwg.1		327.327	192.062	238.257	0.672597	0.601672	1.11788	0.263618	0.889749
uc007drv.1	Ifi204	19.9682	7.62737	11.1475	0.289657	0.702459	0.412348	0.680085	0.989933
uc008psf.1		0	7.32227	2.44076	-0.937525	0.691454	-1.35587
uc012bya.1	Pde1a	26.1043	3.29216	16.2079	1.14982	0.893333	1.28712	0.198053	0.838456
uc009lhr.2	Erlin2	8319.03	9000.33	8767.18	-0.112821	0.158611	-0.711307	0.476894	0.963579
uc007rah.1	Zfp759	1467.75	1942.97	1739.35	-0.394339	0.288788	-1.36549	0.172098	0.812869
uc012ffy.1	Axl	436.031	584.082	509.087	-0.0807916	0.708866	-0.113973	0.909259	1
uc033jig.1		29.4555	51.088	31.4222	-0.524044	0.870437	-0.602047	0.547143	0.978395
uc033ijo.1	Kcnip4	2622.12	3022.84	2777.76	-0.189295	0.480214	-0.394188	0.693443	0.990976
uc008xlu.3		7207.51	3931.77	7334.49	0.420721	0.899152	0.467909	0.63985	0.988966
uc012ccl.1	Tgm7	0	0	0.820637	0	0.667046	0
uc007nwe.1	Mnat1	1409.44	2330.89	1887.09	-0.70199	0.322422	-2.17724	0.0294627	0.489563
uc008yfd.2	Cnot6l	409.674	1140.59	718.467	-0.562356	0.873344	-0.643911	0.519633	0.973151
uc007jlx.1	Myh3	41.9582	17.1279	36.4614	0.570224	0.898252	0.634816	0.525549	0.973961
uc007pks.2	Larp4b	2000.03	3342.27	2613.59	-0.704133	0.391837	-1.79701	0.0723347	0.66098
uc007cqi.3	Etnk2	35.5776	37.2711	67.3159	-0.0492012	0.68787	-0.0715269	0.942978	1
uc007vrr.2	Enpp2	1450.18	536.769	903.601	1.16843	0.701213	1.6663	0.0956539	0.714724
uc007duc.1		132.203	392.724	206.294	-1.37707	0.599593	-2.29667	0.0216374	0.435894
uc007ulo.1	Nefm	21914.2	31257.4	24291.7	-0.476625	0.459451	-1.03738	0.299559	0.908792
uc012fam.1	Psg29	4.64374	0	1.54791	0.904888	0.684672	1.32164
uc009txi.2	Gm21986	390.459	1046.01	647.392	-1.25391	0.582754	-2.1517	0.031421	0.499225
uc007ovg.2	Otub2	1477.68	880.224	1287.52	0.411326	0.892691	0.460771	0.644963	0.989164
uc029qnw.1	Rpl31	930.298	1089.45	912.942	-0.194809	0.63822	-0.305238	0.760185	0.994905
uc009doe.2	Pex26	498.779	36.3968	238.371	0.703772	0.754688	0.932534	0.35106	0.933167
uc009put.1	Ppcdc	9.57433	13.2741	10.2115	-0.125587	0.781021	-0.160798
uc007pwp.2	Aldh5a1	15437.4	15398.7	15403.4	0.00359112	0.133461	0.0269077	0.978533	1
uc008oig.1	Mtg2	187.032	225.954	213.052	-0.21292	0.745337	-0.28567	0.775131	0.995293
uc012cty.1	Pex11b	44.8934	0.856396	38.1057	0.40912	0.703778	0.58132
uc008hvm.2	Wdr96	31.1166	36.825	31.8111	-0.0477181	0.703806	-0.0678001
uc008zgg.1	Hrk	605.487	969.785	864.667	-0.650902	0.361791	-1.79911	0.0720014	0.66098
uc009jxw.1	Itgam	9.29553	0	5.62468	1.53336	0.885834	1.73098	0.083455	0.689219
uc008hsj.3	Nolc1	1821.97	2479.23	1823.84	-0.408926	0.492224	-0.830772	0.406102	0.946227
uc007aew.1		9.407	0	8.68907	1.54957	0.897151	1.72721	0.0841303	0.690588
uc007uqo.2	Lcp1	0.773957	0	0.770884	0.300085	0.671644	0.446792	0.655025
uc007fdf.2	Ccdc138	368.321	755.033	527.131	-0.968207	0.447668	-2.16278	0.030558	0.493806
uc008ext.1	Snx24	792.025	519.582	651.842	0.570387	0.438935	1.29948	0.19378	0.832624
uc007ype.2	A930003A15Rik	29.7215	34.0259	26.9633	-0.100383	0.899399	-0.111611	0.911132	1
uc008qwk.1	Lrif1	969.126	1415.06	1237.4	-0.507196	0.465149	-1.0904	0.275539	0.897029
uc007jgf.2	Llgl1	118.302	170.59	148.697	-0.113157	0.744853	-0.151919	0.879251	1
uc007tjl.1		313.658	391.113	343.292	-0.315451	0.248458	-1.26963	0.204215	0.843418
uc008ulz.2	Ppih	26.7519	20.5535	18.3916	0.157885	0.866768	0.182153	0.855462	0.999633
uc007phn.1	Esyt2	82.2645	48.5672	87.2126	0.492596	0.848401	0.580617	0.561498	0.980357
uc009ufz.2	Drp2	68.3798	81.5402	64.057	-0.192528	0.772792	-0.249133	0.803258	0.997175
uc009aju.2	Zfp12	934.625	215.905	612.645	1.17084	0.889069	1.31693	0.187862	0.826177
uc007ijb.2	Rhbdf1	445.32	291.423	418.444	0.35833	0.881946	0.406295	0.684526	0.99018
uc009ihh.2	Sytl2	123.502	52.6633	90.4148	0.801637	0.853886	0.93881	0.347828	0.931956
uc007hbg.1	Zfc3h1	10677.3	10928.3	10900.7	-0.0334424	0.115882	-0.28859	0.772895	0.995085
uc012grs.1	Cbl	90.5487	246.258	243.527	-0.365291	0.833378	-0.438326	0.66115	0.989241
uc009dnw.2	Mical3	9256.1	9279.86	9398.85	-0.00376573	0.195668	-0.0192455	0.984645	1
uc012bvc.2	Kynu	0.797861	0	0.265954	0.322179	0.664068	0.48516	0.627563
uc008lrt.1	A930104D05Rik	3.43948	0	4.5437	1.53439	0.898169	1.70835	0.0875705	0.698896
uc007ybz.1	Fam86	248.961	197.748	247.621	0.296389	0.57423	0.51615	0.60575	0.985993
uc056zvc.1		125.98	110.038	117.988	0.167323	0.60938	0.274579	0.783639	0.995993
uc007kjp.1	Poldip2	376.109	144.362	246.648	0.669394	0.899129	0.744491	0.456579	0.959943
uc008tsf.1		111.128	114.813	117.316	-0.0476501	0.389354	-0.122383	0.902596	1
uc008rja.1	Etnppl	65.8083	36.381	56.4536	0.650027	0.760386	0.854864	0.392626	0.94317
uc009min.2	Mmaa	752.103	569.335	670.684	0.382541	0.387413	0.987426	0.323434	0.922672
uc007xvv.3	Pcbp2	112.979	188.976	142.887	-0.732216	0.220274	-3.32412	0.00088699	0.0698903
uc009qns.2	Gtf2a2	103.312	82.9861	85.2016	0.270106	0.637102	0.42396	0.671595	0.989933
uc012bqf.1	Gm25022	2.92196	1.34348	1.42181	0.368821	0.773914	0.476566	0.633671	0.988388
uc008syo.1	D630039A03Rik	80.964	164.341	121.609	-0.922395	0.540471	-1.70665	0.0878873	0.699354
uc007dbe.1	BC034090	884.873	1076.38	944.339	-0.283472	0.139792	-2.02782	0.0425786	0.55182
uc008tmc.1	Dennd4c	807.222	594.582	983.056	0.351189	0.714542	0.491488	0.623082	0.98757
uc008ggw.1	Tm7sf2	336.827	395.896	346.239	-0.230194	0.158198	-1.4551	0.145642	0.799038
uc033jsr.1		10872.9	12778.4	11442.5	-0.229315	0.226603	-1.01197	0.311553	0.916111
uc033hfn.1	Crem	50.8047	72.4459	126.17	-0.196408	0.896631	-0.219051	0.82661	0.997175
uc007rhc.1		50.0443	64.1118	66.0414	-0.315893	0.547653	-0.576811	0.564067	0.980357
uc009jbj.2	Cyb5r2	15.4937	0	5.4723	0.88752	0.698916	1.26985	0.204137	0.843374
uc008xqy.1	Gabra4	8585.17	10968.8	9687.61	-0.336132	0.389543	-0.862888	0.388199	0.942385
uc033jtc.1		16415.4	19815.9	17929.3	-0.265797	0.261148	-1.0178	0.308771	0.915045
uc009baw.2	Wnt16	15.0854	31.2481	17.6901	-0.535116	0.897428	-0.596278	0.55099	0.978701
uc009rnf.1	Rbm6	301.055	245.846	268.675	0.279061	0.351886	0.793043	0.427753	0.952779
uc056yiv.1		4.20505	0	2.01716	0.617061	0.691611	0.892208
uc009alc.1		265.044	199.689	231.044	0.395009	0.366342	1.07825	0.280922	0.899853
uc007ufo.2	Sacs	105.134	466.452	305.576	-1.82168	0.639356	-2.84924	0.00438241	0.196001
uc009ifl.2	Nox4	2.24269	6.85117	49.4965	-0.0515319	0.703725	-0.0732273
uc008wre.1	Gm15587	44.011	29.6957	50.6502	0.385239	0.82919	0.464597	0.64222	0.989044
uc012cor.1		1365.85	903.998	966.135	0.542761	0.514389	1.05516	0.291353	0.905437
uc057abg.1	mmu-mir-6240	0	1.77898	0.695572	-0.639108	0.671836	-0.951285	0.34146
uc012hpg.1	Mum1l1	104.565	0	34.8552	1.00387	0.703541	1.42689
uc012ghy.1	Papd5	3308.43	6883.27	5171.59	-0.983721	0.456741	-2.15378	0.0312572	0.497889
uc009axr.2	A430035B10Rik	0	7.93246	2.64415	-0.942376	0.692388	-1.36105
uc009exp.2	Eps8l1	0	0	1.72496	0	0.681453	0
uc012amd.1	Tbc1d24	20.8204	1810.6	639.427	-3.46295	0.890744	-3.8877
uc009sge.2	Limd1	71.6784	140.695	83.7048	-0.662274	0.854079	-0.775424	0.438089	0.955415
uc008puo.3	Cct3	10318.4	10974.1	10607.3	-0.0881754	0.164686	-0.535414	0.592363	0.983615
uc029rye.1		2.82371	1.22038	1.53403	0.604725	0.898065	0.673365	0.500715	0.969521
uc007nbw.1	Ntsr2	6306.32	7076.24	7010.03	-0.158103	0.384971	-0.410689	0.6813	0.989933
uc007otu.2	Trip11	464.299	276.062	410.103	0.197035	0.807731	0.243936	0.80728	0.997175
uc012afa.1	Hspbap1	23.0065	208.413	94.6068	-1.52774	0.899265	-1.69888	0.0893427	0.703211
uc007boz.1	Speg	1979.96	616.627	1285.96	0.772401	0.897962	0.860171	0.389695	0.942881
uc007oux.2	Unc79	5494.95	4397.74	4949.09	0.284493	0.574013	0.495621	0.620162	0.987437
uc009bct.1	Snd1	6002.28	5511.49	6011.08	0.122055	0.172769	0.706467	0.479898	0.964453
uc008plh.1	Rsrc1	1333.5	3897.46	2029.89	-1.35345	0.604616	-2.23853	0.0251864	0.463346
uc007irp.2	Tbc1d9b	10986.1	8381.17	9337.62	0.367686	0.421909	0.871482	0.383491	0.941395
uc012drm.1	Klhl17	5.32639	0	11.1186	0.217225	0.701498	0.309659
uc007sgi.2	Atxn7	4718.72	5046.2	4791.34	-0.0946081	0.277682	-0.340707	0.733324	0.992853
uc007xnk.1	Ccdc65	13.4062	15.4151	14.4163	-0.0871604	0.894902	-0.0973965	0.922411	1
uc012era.1	Hnrnpf	1.93489	12.6412	8.34641	-0.404374	0.713295	-0.56691	0.570775	0.981726
uc009gsg.2	Prmt1	1485.87	1417.16	1422.74	0.0669597	0.216787	0.308873	0.757418	0.994499
uc009awk.1	Pdk4	2392.41	2664.99	2553.86	-0.152225	0.260336	-0.584724	0.558733	0.980261
uc008vvs.2	Cort	18.1241	11.3566	14.0542	0.263908	0.875813	0.30133	0.763163	0.994905
uc008cqe.1	Supt3	105.799	111.491	107.246	-0.0725095	0.449633	-0.161264	0.871886	1
uc009ncd.1	Nol3	1134.26	1546.07	1259.11	-0.425091	0.391654	-1.08537	0.277756	0.89709
uc007vqh.2	Sybu	83.7682	18.3057	130.761	0.495502	0.862266	0.574651	0.565527	0.980973
uc007fre.2	Gstt4	1.16094	0	0.386978	0.48217	0.664391	0.725732	0.468003
uc008qgo.2	Celf3	1003.55	811.804	928.174	0.282359	0.481965	0.585851	0.557976	0.980041
uc033jfr.1	Spock3	26631.3	25859.7	28390.5	0.0406634	0.35731	0.113804	0.909393	1
uc008ghq.1	Batf2	21.2311	0	12.9241	0.825417	0.794028	1.03953	0.298558	0.907945
uc007zgt.2	Gramd1c	225.673	306.729	287.348	-0.407433	0.483355	-0.842927	0.399269	0.944575
uc007dpr.2		214.689	99.0647	170.839	0.792992	0.811002	0.977794	0.328176	0.92382
uc009avs.2	Sgce	1405.32	1280.26	1370.04	0.124113	0.486311	0.255213	0.798558	0.997095
uc007jdf.2	Gjc2	45.3171	84.6885	47.3394	-0.379286	0.864653	-0.438657	0.66091	0.989241
uc007khh.2	Myo18a	99.654	3.42558	53.1735	2.07937	0.898485	2.31431	0.0206507	0.426243
uc029xlp.1	Gm14827	419.326	416.884	416.335	0.00624386	0.403947	0.0154571	0.987667	1
uc008duo.2	Cript	4846.01	4292.26	4853.04	0.173541	0.181606	0.955591	0.339279	0.927712
uc008ijx.2	Rsu1	178.824	212.249	183.365	-0.218253	0.592068	-0.368628	0.712405	0.992774
uc009chj.2	Immt	3637.12	3975.18	3850.34	-0.111214	0.611533	-0.181861	0.855692	0.999633
uc033jga.1	mmu-mir-7067	0.797861	1.03839	3.17798	-0.175123	0.892816	-0.196147	0.844495	0.999089
uc012cnv.1	Hps3	209.23	900.362	384.649	-1.20874	0.899221	-1.34421	0.17888	0.817096
uc007wup.1	Cbx6	2231.67	5587.16	4209.92	-0.888798	0.839119	-1.0592	0.289507	0.905122
uc008jnl.2	Lhx2	2158.56	2635.21	2367.56	-0.284833	0.199876	-1.42505	0.154143	0.802445
uc007aey.1	Sox17	324.589	329.259	283.855	-0.0155969	0.756755	-0.0206102	0.983557	1
uc033fmz.1		10.6791	11.2725	9.68159	-0.0972228	0.629284	-0.154497	0.877217	1
uc008rnw.2	Rap1gds1	480.032	237.537	361.241	0.934811	0.487289	1.91839	0.0550616	0.60661
uc007qtv.2	Hnrnpk	165.842	205.419	218.417	-0.176203	0.885591	-0.198967	0.842289	0.99896
uc009cmj.1	Ccdc142	26.632	27.4047	33.207	-0.00824021	0.770457	-0.0106952	0.991467	1
uc008pou.2	Gucy1a3	7818.18	12476	10777.1	-0.644679	0.36818	-1.75099	0.0799482	0.679285
uc008vun.1	Ptchd2	888.906	0	384.983	1.59732	0.862697	1.85154	0.0640916	0.635987
uc007jaa.1	Galnt10	42.2967	23.166	25.4247	0.59891	0.84657	0.707456	0.479283	0.964453
uc033isy.1		36.0725	79.6099	58.0576	-0.896722	0.735751	-1.21878	0.222926	0.857316
uc033fzj.1		3.54257	5.48067	3.69795	-0.45512	0.866439	-0.525277	0.599391	0.98519
uc009kqt.1	Ccnd1	4813.14	3944.67	4152.62	0.28231	0.234756	1.20257	0.229143	0.863077
uc008miz.2	Pced1a	111.296	44.0943	108.544	0.6816	0.894923	0.76163	0.446281	0.957298
uc029raw.1		4.09485	12.5178	8.28095	-1.22747	0.75075	-1.63499	0.102051	0.730267
uc011yhn.2	Gga3	328.911	903.299	455.841	-0.656249	0.881906	-0.744125	0.456801	0.959943
uc008hqb.1	Fam178a	5755.26	6960.66	6773.16	-0.263542	0.349565	-0.753914	0.450901	0.959031
uc007djg.1	Mpzl1	75.476	76.9112	67.6154	-0.0190687	0.763598	-0.0249722	0.980077	1
uc009utf.2	Gpr64	0	6.42297	2.14099	-0.927806	0.689559	-1.34551
uc009bio.2	1810058I24Rik	146.098	127.718	119.363	0.136291	0.824783	0.165244	0.868752	1
uc008ypj.1	4930522L14Rik	63.057	18.4371	34.0878	1.52856	0.647572	2.36045	0.0182528	0.399735
uc012dku.1	Mir697	2.38163	1.71279	1.87947	0.147333	0.812935	0.181237	0.856182	0.999637
uc012gac.1	Dlgap2	490.893	200.825	465.738	0.297546	0.80583	0.369242	0.711947	0.992774
uc011xti.1	Pwwp2a	494.582	404.894	474.023	0.161848	0.89152	0.181542	0.855942	0.999633
uc008ika.2	Trdmt1	828.162	906.51	854.952	-0.128876	0.218812	-0.588983	0.555873	0.979457
uc007ktm.2	Trim37	42887	45770	43661.1	-0.0931509	0.158868	-0.58634	0.557647	0.980009
uc029wtz.1	Gm4890	25.9276	0	8.64252	0.987453	0.700638	1.40936
uc009tcu.1	Gm595	0	0	1.33473	0	0.676089	0
uc009aeo.2	Zscan21	478.174	733.72	548.193	-0.51607	0.672003	-0.767957	0.442512	0.956555
uc007eqx.2	Enpp1	2209.99	887.02	1533.74	0.705817	0.896411	0.787381	0.431059	0.95324
uc008bwe.1	Brd4	938.364	614.914	982.809	0.586423	0.336763	1.74135	0.081622	0.683463
uc057aww.1	Sgpl1	0	137.023	106.156	-0.451676	0.704252	-0.641355
uc008liv.2	Elf5	148.87	140.859	158.204	0.0688217	0.627632	0.109653	0.912685	1
uc008yth.2	Asphd2	2148.3	2602.79	2436.38	-0.275388	0.14868	-1.85221	0.0639955	0.635987
uc008wtp.2	Speer4b	11.5059	3.42558	10.1872	0.646694	0.888608	0.727761	0.46676	0.961065
uc008npc.1	Blcap	5846.99	6994.53	6460.84	-0.254471	0.226325	-1.12436	0.260859	0.887561
uc009agc.2	Sun1	758.476	740.568	769.59	0.0173943	0.8994	0.0193399	0.98457	1
uc008ysy.1	Tfip11	2535.49	2770.39	2597.34	-0.126051	0.219716	-0.573698	0.566172	0.980973
uc007eta.2	Rnf146	1791.78	1165.55	1474.52	0.555398	0.550954	1.00807	0.313423	0.91752
uc012bsn.1	Fam69b	1449.4	1638.97	1561.85	-0.162292	0.502331	-0.323078	0.746636	0.993277
uc008rti.2	Usp33	8183.73	7116.79	7071.78	0.197323	0.261547	0.754448	0.45058	0.958939
uc008qmo.2	Hist2h3b	486.041	1003.38	792.798	-1.01117	0.320542	-3.15455	0.00160744	0.105963
uc008fqm.1		0	8.99216	3.71544	-0.725889	0.697008	-1.04144
uc007oed.1	Acot4	74.7726	66.3284	77.1662	0.109271	0.865146	0.126304	0.899491	1
uc007ker.2	Crk	11098.8	11625.2	11446.1	-0.0659096	0.201838	-0.326548	0.74401	0.992997
uc007pfj.1	Cdca4	255.406	169.332	177.459	0.274473	0.892037	0.307693	0.758316	0.99457
uc012amj.2	E4f1	128.923	291.177	189.623	-0.611855	0.899237	-0.680416
uc007tgn.1	Psmc6	11455.5	13878.3	12541.6	-0.27501	0.150018	-1.83317	0.066777	0.643194
uc009dkl.2	Zfp422	1117.2	1556.79	1442.49	-0.433109	0.526135	-0.823189	0.410401	0.947401
uc007vha.1	Adamts12	9.2066	11.8987	20.2626	-0.0937364	0.845528	-0.110861	0.911726	1
uc033gsm.1		578.423	842.674	692.544	-0.230353	0.888559	-0.259243
uc009kal.1	Tacc2	295.539	0	100.171	1.4473	0.788074	1.8365
uc007dxr.2		2568.99	5591.46	4353.43	-1.05265	0.432252	-2.43526	0.0148811	0.3642
uc009lrv.1		242.076	269.816	257.862	-0.142796	0.531295	-0.26877	0.788107	0.99601
uc009qmt.1	Vps13c	5414.85	4792.37	5319.22	0.173893	0.211469	0.822307	0.410902	0.947667
uc007koa.2	Slfn5	386.144	46.3744	443.898	0.590124	0.840362	0.702226	0.482538	0.965602
uc009vej.3	Gapdhs	0	1.83057	2.26503	-0.299313	0.691629	-0.432765	0.665186	0.989902
uc009fdc.2		30.5713	31.1945	22.4239	-0.00716423	0.703521	-0.0101834	0.991875	1
uc011xnc.1	Otogl	128.491	59.0277	94.3115	0.692036	0.872673	0.793007	0.427773	0.952779
uc007cjj.1	Steap3	163.561	260.311	227.649	-0.133068	0.732494	-0.181664	0.855847	0.999633
uc009tfb.2	Mospd1	1578.5	1129.26	1268.06	0.440916	0.509176	0.86594	0.386523	0.941842
uc007gfi.2	Timm13	1230.17	1158.07	1200.11	0.085636	0.208159	0.411397	0.680782	0.989933
uc008jpg.1	Zeb2	335.348	243.824	272.647	0.425946	0.475549	0.895695	0.370416	0.937424
uc012hcn.1	Ctnnb1	325.329	270.621	310.853	0.0739525	0.811861	0.0910902	0.927421	1
uc033ghv.1		37.5671	59.8517	36.07	-0.401505	0.895349	-0.448434
uc007mjl.1	Itgb4	1427.15	848.011	1081.61	0.624049	0.676534	0.922421	0.356309	0.935445
uc008zez.2	Hspb8	1120.44	647.307	841.377	0.766056	0.316086	2.42357	0.0153688	0.368129
uc033huh.1		2.65002	13.1301	6.06327	-1.57789	0.851291	-1.85353	0.0638063	0.635438
uc012djp.2	Ptch2	0	0	3.69287	0	0.69295	0
uc008hlj.2	Zfp518a	193.454	255.102	212.912	-0.265938	0.850155	-0.312811	0.754424	0.994305
uc009gry.2	Tsks	0	0	0.667364	0	0.665088	0
uc007kxu.1	Nme1	6746.51	5860.71	6728.43	0.197819	0.289192	0.684039	0.49395	0.968706
uc008wpi.1	Reln	3939.57	8234.05	5218.02	-0.574241	0.898523	-0.639094	0.522762	0.973961
uc007yxs.2	Dlg1	2583.76	2201.32	2823.18	0.198854	0.617391	0.322088	0.747386	0.993277
uc011zym.1	Rapgef3	182.654	0	100.686	0.582934	0.704248	0.827739
uc009jmi.1	Zp2	0	4.71018	1.57006	-0.90322	0.684615	-1.31931
uc009ncr.1	Lrrc29	504.278	304.009	411.553	0.691165	0.413195	1.67274	0.0943792	0.714149
uc009ttw.2	Arhgef9	639.094	604.394	639.929	0.0717034	0.56785	0.126272	0.899517	1
uc029sch.1	A830082K12Rik	314.941	236.824	284.276	0.384691	0.456913	0.841935	0.399824	0.944713
uc007ntz.3	Psma3	6089.01	6241.04	5899.12	-0.0357752	0.112774	-0.317228	0.75107	0.993634
uc008ber.1	Kifc5b	75.2857	56.4946	66.5538	0.372674	0.534626	0.697074	0.485757	0.966612
uc012eun.2	Gpr19	0	1.28459	0.78627	-0.449132	0.672934	-0.667423	0.504502
uc009kpj.1	Phlda2	10.3939	0	3.87495	0.817306	0.697042	1.17253	0.240983	0.871774
uc008kva.2	Madd	971.679	3546.05	2314.02	-1.43015	0.756279	-1.89104	0.058619	0.620277
uc007wzp.3	Tcf20	6982.53	3053.3	5625.87	0.347368	0.835735	0.415644	0.677671	0.989933
uc008zes.1	Cit	3052.93	2483.32	2394.64	0.282774	0.396317	0.713506	0.475533	0.963444
uc007ego.1	Syne1	7135.29	8450.15	7295.18	-0.225318	0.479494	-0.469908	0.638421	0.988798
uc007bpa.1	Speg	974.84	1048.48	932.873	-0.0944196	0.540612	-0.174653	0.861352	1
uc008qza.2	Sars	4007.71	3867.98	3870.64	0.0505507	0.218168	0.231705	0.816767	0.997175
uc009fyy.1	Gmfg	1.68202	20.5535	10.664	-0.55339	0.716755	-0.772077	0.440069	0.955688
uc007iuw.2	Cdkl3	92.4279	47.2897	57.3434	0.205021	0.704123	0.291173	0.770919	0.995085
uc008poc.1	Gria2	14193.8	7440.07	9856.54	0.763773	0.694998	1.09896	0.271787	0.894285
uc033jlr.1	Fbxo9	78.9882	0	34.1709	0.717273	0.703703	1.01928
uc007pkb.2		2905.5	2101.48	2357.92	0.459714	0.226728	2.0276	0.0426014	0.551912
uc008uov.1	Bmp8b	0	0.61019	0.305976	-0.30391	0.664068	-0.457649	0.647205
uc008xld.1	Sel1l3	355.795	833.66	493.897	-0.978825	0.732588	-1.33612	0.18151	0.818095
uc008zin.2	Ptpn11	467.992	384.001	345.51	0.228782	0.727743	0.314372	0.753238	0.993858
uc007vrc.2	Utp23	681.484	689.074	643.834	-0.0159918	0.327959	-0.0487615	0.961109	1
uc008elq.1	Kdm3b	5493.25	5044.12	5348.89	0.123044	0.112498	1.09375	0.274066	0.895846
uc007fqg.2	Specc1l	32.0954	2.14099	13.4168	1.67837	0.894788	1.87572
uc056zfp.1		214.021	106.045	177.51	0.968072	0.384652	2.51675	0.0118444	0.326996
uc033gev.1		8.724	11.1707	10.0145	-0.213059	0.888198	-0.239878	0.810425	0.997175
uc029vys.1		1.54791	0.856396	0.801437	0.205779	0.676651	0.304113	0.761042
uc008udi.1	Spata6	1.16094	0.856396	1.08276	0.0760618	0.683677	0.111254	0.911415
uc009jru.1	Atxn2l	9175.48	10785.2	9902.98	-0.22829	0.259902	-0.87837	0.379743	0.939762
uc009cse.1	1600020E01Rik	32.5614	27.7101	26.3335	0.107737	0.894906	0.12039	0.904175	1
uc009quf.1	Gsta2	1.59572	0	0.531907	0.653311	0.666561	0.980123	0.327026
uc009spy.1	Dynlt3	15262.5	16207	15279.2	-0.0860754	0.150692	-0.5712	0.567864	0.980973
uc011wxj.1		994.271	1110.8	1103.88	-0.138473	0.612494	-0.226081	0.821139	0.997175
uc007fzx.2	Palm	1904.87	3108.89	2697.65	-0.674604	0.375449	-1.79679	0.0723683	0.66098
uc009uth.2	Gpr64	33.36	0.428198	11.2627	0.945707	0.701627	1.34788
uc007dji.1	Mpzl1	1560.43	1734.39	1618.89	-0.146503	0.350122	-0.418434	0.67563	0.989933
uc007kww.1	Stxbp4	173.087	208.218	191.682	-0.25852	0.290724	-0.889228	0.37388	0.93774
uc009gek.2	Aplp1	49631.9	63533.8	56667.6	-0.352975	0.17263	-2.04468	0.0408859	0.546826
uc007whi.1	Naprt1	201.911	255.142	232.358	-0.327068	0.335739	-0.974173	0.329971	0.924052
uc008jmw.1	Rabgap1	149.328	76.6052	98.8902	0.889843	0.474068	1.87704	0.0605131	0.625716
uc007fdw.2	Micu1	379.123	638.901	477.696	-0.692803	0.490504	-1.41243	0.157823	0.80316
uc029wtt.1	Colgalt1	55.5347	242.686	118.728	-1.43697	0.850595	-1.68937
uc008gby.1	B3gnt1	3504.37	5396.78	3948.07	-0.583023	0.442412	-1.31783	0.187561	0.825824
uc008azx.1	Ccdc154	0.797861	0	1.99092	0.171564	0.688032	0.249354
uc008qtk.1	Gm15886	14.4523	0.856396	7.91206	0.995532	0.843273	1.18056	0.237779	0.86932
uc008rez.1	Usp53	3792.31	4562.73	4301.02	-0.26016	0.283893	-0.916403	0.359456	0.935445
uc008tab.2	E130308A19Rik	1519.92	1429.05	1541.47	0.0847357	0.388464	0.21813	0.827328	0.997367
uc009pxw.1	Hexa	2751.37	2426.19	2646.62	0.181038	0.124966	1.44869	0.147423	0.799741
uc057bnk.1	Itga4	8.31778	3.42558	9.40425	0.281988	0.813519	0.346627	0.728871	0.992793
uc007ixt.1	Acsl6	7986.18	9527.19	7902.23	-0.230465	0.52896	-0.435696	0.663057	0.989393
uc008tfg.1	Rgs3	50.693	30.5605	79.8801	0.458945	0.845853	0.542583	0.587417	0.983614
uc009eol.2	Aebp2	182.65	119.8	220.836	0.288445	0.899153	0.320797	0.748365	0.993354
uc007myh.1	Pfn4	95.4435	41.9634	61.9721	0.412131	0.85123	0.48416	0.628273	0.98757
uc011xlw.1	Usp44	5.32639	0	1.77546	0.917502	0.687267	1.335
uc007zqk.2	Vgll3	548.23	243.125	377.878	0.921015	0.740571	1.24365	0.213627	0.849946
uc007qwy.2	Zfp934	73.7753	38.747	111.19	0.232289	0.849498	0.273443	0.784513	0.995993
uc007lgg.1	Pnmt	1.59572	1.17911	0.924943	0.0949134	0.680896	0.139395	0.889138
uc007mdt.1	Map2k6	19.5305	44.2165	29.0009	-0.366131	0.826786	-0.442836
uc008otd.1		1048.53	869.675	936.486	0.23465	0.607401	0.386319	0.699261	0.99162
uc009fif.2	Strn4	3895.22	4507.63	4245.72	-0.209119	0.164499	-1.27125	0.203639	0.843374
uc008zji.2	Tmem116	28.3335	37.4033	31.0837	-0.196346	0.899156	-0.218367	0.827143	0.997367
uc008cpp.1	Rcan2	2.51947	17.1279	7.51921	-1.26832	0.893895	-1.41887
uc007oej.2		94.7338	137.032	109.674	-0.492174	0.501938	-0.980549	0.326815	0.92382
uc009cgn.1	Krcc1	14.1884	15.5401	15.2297	-0.124717	0.679151	-0.183637	0.854298	0.999633
uc012ejw.1	9330158H04Rik	143.917	73.3775	104.689	0.621922	0.864395	0.719488	0.47184	0.962085
uc012fgt.1	Samd4b	12.5973	28.868	17.7557	-1.05845	0.612087	-1.72924	0.0837662	0.689944
uc012guc.1	Stra6	486.482	232.247	329.749	0.875412	0.693317	1.26264	0.206717	0.845304
uc008imm.1	Etl4	293.087	1944.98	929.554	-1.58769	0.887633	-1.78868	0.0736669	0.664895
uc033gsc.1		18.6811	2.01789	7.18824	2.06881	0.88401	2.34026	0.0192706	0.411825
uc029rbp.1		0.947651	0.856396	0.973349	0.0871721	0.852071	0.102306	0.918514
uc008fac.2	Iigp1	25.2189	0	11.1916	0.964354	0.77658	1.2418
uc008dps.2	Prkd3	3290.67	2483.2	2467.89	0.343754	0.655486	0.524426	0.599982	0.98519
uc008cdp.1	C4a	178.315	60.1303	89.4318	0.543624	0.828276	0.656332
uc009fsh.1	Prr19	0	3.42558	1.14186	-0.871923	0.677997	-1.28603
uc009bad.2	St7	1512.48	1460.88	1462.8	0.0448436	0.542987	0.082587	0.93418	1
uc012eod.1	Spr	951.621	1186.5	1005.38	-0.313902	0.210678	-1.48997	0.136233	0.783
uc009rqx.1	Ip6k2	3520.55	4335.3	3839.01	-0.294708	0.248243	-1.18718	0.235159	0.867894
uc008yxr.2		0	0	0.307739	0	0.664068	0	1
uc009usw.3	Sh3kbp1	63.1128	25.9757	43.8937	0.699952	0.895232	0.781866	0.434293	0.954467
uc007hly.1	Apon	0	0	0.410319	0	0.664068	0	1
uc008etc.1	Pabpc2	0.841009	0	0.280336	0.469381	0.664246	0.706638	0.479792
uc007qel.2	Gcnt2	288.602	252.658	269.342	0.145707	0.767647	0.18981	0.849458	0.999288
uc007yxa.2	Xxylt1	2606.12	2836.67	2684.54	-0.120887	0.113108	-1.06878	0.285169	0.902406
uc007mbb.1	Cacng5	685.208	712.041	717.396	-0.0204352	0.869983	-0.0234892	0.98126	1
uc009edn.2	Nrip2	1664.97	1809.83	1781.46	-0.118805	0.181751	-0.653669	0.513325	0.971656
uc012coc.1	Tnik	1252.93	1889.1	1606.09	-0.482317	0.698798	-0.69021	0.490062	0.967437
uc007hjc.1	Arhgap9	8.12655	26.9765	13.1371	-0.377218	0.702704	-0.536809
uc007sle.2	Adk	1851.48	1891.58	1779.94	-0.0287012	0.464974	-0.0617265	0.950781	1
uc007ohm.1	Ttll5	5.88707	0	3.44357	0.536792	0.69682	0.770346	0.441095	0.955884
uc008ttj.1	Cyp2j9	4260.2	3953.7	4206.43	0.107262	0.168189	0.637744	0.52364	0.973961
uc057byy.1		102.074	66.6198	73.1011	0.481869	0.7553	0.637984	0.523484	0.973961
uc007krr.2	Bcas3	426.083	359.021	363.196	0.210808	0.634039	0.332484	0.739524	0.992997
uc033iav.1		1347.72	770.405	1120.12	0.558921	0.826473	0.676272	0.498868	0.969521
uc056zdh.1		146.683	71.0754	105.192	0.954415	0.512571	1.86202	0.0626009	0.633403
uc029yhf.1	Erdr1	767.002	1855.7	1905.26	-1.18969	0.444979	-2.67359	0.00750445	0.263356
uc007yaz.1		17.079	15.3892	16.0943	0.124752	0.815105	0.15305	0.878359	1
uc007ldq.1	Osbpl7	122.684	112.294	90.9896	0.0893274	0.831865	0.107382	0.914486	1
uc009jtl.1	Tmem219	79.2707	95.5715	80.8665	-0.245087	0.531566	-0.461065	0.644752	0.989164
uc012byb.2	Nckap1	312.631	310.653	282.886	0.00695386	0.740024	0.00939681	0.992503	1
uc008alo.1	Acat3	956.667	1044.64	1034.03	-0.123524	0.205027	-0.602478	0.546856	0.978395
uc007syw.1	Chat	11.2185	7.14561	10.5705	0.450156	0.827103	0.544256	0.586265	0.983614
uc009awd.2	Pon1	11.9679	1.71279	6.30409	0.461556	0.700597	0.658804
uc007aix.1	Eya1	224.218	51.6029	156.629	1.84159	0.59862	3.07639	0.00209523	0.124705
uc008xlr.2	Stim2	0	98.5456	32.8485	-1.00338	0.703469	-1.42633
uc007rvb.2	Elovl7	201.829	189.692	130.507	0.023256	0.704344	0.0330179
uc008olc.2	Kcnq2	202.1	151.332	164.232	0.324513	0.752803	0.431073	0.666415	0.989902
uc008vvb.2	Tardbp	1766.1	2295.88	2107.64	-0.361998	0.367096	-0.986113	0.324078	0.923001
uc009amm.1	Zkscan14	379.735	308.567	361.049	0.294016	0.26963	1.09044	0.275518	0.897029
uc007ugi.2	Dleu2	143.425	125.626	138.387	0.178158	0.413414	0.430944	0.666509	0.989902
uc009peu.2	Ube4a	12687.6	10818.1	11752.3	0.229742	0.0886738	2.59087	0.00957346	0.297804
uc012hph.1	Mum1l1	0	0	5.74446	0	0.696886	0
uc012bmo.1	Fgf8	4.69155	7.27937	10.4971	-0.0817041	0.702007	-0.116386
uc008gug.2	Gm4952	6.33508	9.84855	8.52104	-0.113558	0.701791	-0.161811	0.871454	1
uc009dfz.2	Rpusd3	63.3475	73.5278	65.2713	-0.0686135	0.833526	-0.0823172	0.934394	1
uc008iwc.1	Surf6	1380.9	1591.55	1419.38	-0.20253	0.206538	-0.980596	0.326792	0.92382
uc009ahj.1	Mad1l1	1111.08	970.459	932.512	0.192158	0.25133	0.764566	0.44453	0.956822
uc009gha.1	Mag	3776.87	2402.62	3004.91	0.585874	0.546403	1.07224	0.283613	0.901687
uc007wrp.2	Sh3bp1	14.7604	5.49171	9.55378	0.26378	0.702078	0.375713
uc012bhh.2	Dpf2	170	62.0887	110.63	0.651431	0.895196	0.727696	0.466799	0.961065
uc007ull.1	Dock5	4641.45	2785.06	3709.32	0.695795	0.41367	1.68201	0.0925677	0.710444
uc007les.2	Cwc25	62.4324	12.1892	45.5199	1.5134	0.847429	1.78587	0.0741199	0.665327
uc012bbt.2	Hars2	349.319	598.902	400.976	-0.670489	0.628592	-1.06665	0.286129	0.90374
uc008hvn.1	Wdr96	18.5766	39.8224	29.4908	-0.481012	0.894228	-0.537907
uc056yuz.1		593.382	157.839	350.219	1.64157	0.627419	2.61638	0.00888675	0.287174
uc029ygo.1		0.280336	0	0.176866	0.165657	0.664068	0.249458	0.803007
uc008lox.2	Slc12a6	4667.56	4211.53	4118.35	0.127967	0.621282	0.205972	0.836813	0.998767
uc007fda.2	Lims1	519.038	1291.41	896.516	-1.00922	0.758202	-1.33107	0.183167	0.819541
uc033fsd.1	Anks1b	10143	8753.91	9726.84	0.198169	0.450421	0.439965	0.659963	0.989241
uc007src.1	Rps24	3552.69	4311.02	3737.19	-0.272425	0.278053	-0.979759	0.327205	0.92382
uc008upz.1		0.679267	0	0.226422	0.322179	0.664068	0.48516	0.627563
uc009tns.1	Irak1	137.826	156.667	139.21	-0.16306	0.605581	-0.269262	0.787728	0.99601
uc009dcn.1	Chl1	370.745	536.477	316.055	-0.267067	0.889352	-0.300293	0.763953	0.994905
uc011xov.1	Irak3	46.5052	53.9915	51.5116	-0.0931948	0.892962	-0.104366	0.916879	1
uc008rnf.1	Adh1	33.236	7.70756	16.7252	0.564202	0.785521	0.718252
uc029vqm.1	Gm6408	2.32187	0	2.00491	0.387198	0.690856	0.560461	0.575165	0.981726
uc007ldz.1	Gpr179	0.841009	54.5337	18.4582	-0.941805	0.702733	-1.3402
uc011zdo.1	Bdp1	481.224	233.024	340.022	0.794583	0.770385	1.03141	0.302348	0.910529
uc008azj.1	Hn1l	914.136	765.559	827.481	0.251344	0.237865	1.05667	0.290664	0.905437
uc007aob.2	Zfp451	4291.95	3843.11	4129.05	0.158672	0.124991	1.26948	0.204271	0.843418
uc009ayf.1	Phf14	1649.08	1340.87	1439.71	0.284296	0.384733	0.738944	0.459941	0.96061
uc007tjo.3	Tmem260	1353.97	831.88	1040.86	0.135602	0.704497	0.192481	0.847366	0.999132
uc008nfg.2	Gm14164	0	0	1.12838	0	0.671449	0
uc009fst.1	Cxcl17	0	12.086	4.98327	-1.12137	0.794907	-1.41069	0.158337	0.80316
uc029usl.1		0.39893	0.733293	0.563408	-0.282196	0.845823	-0.333635	0.738655
uc009ern.1	1700073E17Rik	3.09583	3.42558	2.58412	-0.029868	0.695965	-0.0429159	0.965769	1
uc009gcq.1	Zfp74	103.055	39.1516	62.7632	1.12407	0.723888	1.55282	0.120467	0.761393
uc033gmv.1		4.94425	4.25602	4.13419	0.207871	0.68402	0.303896	0.761207	0.994905
uc011ywc.1	Ryr2	12.1756	0	6.66254	0.963713	0.810589	1.1889	0.234477	0.86748
uc007phm.1	Wdr60	6.59507	17.2061	13.8132	-1.16691	0.622863	-1.87346	0.0610042	0.628337
uc008uly.2	Ppih	193.888	125.941	215.094	0.454445	0.785672	0.578415	0.562984	0.980357
uc029vcj.1		1.90725	0.428198	1.38003	1.08448	0.89753	1.20829	0.226935
uc007eik.2	Ginm1	33.7054	39.3397	33.617	-0.218175	0.465162	-0.469031	0.639048	0.988931
uc011yvp.1	Gm20658	0	0	3.42165	0	0.692104	0	1	1
uc007bzi.1	Cops8	5816.23	5500.34	5649.74	0.0808183	0.108367	0.745786	0.455797	0.959943
uc009jjk.3	Nucb2	2370.83	1812.22	2340.39	0.204476	0.896603	0.228057	0.819602	0.997175
uc012fjl.1	Snord88c	40.3992	78.0984	50.1156	-0.654811	0.844477	-0.775404	0.438101	0.955415
uc009fli.2	Rtn2	2709.64	3554.7	3117.56	-0.384124	0.247129	-1.55435	0.120102	0.760215
uc009srl.2	Ddx3x	36751.5	39633.7	37009.9	-0.10767	0.191073	-0.5635	0.573094	0.981726
uc012dyc.1	Slc4a4	4805.57	2562.7	3590.94	0.835185	0.486545	1.71656	0.0860587	0.695003
uc012eje.2	Kcp	3.10778	0	4.31848	0.285067	0.697429	0.408739
uc008eac.3	Wac	384.378	1865.22	943.322	-1.47194	0.863169	-1.70527	0.0881442	0.700351
uc009ijs.1	Aqp11	450.036	441.314	431.559	0.0305417	0.28619	0.106718	0.915012	1
uc008ste.1	Tmod1	1631.11	2080.85	1942.39	-0.345933	0.224772	-1.53904	0.123794	0.76719
uc007qng.1	Auh	263.022	207.729	216.771	0.320031	0.449336	0.712232	0.476321	0.963579
uc007mro.3	Aatk	3181.93	3057.52	3971.68	0.0531689	0.474388	0.112079	0.910761	1
uc007bfd.2		51.0641	74.4263	63.6927	-0.230418	0.890028	-0.258888	0.795721	0.996885
uc057bhc.1	Scn8a	1758.1	753.345	1132.48	0.956603	0.745595	1.28301	0.19949	0.839191
uc057aim.1		76.7006	46.7609	63.9387	0.663789	0.486541	1.3643	0.172473	0.813591
uc011ypj.1	Angel1	571.662	666.614	593.534	-0.215773	0.29311	-0.736149	0.46164	0.961065
uc029qtf.1		2.26304	8.41456	13.6132	-0.711121	0.899366	-0.790691
uc007bma.2	Mir26b	0.773957	0	0.546565	0.341235	0.665702	0.512594	0.608235
uc033jux.1		212.947	169.529	181.764	0.314504	0.298861	1.05234	0.292642	0.905656
uc009gxj.2	Grwd1	5.80468	79.335	34.2016	-0.627335	0.703742	-0.891427	0.3727	0.937424
uc008ewp.1	Dmxl1	272.812	233.817	217.933	0.176919	0.737646	0.239843	0.810452	0.997175
uc009eew.2	Clec2g	0	0	0.820637	0	0.667046	0
uc009krd.2	Insr	6999.3	3656.96	6265.78	0.456008	0.899358	0.507037	0.612129	0.987014
uc007nrd.1	Fancm	27.1815	18.8407	24.7202	0.094736	0.703576	0.134649
uc007ifc.2	Ahsa2	582.8	1100.02	796.939	-0.500789	0.896146	-0.558826	0.576281	0.982008
uc007etp.1	Hey2	1166.93	1317.22	1164.52	-0.170794	0.286797	-0.595521	0.551495	0.978916
uc007ogb.2	Arel1	965.299	327.896	954.097	1.3364	0.616766	2.16678	0.0302517	0.492705
uc008fal.1	Rbm22	674.917	524.837	538.381	0.331734	0.516981	0.641675	0.521084	0.973657
uc012cbn.1	Chst14	205.278	239.142	198.712	-0.205674	0.404929	-0.507926	0.611505	0.987014
uc009rbx.2		4364.89	5538.72	5006.55	-0.333963	0.297272	-1.12342	0.261258	0.887838
uc008tkf.3	Nfib	691.615	217.06	458.046	1.47807	0.576358	2.5645	0.0103324	0.307192
uc008mrr.1	Slc24a3	264.192	1059.98	479.139	-0.485437	0.728632	-0.666231	0.505264	0.969717
uc007ikd.2	Npm1	15932.2	21565.8	16604.6	-0.421333	0.333562	-1.26313	0.206542	0.845304
uc012gcf.1		2.39358	5.90887	3.91678	-0.563562	0.88907	-0.633877	0.526161	0.973961
uc007ddd.2	Angptl1	72.5517	101.076	71.6561	-0.397911	0.695401	-0.572205	0.567183	0.980973
uc009ukl.2	Cldn2	1493.59	493.259	914.796	0.688569	0.89086	0.772925
uc008agr.2		8664	16018.7	13361.9	-0.839253	0.403994	-2.07739	0.0377658	0.533198
uc057anr.1		0	3.42558	2.37282	-0.45959	0.693158	-0.663038	0.507307	0.970074
uc008ttx.1	Nfia	69.51	81.3793	73.3344	-0.199732	0.577095	-0.346098	0.729269	0.992793
uc009axq.1	A430035B10Rik	0	0	2.59728	0	0.758299	0	1	1
uc029wmx.2		119.801	90.5105	109.737	0.296219	0.793056	0.373516	0.708765	0.992694
uc033hjx.1		381.433	302.356	443.854	0.225803	0.832181	0.271339	0.78613	0.995993
uc007zko.2	Bbx	7389.61	3607.31	6036.22	0.924958	0.551275	1.67785	0.0933758	0.711657
uc007rqh.1	Smn1	1415.32	1968.22	1646.99	-0.461494	0.312601	-1.4763	0.139862	0.789623
uc008cay.2	Rxrb	668.129	593.544	617.888	0.139878	0.689441	0.202887	0.839224	0.99886
uc007ujs.3	Clu	45901.8	48134.8	47224	-0.0680175	0.154774	-0.439463	0.660326	0.989241
uc008yxq.1		0	0	0.307739	0	0.664068	0	1
uc008mjz.2	4930402H24Rik	440.564	269.124	356.881	0.606744	0.637535	0.951704	0.341247	0.928656
uc009lll.1	6430573F11Rik	49.7503	508.594	188.317	-2.29553	0.870215	-2.63789	0.00834237	0.277978
uc009drf.2	Lpcat3	1431.52	1636.16	1523.89	-0.185822	0.341006	-0.544922	0.585807	0.983614
uc009lji.1	Mak16	2849.84	3616.53	3128.98	-0.338165	0.236426	-1.43032	0.152624	0.801829
uc008lgh.2	Ext2	65.74	18.6757	35.0362	1.28094	0.829468	1.54429	0.122519	0.764879
uc007vhy.2	6030458C11Rik	0	95.4882	60.7763	-0.521093	0.704064	-0.740121
uc008wnw.2	Magi2	6206.66	2497.75	4552.35	1.18074	0.539929	2.18685	0.0287538	0.486981
uc033huy.1	Atp8b2	6211.82	6667.91	6402.87	-0.101822	0.110412	-0.922203	0.356423	0.935445
uc029rlx.1	Obscn	7.48406	16.2715	12.748	-0.394446	0.868771	-0.454028	0.649809	0.989173
uc008hrp.1	Mgea5	1149.08	959.853	1039.11	0.249719	0.346473	0.720745	0.471066	0.961911
uc008ise.1	BC029214	1001.21	1202.62	1084.04	-0.265147	0.137508	-1.92824	0.0538254	0.602451
uc007yfi.2	Snx29	220.691	228.589	211.765	-0.0444488	0.470541	-0.0944633	0.924741	1
uc008yag.1		5843.65	5790.2	5721.11	0.0134654	0.127898	0.105282	0.916152	1
uc008eyf.1	Zfp608	173.921	199.919	163.394	-0.166367	0.696719	-0.238786	0.811272	0.997175
uc012fne.1	Mir7-2	1.46518	1.03839	1.29517	0.280195	0.887171	0.31583	0.752131
uc007lov.2	Rundc1	3195.66	3520.86	3443.28	-0.139472	0.148059	-0.941999	0.346193	0.930998
uc008kjn.2	Slc43a3	71.4629	30.4021	62.4656	0.52946	0.89682	0.590374	0.55494	0.979457
uc008qli.1	Mrps21	880.234	852.973	777.901	0.0428296	0.356676	0.12008	0.90442	1
uc012bma.1	Cnnm1	5210.64	6760.51	5998.79	-0.363406	0.3208	-1.13281	0.257294	0.88453
uc008fls.2	Gnal	15467.1	8224.19	12954.2	0.696696	0.758267	0.9188	0.3582	0.935445
uc009amc.2	Arpc1b	38.3116	131.47	57.5643	-0.428791	0.704089	-0.609002
uc011xum.1	Cdkl3	10.5751	13.1886	9.18667	-0.186073	0.895964	-0.207679	0.83548	0.998591
uc029sxy.1		5.0425	0	2.41458	1.81781	0.891736	2.03851	0.041499	0.548325
uc007ugg.1	Dleu2	3.62157	50.5809	20.2181	-2.02381	0.897749	-2.25432	0.024176	0.45773
uc012hpz.1	Mir764	34.3795	10.1536	20.0281	1.05878	0.883479	1.19843	0.230751	0.863698
uc008jpn.2	Acvr2a	8090.22	10808.9	9452.29	-0.408002	0.275137	-1.4829	0.1381	0.787903
uc008lua.1	Nusap1	141.577	117.777	156.375	0.160481	0.873367	0.183749	0.85421	0.999633
uc029rza.1		165.447	180.374	159.603	-0.1214	0.317799	-0.382003	0.702459	0.992104
uc011yeb.1	Grb7	70.248	20.9817	44.7876	0.592834	0.859873	0.689443	0.490544	0.967484
uc033fxq.1		1030.1	1089.35	1070.56	-0.0787487	0.243188	-0.323819	0.746075	0.993277
uc007aie.1	Sulf1	298.844	164.428	199.764	0.17718	0.704406	0.251531	0.801403	0.997175
uc009gjh.2	Chst8	476.541	382.708	443.333	0.303818	0.375495	0.809113	0.41845	0.95018
uc008qgl.2	Celf3	632.102	367.501	483.416	0.635269	0.704514	0.901713	0.367209	0.936313
uc033gkr.1		50.5899	46.7972	40.882	0.0874438	0.674697	0.129605	0.896879	1
uc033fvm.1		14.9439	4.26101	7.92603	0.893077	0.898774	0.993661	0.320388	0.921777
uc007uvo.2	Tbc1d4	87.3599	63.0203	68.919	0.216214	0.894428	0.241735	0.808986	0.997175
uc057bpq.1		453.114	270.42	360.124	0.716574	0.334463	2.14246	0.0321564	0.502456
uc007ozj.2	Setd3	13037	13540.1	13268.1	-0.0545932	0.0991148	-0.550808	0.581765	0.983009
uc007xwp.2	ATF7	50.184	13.7023	45.2037	0.814902	0.899326	0.906126	0.364869	0.935634
uc008lqa.2	C130080G10Rik	23.9927	50.3539	26.4235	-0.254403	0.703642	-0.361551	0.717687	0.992793
uc007wuw.1	Cbx7	319.925	160.113	202.206	0.694234	0.838035	0.828406	0.40744	0.946227
uc007kcn.1	Tsr1	23.138	0	34.7937	0.28034	0.703604	0.398435
uc008awg.3	Mlst8	305.577	806.073	628.672	-0.887074	0.858982	-1.0327	0.301742	0.910078
uc007aop.2	Dst	2966.54	326.831	1818.37	2.86085	0.535298	5.3444	9.07147e-08	3.17517e-05
uc008bzx.2	Kifc1	29.6089	0	15.6209	1.42001	0.867059	1.63774	0.101477	0.72901
uc008auy.2	Ntn3	282.73	295.651	347.226	-0.0576326	0.468257	-0.123079	0.902045	1
uc008vum.1	Ptchd2	1900.01	2916.06	2388.04	-0.565216	0.502104	-1.12569	0.260295	0.886915
uc008pqt.1	Pet112	33.1112	39.8224	24.3112	-0.068564	0.703575	-0.0974508
uc008fox.1	Me2	2585.2	2197.16	2512.42	0.231183	0.198039	1.16736	0.243064	0.872785
uc057apa.1		255.638	168.635	210.64	0.513439	0.632494	0.811769	0.416924	0.949851
uc008abk.1	Kcnj6	1309.42	1397.36	1343.69	-0.0907339	0.299109	-0.303348	0.761625	0.994905
uc029xfa.1	D430036J16Rik	7.35259	0	6.0086	0.42413	0.699859	0.606022
uc007zyx.1	Smim11	681.866	912.153	733.35	-0.403593	0.351428	-1.14844	0.250788	0.878094
uc007wbb.1	St3gal1	89.0372	625.497	320.032	-1.39047	0.899313	-1.54614	0.12207	0.764517
uc008ray.2	Amy2a3	2.52303	9.13808	4.5544	-0.381146	0.699343	-0.545006
uc007cpw.2		110.503	179.605	127.147	-0.661645	0.428397	-1.54447	0.122475	0.764796
uc012dyq.1	Art3	16.0213	1.64858	7.73081	1.94226	0.874533	2.22091	0.0263569	0.471991
uc033img.1		14515.6	22722.6	18138	-0.625435	0.319972	-1.95466	0.0506237	0.591324
uc009bih.2	Cnot4	4908.61	2188.17	3754.12	1.08016	0.468382	2.30616	0.0211019	0.431494
uc007rey.2	Pdcd6	3714.53	3612	3706.87	0.0399125	0.0983769	0.405711	0.684955	0.99018
uc029rat.1		0.959603	0.856396	1.86923	0.151915	0.898917	0.168998	0.865799	1
uc008fmr.1	Cep76	1330.84	1072.03	1228.36	0.301504	0.336197	0.896808	0.369821	0.937396
uc007mws.2	Asxl2	39.7652	11.5613	30.9004	0.57783	0.866881	0.666562	0.505052	0.969717
uc009evo.1	Tmc4	194.745	306.467	210.681	-0.552543	0.66041	-0.836668	0.402779	0.945511
uc007bfj.1	Nrp2	1485.41	461.499	748.565	0.630168	0.851636	0.73995	0.45933	0.960316
uc007fzi.1	Cdc34	1023.62	1258.84	1142.37	-0.292656	0.262863	-1.11334	0.265562	0.890532
uc008uug.1	Zmym1	1.68202	0	0.560673	0.691017	0.667748	1.03485	0.30074
uc009cuz.2	Rab7	25603.7	24935.5	25740.4	0.0379543	0.145645	0.260595	0.794405	0.996885
uc009pjp.1	Pts	1870.98	1556.26	1783.77	0.260634	0.256218	1.01724	0.309041	0.915045
uc008cgd.1	Bag6	2782.1	4691.86	3762.62	-0.734804	0.285132	-2.57707	0.00996421	0.302245
uc012elw.2	Hnrnpa2b1	782.627	1238.29	1150.28	-0.629774	0.383099	-1.64389	0.100199	0.725265
uc007usr.1		0	0	0.500523	0	0.664068	0	1
uc008rvq.1	Srsf11	115.375	222.368	183.267	-0.7001	0.783996	-0.892989	0.371863	0.937424
uc009qrn.2	Arpp19	3.46712	31.6607	17.2202	-1.81619	0.880552	-2.06256
uc007mzn.1		3.0837	0	1.0279	0.858508	0.677215	1.2677
uc007rrc.2	Rad17	1526.84	1929.73	1813.55	-0.331902	0.243686	-1.36201	0.173196	0.814399
uc008hzp.1		159.372	137.634	157.57	0.190114	0.535062	0.355312	0.722356	0.992793
uc009luh.2	Palld	0	0	10.0528	0	0.700064	0
uc009kjw.2	Hras	382.216	469.426	518.175	-0.16616	0.888211	-0.187072	0.851604	0.999328
uc009lfb.2	Adam18	63.3839	27.3674	47.6458	0.789912	0.853419	0.925585	0.354662	0.934597
uc009rkt.1	Manf	279.81	662.256	359.058	-0.977483	0.754898	-1.29485	0.195371	0.834442
uc009grr.1	Med25	123.711	140.925	179.843	-0.0870129	0.899506	-0.0967341	0.922938	1
uc029uwo.1	Gm11413	23.7499	20.7464	16.3414	0.0637633	0.802616	0.0794444	0.936679	1
uc007pcn.2	Traf3	277.67	108.506	224.051	0.632447	0.899413	0.703178	0.481945	0.965546
uc007hwx.1	Urgcp	98.0727	145.342	89.23	-0.226659	0.8525	-0.265876	0.790335	0.996331
uc007jwi.1	Inca1	5.54917	0	6.88649	0.508865	0.788856	0.645068	0.518883	0.972939
uc008bqd.1	Scube3	376.552	341.983	352.799	0.125024	0.523292	0.238919	0.811168	0.997175
uc009txx.2	Taf1	15610.8	17099.1	16278.9	-0.12889	0.245652	-0.524686	0.599802	0.98519
uc011zws.1	Mir33	0	0.856396	0.888568	-0.301143	0.67441	-0.446528	0.655216
uc008ijm.2	E030013I19Rik	12.8527	12.5089	14.002	0.00967017	0.795971	0.0121489	0.990307	1
uc007cob.1	Elk4	135.244	87.5829	138.239	0.356738	0.885088	0.403053	0.686909	0.99018
uc011wwn.1	Igsf9	22.1466	81.0535	59.2593	-0.29463	0.704103	-0.418446	0.675621	0.989933
uc008kbx.1	Cdca7	480.51	617.229	610.241	-0.347034	0.35253	-0.984409	0.324914	0.923137
uc056yjo.1		416.379	363.399	358.596	0.187387	0.36127	0.51869	0.603977	0.985362
uc008ktn.2	Mtch2	3963.52	5653.14	5219.4	-0.504075	0.225569	-2.23469	0.0254378	0.464575
uc009kse.1	Stxbp2	291.828	375.301	380.047	-0.185601	0.898249	-0.206626	0.836302	0.998744
uc008uek.1	Tal1	93.1883	81.8479	85.7807	0.152192	0.697603	0.218165	0.827301	0.997367
uc007lzd.1	Tex2	102.496	15.9291	65.9493	1.33267	0.896901	1.48586	0.137316	0.786014
uc033ghu.1		2.81176	3.85575	2.99245	-0.325656	0.845227	-0.385289	0.700024	0.99162
uc007lua.1	Map3k14	212.31	282.529	230.64	-0.388031	0.427832	-0.90697	0.364423	0.935634
uc008mmi.1	Slc23a2	20550.7	16663	18619.8	0.295992	0.262998	1.12545	0.260397	0.887134
uc033huw.1	Lenep	30.5944	19.4789	20.6833	0.371196	0.894427	0.41501
uc007iih.2	Chac2	1045.62	819.4	1004.19	0.326242	0.460787	0.70801	0.478939	0.96445
uc009fvm.1	Adck4	79.1997	196.566	144.648	-0.25362	0.730042	-0.347404	0.728288	0.992793
uc008ruu.1	Fpgt	3910.4	4161.78	4029.43	-0.0898792	0.127211	-0.706534	0.479856	0.964453
uc009dim.3	Syn2	20018.6	21777.7	21820.8	-0.119793	0.212309	-0.564237	0.572593	0.981726
uc008qlg.2	Prpf3	1451.82	1146.52	1253.77	0.219221	0.862979	0.254029	0.799474	0.997175
uc029qmt.1		330.788	467.989	314.491	-0.374323	0.798664	-0.468686	0.639294	0.988966
uc007erh.1	Akap7	153.637	1160.7	481.352	-2.59227	0.575565	-4.50386	6.67294e-06	0.00150055
uc008lus.1	Mga	123.224	263.369	179.12	-0.868396	0.733741	-1.18352	0.236604	0.868599
uc029vdh.1		267.811	209.314	268.442	0.347917	0.327923	1.06097	0.288703	0.904863
uc007pex.2	Akt1	6968.73	7102.25	7312.84	-0.0269666	0.203221	-0.132696	0.894434	1
uc007ivo.1	9530068E07Rik	9490.07	8966.43	9208.94	0.081576	0.128734	0.633681	0.526289	0.973961
uc008nwi.1	Zswim1	1122.49	942.886	1029.64	0.247736	0.218951	1.13146	0.25786	0.884989
uc009ntt.1	Acsf3	712.383	614.351	690.244	0.18735	0.591897	0.316524	0.751605	0.993648
uc009hxl.1	Mrpl46	1656.51	1528.55	1494.88	0.114114	0.24854	0.45914	0.646134	0.989164
uc009rhy.2	Nek11	269.342	167.459	229.015	0.458012	0.845137	0.541939	0.587861	0.983614
uc009mez.2	Zfp617	1122.82	1106.4	1015.23	0.0199138	0.439992	0.0452595	0.9639	1
uc033gge.1	Mta1	486.58	833.111	684.056	-0.474719	0.874614	-0.542775	0.587285	0.983614
uc008psl.1	Arhgef11	1796.95	1676.74	1779.96	0.0961068	0.329068	0.292057	0.770243	0.995085
uc009ezl.1	Zfp865	34.4057	30.8303	44.6812	0.0323561	0.768729	0.0420905	0.966427	1
uc008owr.1	Usp13	3566.79	3120.92	3427.5	0.190347	0.20992	0.906761	0.364533	0.935634
uc009ork.1	Aplp2	212.577	209.404	241.009	0.0180243	0.684653	0.0263262	0.978997	1
uc009prb.1	Dmxl2	278.06	615.693	378.768	-1.06176	0.472517	-2.24703	0.0246384	0.460051
uc007ggu.2	Matk	344.92	298.317	300.77	0.184732	0.572747	0.322537	0.747046	0.993277
uc009keq.1	Mgmt	40.0619	0	21.9101	3.96998	0.836898	4.74368	2.09874e-06	0.000534674
uc008eiu.2	Sft2d3	609.519	508.68	604.555	0.256413	0.281731	0.910132	0.362753	0.935445
uc008nzp.2	Slc9a8	2307.48	1885.07	2053.84	0.269786	0.476362	0.566346	0.571159	0.981726
uc012aux.1	Foxp4	851.568	704.954	712.962	0.154973	0.893315	0.173481	0.862273	1
uc008yco.2	Ppef2	74.9702	83.7241	75.2362	-0.101925	0.867146	-0.11754	0.906432	1
uc012doh.1	Prdm2	6031.19	6310.38	6457.59	-0.0628444	0.343884	-0.182749	0.854995	0.999633
uc009gus.2	Ppfia3	193.546	80.7073	127.086	0.750683	0.884129	0.849065	0.395845	0.944181
uc009odp.2	Arhgap42	50.8814	14.1284	22.8417	1.29467	0.853724	1.5165	0.129393	0.775743
uc009lns.1	Pcm1	19596.6	23844.5	21600.5	-0.279823	0.192598	-1.45289	0.146255	0.799297
uc009obq.2	Gria4	3530.97	5047.65	4231.57	-0.494792	0.354684	-1.39502	0.16301	0.806149
uc009nku.1	Vac14	5.32393	13.1303	6.25921	-0.97146	0.85016	-1.14268	0.253172	0.880527
uc007czj.2	Arpc5	13712.1	11489.6	12856.7	0.2491	0.274292	0.908153	0.363797	0.935634
uc007kyi.1	Luc7l3	5658.91	13770.8	8723.64	-1.17115	0.509181	-2.30006	0.0214449	0.434862
uc009gsm.2	Irf3	515.286	251.409	396.509	0.928937	0.548419	1.69385	0.0902943	0.704452
uc008kjs.1	P2rx3	14.942	34.881	18.0957	-0.708284	0.898222	-0.78854	0.430381	0.95324
uc012cel.1	Pank2	322.806	562.541	379.122	-0.715916	0.559323	-1.27997	0.200556	0.840891
uc057axg.1	Lta4h	912.38	547.959	799.846	0.40994	0.891042	0.460068	0.645468	0.989164
uc009ptx.2	Sin3a	1969.06	1472.13	1588.62	0.310304	0.793773	0.390923	0.695854	0.991277
uc007pue.3	Hist1h2bg	1319.9	1429.86	1428.98	-0.112828	0.275252	-0.409907	0.681874	0.989933
uc009pwi.2	Stra6	0	0	19.7979	0	0.702223	0
uc007vbq.1	Nalcn	27999.4	27272.3	28002	0.0377704	0.130016	0.290506	0.771429	0.995085
uc009qpz.2	Tex9	618.46	555.016	589.51	0.0868783	0.893769	0.0972044	0.922564	1
uc007txj.1	Slc22a17	1281.2	1536.37	1325.32	-0.257917	0.239801	-1.07555	0.28213	0.900294
uc008gmo.2	Stx5a	1539.2	1049.28	1384.15	0.521262	0.418994	1.24408	0.213469	0.849946
uc012gyl.2		0	86.0678	73.9696	-0.419027	0.70413	-0.595098
uc007isr.2	Zfp879	353.561	243.806	315.153	0.470449	0.588089	0.799963	0.423732	0.951386
uc008phy.1	Fam194a	135.44	112.009	116.885	0.259406	0.419338	0.618609	0.536174	0.975934
uc007sdi.1		0.841009	0	0.382916	0.43277	0.664951	0.650831	0.515156
uc012bdo.1	Csf1r	0	1255.05	674.617	-0.595513	0.704479	-0.845324
uc007lbc.1	Snf8	29.3913	3.42558	17.6906	1.8978	0.862442	2.2005	0.0277713	0.479559
uc012cwo.1		326.293	281.191	275.154	0.204494	0.428657	0.477057	0.633322	0.988388
uc008upk.2	Macf1	13014.7	14119.6	13757.2	-0.115471	0.237234	-0.48674	0.626442	0.98757
uc009lhd.2	Ash2l	49.5332	0	16.5111	0.997733	0.702465	1.42033
uc057bwv.1	Igf2bp3	0	0	1.74385	0	0.681722	0
uc033iwd.1	Cox6b2	12.1993	6.3481	8.54704	0.425001	0.894233	0.475269	0.634595	0.988388
uc008wtv.1	En2	224.542	199.457	188.983	0.1649	0.330504	0.498936	0.617824	0.987385
uc007gzv.3	Zdhhc17	287.512	97.0462	192.954	0.920751	0.882894	1.04288	0.297005	0.906968
uc008ftr.1	Mbp	9456.29	8385.32	8473.09	0.172086	0.161548	1.06523	0.286773	0.904214
uc012cua.1	Ankrd35	221.308	6.71209	163.226	0.648691	0.783354	0.828094	0.407617	0.946381
uc009nyh.1		0.773957	19.6651	9.33227	-1.83236	0.898282	-2.03985	0.0413653	0.547714
uc008zyp.1	Rhbdd2	6.43706	8.66576	8.60872	-0.229217	0.897631	-0.255358	0.798447	0.997065
uc007ipg.1	Irgm1	543.546	575.663	591.128	-0.0750196	0.536981	-0.139706	0.888892	1
uc012bep.2	Rab27b	169.648	236.365	141.392	-0.197395	0.850745	-0.232027
uc007fnz.2	Phyhipl	21171	23495	21927.7	-0.148637	0.186188	-0.798315	0.424688	0.951404
uc033idn.1	Calr4	4.38824	0.88433	1.75752	0.516111	0.690285	0.747678
uc009okn.1	Gm16754	14.6017	12.4177	16.2459	0.0859921	0.87307	0.0984939	0.92154	1
uc012bzb.2	Mtch2	99.7506	0	68.45	1.61724	0.891207	1.81467	0.0695748	0.654252
uc008ehp.1		4.64374	0	1.54791	0.904888	0.684672	1.32164
uc009nlf.1	Cog4	2816.25	2881.35	2968.89	-0.0321616	0.275566	-0.116711	0.907089	1
uc008cos.1	Gpr111	44.671	93.7876	63.6423	-1.00317	0.451266	-2.22301	0.0262151	0.471448
uc008dyv.2	Gm10125	166.405	251.167	188.807	-0.541105	0.519329	-1.04193	0.297444	0.907134
uc009vbv.1	Vmn2r118	7.92148	2.56919	6.21704	0.6304	0.888362	0.709621	0.477939	0.963925
uc007zdr.2	Polq	0	0	1.50934	0	0.678613	0
uc009ulx.2	Tmem164	568.609	421.461	530.232	0.242441	0.89101	0.272097	0.785547	0.995993
uc007col.1		1.54791	0	3.72986	0.185779	0.695514	0.26711	0.789384	0.996236
uc009ijb.1	Kctd21	876.662	1671.78	1307.3	-0.527449	0.890106	-0.592569	0.55347	0.97935
uc029wud.1	Cacna1a	2559.57	0	1334.21	6.26492	0.790925	7.92101	2.35592e-15	1.78925e-12
uc007iyl.3	Tnip1	101.088	202.235	172.016	-0.329646	0.859552	-0.383509	0.701342	0.99162
uc009ibk.2	Wdr73	435.975	510.527	511.753	-0.198399	0.601475	-0.329853	0.741511	0.992997
uc012ems.1	Herc3	10022	5971.35	7284.03	0.7144	0.368896	1.93659	0.0527957	0.598494
uc007ddq.2	Brinp2	2943.61	3385.87	2825.88	-0.194372	0.346826	-0.560431	0.575185	0.981726
uc007qnv.2		0	0	0.307739	0	0.664068	0	1
uc009dtc.2	Zfp384	547.393	766.822	761.586	-0.430603	0.57104	-0.754068	0.450809	0.958957
uc007nru.1	9330151L19Rik	2205.76	1775.46	2138.95	0.293246	0.438414	0.668878	0.503573	0.969591
uc007ifr.2	Papolg	97.1769	173.054	120.938	-0.602117	0.809515	-0.7438	0.456998	0.959943
uc033flj.1	Adora1	114.744	0	97.6992	0.641042	0.786434	0.815125	0.415001	0.948975
uc009gjt.1	C230052I12Rik	281.81	405.587	340.774	-0.514496	0.272527	-1.88788	0.0590426	0.621287
uc012frl.2	Fam160a2	1118.9	1379.39	938.914	-0.173549	0.897886	-0.193286	0.846735	0.999113
uc057bgy.1		213.676	131.804	173.485	0.639283	0.501483	1.27479	0.202385	0.842501
uc007agf.1		7.12099	4.82795	6.50356	0.217762	0.882062	0.246879	0.805002	0.997175
uc007mih.2	Slc25a19	76.773	67.8645	111.209	0.0998251	0.882661	0.113096	0.909955	1
uc008ayh.1	Msrb1	699.144	521.295	547.699	0.401486	0.410707	0.977547	0.328299	0.92382
uc056ypn.1		281.712	250.562	235.853	0.164538	0.349558	0.470703	0.637853	0.988389
uc007uxk.1	Rbm26	2624.85	7652.28	4621.6	-1.44301	0.445163	-3.24152	0.00118892	0.0871705
uc008vxx.1	Errfi1	112.657	149.109	100.593	-0.25896	0.878774	-0.294683
uc011wty.1	Cep350	17.2026	47.8395	30.1383	-1.2337	0.681537	-1.81018	0.0702679	0.65655
uc008grg.2	Prpf19	2374.09	3302.24	2774.17	-0.459253	0.332141	-1.38271	0.166755	0.807294
uc012edj.2	Rsrc2	291.14	817.718	474.631	-1.14374	0.766192	-1.49276	0.135499	0.782528
uc008fki.1		0	0.61019	0.203397	-0.30391	0.664068	-0.457649	0.647205
uc008cxu.2	Oard1	613.63	267.54	458.219	1.07791	0.540428	1.99454	0.0460926	0.567632
uc008dlv.1	Myl12b	11115.4	13582.1	11924.1	-0.285566	0.202476	-1.41037	0.158431	0.80316
uc012dhg.2	Tm2d1	66.3117	151.854	113.444	-0.87103	0.796965	-1.09293	0.274423	0.896232
uc008eig.2	Ammecr1l	3355.66	3244	2995.72	0.0473651	0.276002	0.171612	0.863743	1
uc007cef.1		883.982	1570.31	1288.98	-0.789771	0.383575	-2.05897	0.0394966	0.54107
uc009rph.3	Usp4	6686.24	7639.67	7245.21	-0.191773	0.103638	-1.8504	0.0642557	0.636135
uc009qzz.2	Morf4l1	118.532	191.608	133.893	-0.638819	0.482728	-1.32335	0.185718	0.823882
uc009twc.1	P2ry4	1.59572	60.1344	20.5767	-0.90614	0.702954	-1.28905
uc007zdx.2	Stxbp5l	121.851	26.458	100.926	1.80332	0.678707	2.657	0.007884	0.270774
uc007axs.3	Myo1b	1084.67	2097.87	1564.24	-0.824477	0.612732	-1.34558	0.178439	0.816822
uc007czx.1	Shcbp1l	71.9377	69.9577	75.1372	0.0342309	0.53204	0.0643389	0.9487	1
uc009qmo.1		0	0	0.166841	0	0.664068	0	1
uc007xdw.3	Gramd4	119.197	651.056	375.743	-1.08995	0.897753	-1.21409	0.224714	0.859725
uc057bis.1		24.7756	73.5952	47.0697	-1.32527	0.659141	-2.0106	0.0443677	0.560191
uc009kyh.1	Cdc16	1.16094	0	5.00306	0.118071	0.697114	0.16937
uc007bue.2	Sp100	32.5188	0	14.5325	0.692039	0.702623	0.984936	0.324655	0.923105
uc029vaq.1	Gm13251	175.72	163.082	184.738	0.040189	0.875575	0.0459002	0.96339	1
uc007oiy.1	Alkbh1	35.3142	243.621	132.666	-1.40077	0.898237	-1.55947	0.118885	0.759062
uc007fhn.1	Ddx21	3737.39	3320.08	3511.19	0.16758	0.251087	0.667419	0.504504	0.969712
uc008dfd.1	Nudt12	45.5731	34.1543	39.3316	0.23071	0.894958	0.257788	0.79657	0.996885
uc008vhe.2	Srsf10	1884.77	3037.27	2357.26	-0.660187	0.359262	-1.83762	0.0661184	0.641923
uc008epp.1	Pcdhb4	385.07	389.53	411.386	-0.0156817	0.323267	-0.04851	0.96131	1
uc008mee.2	Usp50	0	0	0.307739	0	0.664068	0	1
uc012bbw.2		395.841	108.762	310.034	0.729017	0.891961	0.81732	0.413746	0.948371
uc007fkg.2	Dnajc12	1172.14	1019.18	1114.09	0.199638	0.219072	0.911287	0.362144	0.935445
uc008mdt.2	Gabpb1	434.709	243.856	265.918	0.352756	0.874487	0.403386	0.686665	0.99018
uc007odp.1	Psen1	6525.98	6562.86	6584.5	-0.00804018	0.153461	-0.0523923	0.958216	1
uc007nae.3	9930038B18Rik	11.1561	66.9143	26.4547	-0.891626	0.814443	-1.09477
uc008wsi.2	Crygn	78.4521	49.8373	64.2502	0.419088	0.863095	0.485564	0.627276	0.98757
uc008hml.1	Pgam1	19010.8	21665	20291.2	-0.187321	0.143759	-1.30302	0.192566	0.831314
uc008xmn.2	Tbc1d1	462.58	139.164	406.273	0.409469	0.817362	0.500965	0.616396	0.987338
uc056yuy.1		999.6	843.359	841.795	0.229542	0.44922	0.510979	0.609366	0.986573
uc007ajf.2		15.9792	0	11.7166	0.571645	0.745706	0.766582
uc008zsr.1	Ran	19090.8	19968.9	19914.1	-0.0647203	0.0956312	-0.67677	0.498552	0.969521
uc011zdl.2	Fcho2	17.4755	16.7759	17.1174	0.0559349	0.72	0.0776874	0.938077	1
uc008cev.2		154.037	213.751	172.622	-0.350852	0.7893	-0.44451	0.656674	0.989241
uc007gzd.1	Ppp1r12a	10803.8	10807.9	10605.8	-0.000524523	0.23688	-0.0022143	0.998233	1
uc008qji.3	Gm10691	14.8171	14.4825	18.4159	0.0148336	0.726592	0.0204153	0.983712	1
uc008ohn.1	Sycp2	100.286	170.269	149.59	-0.678317	0.55963	-1.21208	0.225481	0.859881
uc009hwe.2	St8sia2	819.343	1143.77	998.786	-0.454343	0.415491	-1.09351	0.27417	0.895846
uc009emf.2	Wbp11	6750.99	9067.87	7831.38	-0.421368	0.183563	-2.2955	0.0217045	0.436536
uc008kgv.2	Ssfa2	1671.67	3192.02	2573.75	-0.845563	0.523364	-1.61563	0.106174	0.739715
uc009jzo.2	Wdr11	4992.73	4685.29	4845.34	0.09075	0.203707	0.445493	0.655963	0.989241
uc007aoa.2	Zfp451	0	134.482	44.8274	-1.005	0.703747	-1.42807
uc009pbw.2	Mcam	1887.37	1301.07	1605.31	0.49734	0.472078	1.05351	0.292106	0.905635
uc009rcx.1	Spsb4	239.755	211.267	218.557	0.175187	0.249151	0.703137	0.48197	0.965546
uc011ysh.1	Mir665	40.3737	45.0052	36.7834	-0.131872	0.685063	-0.192496	0.847354	0.999132
uc056ylu.1		17.2732	69.4381	43.9148	-1.63245	0.699731	-2.33297	0.0196497	0.416064
uc057anq.1		603.186	548.073	575.064	0.132269	0.382197	0.346075	0.729286	0.992793
uc007rlf.2	Jmy	14505.4	14407.4	14209.2	0.00994136	0.0962014	0.103339	0.917694	1
uc009jjg.1	Pik3c2a	12836.4	12105.1	12391.8	0.0845454	0.105056	0.804767	0.420954	0.951259
uc008yic.1	Mrps18c	113.192	44.8527	63.3302	1.13382	0.656063	1.72821	0.0839499	0.690588
uc056zso.1		167.81	158.693	192.101	0.075214	0.416943	0.180394	0.856843	0.999926
uc008zvm.3	Gtf2i	2787.64	1098.43	1679.06	0.515328	0.868048	0.593664	0.552737	0.979263
uc007cpf.2	Nfasc	8287.59	3843.49	5971.37	1.0375	0.44061	2.35468	0.0185386	0.403796
uc007hhh.2	Xrcc6bp1	235.113	193.729	218.476	0.261641	0.463759	0.564174	0.572636	0.981726
uc012blu.1	Zfyve27	3074.53	2274.23	2692.59	0.409916	0.41895	0.978434	0.327859	0.92382
uc029vwx.1		90.8276	267.234	119.648	-0.961693	0.898255	-1.07062	0.284339	0.901921
uc008vfp.2	Tmem57	566.967	428.039	433.832	0.334975	0.686216	0.488147	0.625445	0.98757
uc008zvy.2	Gtf2ird1	143.415	114.121	143.912	0.205993	0.866998	0.237593	0.812197	0.997175
uc007eet.2	Cd46	0	0	30.502	0	0.703022	0	1	1
uc057bhd.1	ATF7	11.9922	15.9345	16.6407	-0.233521	0.883827	-0.264216	0.791614	0.996511
uc008wic.1	Akap9	1611.17	940.985	1131.01	0.567651	0.803386	0.706573	0.479832	0.964453
uc008yzy.1	Tchp	35.7515	32.1095	22.8255	0.0617878	0.828278	0.0745979	0.940535	1
uc007vtj.1	Wdyhv1	9.71032	2.56919	9.80188	0.337053	0.77717	0.433693
uc008vgg.2	Srrm1	8008.63	9121.55	8367.64	-0.183067	0.283063	-0.646736	0.517803	0.97256
uc009nnn.2	Mon1b	1882.74	1324.47	1455.68	0.280413	0.896372	0.312831	0.754409	0.994305
uc009gdq.1	Capns1	642.03	623.64	639.772	0.036574	0.606751	0.0602783	0.951934	1
uc007kvm.2	Msi2	4316.21	5219.36	4571.55	-0.272618	0.143784	-1.89603	0.0579562	0.616016
uc057bih.1		180.109	160.33	162.992	0.161156	0.44701	0.360519	0.718459	0.992793
uc007oge.1	Ylpm1	217.047	2195.24	853.117	-1.01464	0.8097	-1.2531	0.210169	0.846565
uc008emy.1	Cxxc5	386.696	970.896	607.042	-0.369509	0.799017	-0.462455	0.643755	0.989164
uc008noe.1	Sla2	4.20505	2.56919	5.64524	0.104116	0.718769	0.144854	0.884826	1
uc007jwx.2	Nup88	2898.87	2330.7	2732.97	0.303289	0.336459	0.901412	0.367369	0.936313
uc008ljd.2	Caprin1	6885.53	7713.5	6986.47	-0.15593	0.386575	-0.403362	0.686682	0.99018
uc008jli.2	Rbm18	152.102	0	160.589	1.58506	0.897727	1.76563	0.0774573	0.673456
uc008qxn.1	Csf1	176.681	100.274	98.5104	0.468387	0.899214	0.520885	0.602447	0.98519
uc012eka.1	Zc3hav1	34.201	0	31.3803	0.398904	0.703598	0.566948
uc009fzx.3	Rinl	71.8908	61.6072	75.6485	0.134266	0.879321	0.152693	0.87864	1
uc009uko.2	Morc4	324.56	564.826	384.304	-0.70417	0.5872	-1.1992	0.23045	0.863519
uc007miz.2	Recql5	164.266	238.963	175.62	-0.321985	0.88777	-0.36269	0.716837	0.992793
uc009ipn.2	Folr1	264.86	4.26029	163.536	2.52658	0.891055	2.8355
uc008ixr.1	Gm13421	71.6902	106.468	133.105	-0.533088	0.424151	-1.25684	0.208813	0.846554
uc007wty.2	Fam227a	594.289	726.926	679.327	-0.284338	0.27714	-1.02597	0.304905	0.911919
uc008jan.2	Odf2	180.861	157.942	194.302	0.111255	0.887239	0.125394	0.900212	1
uc007xjk.2	Irak4	168.24	241.26	206.168	-0.518358	0.215379	-2.40672	0.0160964	0.374772
uc007qvg.2	Zcchc6	2953.98	3552.45	3231.85	-0.264679	0.152004	-1.74126	0.0816382	0.683463
uc011xgw.2	Prmt2	1346.6	621.237	1003.88	0.528458	0.898913	0.587886	0.556609	0.979726
uc008gfh.1	Scyl1	3025.35	3150.02	2918.22	-0.0547451	0.433097	-0.126404	0.899412	1
uc012bib.1	Slc3a2	1843.7	2887.3	2194.84	-0.568449	0.590075	-0.96335	0.335372	0.926654
uc012fjr.2	Nr1h2	783.158	1175.95	915.334	-0.548183	0.441838	-1.24069	0.214722	0.850427
uc011zpg.1		186.603	172.469	170.923	0.10577	0.399422	0.264807	0.791158	0.996351
uc012eze.1	Zfp446	0	263.907	225.914	-0.569319	0.764965	-0.744241	0.45673	0.959943
uc009dld.1	Zfp239	1343.74	962.901	1251	0.264581	0.893107	0.296248	0.76704	0.994905
uc007jpg.2	Per1	2943.78	4206.07	3301.29	-0.48665	0.411407	-1.18289	0.236853	0.868599
uc007rav.2	Zfp874a	815.866	1061.8	890.513	-0.358026	0.423113	-0.846173	0.397456	0.944181
uc011yha.2	Sstr2	575.069	457.123	560	0.315079	0.373393	0.843827	0.398766	0.944545
uc056zyq.1	Plch2	861.747	870.403	798.339	-0.01299	0.493812	-0.0263056	0.979014	1
uc009efy.2	1700101I11Rik	50.7673	95.9942	70.7136	-0.828832	0.516154	-1.60578	0.108322	0.743125
uc007dhv.2	Mettl18	79.5374	58.6528	80.2455	0.284219	0.854936	0.332445	0.739553	0.992997
uc009urw.1	Ptchd1	7398.43	7213.04	7356.38	0.0360251	0.195489	0.184282	0.853792	0.999633
uc007iln.2	Gm12130	12.0173	0	4.82639	1.37776	0.830612	1.65873	0.0971709	0.718037
uc007nxm.1	Syne2	21.7175	17.5561	34.8325	0.0765956	0.837399	0.0914685
uc007kuh.2	1110028F11Rik	23.8622	15.0887	15.4974	0.363728	0.89927	0.40447	0.685867	0.99018
uc008niw.1	Bpifb1	18.5877	12.4607	17.156	0.388489	0.83848	0.463325	0.643131	0.989164
uc012aye.1	Ppm1b	27.473	0	18.6676	0.493867	0.703044	0.702469
uc007stw.2	Ccdc66	2367.7	2477.12	2472.47	-0.0644117	0.226531	-0.284339	0.776151	0.995293
uc009fyw.2	Samd4b	4851.06	7662.66	6098.67	-0.638938	0.313795	-2.03616	0.0417338	0.549382
uc008hfn.1	Papss2	2009.53	1963.24	2252.51	0.0176632	0.896833	0.0196951	0.984287	1
uc009fuc.1	Cyp2s1	14.9217	11.1177	10.9242	0.175463	0.875187	0.200486	0.8411	0.99896
uc009kth.2	Lrrc8e	3.19144	0	1.06381	0.859482	0.677291	1.269
uc008kar.1	Metap1d	45.9586	14.7141	36.8841	1.0828	0.839542	1.28976	0.197136	0.837267
uc057afi.1		447.228	519.91	441.742	-0.207946	0.380996	-0.545795	0.585207	0.983614
uc009ftp.1	B9d2	25.5776	35.8248	24.6257	-0.405045	0.650297	-0.622862	0.533375	0.975214
uc007wvq.2	Grap2	0	0	1.83525	0	0.682885	0
uc029udo.1		1.58377	5.29868	2.58796	-1.16601	0.880099	-1.32486	0.185218	0.823436
uc012aij.1	Donson	88.0371	42.3916	91.5806	0.303334	0.850712	0.356565	0.721418	0.992793
uc029ruc.1		5.33123	5.59648	5.10639	-0.0851694	0.61596	-0.138271	0.890026	1
uc008atm.1	D930048G16Rik	127.004	86.443	107.276	0.352374	0.866023	0.406888	0.68409	0.99018
uc009quv.1	Cox7a2	9568.91	6886.76	8269.53	0.458771	0.323285	1.41909	0.155872	0.803135
uc008ebk.1	Gata6	18.75	3.42558	9.11682	0.485882	0.714661	0.679878	0.496581	0.969521
uc008qan.2	Ubap2l	884.054	473.202	993.051	0.298518	0.874714	0.341275	0.732897	0.992793
uc007lnb.1	Hsd17b1	12.7757	1.83057	6.56192	1.31922	0.899407	1.46677	0.142438	0.794356
uc057bpr.1		369.32	348.814	343.88	0.0746668	0.460257	0.162228	0.871126	1
uc009gup.2	Trpm4	385.906	239.471	321.04	0.627205	0.515191	1.21742	0.223443	0.858127
uc009eed.1		0.667315	1.64858	1.12481	-0.543563	0.890231	-0.610587	0.541473
uc007ygu.1	2900011O08Rik	12833.2	16389.6	15094.3	-0.348471	0.201822	-1.72662	0.0842351	0.690978
uc007ajh.2		1010.13	1803.63	1358.31	-0.800714	0.364066	-2.19937	0.0278518	0.480192
uc008doy.1	Vit	1.93489	0	0.752774	0.659918	0.67258	0.981174	0.326507
uc029wfw.1	Gm25816	3.02504	6.7763	5.18113	-0.70863	0.878251	-0.806866	0.419744	0.950634
uc008ced.3	Ehmt2	6807.32	12200.7	9391.84	-0.768691	0.506809	-1.51673	0.129336	0.775743
uc008ptd.1	Mrpl24	1022.03	804.755	982.879	0.330963	0.351792	0.940791	0.346812	0.931217
uc008zta.1	Zfp11	1316.81	1584.41	1440.68	-0.263994	0.189566	-1.39262	0.163735	0.806614
uc009frj.2	Zfp574	97.7926	62.5889	70.0259	0.614332	0.435578	1.41038	0.158426	0.80316
uc057ceh.1	Tcta	1457.05	1118.6	1362.74	0.349274	0.49937	0.69943	0.484284	0.966396
uc008iuw.2	Snapc4	537.705	767.578	649.584	-0.394603	0.759651	-0.519453	0.603445	0.98519
uc008wkw.1	Tmem243	88.5069	141.185	109.517	-0.572119	0.652116	-0.877328	0.380309	0.940065
uc008hur.2	Calhm2	240.298	283.455	245.081	-0.237368	0.280428	-0.846448	0.397303	0.944181
uc007dsc.2	Ifi203	124.525	0	41.5083	2.9537	0.88506	3.33729	0.000845987	0.0673832
uc009lig.1	Adrb3	6.38289	0	4.71366	0.452706	0.698701	0.647925
uc008ice.2	Grk5	7273.45	6966.79	7216.27	0.061303	0.197601	0.310236	0.756381	0.994499
uc033jjx.1		0	1.28459	0.428198	-0.460432	0.664068	-0.693351	0.488089
uc007xvh.1	Pfdn5	5614.15	5780.06	5866.61	-0.0415205	0.183174	-0.226673	0.820678	0.997175
uc007qdx.1	Eef1e1	60.475	99.3164	59.5065	-0.515395	0.831588	-0.619772	0.535408	0.975764
uc007cpp.2		267.514	231.897	227.046	0.125639	0.881511	0.142527	0.886664	1
uc029uzs.2	Gpr3	218.602	169.984	187.68	0.211797	0.887571	0.238626	0.811396	0.997175
uc009rwk.1		51.7778	79.9906	80.6369	-0.553579	0.591681	-0.935604	0.349477	0.932634
uc008sja.1	Fam219a	7952.4	10983.3	9169.91	-0.451643	0.310137	-1.45627	0.145318	0.799038
uc012eul.1	Loh12cr1	1673.79	1517.93	1592.07	0.14066	0.187824	0.748891	0.453923	0.959943
uc007dev.1	Gas5	3175.31	2843.53	3050.91	0.154083	0.328918	0.468454	0.63946	0.988966
uc007ezd.2	Scml4	272.46	86.3696	119.61	0.581744	0.802288	0.725107
uc009nch.2	4931428F04Rik	19.5555	5.98412	16.8063	1.27034	0.762268	1.66653	0.0956088	0.714724
uc012dec.1	Rnf20	95.5176	623.097	277.369	-1.93797	0.819939	-2.36355	0.0181006	0.398152
uc033goa.1	Slc4a7	547.088	899.326	715.793	-0.386718	0.896588	-0.431322	0.666235	0.989902
uc007zho.2	BC027231	650.886	650.991	660.79	-0.000124593	0.321035	-0.000388098	0.99969	1
uc008irx.2	Npdc1	7190.67	9230.72	7958.74	-0.356839	0.177968	-2.00507	0.0449554	0.56267
uc009pjw.2	Timm8b	5758.93	5617.3	5734.91	0.0353142	0.244407	0.144489	0.885114	1
uc008ant.2	Gm3448	10.3724	5.18661	7.60555	0.185394	0.701495	0.264285
uc009tdv.2	Mbnl3	1.99465	0	0.664884	0.738378	0.669131	1.10349	0.269815
uc011zrs.1	Ctnnd2	13909.2	18895.2	16112.1	-0.426713	0.328888	-1.29744	0.194479	0.833295
uc007kgs.1	Coro6	213.842	94.4163	152.649	0.971066	0.685641	1.41629	0.156691	0.80316
uc009pzf.4	Lrrc49	4634.89	3346.05	4458.21	0.403168	0.624878	0.645195	0.518801	0.972939
uc029qui.1	Tdrd5	135.54	61.6072	99.3998	0.690504	0.877153	0.787211	0.431158	0.95324
uc007ufq.1	Sacs	946.698	1571.9	1127.56	-0.58977	0.715843	-0.823881	0.410007	0.947014
uc029uzl.1		4.55727	4.42769	4.165	0.0414253	0.671319	0.0617074	0.950796	1
uc008swy.2	Slc44a1	209.973	195.494	187.686	0.0558367	0.898256	0.0621613	0.950434	1
uc029rmf.1		29.3314	29.9492	25.5483	-0.0180834	0.880816	-0.0205303	0.98362	1
uc009bhp.1	Agbl3	29.0759	13.7293	33.6147	0.309327	0.857605	0.360688	0.718333	0.992793
uc007ljz.2	Krtap17-1	0	0	0.166841	0	0.664068	0	1
uc009kjp.1	Ptdss2	509.496	636.279	538.523	-0.318568	0.208611	-1.52709	0.126739	0.770617
uc009hep.2		6598.16	7820.89	7006.19	-0.240361	0.252248	-0.952874	0.340654	0.92845
uc007mnd.2	2009-09-01	295.932	62.0887	139.241	0.458295	0.704344	0.650669	0.51526	0.972129
uc008gca.1	Rin1	3662.62	4621.27	4309.44	-0.331412	0.20372	-1.6268	0.103779	0.734695
uc056ycr.1		814.49	618.265	654.427	0.382944	0.329279	1.16298	0.244839	0.873589
uc007cmu.2	Il10	5.58503	0	3.91327	0.468368	0.697573	0.671425
uc008dyg.2		7.13294	3.42558	4.5453	0.217625	0.705423	0.308502	0.7577	0.994499
uc009tah.1	6030498E09Rik	0	0	1.15432	0	0.672175	0	1
uc009hbe.1		51.6465	18.9478	38.4993	0.926226	0.857964	1.07956	0.280337	0.899237
uc009tbr.1	Ocrl	10609.8	11472.3	11303.5	-0.112084	0.128583	-0.871685	0.38338	0.941331
uc008ngk.2	Bcl2l1	312.981	507.128	364.434	-0.207586	0.80978	-0.256349	0.797682	0.996954
uc009ibh.1	Zscan2	214.773	450.182	377.22	-0.196848	0.726706	-0.270877	0.786486	0.995993
uc007gla.2	Fhl4	83.377	124.244	113.844	-0.339433	0.881672	-0.384988	0.700247	0.99162
uc009too.1	Plxna3	3832.68	3617.48	3585.54	0.0819716	0.237631	0.344953	0.73013	0.992793
uc007kls.1	Rhot1	177.282	500.801	293.16	-1.19885	0.724964	-1.65366	0.0981957	0.719565
uc009nkn.1	Calb2	616.466	419.98	515.347	0.46585	0.660787	0.704992	0.480815	0.964954
uc007lzg.2	Pecam1	596.561	1047.18	733.66	-0.767988	0.41172	-1.86532	0.0621369	0.631867
uc008hae.1	Ptar1	32.8948	73.1034	43.7034	-0.868637	0.790434	-1.09894	0.271796	0.894285
uc007wti.1	Tmem184b	1492.86	873.578	1325.24	0.649231	0.656159	0.989442	0.322447	0.922456
uc056zyc.1	Tmco4	104.274	95.3273	78.9871	0.0786379	0.88828	0.0885283	0.929457	1
uc009kzs.1	Mcph1	104.312	19.5637	55.9544	1.28961	0.896364	1.43872	0.15023	0.801362
uc008ill.1		994.455	1383.86	1151.25	-0.46826	0.241118	-1.94204	0.0521328	0.597847
uc009ggj.2	Dmkn	0	0	5.43672	0	0.696476	0
uc011zhy.1	Rft1	261.612	377.034	322.642	-0.350621	0.8484	-0.413273	0.679406	0.989933
uc029vip.1		0.39893	1.01775	0.472227	-0.285151	0.665528	-0.428458	0.668317
uc029tsk.1	Mir5114	1.06625	1.02807	0.991915	0.0335756	0.886087	0.037892	0.969774
uc009evn.1	Tmc4	0	0	0.166841	0	0.664068	0	1
uc008hpr.2	Scd1	47910.9	43838.7	44035.1	0.126578	0.19984	0.633397	0.526475	0.973961
uc056yfy.1		1.9827	0.915284	2.71782	0.143283	0.71988	0.199038
uc008jcf.2	Fam73b	540.957	594.983	440.513	-0.114925	0.676814	-0.169803	0.865165	1
uc008wcw.1	Morn1	226.946	129.742	173.34	0.65884	0.693144	0.950509	0.341854	0.928683
uc057bjk.1	H2-Q7	13.7915	19.2689	22.3175	-0.132988	0.837555	-0.158781	0.873841	1
uc009jdr.1	Rpl27a	16531.5	17505.1	17585.4	-0.0813678	0.210344	-0.386833	0.69888	0.99162
uc008iww.1	Slc2a6	157.054	80.7909	121.039	0.60704	0.865174	0.701639	0.482905	0.965842
uc009sai.2	Dlec1	18.7825	10.9834	46.1135	0.113876	0.795034	0.143234	0.886105	1
uc056zjy.1	Mir669a-5	2.86686	2.32298	2.89996	0.272949	0.848885	0.321538	0.747803	0.993277
uc009kef.1	Ptpre	1.19679	3.47915	2.14104	-0.641909	0.883281	-0.726732	0.46739	0.961065
uc009bpu.1	Trbc2	0	12.814	4.27133	-0.965848	0.696794	-1.38613
uc007rbq.2	Zfp273	60.7334	127.453	66.4557	-0.71046	0.875697	-0.811308	0.417189	0.949866
uc011xra.2	Nf2	1279.87	2.25877	427.377	6.20646	0.849821	7.30326	2.80888e-13	1.8236e-10
uc056yyx.1		147.801	167.544	151.417	-0.164267	0.540069	-0.304159	0.761006	0.994905
uc009pra.2	Dmxl2	43140.2	44095.3	44390.7	-0.0315211	0.103282	-0.305194	0.760219	0.994905
uc007ydj.1	Emp2	1946.48	2464.57	2164.93	-0.335673	0.219278	-1.53081	0.125816	0.769668
uc008fpr.1	Myo5b	3045	4645.38	3698.31	-0.533171	0.596229	-0.894238	0.371194	0.937424
uc008dao.3	Stap2	52.5492	34.6627	50.1311	0.368894	0.872586	0.42276	0.67247	0.989933
uc009dhq.2	Atp2b2	6240.53	8974.92	7416.08	-0.512995	0.259428	-1.97741	0.0479955	0.578244
uc008aft.1	Synj2	26.2623	16.6355	21.7036	0.387305	0.888045	0.436132	0.662741	0.989393
uc008uba.1	Selrc1	45.4781	0	20.2883	0.694477	0.703157	0.987657
uc008tuv.1	Foxd3	0	0	1.72496	0	0.681453	0
uc029swq.1		8978.95	9831.04	9819.29	-0.129128	0.194471	-0.663996	0.506693	0.970074
uc007unq.2	Ppp3cc	246.588	22.5085	184.059	1.98518	0.866269	2.29165	0.0219259	0.439085
uc029qwq.1		5.23188	9.03435	6.33361	-0.47231	0.884558	-0.53395	0.593376	0.983921
uc009mib.2	Slc10a7	85.6261	308.31	141.931	-0.779529	0.868531	-0.897526	0.369438	0.937207
uc009ayc.1	Nxph1	2085.74	4609.71	3263.93	-1.07459	0.429661	-2.50102	0.0123837	0.333648
uc007jff.2	1700013G23Rik	0	10.8816	6.71376	-0.522618	0.700464	-0.746103	0.455605	0.959943
uc012gtd.1	Mir34c	1.0782	0	0.461979	0.466731	0.665316	0.701517	0.48298
uc009gqd.2	Nr1h2	91.3799	100.624	83.1666	-0.129722	0.476435	-0.272277	0.785409	0.995993
uc007vdx.2	Lifr	11136.8	10648.2	10912.7	0.0618683	0.371523	0.166526	0.867743	1
uc007txi.2	Pabpn1	726.455	407.422	558.004	0.702355	0.656867	1.06925	0.284957	0.90202
uc011zxv.1	Lmf2	127.627	8.68174	93.4515	2.33591	0.850166	2.7476	0.0060034	0.232578
uc033hqh.1		4.26871	23.2953	11.662	-1.4677	0.882894	-1.66237	0.0964384	0.716603
uc008bpv.2	Anks1	440.622	277.108	297.032	0.286095	0.880742	0.324835	0.745306	0.993277
uc007dex.1	Gas5	212.035	785.439	413.933	-1.57032	0.680489	-2.30764	0.0210191	0.430785
uc012ded.2	Grin3a	8386.21	6941.97	8436.43	0.264948	0.298052	0.888933	0.374039	0.93774
uc012ciz.1	Slpi	22.3401	5.56657	12.9344	0.360276	0.702669	0.512724	0.608144	0.986395
uc033gls.1		2435.1	3807.94	3119.3	-0.626635	0.30108	-2.08129	0.0374078	0.531312
uc007pog.2	Yae1d1	3140.29	3553.91	3240.72	-0.17557	0.231427	-0.758639	0.448069	0.958273
uc009mox.1	Asna1	2992.15	3031.85	3139.02	-0.0186265	0.243051	-0.0766361	0.938913	1
uc008hhj.1	Pcgf5	0	80.1792	36.8818	-0.677542	0.703767	-0.962737
uc008mlb.2	Ap5s1	687.846	496.827	618.669	0.362715	0.751933	0.482377	0.629538	0.987767
uc009qde.2	Kbtbd13	8.62558	3.42558	6.96152	0.352731	0.818955	0.430708	0.666681	0.989902
uc007lqr.2	Tmem101	767.188	857.508	791.338	-0.160736	0.18391	-0.873996	0.382121	0.941193
uc007gby.2	Atp5d	6111.3	5612.29	5960.06	0.119751	0.286391	0.418139	0.675846	0.989933
uc007dny.2	Dedd	2094.34	1068.74	1719.86	0.523871	0.894588	0.5856	0.558144	0.980069
uc009mli.2	Lphn1	2736.96	5065.13	3576.75	-0.730095	0.690877	-1.05677	0.290619	0.905437
uc009jkq.2	Knop1	161.431	1.28459	81.688	1.8478	0.892285	2.07086
uc009upn.2	Huwe1	40091.4	60418.7	50045.8	-0.563378	0.38404	-1.46698	0.142383	0.794343
uc009niz.2	Ist1	5522.85	5508.96	5487.92	0.0035877	0.169895	0.0211171	0.983152	1
uc008ogu.2	Gm14296	2405.33	2884.42	2690.97	-0.252213	0.345719	-0.72953	0.465678	0.961065
uc008qmq.1	Fcgr1	39.4743	97.2368	53.0394	-0.808668	0.883674	-0.915121
uc007gcn.2	Rps15	12167.2	14906.4	13884.8	-0.29065	0.162686	-1.78657	0.0740067	0.664938
uc007lvy.2	Arf2	16.5609	19.9596	55.3428	-0.0575432	0.848919	-0.0677841	0.945958	1
uc007rlw.1		3.9643	2.56919	2.17783	0.161775	0.694105	0.23307	0.815707	0.997175
uc033hie.1	mmu-mir-6984	3.18678	3.60225	2.53766	-0.119722	0.889203	-0.13464	0.892897	1
uc007fum.1	Pcnt	29.9747	26.9765	26.5906	0.0532167	0.849259	0.0626626
uc008cot.1	Cd2ap	4533.58	3532.19	4204.72	0.349743	0.304224	1.14962	0.250299	0.877689
uc007itl.1	Zfp354a	403.335	774.873	634.144	-0.468913	0.89932	-0.521409	0.602082	0.98519
uc007vas.1	A330035P11Rik	0	0	4.27056	0	0.69441	0	1	1
uc009drh.1	Phb2	107.229	162.89	109.114	-0.552114	0.520727	-1.06027	0.28902	0.904986
uc012epe.1	Fgd5	0.386978	9.72763	3.72961	-0.91813	0.752827	-1.21958
uc056yda.1		52.2085	59.595	57.0965	-0.118552	0.870689	-0.136159	0.891695	1
uc007kos.1	Ap2b1	418.268	656.945	438.84	-0.447684	0.846155	-0.529081	0.596749	0.984898
uc057bzr.1		175.152	114.782	137.288	0.541613	0.572557	0.945955	0.344171	0.9296
uc009ehq.3	Klra8	0	0	0.323431	0	0.664068	0	1
uc007noj.1	1700047I17Rik2	1712.74	1722.88	1676.04	-0.00788285	0.174216	-0.0452477	0.96391	1
uc008csa.1	Xpo5	5645.74	6076.27	5906.79	-0.105396	0.134751	-0.78215	0.434126	0.954423
uc056zha.1		492.935	369.977	446.151	0.39151	0.419112	0.934144	0.35023	0.932933
uc009jyv.2	BC017158	1669.67	1823.23	1793.77	-0.125379	0.198021	-0.633161	0.526629	0.973961
uc012bcy.1	Tnfaip8	286.186	337.888	299.173	-0.132328	0.895387	-0.147789	0.882509	1
uc008bua.1	Dnah8	0.560673	0	0.186891	0.322179	0.664068	0.48516	0.627563
uc033jpy.1	4933416I08Rik	9.89782	0	3.91475	0.763033	0.697334	1.09422	0.273861	0.895731
uc008yrd.1	Noc4l	962.304	1243.51	1089.34	-0.35848	0.320656	-1.11796	0.263585	0.889749
uc009rmo.2	Slc38a3	266.258	240.05	228.896	0.11338	0.786551	0.144149	0.885383	1
uc011wyu.2	Dtl	58.8424	74.6275	52.2265	-0.217915	0.879578	-0.247749	0.804329	0.997175
uc007vql.2	Kcnv1	2489.83	3494.27	3115.95	-0.472839	0.321057	-1.47276	0.140817	0.791273
uc008lmy.1	Ano3	79.2766	19.7262	64.1238	0.888828	0.899385	0.988263	0.323024	0.922456
uc007dkr.2	Gm16701	260.764	178.121	235.178	0.434347	0.730971	0.594206	0.552374	0.979147
uc008eyp.2	Phax	122.788	165.284	212.978	-0.139741	0.871469	-0.160351	0.872604	1
uc008emh.2	Matr3	797.931	1410.9	896.384	-0.680428	0.69039	-0.985572	0.324343	0.923105
uc029rby.1		0.773957	1.28459	1.33807	-0.199157	0.847085	-0.235109	0.814124
uc029tsy.1	Dclre1a	638.471	603.449	661.952	0.0674087	0.679247	0.0992403	0.920948	1
uc007age.1	Gm26901	40.5642	17.8346	27.687	0.771806	0.858281	0.899246	0.368522	0.936651
uc007usm.2	Dgkh	701.07	299.987	524.8	0.67935	0.89185	0.761731	0.446221	0.957298
uc007zgp.1	Zdhhc23	513.604	670.586	595.4	-0.35721	0.469399	-0.760994	0.446661	0.957552
uc008gqy.1	Cd6	0	0	1.16789	0	0.672734	0
uc008rlw.1	Nfkb1	240.918	538.952	304.721	-0.65651	0.897522	-0.731469	0.464493	0.961065
uc009mzl.1		0	2.13566	0.711888	-0.755283	0.671447	-1.12486
uc009dji.2	Ift122	1832.57	1443.98	1846.92	0.2396	0.821312	0.291728	0.770494	0.995085
uc012cdr.1	Gm14005	3.86978	8.54265	4.88148	-0.253426	0.708072	-0.35791
uc008ose.2	Hps3	215.357	133.534	203.775	0.275178	0.888566	0.309688
uc007mik.2	Grb2	4961.13	2591.51	4214.17	0.908084	0.310694	2.92276	0.00346946	0.169276
uc007uhy.1	Sox7	221.468	204.614	216.027	0.117871	0.23528	0.500982	0.616384	0.987338
uc029wrh.1	Gm21092	129.681	54.0184	114.339	0.535872	0.896469	0.597758	0.550001	0.978686
uc009rdx.1		102.643	211.425	148.95	-0.814462	0.745282	-1.09282	0.274471	0.896259
uc029uld.1		0	0.915284	0.305095	-0.460432	0.664068	-0.693351	0.488089
uc008xdn.1	Dok7	137.009	50.6457	96.1558	0.452958	0.846267	0.535243	0.592482	0.983729
uc033itp.2	Shq1	263.563	255.892	267.401	0.0393243	0.299615	0.131249	0.895578	1
uc009bng.1	Mgam	0	0	5.25549	0	0.696238	0
uc009dmx.1	Ninj2	182.183	92.17	140.479	0.622159	0.86526	0.719044	0.472114	0.962253
uc008ugh.2	Pomgnt1	3371.32	2765.01	3231.78	0.271942	0.391039	0.695435	0.486783	0.966615
uc056yyv.1		8.86057	9.13753	14.2994	-0.016295	0.828061	-0.0196785	0.9843	1
uc012gxr.1	Rwdd2a	1015.61	801.174	904.172	0.192335	0.892578	0.215483	0.829391	0.997764
uc009anm.1	Rasl11a	175.852	119.994	132.067	0.488457	0.580425	0.841551	0.400039	0.944726
uc008lmn.2	Bdnf	0	0	1.00105	0	0.669292	0
uc057bds.1		49.8276	71.071	50.1335	-0.366722	0.825635	-0.44417	0.65692	0.989241
uc012ceo.1	Smox	28.0336	21.8381	25.7535	0.0667724	0.703623	0.0948979
uc012gck.1	Sgcz	62.215	42.3547	50.3898	0.344101	0.876696	0.392498	0.69469	0.991021
uc009izr.1		34.9483	11.4559	32.5912	0.646246	0.895848	0.721378	0.470677	0.961875
uc009iwl.1	Trim30e-ps1	70.4448	5.13838	33.9556	1.33095	0.881675	1.50957	0.131152	0.777126
uc009oqb.2	Thyn1	1353.73	1540.02	1452.86	-0.184974	0.171253	-1.08012	0.280087	0.899167
uc007jam.2	Gemin5	195.484	164.023	192.469	0.14493	0.887926	0.163223	0.870343	1
uc009qcp.2	Ptplad1	19699.8	17231.6	18483.6	0.19272	0.0967233	1.99249	0.0463174	0.569439
uc056ykc.1		260.236	161.813	187.195	0.640665	0.427636	1.49816	0.134093	0.781162
uc007asn.1	Txndc9	229.51	930.392	636.663	-1.42883	0.808179	-1.76796	0.0770671	0.672582
uc008juy.2	Tank	229.862	276.71	221.421	-0.262869	0.270781	-0.97078	0.331658	0.924637
uc029slm.1	Pdlim2	679.081	355.664	457.167	0.852599	0.511077	1.66824	0.095268	0.714724
uc011wmn.1	Vwc2l	159.046	228.386	169.774	-0.162329	0.817546	-0.198556	0.84261	0.99896
uc033gsj.1		0	0	1.29372	0	0.674956	0
uc057bya.1		318.159	597.388	476.748	-0.832915	0.494655	-1.68383	0.0922143	0.709642
uc008jst.1	Acvr1	11.9732	764.414	349.129	-3.22665	0.872424	-3.69849
uc008awj.3	Mlst8	272.77	187.608	199.108	0.2286	0.881998	0.259184	0.795493	0.996885
uc008gtb.2	Stx3	333.372	576.334	402.723	-0.755342	0.364866	-2.07019	0.0384348	0.536159
uc007jft.1	Tom1l2	635.409	248.552	586.171	0.994647	0.780589	1.27423	0.202583	0.842501
uc008mjg.2	Oxt	0	45.1008	16.6186	-0.852778	0.702696	-1.21358
uc008khx.1	Zc3h15	139.437	149.307	150.099	-0.0878618	0.573137	-0.1533	0.878162	1
uc008tnt.2	Gm13275	0	1.83057	0.61019	-0.704468	0.669361	-1.05245	0.292594
uc008bpx.2	Anks1	215.296	344.575	420.86	-0.227801	0.876975	-0.259758	0.795051	0.996885
uc007evm.2	Lama4	37.636	31.5007	25.8896	0.14532	0.899054	0.161636	0.871592	1
uc008gbg.2	Zdhhc24	507.551	604.965	535.803	-0.0701969	0.80054	-0.087687	0.930125	1
uc008rcq.1	Agl	8969.46	8252.53	8441.78	0.116842	0.297741	0.392428	0.694742	0.991021
uc009jwh.1	Zfp629	71.5927	303.383	143.831	-1.32114	0.876781	-1.5068
uc008odg.2	Rae1	2407.63	2418.06	2271.99	-0.00587449	0.11753	-0.0499829	0.960136	1
uc007hxt.2	Camk2b	218.292	1274.15	715.955	-1.70403	0.839346	-2.03019
uc008dgt.1	Ankrd12	5634.63	5719.12	6248.13	-0.0188746	0.584905	-0.0322694	0.974257	1
uc009mco.2	Use1	826.284	614.184	827.378	0.372506	0.602503	0.618265	0.536401	0.975976
uc009ais.2	Radil	77.3729	79.158	93.9363	-0.00651035	0.75147	-0.00866349	0.993088	1
uc007jqa.1	Lsmd1	1209.18	1374.89	1259.51	-0.182996	0.19381	-0.944204	0.345065	0.930587
uc008rte.2	Fam73a	18475.9	16500.8	17010.3	0.160981	0.207781	0.774762	0.43848	0.955601
uc012ful.1	Mir762	0.280336	0.856396	0.68665	-0.206151	0.67115	-0.307161	0.758721
uc012baq.1	Celf4	265.614	330.27	263.807	-0.285164	0.530477	-0.537561	0.59088	0.983614
uc029siz.1		118.635	83.6592	102.119	0.40765	0.707763	0.57597	0.564636	0.980357
uc008oar.1	Gm20716	5373.93	12821.3	8813.72	-0.984491	0.738941	-1.3323	0.182762	0.819541
uc029xhh.1		0	0	0.205159	0	0.664068	0	1
uc007efz.1	Oprm1	0	0.915284	3.94873	-0.115963	0.69524	-0.166796	0.86753	1
uc007rly.1	Otp	1.12135	0	2.37587	0.200539	0.691061	0.290189
uc009kfq.2	Inpp5a	842.874	824.018	1108.78	0.0112022	0.872823	0.0128344	0.98976	1
uc008xte.2	Spata18	334.853	558.767	454.425	-0.655348	0.571061	-1.1476	0.251135	0.878568
uc009uwk.2	Gpm6b	64.465	9.45794	34.9882	1.3766	0.898655	1.53184	0.125561	0.769257
uc009riq.1		194.944	358.571	258.315	-0.750084	0.640459	-1.17117	0.241532	0.871831
uc008oof.1	Pkia	23735.2	29417.3	27818.7	-0.305456	0.207853	-1.46958	0.141676	0.792845
uc007itb.2	Zfp2	503.511	366.027	432.398	0.269706	0.885971	0.304419	0.760809	0.994905
uc033hsd.1	Fabp5	35.215	0	28.2201	0.439002	0.703518	0.624009	0.532622	0.975007
uc009dpb.2	Phc1	0	346.283	115.428	-1.00775	0.704219	-1.43103
uc007vaa.1	Farp1	6983.25	6672.54	7050.14	0.0645371	0.228539	0.28239	0.777645	0.995459
uc009pvp.1	Edc3	2169.66	1633.72	1903.62	0.382332	0.447427	0.854511	0.392822	0.94317
uc011zet.1	Mir449a	0	0.589553	0.196518	-0.30391	0.664068	-0.457649	0.647205
uc009slk.2	4930524L23Rik	104.886	157.641	124.332	-0.555378	0.399781	-1.38921	0.16477	0.807171
uc012cff.1	Rrbp1	16.3561	0	5.45205	0.975341	0.698441	1.39646
uc008hnb.1	Hoga1	14.302	29.0749	42.6061	-0.567514	0.876255	-0.647659	0.517206	0.972514
uc057bch.1		242.283	219.445	225.758	0.132476	0.418764	0.31635	0.751737	0.993692
uc009gte.2	Fcgrt	140.113	92.7958	91.0723	0.29958	0.897302	0.333867	0.73848	0.992997
uc007ocr.1	Pcnx	166.645	14.1894	103.397	2.20612	0.851436	2.59105	0.00956823	0.297804
uc009mpr.2	Orc6	293.868	0	144.317	6.88382	0.696442	9.88427	4.87135e-23	7.84327e-20
uc009cin.2	Vamp8	304.318	234.507	281.859	0.311418	0.679375	0.458388	0.646674	0.989164
uc029rqp.1		1.0782	0.305095	1.06265	0.590177	0.890032	0.663096	0.507269
uc009dop.1	Iqsec3	1408.98	596.27	1127.19	1.04725	0.647486	1.6174	0.105791	0.738705
uc008xfz.2	Stx18	57.4791	64.6801	91.5855	-0.0479845	0.847703	-0.0566053	0.95486	1
uc007nqe.2	Ctage5	8.12976	23.5509	17.0718	-0.257824	0.703112	-0.36669
uc033fuf.1		1476.29	1020.56	1386.18	0.397946	0.777022	0.512143	0.608551	0.986395
uc008jfp.2	Slc25a25	447.146	611.792	520.196	-0.341102	0.775243	-0.439993	0.659942	0.989241
uc008qrs.3	Vangl1	901.99	739.209	854.137	0.269557	0.439654	0.613111	0.539803	0.976074
uc008mda.1	Secisbp2l	799.541	262.997	487.875	1.2586	0.74128	1.69787	0.0895315	0.703668
uc008ejg.1	A830052D11Rik	34.3128	17.9843	26.405	0.467418	0.899494	0.519645	0.603311	0.98519
uc007vtu.1	Tatdn1	109.121	261.988	209.672	-1.01302	0.709564	-1.42766	0.153388	0.802234
uc007kvj.2	Mrps23	722.952	0	349.013	0.88037	0.77178	1.1407	0.253994	0.88108
uc009gdv.1	Wdr62	1.93489	30.4021	10.779	-0.796613	0.701737	-1.1352
uc007ntv.1	Frmd6	3949.56	2794.86	3679.37	0.472294	0.40433	1.16809	0.242771	0.872474
uc008qxm.1	Csf1	123.533	15.3456	73.48	1.68758	0.882899	1.91141
uc008jlj.2	Mrrf	2319.46	2662.42	2480.96	-0.19666	0.207848	-0.94617	0.344062	0.9296
uc009uwp.2	Gpm6b	10086.8	44968.5	28879.6	-1.57056	0.791548	-1.98416
uc008jyl.1	Ppig	10784.6	5949.21	7848.62	0.632398	0.794474	0.795997	0.426034	0.952162
uc012gdm.1	Stox2	67.3465	48.1441	68.7175	0.391974	0.700708	0.559397	0.575891	0.981742
uc007bre.1		1251.21	1622.58	1295.77	-0.358814	0.369206	-0.971853	0.331124	0.924555
uc009bcf.1	Pot1a	1142.56	622.619	803.974	0.787346	0.54491	1.44491	0.148483	0.799922
uc007twm.1	Psmb5	58.6996	13.2741	29.9409	0.415231	0.703714	0.590056	0.555153	0.979457
uc008pym.2	Dpm3	66.3524	48.5204	55.7579	0.30259	0.84927	0.356295	0.72162	0.992793
uc007bbj.2	Kctd18	593.316	568.191	557.684	0.0598029	0.355135	0.168395	0.866273	1
uc007xay.2	1700001L05Rik	94.292	115.345	105.707	-0.225219	0.745615	-0.302058	0.762608	0.994905
uc033jlv.1	Snap91	12215.6	11378.9	11352.6	0.0746035	0.801743	0.0930518	0.925862	1
uc009lef.3	Ank1	582.125	106.646	288.056	0.937082	0.873858	1.07235	0.283563	0.901687
uc009hxy.1	Hapln3	83.0782	56.4905	71.4161	0.362319	0.855708	0.423414	0.671993	0.989933
uc012ccq.1	Catsper2	163.65	103.659	130.185	0.504126	0.76443	0.65948	0.509588	0.97059
uc008nlw.2	6430550D23Rik	0	0	0.307739	0	0.664068	0	1
uc007jlm.2	Shisa6	20462.5	17740.6	19230.8	0.202451	0.233599	0.866662	0.386127	0.941715
uc033hnh.1	mmu-mir-7224	8.24123	0.428198	4.12253	2.52697	0.852629	2.96374	0.00303926	0.15664
uc009oue.3	Pknox2	1673.86	2447.87	1953.11	-0.534849	0.282722	-1.89179	0.0585195	0.619387
uc007gko.1	Nuak1	4651.25	3748.36	4119.21	0.306153	0.237548	1.28881	0.197466	0.837508
uc007dhu.1	BC055324	288.472	156.46	222.896	0.479814	0.895616	0.535736	0.592141	0.983614
uc009urt.2	Acot9	3.37243	6.40699	4.44685	-0.35041	0.866492	-0.4044	0.685919	0.99018
uc007vrg.1	Med30	1103.02	1094.13	1104.1	0.0135885	0.182304	0.0745376	0.940583	1
uc007mqj.1	Eif4a3	3127.8	2907.66	3037.18	0.103866	0.235579	0.440898	0.659287	0.989241
uc008mgt.1	Mertk	2953.17	3429.71	3370.05	-0.211167	0.268744	-0.785757	0.43201	0.953562
uc008rai.2	Ntng1	53.016	70.6527	92.2419	-0.0604481	0.704245	-0.0858339	0.931598	1
uc011wvr.1		628.027	1849.12	1308.67	-0.535305	0.865972	-0.618155	0.536473	0.975976
uc007kuw.1	Epx	1.54791	0	0.515971	0.643709	0.666245	0.966175	0.333957
uc007tcj.2	Fam213a	2562.23	2627.03	2636.33	-0.0190394	0.897837	-0.0212059	0.983081	1
uc033hkc.1	Trpm3	410.898	463.297	400.217	-0.0362324	0.716349	-0.0505792	0.959661	1
uc008skz.1		1.06625	0.733293	0.810236	0.301627	0.899056	0.335493	0.737253
uc007jil.1	Specc1	317.864	225.142	250.509	0.451935	0.514243	0.878835	0.379491	0.939669
uc007cac.1	Ube2f	5.47262	0	2.07447	0.777451	0.691121	1.12491	0.260626	0.887298
uc007owe.1	Serpina1b	7.73957	28.1542	19.8002	-0.63581	0.870465	-0.730427	0.465129	0.961065
uc008hvp.2	Wdr96	27.1333	103.469	54.1813	-1.16871	0.883558	-1.32273	0.185924	0.824016
uc056zbd.1	Aifm3	498.831	1089.79	1008.36	-0.894487	0.718333	-1.24523	0.213049	0.849529
uc007fds.3	Mcu	1780.95	926.326	933.352	0.686423	0.83916	0.817989	0.413364	0.948371
uc011yoy.1	Coq6	74.5995	222.536	136.365	-0.877135	0.894101	-0.981025	0.326581	0.92382
uc029xbq.1		4.15105	9.13808	4.93023	-0.270158	0.713333	-0.378726
uc029usr.1	Gm21598	452.365	466.93	471.444	-0.0438551	0.286355	-0.15315	0.87828	1
uc007tjq.3	Otx2	217.793	640.557	335.55	-1.3504	0.620264	-2.17713	0.0294706	0.489563
uc057bkx.1	Katnal2	71.8624	0	26.5402	0.853278	0.703387	1.2131	0.225092	0.859881
uc007aqf.2	Lman2l	97.4829	65.2903	101.724	0.0938548	0.704282	0.133263
uc007okr.2	Gtf2a1	12964	14289	13583.2	-0.138991	0.177316	-0.783863	0.43312	0.954031
uc007tox.2	Rab2b	5631.42	4641.13	5195.18	0.275255	0.213564	1.28886	0.197447	0.837508
uc008jdh.1	Fnbp1	751.198	387.739	471.076	0.68796	0.817943	0.841086	0.4003	0.944815
uc007cut.1	Ddx59	18.2044	14.8425	24.6534	0.180181	0.861847	0.209064	0.834398	0.99847
uc007bzw.2	Ramp1	15.0922	27.0623	22.2579	-0.150358	0.703467	-0.213738	0.830751	0.997982
uc007fny.2	Fam13c	3313.1	3597.3	3017.15	-0.114238	0.350399	-0.326021	0.744408	0.992997
uc033fwz.1		7.07301	14.0219	9.10726	-0.635897	0.870098	-0.730834	0.464881	0.961065
uc009enl.1	Lmo3	6018.87	6755.7	7014.52	-0.161203	0.321432	-0.501516	0.616008	0.987338
uc008fnf.1	Cep192	4.48182	2.56919	9.74064	0.456656	0.878232	0.519972	0.603083	0.98519
uc029qrf.1		1.06625	1.02807	0.991915	0.0335756	0.886087	0.037892	0.969774
uc008dmp.2	Trmt61b	66.3703	35.0068	49.285	0.51747	0.893643	0.579057	0.56255	0.980357
uc009qup.2	Slc17a5	14.4964	23.8601	16.5251	-0.579926	0.722785	-0.802349	0.422351	0.951386
uc007xvk.2	Aaas	52.5932	82.1779	54.6579	-0.572331	0.583592	-0.980705	0.326738	0.92382
uc007vdi.2	Fyb	44.1155	108.854	67.8646	-0.400618	0.822485	-0.487082	0.6262	0.98757
uc009qnf.1	Narg2	1239.61	994.624	1175.69	0.314762	0.204869	1.5364	0.124439	0.768124
uc009eyc.1	Hspbp1	998.785	683.831	858.092	0.491266	0.54356	0.903794	0.366105	0.935816
uc029wyj.1		4268.38	4727.69	4204.67	-0.144647	0.245441	-0.589334	0.555637	0.979457
uc012hqq.1	Tsr2	904.234	1802.58	1260.71	-0.940271	0.413548	-2.27367	0.0229859	0.447403
uc008zsh.1	Fzd10	78.7278	72.5816	72.7093	0.0841401	0.817662	0.102903	0.91804	1
uc008nsl.1	Mybl2	47.5768	60.6171	62.5757	-0.278977	0.703033	-0.396819	0.691501	0.990976
uc008kea.2	Hoxd8	1.59572	0	0.531907	0.653311	0.666561	0.980123	0.327026
uc007zpl.2	Arl6	3457.81	4379.2	3922.8	-0.333792	0.258896	-1.28929	0.197297	0.837458
uc008ggb.2	Pola2	148.782	279.764	197.621	-0.836388	0.504856	-1.65669	0.0975828	0.718764
uc009bqq.2	Casp2	1601.4	795.248	1366.14	0.656187	0.851365	0.770747	0.440857	0.955818
uc007dpg.1	Slamf6	6.1674	0	3.18418	0.591979	0.696225	0.850268
uc008far.2	Synpo	699.132	570.437	861.032	0.151061	0.895923	0.16861	0.866103	1
uc008ecy.2	Osbpl1a	45.272	14.8585	32.4313	1.0447	0.853313	1.22429	0.220844	0.855902
uc009pze.4	Lrrc49	338.912	1440.27	702.948	-1.63596	0.750605	-2.17952	0.0292932	0.489563
uc011xje.1	Mir3057	4.41943	4.38411	4.16511	-0.0106961	0.882153	-0.012125	0.990326	1
uc011yyc.1	Serpinb6b	56.9825	117.44	91.8318	-0.436774	0.890919	-0.490251	0.623956	0.98757
uc007ufr.1	Sacs	5480.45	5088.98	5475.32	0.105668	0.198317	0.532822	0.594157	0.983921
uc008azs.2	Telo2	65.1702	40.0956	50.7178	0.476621	0.842953	0.565418	0.571789	0.981726
uc007zkq.2	Bbx	494.072	757.362	618.379	-0.550644	0.557573	-0.987574	0.323361	0.922672
uc007hjo.2	R3hdm2	499.677	590.452	677.677	-0.207901	0.608416	-0.341709	0.73257	0.992793
uc012dqm.1	Mmel1	77.9639	25.7462	61.133	1.50246	0.383937	3.91329	9.10484e-05	0.0125941
uc008onc.2	Rgs19	51.7994	564.568	248.343	-2.66399	0.753602	-3.53502	0.00040775	0.0408713
uc007sww.1	Stab1	5.04606	17.5561	20.9296	-0.35643	0.815167	-0.437248	0.661931	0.989279
uc009eur.1	Myadm	36.246	5.03289	16.9883	2.05313	0.813904	2.52257	0.0116502	0.325238
uc009dgp.2	Prrt3	463.342	435.3	419.272	0.0784313	0.602714	0.13013	0.896463	1
uc029ryp.1		0.386978	0.428198	0.271725	0.00913467	0.664068	0.0137556	0.989025
uc009tac.2	Cul4b	11393.8	11424.4	10600.2	-0.00368341	0.361602	-0.0101864	0.991873	1
uc009erc.2	Casc1	0	0	20.4134	0	0.702292	0
uc033isl.1	Capg	0	0.428198	0.871251	-0.17353	0.670549	-0.258789	0.795798
uc007wsw.1	Sox10	3.92471	0	1.30824	0.891574	0.681867	1.30755
uc007pym.1		358.207	252.14	291.4	0.481393	0.392618	1.22611	0.220157	0.854924
uc007ait.2	Tram1	7409.02	6250.23	6835.68	0.243155	0.178444	1.36264	0.172996	0.813866
uc009awh.1	Pon2	26.2163	11.4169	25.8252	0.577799	0.898495	0.643074	0.520176	0.973218
uc008nly.1	Ergic3	941.395	1153.01	985.569	-0.286924	0.273246	-1.05006	0.293691	0.905873
[truncated: 45,877 more rows]

## Sheet: SFCmExtp_vs_SFCpExtpplus
UCSC code	Gene_name	SFCmExtp	SFCpExtpplus	baseMean	log2FoldChange	lfcSE	stat	pvalue	padj
[truncated: 47,594 more rows]

[truncated: 1 more sheets: SFCpExtpmin_vs_SFCpExtpplus]
